# Supplementary material for: Horizontal Gene Transfers in prokaryotes show differential preferences for metabolic and translational genes
Source: BMC Evol Biol. 2009 Jan 10;9:9. doi: 10.1186/1471-2148-9-9 (PMC2651853; doi:10.1186/1471-2148-9-9)
Supplement: Additional file 1 — List of COGs. List of COGs used in this study. [file 1471-2148-9-9-S1.txt]

COG0004
COG0005
COG0007
COG0011
COG0012
COG0013
COG0014
COG0016
COG0017
COG0018
COG0020
COG0021
COG0023
COG0024
COG0026
COG0027
COG0029
COG0030
COG0033
COG0034
COG0035
COG0036
COG0040
COG0041
COG0042
COG0043
COG0044
COG0045
COG0047
COG0048
COG0049
COG0050
COG0051
COG0052
COG0053
COG0054
COG0055
COG0056
COG0057
COG0058
COG0059
COG0060
COG0061
COG0062
COG0063
COG0064
COG0065
COG0066
COG0067
COG0068
COG0070
COG0071
COG0072
COG0077
COG0080
COG0081
COG0082
COG0083
COG0084
COG0085
COG0087
COG0088
COG0089
COG0090
COG0091
COG0092
COG0093
COG0094
COG0096
COG0097
COG0098
COG0099
COG0100
COG0101
COG0102
COG0103
COG0104
COG0106
COG0108
COG0109
COG0112
COG0113
COG0114
COG0116
COG0117
COG0118
COG0120
COG0124
COG0125
COG0126
COG0127
COG0128
COG0130
COG0131
COG0132
COG0133
COG0134
COG0135
COG0136
COG0138
COG0139
COG0140
COG0141
COG0143
COG0145
COG0148
COG0149
COG0150
COG0151
COG0153
COG0157
COG0158
COG0159
COG0162
COG0163
COG0164
COG0165
COG0166
COG0168
COG0170
COG0172
COG0173
COG0177
COG0180
COG0181
COG0182
COG0184
COG0185
COG0186
COG0192
COG0193
COG0194
COG0196
COG0197
COG0199
COG0200
COG0201
COG0202
COG0203
COG0205
COG0207
COG0208
COG0211
COG0213
COG0214
COG0215
COG0216
COG0217
COG0218
COG0219
COG0220
COG0223
COG0224
COG0227
COG0228
COG0230
COG0231
COG0232
COG0233
COG0234
COG0237
COG0238
COG0240
COG0241
COG0242
COG0244
COG0245
COG0246
COG0248
COG0249
COG0250
COG0252
COG0254
COG0255
COG0256
COG0258
COG0259
COG0260
COG0261
COG0263
COG0264
COG0266
COG0267
COG0268
COG0269
COG0271
COG0274
COG0275
COG0276
COG0278
COG0279
COG0282
COG0283
COG0284
COG0285
COG0287
COG0288
COG0289
COG0290
COG0291
COG0292
COG0293
COG0296
COG0297
COG0298
COG0299
COG0300
COG0301
COG0302
COG0306
COG0307
COG0309
COG0311
COG0313
COG0314
COG0315
COG0319
COG0320
COG0321
COG0323
COG0324
COG0325
COG0326
COG0333
COG0335
COG0336
COG0337
COG0339
COG0341
COG0342
COG0343
COG0344
COG0345
COG0347
COG0349
COG0353
COG0354
COG0355
COG0356
COG0357
COG0359
COG0360
COG0361
COG0362
COG0363
COG0364
COG0368
COG0369
COG0371
COG0373
COG0374
COG0375
COG0376
COG0377
COG0378
COG0379
COG0380
COG0381
COG0386
COG0387
COG0390
COG0391
COG0396
COG0397
COG0398
COG0400
COG0401
COG0403
COG0405
COG0407
COG0408
COG0414
COG0415
COG0416
COG0418
COG0419
COG0422
COG0423
COG0428
COG0429
COG0430
COG0432
COG0434
COG0435
COG0440
COG0442
COG0444
COG0445
COG0447
COG0448
COG0450
COG0455
COG0459
COG0460
COG0462
COG0466
COG0468
COG0469
COG0472
COG0473
COG0475
COG0478
COG0479
COG0480
COG0481
COG0482
COG0483
COG0486
COG0490
COG0495
COG0496
COG0497
COG0499
COG0502
COG0505
COG0506
COG0510
COG0511
COG0519
COG0521
COG0522
COG0523
COG0525
COG0527
COG0528
COG0529
COG0530
COG0532
COG0533
COG0536
COG0539
COG0540
COG0541
COG0544
COG0545
COG0549
COG0552
COG0554
COG0555
COG0556
COG0557
COG0562
COG0564
COG0565
COG0567
COG0571
COG0573
COG0575
COG0576
COG0578
COG0580
COG0581
COG0585
COG0587
COG0588
COG0592
COG0595
COG0597
COG0603
COG0605
COG0611
COG0615
COG0617
COG0618
COG0620
COG0621
COG0622
COG0623
COG0627
COG0631
COG0632
COG0634
COG0635
COG0636
COG0638
COG0646
COG0648
COG0649
COG0650
COG0658
COG0661
COG0669
COG0672
COG0676
COG0677
COG0679
COG0680
COG0682
COG0684
COG0686
COG0689
COG0690
COG0691
COG0692
COG0694
COG0695
COG0696
COG0700
COG0701
COG0703
COG0710
COG0711
COG0712
COG0713
COG0718
COG0720
COG0721
COG0722
COG0725
COG0728
COG0729
COG0731
COG0733
COG0736
COG0738
COG0742
COG0743
COG0746
COG0749
COG0751
COG0752
COG0753
COG0754
COG0755
COG0756
COG0757
COG0758
COG0759
COG0761
COG0762
COG0763
COG0766
COG0767
COG0768
COG0770
COG0771
COG0772
COG0773
COG0774
COG0776
COG0777
COG0779
COG0780
COG0781
COG0783
COG0785
COG0786
COG0787
COG0788
COG0792
COG0793
COG0794
COG0795
COG0796
COG0797
COG0799
COG0800
COG0801
COG0802
COG0803
COG0804
COG0805
COG0806
COG0809
COG0811
COG0812
COG0813
COG0815
COG0816
COG0817
COG0818
COG0819
COG0820
COG0821
COG0825
COG0828
COG0829
COG0830
COG0831
COG0832
COG0833
COG0837
COG0838
COG0839
COG0843
COG0848
COG0849
COG0850
COG0851
COG0852
COG0853
COG0854
COG0855
COG0857
COG0858
COG0864
COG1003
COG1005
COG1006
COG1007
COG1008
COG1009
COG1010
COG1015
COG1017
COG1019
COG1021
COG1023
COG1025
COG1027
COG1030
COG1031
COG1033
COG1034
COG1038
COG1039
COG1040
COG1041
COG1043
COG1044
COG1047
COG1049
COG1052
COG1054
COG1056
COG1057
COG1062
COG1064
COG1066
COG1069
COG1074
COG1077
COG1078
COG1079
COG1084
COG1085
COG1087
COG1088
COG1089
COG1090
COG1091
COG1092
COG1093
COG1094
COG1095
COG1096
COG1097
COG1098
COG1101
COG1102
COG1105
COG1106
COG1107
COG1108
COG1111
COG1114
COG1115
COG1118
COG1119
COG1121
COG1123
COG1124
COG1125
COG1127
COG1133
COG1135
COG1137
COG1138
COG1139
COG1140
COG1141
COG1142
COG1143
COG1144
COG1151
COG1154
COG1156
COG1157
COG1158
COG1159
COG1160
COG1163
COG1165
COG1166
COG1168
COG1169
COG1173
COG1174
COG1179
COG1182
COG1184
COG1185
COG1188
COG1189
COG1190
COG1193
COG1195
COG1196
COG1197
COG1198
COG1200
COG1201
COG1204
COG1206
COG1207
COG1209
COG1210
COG1211
COG1212
COG1213
COG1214
COG1217
COG1218
COG1219
COG1220
COG1221
COG1222
COG1231
COG1232
COG1240
COG1242
COG1243
COG1244
COG1245
COG1246
COG1247
COG1249
COG1251
COG1252
COG1253
COG1256
COG1257
COG1258
COG1259
COG1261
COG1269
COG1270
COG1271
COG1272
COG1273
COG1274
COG1275
COG1276
COG1279
COG1280
COG1281
COG1283
COG1284
COG1286
COG1288
COG1291
COG1292
COG1293
COG1294
COG1295
COG1296
COG1297
COG1298
COG1302
COG1303
COG1304
COG1308
COG1311
COG1312
COG1313
COG1314
COG1317
COG1320
COG1321
COG1322
COG1323
COG1324
COG1325
COG1326
COG1327
COG1329
COG1330
COG1331
COG1333
COG1334
COG1338
COG1339
COG1340
COG1341
COG1343
COG1345
COG1346
COG1347
COG1350
COG1354
COG1355
COG1358
COG1360
COG1362
COG1364
COG1366
COG1369
COG1370
COG1371
COG1377
COG1378
COG1379
COG1381
COG1382
COG1383
COG1384
COG1385
COG1386
COG1389
COG1390
COG1391
COG1393
COG1394
COG1395
COG1399
COG1400
COG1401
COG1402
COG1407
COG1410
COG1412
COG1415
COG1416
COG1417
COG1419
COG1420
COG1422
COG1423
COG1426
COG1427
COG1428
COG1430
COG1435
COG1436
COG1437
COG1438
COG1439
COG1444
COG1446
COG1448
COG1449
COG1450
COG1452
COG1453
COG1454
COG1457
COG1459
COG1460
COG1461
COG1462
COG1464
COG1466
COG1469
COG1471
COG1477
COG1478
COG1480
COG1481
COG1482
COG1485
COG1486
COG1489
COG1490
COG1491
COG1493
COG1494
COG1495
COG1496
COG1498
COG1500
COG1503
COG1508
COG1509
COG1510
COG1512
COG1515
COG1516
COG1519
COG1521
COG1526
COG1527
COG1528
COG1530
COG1534
COG1535
COG1536
COG1537
COG1539
COG1540
COG1541
COG1543
COG1544
COG1546
COG1549
COG1550
COG1551
COG1552
COG1553
COG1554
COG1555
COG1556
COG1558
COG1559
COG1560
COG1561
COG1563
COG1564
COG1565
COG1569
COG1570
COG1574
COG1575
COG1576
COG1577
COG1578
COG1579
COG1580
COG1581
COG1583
COG1584
COG1585
COG1586
COG1588
COG1589
COG1590
COG1591
COG1593
COG1597
COG1601
COG1602
COG1603
COG1607
COG1608
COG1610
COG1611
COG1612
COG1613
COG1618
COG1619
COG1620
COG1621
COG1624
COG1625
COG1626
COG1628
COG1630
COG1631
COG1634
COG1635
COG1636
COG1637
COG1638
COG1644
COG1645
COG1646
COG1648
COG1649
COG1650
COG1654
COG1656
COG1658
COG1660
COG1661
COG1663
COG1664
COG1666
COG1668
COG1669
COG1671
COG1675
COG1676
COG1677
COG1678
COG1679
COG1681
COG1683
COG1684
COG1685
COG1686
COG1690
COG1691
COG1692
COG1694
COG1696
COG1697
COG1698
COG1699
COG1701
COG1702
COG1703
COG1704
COG1705
COG1706
COG1709
COG1713
COG1717
COG1718
COG1720
COG1722
COG1725
COG1726
COG1727
COG1729
COG1730
COG1732
COG1733
COG1735
COG1736
COG1738
COG1739
COG1740
COG1742
COG1744
COG1746
COG1748
COG1749
COG1754
COG1755
COG1756
COG1758
COG1759
COG1761
COG1765
COG1766
COG1767
COG1770
COG1774
COG1776
COG1777
COG1778
COG1779
COG1780
COG1781
COG1782
COG1785
COG1796
COG1797
COG1798
COG1799
COG1801
COG1803
COG1805
COG1806
COG1812
COG1813
COG1814
COG1815
COG1816
COG1818
COG1820
COG1823
COG1824
COG1827
COG1828
COG1829
COG1830
COG1831
COG1832
COG1833
COG1834
COG1836
COG1837
COG1838
COG1839
COG1841
COG1842
COG1843
COG1847
COG1849
COG1854
COG1855
COG1859
COG1860
COG1862
COG1863
COG1865
COG1866
COG1867
COG1868
COG1869
COG1871
COG1872
COG1873
COG1875
COG1876
COG1877
COG1878
COG1883
COG1888
COG1889
COG1890
COG1892
COG1894
COG1897
COG1899
COG1903
COG1905
COG1909
COG1910
COG1911
COG1912
COG1914
COG1916
COG1918
COG1920
COG1921
COG1922
COG1923
COG1924
COG1926
COG1929
COG1931
COG1932
COG1934
COG1936
COG1937
COG1938
COG1939
COG1942
COG1944
COG1945
COG1946
COG1947
COG1948
COG1949
COG1950
COG1952
COG1953
COG1954
COG1955
COG1956
COG1957
COG1963
COG1964
COG1965
COG1966
COG1967
COG1968
COG1969
COG1970
COG1971
COG1972
COG1975
COG1976
COG1977
COG1979
COG1980
COG1981
COG1982
COG1983
COG1984
COG1986
COG1987
COG1990
COG1992
COG1993
COG1995
COG1996
COG1997
COG1998
COG1999
COG2001
COG2003
COG2004
COG2005
COG2007
COG2008
COG2011
COG2012
COG2016
COG2018
COG2019
COG2022
COG2027
COG2032
COG2034
COG2035
COG2038
COG2039
COG2040
COG2044
COG2045
COG2046
COG2047
COG2051
COG2053
COG2056
COG2057
COG2058
COG2059
COG2060
COG2062
COG2063
COG2065
COG2066
COG2067
COG2068
COG2071
COG2074
COG2075
COG2077
COG2078
COG2081
COG2082
COG2084
COG2085
COG2087
COG2088
COG2089
COG2090
COG2091
COG2092
COG2093
COG2094
COG2096
COG2097
COG2099
COG2101
COG2103
COG2104
COG2105
COG2106
COG2107
COG2108
COG2109
COG2115
COG2118
COG2121
COG2123
COG2125
COG2126
COG2127
COG2129
COG2130
COG2134
COG2136
COG2137
COG2139
COG2142
COG2145
COG2146
COG2147
COG2149
COG2151
COG2153
COG2154
COG2156
COG2157
COG2161
COG2162
COG2163
COG2166
COG2167
COG2168
COG2169
COG2170
COG2171
COG2173
COG2176
COG2177
COG2178
COG2179
COG2180
COG2181
COG2182
COG2183
COG2184
COG2190
COG2192
COG2193
COG2205
COG2208
COG2209
COG2210
COG2211
COG2212
COG2213
COG2215
COG2216
COG2223
COG2226
COG2227
COG2229
COG2230
COG2231
COG2235
COG2236
COG2237
COG2238
COG2240
COG2241
COG2242
COG2243
COG2246
COG2251
COG2255
COG2256
COG2257
COG2258
COG2260
COG2261
COG2262
COG2264
COG2266
COG2268
COG2269
COG2270
COG2272
COG2273
COG2274
COG2302
COG2307
COG2308
COG2309
COG2311
COG2313
COG2315
COG2317
COG2318
COG2320
COG2323
COG2326
COG2327
COG2329
COG2332
COG2333
COG2334
COG2335
COG2336
COG2340
COG2342
COG2344
COG2345
COG2348
COG2350
COG2351
COG2352
COG2354
COG2355
COG2356
COG2357
COG2358
COG2360
COG2361
COG2363
COG2364
COG2366
COG2368
COG2371
COG2372
COG2373
COG2375
COG2377
COG2379
COG2382
COG2384
COG2386
COG2388
COG2390
COG2409
COG2412
COG2414
COG2423
COG2425
COG2427
COG2431
COG2433
COG2440
COG2443
COG2445
COG2450
COG2453
COG2501
COG2502
COG2509
COG2510
COG2511
COG2512
COG2519
COG2520
COG2522
COG2604
COG2607
COG2609
COG2703
COG2704
COG2706
COG2707
COG2716
COG2717
COG2718
COG2719
COG2721
COG2723
COG2731
COG2733
COG2739
COG2740
COG2746
COG2747
COG2759
COG2766
COG2802
COG2804
COG2805
COG2807
COG2808
COG2811
COG2815
COG2816
COG2819
COG2820
COG2821
COG2822
COG2824
COG2825
COG2828
COG2829
COG2832
COG2833
COG2834
COG2835
COG2836
COG2837
COG2838
COG2840
COG2841
COG2844
COG2846
COG2847
COG2849
COG2850
COG2851
COG2852
COG2853
COG2854
COG2855
COG2856
COG2857
COG2860
COG2861
COG2862
COG2863
COG2864
COG2866
COG2867
COG2868
COG2869
COG2871
COG2874
COG2875
COG2876
COG2877
COG2878
COG2879
COG2880
COG2881
COG2882
COG2884
COG2888
COG2891
COG2894
COG2895
COG2896
COG2897
COG2899
COG2900
COG2901
COG2902
COG2904
COG2906
COG2907
COG2908
COG2909
COG2910
COG2911
COG2913
COG2914
COG2915
COG2916
COG2917
COG2918
COG2919
COG2920
COG2921
COG2922
COG2923
COG2924
COG2925
COG2926
COG2927
COG2928
COG2929
COG2933
COG2935
COG2936
COG2937
COG2938
COG2942
COG2943
COG2945
COG2946
COG2947
COG2948
COG2949
COG2951
COG2954
COG2956
COG2957
COG2959
COG2960
COG2961
COG2962
COG2964
COG2965
COG2966
COG2967
COG2968
COG2969
COG2971
COG2973
COG2974
COG2975
COG2976
COG2977
COG2979
COG2980
COG2981
COG2982
COG2983
COG2984
COG2985
COG2988
COG2989
COG2990
COG2993
COG2995
COG2996
COG3001
COG3004
COG3005
COG3008
COG3009
COG3010
COG3011
COG3012
COG3017
COG3021
COG3022
COG3023
COG3024
COG3025
COG3026
COG3027
COG3028
COG3029
COG3030
COG3033
COG3034
COG3037
COG3038
COG3040
COG3041
COG3042
COG3043
COG3045
COG3047
COG3048
COG3051
COG3052
COG3053
COG3055
COG3058
COG3062
COG3063
COG3065
COG3067
COG3071
COG3072
COG3073
COG3075
COG3077
COG3079
COG3080
COG3081
COG3083
COG3086
COG3087
COG3088
COG3089
COG3091
COG3093
COG3094
COG3098
COG3100
COG3102
COG3103
COG3104
COG3105
COG3106
COG3107
COG3108
COG3109
COG3110
COG3111
COG3113
COG3114
COG3115
COG3116
COG3117
COG3118
COG3121
COG3125
COG3126
COG3127
COG3133
COG3135
COG3138
COG3142
COG3144
COG3145
COG3146
COG3147
COG3152
COG3154
COG3158
COG3159
COG3161
COG3162
COG3164
COG3165
COG3171
COG3172
COG3175
COG3178
COG3180
COG3185
COG3187
COG3188
COG3189
COG3190
COG3195
COG3197
COG3200
COG3202
COG3203
COG3204
COG3208
COG3209
COG3212
COG3214
COG3217
COG3220
COG3221
COG3223
COG3226
COG3228
COG3237
COG3238
COG3242
COG3245
COG3247
COG3253
COG3254
COG3255
COG3256
COG3257
COG3260
COG3261
COG3262
COG3263
COG3264
COG3265
COG3268
COG3269
COG3270
COG3272
COG3273
COG3274
COG3275
COG3276
COG3277
COG3278
COG3280
COG3283
COG3284
COG3285
COG3290
COG3300
COG3301
COG3302
COG3304
COG3306
COG3311
COG3312
COG3313
COG3314
COG3317
COG3319
COG3320
COG3322
COG3323
COG3324
COG3331
COG3333
COG3334
COG3336
COG3338
COG3340
COG3343
COG3346
COG3350
COG3355
COG3372
COG3376
COG3378
COG3381
COG3382
COG3387
COG3390
COG3394
COG3395
COG3396
COG3407
COG3412
COG3413
COG3417
COG3422
COG3425
COG3427
COG3431
COG3432
COG3435
COG3436
COG3439
COG3442
COG3443
COG3447
COG3449
COG3450
COG3454
COG3455
COG3456
COG3466
COG3474
COG3480
COG3485
COG3494
COG3497
COG3500
COG3502
COG3504
COG3505
COG3509
COG3517
COG3527
COG3544
COG3546
COG3552
COG3557
COG3560
COG3568
COG3572
COG3577
COG3584
COG3590
COG3593
COG3596
COG3599
COG3601
COG3604
COG3605
COG3610
COG3611
COG3615
COG3618
COG3619
COG3622
COG3623
COG3624
COG3625
COG3626
COG3627
COG3628
COG3629
COG3630
COG3633
COG3634
COG3635
COG3637
COG3638
COG3642
COG3654
COG3655
COG3670
COG3672
COG3676
COG3682
COG3683
COG3684
COG3685
COG3691
COG3693
COG3695
COG3696
COG3697
COG3703
COG3705
COG3706
COG3707
COG3709
COG3711
COG3712
COG3714
COG3717
COG3718
COG3719
COG3723
COG3729
COG3731
COG3734
COG3735
COG3736
COG3737
COG3740
COG3741
COG3742
COG3743
COG3745
COG3747
COG3749
COG3753
COG3755
COG3757
COG3758
COG3759
COG3763
COG3764
COG3765
COG3766
COG3768
COG3770
COG3772
COG3775
COG3785
COG3786
COG3792
COG3793
COG3794
COG3797
COG3800
COG3808
COG3829
COG3831
COG3833
COG3835
COG3836
COG3838
COG3839
COG3840
COG3845
COG3846
COG3847
COG3850
COG3852
COG3861
COG3865
COG3879
COG3883
COG3884
COG3887
COG3893
COG3895
COG3897
COG3899
COG3903
COG3906
COG3916
COG3921
COG3935
COG3944
COG3949
COG3951
COG3958
COG3959
COG3962
COG3969
COG3977
COG3981
COG4104
COG4105
COG4106
COG4107
COG4108
COG4113
COG4117
COG4118
COG4120
COG4121
COG4122
COG4123
COG4124
COG4129
COG4133
COG4137
COG4143
COG4145
COG4147
COG4148
COG4149
COG4150
COG4154
COG4160
COG4172
COG4174
COG4178
COG4181
COG4191
COG4206
COG4208
COG4211
COG4214
COG4215
COG4224
COG4226
COG4230
COG4231
COG4232
COG4235
COG4238
COG4239
COG4243
COG4249
COG4252
COG4269
COG4302
COG4303
COG4391
COG4392
COG4395
COG4420
COG4423
COG4453
COG4456
COG4487
COG4529
COG4531
COG4533
COG4535
COG4536
COG4558
COG4559
COG4565
COG4567
COG4570
COG4573
COG4575
COG4576
COG4578
COG4580
COG4589
COG4591
COG4597
COG4598
COG4603
COG4604
COG4605
COG4606
COG4607
COG4618
COG4623
COG4625
COG4626
COG4631
COG4635
COG4656
COG4657
COG4658
COG4659
COG4660
COG4666
COG4667
COG4668
COG4669
COG4670
COG4672
COG4674
COG4718
COG4731
COG4735
COG4736
COG4737
COG4742
COG4759
COG4770
COG4771
COG4772
COG4775
COG4776
COG4778
COG4782
COG4783
COG4787
COG4789
COG4790
COG4791
COG4794
COG4795
COG4796
COG4862
COG4942
COG4943
COG4950
COG4953
COG4956
COG4957
COG4960
COG4963
COG4964
COG4965
COG4967
COG4968
COG4970
COG4972
COG4973
COG4974
COG4987
COG4988
COG4989
COG4995
COG5000
COG5006
COG5007
COG5009
COG5010
COG5012
COG5013
COG5016
COG5256
COG5257
COG5263
COG5278
COG5283
COG5339
COG5342
COG5405
COG5416
COG5421
COG5430
COG5438
COG5455
COG5457
COG5463
COG5464
COG5487
COG5525
COG5558
COG5562
COG5578
COG5581
COG5614
COG5616
COG5645
COG5650
COG5653
