# Supplementary material for: Horizontal Gene Transfers in prokaryotes show differential preferences for metabolic and translational genes
Source: BMC Evol Biol. 2009 Jan 10;9:9. doi: 10.1186/1471-2148-9-9 (PMC2651853; doi:10.1186/1471-2148-9-9)
Supplement: Additional file 2 — Percentage of HGT. Percentage of horizontally acquired genes in different genomes. [file 1471-2148-9-9-S2.txt]

Org	Total HGT	percentage
Mac	1044	273	26.15
Aae	730	184	25.21
Hbs	751	164	21.84
Pya	659	117	17.75
Ape	559	98	17.53
Sso	736	118	16.03
Mge	244	37	15.16
Uur	256	38	14.84
Mpn	257	38	14.79
Mpu	279	38	13.62
Afu	754	97	12.86
Tpa	434	54	12.44
Tvo	557	67	12.03
Mka	574	68	11.85
Hpy	602	71	11.79
Tac	558	62	11.11
jHp	604	67	11.09
Mja	623	68	10.91
Bbu	387	39	10.08
Mth	628	59	9.39
Cpn	407	36	8.85
Dra	903	79	8.75
Mtu	991	84	8.48
Cgl	867	73	8.42
Pho	632	53	8.39
Mle	573	48	8.38
Syn	889	74	8.32
Pab	657	54	8.22
Tma	718	58	8.08
Rpr	428	34	7.94
MtC	982	78	7.94
Cje	687	53	7.71
Cac	1012	78	7.71
Xfa	835	63	7.54
Rco	468	35	7.48
Ctr	397	29	7.3
Mlo	1651	119	7.21
Nos	1176	83	7.06
Pae	1629	113	6.94
Sme	1612	106	6.58
Ccr	1040	66	6.35
Rso	1381	80	5.79
Buc	404	23	5.69
Bme	1069	58	5.43
Fnu	744	40	5.38
Atu	1441	76	5.27
Vch	1295	64	4.94
Bsu	1193	55	4.61
Bha	1166	53	4.55
Sty	1686	68	4.03
Sau	883	35	3.96
Hin	884	35	3.96
EcZ	1774	70	3.95
Spn	689	26	3.77
Lin	961	35	3.64
Ecs	1748	63	3.6
Eco	1625	57	3.51
Nme	814	28	3.44
Ype	1404	47	3.35
Spy	624	20	3.21
NmA	811	24	2.96
Pmu	957	24	2.51
Lla	747	18	2.41
