# Supplementary material for: Horizontal Gene Transfers in prokaryotes show differential preferences for metabolic and translational genes
Source: BMC Evol Biol. 2009 Jan 10;9:9. doi: 10.1186/1471-2148-9-9 (PMC2651853; doi:10.1186/1471-2148-9-9)
Supplement: Additional file 5 — Name of organisms in this study. Name, abbreviation and classification of organisms, whose genomic sequences were used in this study. [file 1471-2148-9-9-S5.txt]

Abb	|	Classification	|	Name
=======================================================================
Afu	|	Archaea		|	Archaeoglobus fulgidus
Hbs	|	Archaea		|	Halobacterium sp. NRC-1
Mac	|	Archaea		|	Methanosarcina acetivorans str.C2A
Mth	|	Archaea		|	Methanothermobacter thermautotrophicus
Mja	|	Archaea		|	Methanococcus jannaschii
Mka	|	Archaea		|	Methanopyrus kandleri AV19
Tac	|	Archaea		|	Thermoplasma acidophilum
Tvo	|	Archaea		|	Thermoplasma volcanium
Pho	|	Archaea		|	Pyrococcus horikoshii
Pab	|	Archaea		|	Pyrococcus abyssi
Pya	|	Archaea		|	Pyrobaculum aerophilum
Sso	|	Archaea		|	Sulfolobus solfataricus
Ape	|	Archaea		|	Aeropyrum pernix
Aae	|	Aquificae	|	Aquifex aeolicus
Tma	|	Thermotogae	|	Thermotoga maritima
Syn	|	Cyanobacteria	|	Synechocystis
Nos	|	Cyanobacteria	|	Nostoc sp. PCC 7120
Fnu	|	Fusobacteria	|	Fusobacterium nucleatum
Dra	|	Deinococcus-Thermus	|	Deinococcus radiodurans
Cgl	|	Actinobacteria	|	Corynebacterium glutamicum
Mtu	|	Actinobacteria	|	Mycobacterium tuberculosis H37Rv
MtC	|	Actinobacteria	|	Mycobacterium tuberculosis CDC1551
Mle	|	Actinobacteria	|	Mycobacterium leprae
Cac	|	Firmicutes	|	Clostridium acetobutylicum
Lla	|	Firmicutes	|	Lactococcus lactis
Spy	|	Firmicutes	|	Streptococcus pyogenes M1 GAS
Spn	|	Firmicutes	|	Streptococcus pneumoniae TIGR4
Sau	|	Firmicutes	|	Staphylococcus aureus N315
Lin	|	Firmicutes	|	Listeria innocua
Bsu	|	Firmicutes	|	Bacillus subtilis
Bha	|	Firmicutes	|	Bacillus halodurans
Eco	|	gamma		|	Escherichia coli K12
EcZ	|	gamma		|	Escherichia coli O157:H7 EDL933
Ecs	|	gamma		|	Escherichia coli O157:H7
Ype	|	gamma		|	Yersinia pestis
Sty	|	gamma		|	Salmonella typhimurium LT2
Buc	|	gamma		|	Buchnera sp. APS
Vch	|	gamma		|	Vibrio cholerae
Pae	|	gamma		|	Pseudomonas aeruginosa
Hin	|	gamma		|	Haemophilus influenzae
Pmu	|	gamma		|	Pasteurella multocida
Xfa	|	gamma		|	Xylella fastidiosa 9a5c
Nme	|	Proteobacteria	|	Neisseria meningitidis MC58
NmA	|	Proteobacteria	|	Neisseria meningitidis Z2491
Rso	|	Proteobacteria	|	Ralstonia solanacearum
Hpy	|	Proteobacteria	|	Helicobacter pylori 26695
jHp	|	Proteobacteria	|	Helicobacter pylori J99
Cje	|	Proteobacteria	|	Campylobacter jejuni
Atu	|	alpha		|	Agrobacterium tumefaciens strain C58 (Cereon)
Sme	|	alpha		|	Sinorhizobium meliloti
Bme	|	alpha		|	Brucella melitensis
Mlo	|	alpha		|	Mesorhizobium loti
Ccr	|	alpha		|	Caulobacter vibrioides
Rpr	|	alpha		|	Rickettsia prowazekii
Rco	|	alpha		|	Rickettsia conorii
Ctr	|	Chlam-Spir	|	Chlamydia trachomatis
Cpn	|	Chlam-Spir	|	Chlamydophila pneumoniae CWL029
Tpa	|	Chlam-Spir	|	Treponema pallidum
Bbu	|	Chlam-Spir	|	Borrelia burgdorferi
Uur	|	Mollicutes	|	Ureaplasma urealyticum
Mpu	|	Mollicutes	|	Mycoplasma pulmonis
Mpn	|	Mollicutes	|	Mycoplasma pneumoniae
Mge	|	Mollicutes	|	Mycoplasma genitalium
