# Supplementary material for: Horizontal Gene Transfers in prokaryotes show differential preferences for metabolic and translational genes
Source: BMC Evol Biol. 2009 Jan 10;9:9. doi: 10.1186/1471-2148-9-9 (PMC2651853; doi:10.1186/1471-2148-9-9)
Supplement: Additional file 6 — Likelihood based tree comparisons. All likelihood based tree comparison outputs are provided. [file 1471-2148-9-9-S6.zip]

Archive with 170 entries (170 files):
- puzzle/COG0004_MA3918_lin1551
- puzzle/COG0014_MA4100_sll0373
- puzzle/COG0017_CAC2979_DR1055
- puzzle/COG0020_CAC1432_MA1831
- puzzle/COG0020_MA1831_CAC1432
- puzzle/COG0026_VNG0632G_SMc04002
- puzzle/COG0029_VNG1883G_CC2913
- puzzle/COG0036_MJ0680_BH2502
- puzzle/COG0043_AF0209_aq_1612
- puzzle/COG0047_Cj0514_alr2475
- puzzle/COG0056_MA2434_SA1907
- puzzle/COG0056_MYPU_2680_FN0360
- puzzle/COG0058_DR2195_MT1370
- puzzle/COG0059_MA3790_all2315
- puzzle/COG0060_CAC3038_BB0833
- puzzle/COG0065_CAC3173_PAB0891
- puzzle/COG0065_DR1610_AF2199
- puzzle/COG0066_aq_1398_PAB0892
- puzzle/COG0066_CAC3172_PAB0892
- puzzle/COG0066_DR1614_PAB0288
- puzzle/COG0066_TM0292_AF1761
- puzzle/COG0066_TM0555_PAB0892
- puzzle/COG0067_TM0398_AF0952
- puzzle/COG0084_AGpA25_DRC0006
- puzzle/COG0088_aq_011_Rv0702
- puzzle/COG0099_aq_074_TP0210
- puzzle/COG0103_aq_1878_SPy1931
- puzzle/COG0104_MA1919_SP0019
- puzzle/COG0104_MA4118_BH4028
- puzzle/COG0104_VNG1089G_SMc00643
- puzzle/COG0108_aq_350_1_VC2269_1
- puzzle/COG0112_MA3520_CAC2264
- puzzle/COG0112_VNG1414G_CAC2264
- puzzle/COG0114_MA1001_slr0018
- puzzle/COG0114_VNG1356G_fumC
- puzzle/COG0131_MA0219_lin0575
- puzzle/COG0133_MA2991_TM0138
- puzzle/COG0145_MA2300_1_mlr1573_1
- puzzle/COG0172_MA4048_aq_298
- puzzle/COG0172_VNG2072G_BS_serS
- puzzle/COG0177_MA4014_all3970
- puzzle/COG0197_TM1493_BS_rplP
- puzzle/COG0202_aq_070_mlr0325
- puzzle/COG0227_DR2524_L0422
- puzzle/COG0242_aq_579_NMB0110
- puzzle/COG0249_MA0523_BH2369
- puzzle/COG0252_BS_ansA_PAB2294
- puzzle/COG0274_MTH818_BH1352
- puzzle/COG0274_VNG1859G_BH1352
- puzzle/COG0284_RSc2773_VNG1673G
- puzzle/COG0289_MK1422_aq_916
- puzzle/COG0296_SSO2093_all0168
- puzzle/COG0343_AF1485_BS_tgt
- puzzle/COG0345_MA4102_lin0414
- puzzle/COG0347_CAC0254_MTH1561
- puzzle/COG0347_CAC0255_MA3897
- puzzle/COG0347_MA3916_TM0403
- puzzle/COG0359_aq_2042_NMA1534
- puzzle/COG0363_BB0152_YPO2627
- puzzle/COG0371_VNG6270G_STM4108
- puzzle/COG0376_MA0972_mlr6940
- puzzle/COG0378_FN0129_MA1228
- puzzle/COG0396_PAE1808_SPy0285
- puzzle/COG0396_PH0882_TM1417
- puzzle/COG0396_TM1417_PH0882
- puzzle/COG0396_VNG0524G_L34806
- puzzle/COG0414_Cgl0114_TM1077
- puzzle/COG0422_VNG0715G_all0982
- puzzle/COG0428_MA0387_Cgl1400
- puzzle/COG0428_MTH473_lin0435
- puzzle/COG0442_BB0402_ML1553
- puzzle/COG0442_DR1266_ML1553
- puzzle/COG0442_ML1553_DR1266
- puzzle/COG0444_MA3457_BH0570
- puzzle/COG0450_TM0807_MJ0736
- puzzle/COG0459_MA0631_aq_2200
- puzzle/COG0466_MA1862_CAC0456
- puzzle/COG0466_PA0779_CPn0027
- puzzle/COG0473_DR1674_CAC0972
- puzzle/COG0482_aq_1224_CAC2233
- puzzle/COG0522_TM1473_CAC3105
- puzzle/COG0536_aq_2069_CC0315
- puzzle/COG0554_VNG1967G_glpK
- puzzle/COG0605_aq_1499_TVN0061
- puzzle/COG0627_sll0992_ZyaiM
- puzzle/COG0636_MA2436_FN0363
- puzzle/COG0648_CAC1632_PH1905
- puzzle/COG0689_aq_924_BS_rph
- puzzle/COG0713_MA1503_sll0522
- puzzle/COG0713_VNG0643G_DR1495
- puzzle/COG0759_aqq_01_CAC3737
- puzzle/COG0773_aq_1360_AGc3796
- puzzle/COG0777_aq_445_RSc1980
- puzzle/COG0780_aq_931_Cj1724c
- puzzle/COG0780_Cj1724c_aq_931
- puzzle/COG0796_aq_325_lin1200
- puzzle/COG0838_MA1495_slr1279
- puzzle/COG0843_BH0739_VNG2193Gm
- puzzle/COG1005_MA1499_alr0223
- puzzle/COG1005_VNG0639G_BMEI1151
- puzzle/COG1009_MA4572_1_lin2477_1
- puzzle/COG1021_YPO1907_BS_dhbE
- puzzle/COG1064_MA0403_Cj1548c
- puzzle/COG1087_MTH631_all4713
- puzzle/COG1115_MA2837_VC1422
- puzzle/COG1121_VNG6264G_BH1394
- puzzle/COG1124_MA1910_SPy2004
- puzzle/COG1125_AF0981_BS_opuCA
- puzzle/COG1127_aq_1531_PA3212
- puzzle/COG1142_AF0950_TM0396
- puzzle/COG1151_CAC0116_MJ0728
- puzzle/COG1151_CAC2498_AF1849
- puzzle/COG1151_MJ0765_CAC2750
- puzzle/COG1151_MTH1453_2_TM1172
- puzzle/COG1151_PAB1707_TM1172
- puzzle/COG1154_aq_881_RSc2221
- puzzle/COG1156_TP0528_PH1974
- puzzle/COG1158_aq_873_PA5239
- puzzle/COG1209_DRA0031_PH0413
- puzzle/COG1209_MTH1791_CAC2333
- puzzle/COG1210_MA4459_BH3652
- puzzle/COG1210_PAB0771_CAC2250
- puzzle/COG1218_aq_337_STM4404
- puzzle/COG1246_MA4339_aq_1359
- puzzle/COG1249_VNG2220G_lin1047
- puzzle/COG1257_VCA0723_MK0355
- puzzle/COG1280_MA1855_BH0429
- puzzle/COG1346_MA3262_CAC0611
- puzzle/COG1355_aq_890_MJ0403
- puzzle/COG1355_TM0087_SSO0066
- puzzle/COG1393_SPy0891_PM1944
- puzzle/COG1435_PAE2453_BS_tdk
- puzzle/COG1435_VNG1515G_CAC2887
- puzzle/COG1454_MA2630_ZyiaY
- puzzle/COG1494_MA1152_BH3783
- puzzle/COG1509_MA3979_FN1866
- puzzle/COG1564_DR0552_SMc03867
- puzzle/COG1593_FN1473_2_PM1708_2
- puzzle/COG1635_TM0787_PAB0536
- puzzle/COG1646_AF0403_SA1722
- puzzle/COG1704_MA2664_SPy0330
- puzzle/COG1780_SPy0426_YPO2650
- puzzle/COG1854_CAC2942_BB0377
- puzzle/COG1894_MTH1549_1_TM0010_1
- puzzle/COG1905_MTH1548_TM1424
- puzzle/COG1966_MA1905_FN0221
- puzzle/COG1980_aq_1790_MK0954
- puzzle/COG2003_MA1979_BH3032
- puzzle/COG2161_yefM_ssr0761
- puzzle/COG2190_BB0559_PM0896
- puzzle/COG2216_VNG6177G_mll3130
- puzzle/COG2256_DR1898_NMA1433
- puzzle/COG2326_MA2502_all2088
- puzzle/COG2342_MJ1477_TM1410
- puzzle/COG2759_UU221_TVN0089
- puzzle/COG2804_aq_1474_PA3103
- puzzle/COG2838_Cgl0644_NMA1116
- puzzle/COG2897_VNG2393G_Rv3117
- puzzle/COG3030_MA3261_BH3162
- puzzle/COG3253_VNG2021C_1_lin2218
- puzzle/COG3546_PAE2696_BH1069
- puzzle/COG3615_SP0977_1_HI1275_1
- puzzle/COG3638_VNG2085G_all8090
- puzzle/COG3831_FN1060_1_yfeS_1
- puzzle/COG3833_YPO0854_BH2021
- puzzle/COG3836_DRA0291_PA4128
- puzzle/COG3839_VNG6281G_TM1276
- puzzle/COG4231_CAC2001_PAB0718
- puzzle/COG4770_VNG1532G_Rv3285
- puzzle/COG4989_BS_ycsN_YPO2375
