# Supplementary material for: Horizontal Gene Transfers in prokaryotes show differential preferences for metabolic and translational genes
Source: BMC Evol Biol. 2009 Jan 10;9:9. doi: 10.1186/1471-2148-9-9 (PMC2651853; doi:10.1186/1471-2148-9-9)
Supplement: Additional file 6 — Likelihood based tree comparisons. All likelihood based tree comparison outputs are provided. [file 1471-2148-9-9-S6.zip › puzzle/COG0004_MA3918_lin1551]

TREE-PUZZLE 5.1.pl25

Input file name: /scratch/local/kanhere/COG0004_Archaea_Gramplus_comb.infile
User tree file name: /scratch/local/kanhere/COG0004_Archaea_Gramplus_comb.tmp_tree
Type of analysis: user tree evaluation
Parameter estimation: approximate (faster)
Parameter estimation uses: neighbor-joining tree (for substitution process and rate variation)

Standard errors (S.E.) are obtained by the curvature method.
The upper and lower bounds of an approximate 95% confidence interval
for parameter or branch length x are x-1.96*S.E. and x+1.96*S.E.


SEQUENCE ALIGNMENT

Input data: 23 sequences with 600 amino acid sites
Number of constant sites: 1 (= 0.2% of all sites)
Number of site patterns: 574
Number of constant site patterns: 1 (= 0.2% of all site patterns)


SUBSTITUTION PROCESS

Model of substitution: VT (Mueller-Vingron 2000)
Amino acid frequencies (user specified):

 pi(A) =   7.8%
 pi(R) =   5.3%
 pi(N) =   4.4%
 pi(D) =   5.3%
 pi(C) =   1.6%
 pi(Q) =   3.7%
 pi(E) =   6.3%
 pi(G) =   7.2%
 pi(H) =   2.4%
 pi(I) =   6.1%
 pi(L) =   9.1%
 pi(K) =   6.0%
 pi(M) =   2.3%
 pi(F) =   4.2%
 pi(P) =   4.6%
 pi(S) =   6.4%
 pi(T) =   5.7%
 pi(W) =   1.3%
 pi(Y) =   3.4%
 pi(V) =   7.1%


AMBIGUOUS CHARACTERS IN THE SEQUENCE (SEQUENCES IN INPUT ORDER)

               gaps  wildcards        sum   % sequence
 AF1746         132          0        132       22.00%   
 MA4207         131          0        131       21.83%   
 MJ0058         209          0        209       34.83%   
 MJ1343         180          0        180       30.00%   
 MK0053         169          0        169       28.17%   
 BH3834         179          0        179       29.83%   
 AF0977         209          0        209       34.83%   
 AF1749         212          0        212       35.33%   
 MTH661         193          0        193       32.17%   
 MTH663         188          0        188       31.33%   
 MA3917         198          0        198       33.00%   
 BS_nrgA        196          0        196       32.67%   
 lin1551        199          0        199       33.17%   
 CAC0682        195          0        195       32.50%   
 SA1848         184          0        184       30.67%   
 L0236          187          0        187       31.17%   
 UU218           90          0         90       15.00%   
 UU219           79          0         79       13.17%   
 MA3918         196          0        196       32.67%   
 SSO1054         91          0         91       15.17%   
 TVN1042        165          0        165       27.50%   
 Ta0181m        255          0        255       42.50%   
 Ta0181a        563          0        563       93.83%  !
 -------------------------------------------------------
 Sum           4400          0       4400       31.88%   


The table above shows the amount of gaps ('-') and other 'wildcard'
characters ('X', '?', etc.) and their percentage of the 600 columns
in the alignment.
Sequences with more than 50% ambiguous characters are marked with a '!' and 
should be checked, whether they have sufficient overlap to other sequences.
Sequences with 100% ambiguous characters do not hold any phylogenetic
information and had to be discarded from the analysis.


SEQUENCE COMPOSITION (SEQUENCES IN INPUT ORDER)

              5% chi-square test  p-value
 AF1746            failed           0.00%  
 MA4207            failed           0.00%  
 MJ0058            failed           0.00%  
 MJ1343            failed           0.00%  
 MK0053            failed           0.00%  
 BH3834            failed           0.00%  
 AF0977            failed           0.00%  
 AF1749            failed           0.00%  
 MTH661            failed           0.00%  
 MTH663            failed           0.00%  
 MA3917            failed           0.00%  
 BS_nrgA           failed           0.00%  
 lin1551           failed           0.00%  
 CAC0682           failed           0.00%  
 SA1848            failed           0.00%  
 L0236             failed           0.00%  
 UU218             failed           0.00%  
 UU219             failed           0.00%  
 MA3918            failed           0.00%  
 SSO1054           failed           0.00%  
 TVN1042           failed           0.00%  
 Ta0181m           failed           0.00%  
 Ta0181a           passed          33.59%  

The chi-square tests compares the amino acid composition of each sequence
to the frequency distribution assumed in the maximum likelihood model.

WARNING: Result of chi-square test may not be valid because of small
maximum likelihood frequencies and short sequence length!


IDENTICAL SEQUENCES

The sequences in each of the following groups are all identical. To speed
up computation please remove all but one of each group from the data set.

 All sequences are unique.


MAXIMUM LIKELIHOOD DISTANCES

Maximum likelihood distances are computed using the selected model of
substitution and rate heterogeneity.

  23
AF1746      0.00000  0.81645  1.26953  1.10625  1.11221  0.97834  1.32145
            1.25197  1.36060  1.27374  1.32849  1.26810  1.29750  1.36888
            1.66830  1.44370  1.81824  1.81435  1.44616  1.58083  1.89551
            1.86239  1.97166
MA4207      0.81645  0.00000  1.37966  1.22912  1.14107  0.96480  1.32500
            1.26655  1.42266  1.47072  1.35334  1.29575  1.32241  1.43796
            1.46681  1.57666  1.83166  1.94398  1.42060  1.67731  2.04656
            1.96427  1.65634
MJ0058      1.26953  1.37966  0.00000  0.86245  1.08652  1.44739  1.55797
            1.48252  1.62209  1.51840  1.64002  1.58753  1.56541  1.75006
            1.64736  1.60803  1.94352  2.07595  1.83386  1.96466  2.27130
            2.36083  2.13065
MJ1343      1.10625  1.22912  0.86245  0.00000  0.84149  1.28722  1.53965
            1.39253  1.59173  1.57305  1.58711  1.53222  1.57097  1.62634
            1.52851  1.50366  1.88353  1.87707  1.64692  1.88427  2.07797
            2.03412  2.04553
MK0053      1.11221  1.14107  1.08652  0.84149  0.00000  1.25083  1.55147
            1.29033  1.65299  1.55852  1.58323  1.44173  1.58435  1.54461
            1.73673  1.71824  1.80243  1.82162  1.61688  1.75449  2.18014
            1.95145  1.53096
BH3834      0.97834  0.96480  1.44739  1.28722  1.25083  0.00000  1.20381
            1.14894  1.24884  1.27226  1.26476  1.11528  1.26120  1.26020
            1.33615  1.38857  1.52157  1.56327  1.29888  1.43382  1.56559
            1.43684  1.89994
AF0977      1.32145  1.32500  1.55797  1.53965  1.55147  1.20381  0.00000
            0.46824  0.72056  0.71761  0.82295  0.83265  0.83563  0.77942
            1.03377  0.88039  1.17778  1.25523  0.99979  1.08789  1.84943
            1.52495  1.73654
AF1749      1.25197  1.26655  1.48252  1.39253  1.29033  1.14894  0.46824
            0.00000  0.74540  0.66692  0.72312  0.75784  0.80676  0.73586
            0.96944  0.83386  1.18074  1.25145  0.98981  1.13466  1.70495
            1.44386  1.67456
MTH661      1.36060  1.42266  1.62209  1.59173  1.65299  1.24884  0.72056
            0.74540  0.00000  0.47282  0.79642  0.79314  0.80398  0.81814
            1.04115  0.86600  1.12453  1.23386  0.95451  1.08584  1.69933
            1.40869  1.60700
MTH663      1.27374  1.47072  1.51840  1.57305  1.55852  1.27226  0.71761
            0.66692  0.47282  0.00000  0.69670  0.71908  0.73901  0.76153
            0.94276  0.75682  1.14853  1.21009  1.00473  1.02100  1.63276
            1.42805  1.39129
MA3917      1.32849  1.35334  1.64002  1.58711  1.58323  1.26476  0.82295
            0.72312  0.79642  0.69670  0.00000  0.81570  0.83940  0.75529
            0.93196  0.84200  1.13436  1.20576  0.96005  1.17182  1.72540
            1.69884  1.65675
BS_nrgA     1.26810  1.29575  1.58753  1.53222  1.44173  1.11528  0.83265
            0.75784  0.79314  0.71908  0.81570  0.00000  0.34336  0.49151
            0.71673  0.76705  1.16934  1.19723  0.96372  1.10570  1.62312
            1.47112  1.60972
lin1551     1.29750  1.32241  1.56541  1.57097  1.58435  1.26120  0.83563
            0.80676  0.80398  0.73901  0.83940  0.34336  0.00000  0.56074
            0.71444  0.75209  1.13875  1.14917  0.88464  1.11702  1.72303
            1.56966  1.51133
CAC0682     1.36888  1.43796  1.75006  1.62634  1.54461  1.26020  0.77942
            0.73586  0.81814  0.76153  0.75529  0.49151  0.56074  0.00000
            0.77940  0.79864  1.16669  1.17688  0.91882  1.27263  1.69212
            1.56213  1.59045
SA1848      1.66830  1.46681  1.64736  1.52851  1.73673  1.33615  1.03377
            0.96944  1.04115  0.94276  0.93196  0.71673  0.71444  0.77940
            0.00000  0.98976  1.26517  1.33248  1.09998  1.28237  1.78493
            1.60527  1.68108
L0236       1.44370  1.57666  1.60803  1.50366  1.71824  1.38857  0.88039
            0.83386  0.86600  0.75682  0.84200  0.76705  0.75209  0.79864
            0.98976  0.00000  1.25002  1.28843  0.92134  1.15288  1.67213
            1.49960  1.36221
UU218       1.81824  1.83166  1.94352  1.88353  1.80243  1.52157  1.17778
            1.18074  1.12453  1.14853  1.13436  1.16934  1.13875  1.16669
            1.26517  1.25002  0.00000  0.30002  0.93394  1.55304  2.14212
            2.05003  2.23388
UU219       1.81435  1.94398  2.07595  1.87707  1.82162  1.56327  1.25523
            1.25145  1.23386  1.21009  1.20576  1.19723  1.14917  1.17688
            1.33248  1.28843  0.30002  0.00000  0.98741  1.54617  1.97792
            1.88702  2.33626
MA3918      1.44616  1.42060  1.83386  1.64692  1.61688  1.29888  0.99979
            0.98981  0.95451  1.00473  0.96005  0.96372  0.88464  0.91882
            1.09998  0.92134  0.93394  0.98741  0.00000  1.23791  1.81946
            1.63111  2.08752
SSO1054     1.58083  1.67731  1.96466  1.88427  1.75449  1.43382  1.08789
            1.13466  1.08584  1.02100  1.17182  1.10570  1.11702  1.27263
            1.28237  1.15288  1.55304  1.54617  1.23791  0.00000  1.87679
            1.55460  1.64284
TVN1042     1.89551  2.04656  2.27130  2.07797  2.18014  1.56559  1.84943
            1.70495  1.69933  1.63276  1.72540  1.62312  1.72303  1.69212
            1.78493  1.67213  2.14212  1.97792  1.81946  1.87679  0.00000
            0.58422  1.42426
Ta0181m     1.86239  1.96427  2.36083  2.03412  1.95145  1.43684  1.52495
            1.44386  1.40869  1.42805  1.69884  1.47112  1.56966  1.56213
            1.60527  1.49960  2.05003  1.88702  1.63111  1.55460  0.58422
            0.00000  1.76842
Ta0181a     1.97166  1.65634  2.13065  2.04553  1.53096  1.89994  1.73654
            1.67456  1.60700  1.39129  1.65675  1.60972  1.51133  1.59045
            1.68108  1.36221  2.23388  2.33626  2.08752  1.64284  1.42426
            1.76842  0.00000

Average distance (over all possible pairs of sequences):  1.35081


RATE HETEROGENEITY

Model of rate heterogeneity: uniform rate


TREE SEARCH

2 tree topologies were specified by the user.


MAXIMUM LIKELIHOOD BRANCH LENGTHS OF USER DEFINED TREE # 1 (NO CLOCK)

Branch lengths are computed using the selected model of
substitution and rate heterogeneity.


                :------3 MJ0058
     :---------24
     :          :-----4 MJ1343
 :--37
 :   :         :----9 MTH661
 :   :   :----25
 :   :   :     :---10 MTH663
 :   :   :
 :   :   :                 :----------------23 Ta0181a
 :   :   :              :-26
 :   :   :              :  :---22 Ta0181m
 :   :   :-------------27
 :   :   :              :-----21 TVN1042
 :   :--36
 :   :   :                :--12 BS_nrgA
 :   :   :             :-28
 :   :   :             :  :-------15 SA1848
 :   :   :          :-29
 :   :   :          :  :-----------6 BH3834
 :   :   :      :--30
 :   :   :      :   :---13 lin1551
 :   :   :   :-31
 :   :   :   :  :------16 L0236
 :   :   :--34
 :   :   :   :               :--17 UU218
 :   :   :   :  :-----------32
 :   :   :   :  :            :--18 UU219
 :   :   :   :-33
 :   :   :      :----14 CAC0682
 :   :   :
 :   :   :  :------11 MA3917
 :   :   :-35
 :   :   :  :--------19 MA3918
 :   :   :  :
 :   :   :  :------------2 MA4207
 :   :   :
 :   :   :-----------20 SSO1054
 :   :
 :   :------------5 MK0053
 :
 :------------1 AF1746
 :
 :---8 AF1749
 :
 :----7 AF0977
 

         branch  length     S.E.   branch  length     S.E.
AF1746        1  0.99529  0.07568      24  0.71755  0.07283
MA4207        2  0.99922  0.07451      25  0.27490  0.03571
MJ0058        3  0.49541  0.05654      26  0.00001  0.00069
MJ1343        4  0.38583  0.05209      27  1.14614  0.09360
MK0053        5  0.99979  0.07876      28  0.00001  0.00122
BH3834        6  0.96935  0.07302      29  0.03604  0.01661
AF0977        7  0.32373  0.03801      30  0.13897  0.02711
AF1749        8  0.24708  0.03388      31  0.02901  0.01566
MTH661        9  0.28792  0.03484      32  0.89484  0.06916
MTH663       10  0.20539  0.03069      33  0.05432  0.02669
MA3917       11  0.45549  0.04553      34  0.12490  0.02714
BS_nrgA      12  0.16831  0.02638      35  0.07355  0.02659
lin1551      13  0.21578  0.02930      36  0.14894  0.03142
CAC0682      14  0.28810  0.03560      37  0.13698  0.03161
SA1848       15  0.57282  0.04889
L0236        16  0.50334  0.04578
UU218        17  0.14497  0.02517
UU219        18  0.15801  0.02559
MA3918       19  0.64055  0.05467
SSO1054      20  0.91316  0.06773
TVN1042      21  0.37624  0.04752
Ta0181m      22  0.21954  0.04357     12 iterations until convergence
Ta0181a      23  1.35474  0.33435     log L: -18266.49

WARNING --- at least one branch length is close to an internal boundary!


Unrooted user defined tree with maximum likelihood branch lengths
(in CLUSTAL W notation):

(AF0977:0.32373,((MJ0058:0.49541,MJ1343:0.38583)74:0.71755,((MTH661:0.28792,
MTH663:0.20539)100:0.27490,((Ta0181a:1.35474,Ta0181m:0.21954)99:0.00001,
TVN1042:0.37624)98:1.14614,(((((BS_nrgA:0.16831,SA1848:0.57282)
68:0.00001,BH3834:0.96935)82:0.03604,lin1551:0.21578)96:0.13897,L0236:0.50334)
94:0.02901,((UU218:0.14497,UU219:0.15801)93:0.89484,CAC0682:0.28810)
94:0.05432)88:0.12490,(MA3917:0.45549,MA3918:0.64055,MA4207:0.99922)
88:0.07355,SSO1054:0.91316)52:0.14894,MK0053:0.99979)97:0.13698,AF1746:0.99529,
AF1749:0.24708);


MAXIMUM LIKELIHOOD BRANCH LENGTHS OF USER DEFINED TREE # 2 (NO CLOCK)

Branch lengths are computed using the selected model of
substitution and rate heterogeneity.


               :-------3 MJ0058
           :--24
           :   :----4 MJ1343
     :----25
     :     :-----5 MK0053
 :--37
 :   :                           :-----21 TVN1042
 :   :                  :-------26
 :   :                  :        :---22 Ta0181m
 :   :           :-----27
 :   :           :      :--------------23 Ta0181a
 :   :    :-----35
 :   :    :      :          :----7 AF0977
 :   :    :      :    :----28
 :   :    :      :    :     :---8 AF1749
 :   :    :      :    :
 :   :    :      :    :               :--17 UU218
 :   :    :      :    :      :-------29
 :   :    :      :    :      :        :---18 UU219
 :   :    :      :    :-----30
 :   :    :      :    :      :----19 MA3918
 :   :    :      :    :
 :   :    :      :    :    :----9 MTH661
 :   :    :      :    :---31
 :   :    :      :    :    :---10 MTH663
 :   :    :      :---34
 :   :    :      :    :        :--12 BS_nrgA
 :   :    :      :    :    :--32
 :   :    :      :    :    :   :---13 lin1551
 :   :    :      :    :---33
 :   :    :      :    :    :----14 CAC0682
 :   :    :      :    :    :
 :   :    :      :    :    :-------15 SA1848
 :   :    :      :    :
 :   :    :      :    :------11 MA3917
 :   :    :      :    :
 :   :    :      :    :------16 L0236
 :   :    :      :
 :   :    :      :---------20 SSO1054
 :   :---36
 :        :-----6 BH3834
 :
 :------2 MA4207
 :
 :-----1 AF1746
 

         branch  length     S.E.   branch  length     S.E.
AF1746        1  0.41097  0.04520      24  0.16482  0.03928
MA4207        2  0.44441  0.04687      25  0.34883  0.04894
MJ0058        3  0.56526  0.05542      26  0.58552  0.08883
MJ1343        4  0.33660  0.04359      27  0.41297  0.08787
MK0053        5  0.41986  0.04760      28  0.30382  0.03812
BH3834        6  0.43166  0.04971      29  0.61772  0.05848
AF0977        7  0.28629  0.03513      30  0.41237  0.04933
AF1749        8  0.19696  0.03072      31  0.25970  0.03481
MTH661        9  0.29529  0.03513      32  0.12696  0.02463
MTH663       10  0.19810  0.03012      33  0.22373  0.03356
MA3917       11  0.51029  0.04702      34  0.21356  0.04083
BS_nrgA      12  0.15706  0.02539      35  0.38238  0.05331
lin1551      13  0.19674  0.02754      36  0.21762  0.04470
CAC0682      14  0.30475  0.03459      37  0.13497  0.03784
SA1848       15  0.54652  0.04813
L0236        16  0.49725  0.04531
UU218        17  0.12246  0.02444
UU219        18  0.18123  0.02612
MA3918       19  0.31968  0.04388
SSO1054      20  0.73684  0.06337
TVN1042      21  0.37591  0.04749
Ta0181m      22  0.21766  0.04344     75 iterations until convergence
Ta0181a      23  1.17048  0.32022     log L: -17511.56


Unrooted user defined tree with maximum likelihood branch lengths
(in CLUSTAL W notation):

(AF1746:0.41097,(((MJ0058:0.56526,MJ1343:0.33660)99:0.16482,MK0053:0.41986)
97:0.34883,((((TVN1042:0.37591,Ta0181m:0.21766)55:0.58552,Ta0181a:1.17048)
55:0.41297,((AF0977:0.28629,AF1749:0.19696)86:0.30382,((UU218:0.12246,
UU219:0.18123)96:0.61772,MA3918:0.31968)83:0.41237,(MTH661:0.29529,
MTH663:0.19810)72:0.25970,((BS_nrgA:0.15706,lin1551:0.19674)63:0.12696,
CAC0682:0.30475,SA1848:0.54652)66:0.22373,MA3917:0.51029,L0236:0.49725)
54:0.21356,SSO1054:0.73684)88:0.38238,BH3834:0.43166)79:0.21762)93:0.13497,
MA4207:0.44441);


COMPARISON OF USER TREES (NO CLOCK)

Tree   log L   difference    S.E.      p-1sKH     p-SH       c-ELW      2sKH
-------------------------------------------------------------------------------
 1  -18266.49   754.93       66.63    0.0000 -   0.0000 -   0.0000 -       -
 2  -17511.56     0.00  <---- best    1.0000 +   1.0000 +   1.0000 +    best

The columns show the results and p-values of the following tests:
1sKH - one sided KH test based on pairwise SH tests (Shimodaira-Hasegawa
       2000, Goldman et al., 2001, Kishino-Hasegawa 1989)
SH   - Shimodaira-Hasegawa test (2000)
ELW  - Expected Likelihood Weight (Strimmer-Rambaut 2002)
2sKH - two sided Kishino-Hasegawa test (1989)

Plus signs denote the confidence sets. Minus signs denote significant
exclusion. All tests used 5% significance level. 1sKH, SH, and ELW
performed 1000 resamplings using the RELL method.


TIME STAMP

Date and time: Tue Sep  4 20:22:18 2007
Runtime (excl. input) : 9 seconds (= 0.1 minutes = 0.0 hours)
Runtime (incl. input) : 9 seconds (= 0.1 minutes = 0.0 hours)
