# Supplementary material for: Horizontal Gene Transfers in prokaryotes show differential preferences for metabolic and translational genes
Source: BMC Evol Biol. 2009 Jan 10;9:9. doi: 10.1186/1471-2148-9-9 (PMC2651853; doi:10.1186/1471-2148-9-9)
Supplement: Additional file 6 — Likelihood based tree comparisons. All likelihood based tree comparison outputs are provided. [file 1471-2148-9-9-S6.zip › puzzle/COG0014_MA4100_sll0373]

TREE-PUZZLE 5.1.pl25

Input file name: /scratch/local/kanhere/COG0014_Archaea_Bacteria_comb.infile
User tree file name: /scratch/local/kanhere/COG0014_Archaea_Bacteria_comb.tmp_tree
Type of analysis: user tree evaluation
Parameter estimation: approximate (faster)
Parameter estimation uses: neighbor-joining tree (for substitution process and rate variation)

Standard errors (S.E.) are obtained by the curvature method.
The upper and lower bounds of an approximate 95% confidence interval
for parameter or branch length x are x-1.96*S.E. and x+1.96*S.E.


SEQUENCE ALIGNMENT

Input data: 8 sequences with 466 amino acid sites
Number of constant sites: 38 (= 8.2% of all sites)
Number of site patterns: 436
Number of constant site patterns: 14 (= 3.2% of all site patterns)


SUBSTITUTION PROCESS

Model of substitution: VT (Mueller-Vingron 2000)
Amino acid frequencies (user specified):

 pi(A) =   7.8%
 pi(R) =   5.3%
 pi(N) =   4.4%
 pi(D) =   5.3%
 pi(C) =   1.6%
 pi(Q) =   3.7%
 pi(E) =   6.3%
 pi(G) =   7.2%
 pi(H) =   2.4%
 pi(I) =   6.1%
 pi(L) =   9.1%
 pi(K) =   6.0%
 pi(M) =   2.3%
 pi(F) =   4.2%
 pi(P) =   4.6%
 pi(S) =   6.4%
 pi(T) =   5.7%
 pi(W) =   1.3%
 pi(Y) =   3.4%
 pi(V) =   7.1%


AMBIGUOUS CHARACTERS IN THE SEQUENCE (SEQUENCES IN INPUT ORDER)

               gaps  wildcards        sum   % sequence
 all2166         28          0         28        6.01%   
 sll0373         33          0         33        7.08%   
 MA4100          19          0         19        4.08%   
 TM0293          51          0         51       10.94%   
 aq_1071         23          0         23        4.94%   
 DR1826          34          0         34        7.30%   
 alr3995         45          0         45        9.66%   
 sll0461         46          0         46        9.87%   
 -------------------------------------------------------
 Sum            279          0        279        7.48%   


The table above shows the amount of gaps ('-') and other 'wildcard'
characters ('X', '?', etc.) and their percentage of the 466 columns
in the alignment.
Sequences with more than 50% ambiguous characters are marked with a '!' and 
should be checked, whether they have sufficient overlap to other sequences.
Sequences with 100% ambiguous characters do not hold any phylogenetic
information and had to be discarded from the analysis.


SEQUENCE COMPOSITION (SEQUENCES IN INPUT ORDER)

              5% chi-square test  p-value
 all2166           failed           0.46%  
 sll0373           failed           0.04%  
 MA4100            failed           2.40%  
 TM0293            failed           0.00%  
 aq_1071           failed           0.00%  
 DR1826            failed           0.00%  
 alr3995           passed          46.17%  
 sll0461           failed           2.94%  

The chi-square tests compares the amino acid composition of each sequence
to the frequency distribution assumed in the maximum likelihood model.


IDENTICAL SEQUENCES

The sequences in each of the following groups are all identical. To speed
up computation please remove all but one of each group from the data set.

 All sequences are unique.


MAXIMUM LIKELIHOOD DISTANCES

Maximum likelihood distances are computed using the selected model of
substitution and rate heterogeneity.

  8
all2166     0.00000  0.41230  0.71860  0.92645  1.05297  1.04606  1.35521
            1.55101
sll0373     0.41230  0.00000  0.76750  0.96921  1.05231  1.02742  1.28126
            1.44288
MA4100      0.71860  0.76750  0.00000  0.91974  0.89305  1.17163  1.41624
            1.52448
TM0293      0.92645  0.96921  0.91974  0.00000  0.68892  0.89259  1.30122
            1.45196
aq_1071     1.05297  1.05231  0.89305  0.68892  0.00000  0.92454  1.40865
            1.52493
DR1826      1.04606  1.02742  1.17163  0.89259  0.92454  0.00000  1.48543
            1.62368
alr3995     1.35521  1.28126  1.41624  1.30122  1.40865  1.48543  0.00000
            0.63681
sll0461     1.55101  1.44288  1.52448  1.45196  1.52493  1.62368  0.63681
            0.00000

Average distance (over all possible pairs of sequences):  1.12382


RATE HETEROGENEITY

Model of rate heterogeneity: uniform rate


TREE SEARCH

2 tree topologies were specified by the user.


MAXIMUM LIKELIHOOD BRANCH LENGTHS OF USER DEFINED TREE # 1 (NO CLOCK)

Branch lengths are computed using the selected model of
substitution and rate heterogeneity.


                   :-----2 sll0373
                :--9
                :  :-------------------8 sll0461
          :----11
          :     :  :-----1 all2166
          :     :-10
          :        :-----------------7 alr3995
      :--12
      :   :-----------6 DR1826
 :---13
 :    :--------3 MA4100
 :
 :-------5 aq_1071
 :
 :------4 TM0293
 

         branch  length     S.E.   branch  length     S.E.
all2166       1  0.25690  0.03161       9  0.00001  0.00125
sll0373       2  0.26770  0.03246      10  0.00001  0.00125
MA4100        3  0.44344  0.04450      11  0.22250  0.03715
TM0293        4  0.35109  0.04003      12  0.06208  0.02833
aq_1071       5  0.37743  0.04086      13  0.18087  0.03617
DR1826        6  0.65819  0.05685
alr3995       7  0.99818  0.07565     9 iterations until convergence
sll0461       8  1.13187  0.08449     log L: -7236.88

WARNING --- at least one branch length is close to an internal boundary!


Unrooted user defined tree with maximum likelihood branch lengths
(in CLUSTAL W notation):

(TM0293:0.35109,((((sll0373:0.26770,sll0461:1.13187)100:0.00001,(
all2166:0.25690,alr3995:0.99818)100:0.00001)100:0.22250,DR1826:0.65819)
100:0.06208,MA4100:0.44344)100:0.18087,aq_1071:0.37743);


MAXIMUM LIKELIHOOD BRANCH LENGTHS OF USER DEFINED TREE # 2 (NO CLOCK)

Branch lengths are computed using the selected model of
substitution and rate heterogeneity.


                            :----7 alr3995
             :--------------9
             :              :-------8 sll0461
       :----12
       :     :       :------4 TM0293
       :     :   :--10
       :     :   :   :-------5 aq_1071
       :     :--11
       :         :----------6 DR1826
 :----13
 :     :-------3 MA4100
 :
 :-----2 sll0373
 :
 :---1 all2166
 

         branch  length     S.E.   branch  length     S.E.
all2166       1  0.17737  0.02756       9  0.73959  0.06795
sll0373       2  0.25427  0.03092      10  0.06209  0.02797
MA4100        3  0.39267  0.04181      11  0.12153  0.03667
TM0293        4  0.34016  0.03877      12  0.18793  0.03840
aq_1071       5  0.37725  0.04058      13  0.21557  0.03508
DR1826        6  0.59230  0.05224
alr3995       7  0.23242  0.03825     11 iterations until convergence
sll0461       8  0.40768  0.04445     log L: -6889.65


Unrooted user defined tree with maximum likelihood branch lengths
(in CLUSTAL W notation):

(all2166:0.17737,(((alr3995:0.23242,sll0461:0.40768)100:0.73959,(
(TM0293:0.34016,aq_1071:0.37725)98:0.06209,DR1826:0.59230)95:0.12153)
96:0.18793,MA4100:0.39267)100:0.21557,sll0373:0.25427);


COMPARISON OF USER TREES (NO CLOCK)

Tree   log L   difference    S.E.      p-1sKH     p-SH       c-ELW      2sKH
-------------------------------------------------------------------------------
 1   -7236.88   347.24       34.41    0.0000 -   0.0000 -   0.0000 -       -
 2   -6889.65     0.00  <---- best    1.0000 +   1.0000 +   1.0000 +    best

The columns show the results and p-values of the following tests:
1sKH - one sided KH test based on pairwise SH tests (Shimodaira-Hasegawa
       2000, Goldman et al., 2001, Kishino-Hasegawa 1989)
SH   - Shimodaira-Hasegawa test (2000)
ELW  - Expected Likelihood Weight (Strimmer-Rambaut 2002)
2sKH - two sided Kishino-Hasegawa test (1989)

Plus signs denote the confidence sets. Minus signs denote significant
exclusion. All tests used 5% significance level. 1sKH, SH, and ELW
performed 1000 resamplings using the RELL method.


TIME STAMP

Date and time: Tue Sep  4 18:33:36 2007
Runtime (excl. input) : 1 seconds (= 0.0 minutes = 0.0 hours)
Runtime (incl. input) : 1 seconds (= 0.0 minutes = 0.0 hours)
