# Supplementary material for: Horizontal Gene Transfers in prokaryotes show differential preferences for metabolic and translational genes
Source: BMC Evol Biol. 2009 Jan 10;9:9. doi: 10.1186/1471-2148-9-9 (PMC2651853; doi:10.1186/1471-2148-9-9)
Supplement: Additional file 6 — Likelihood based tree comparisons. All likelihood based tree comparison outputs are provided. [file 1471-2148-9-9-S6.zip › puzzle/COG0017_CAC2979_DR1055]

TREE-PUZZLE 5.1.pl25

Input file name: /scratch/local/kanhere/COG0017_Gramplus_Bacteria_comb.infile
User tree file name: /scratch/local/kanhere/COG0017_Gramplus_Bacteria_comb.tmp_tree
Type of analysis: user tree evaluation
Parameter estimation: approximate (faster)
Parameter estimation uses: neighbor-joining tree (for substitution process and rate variation)

Standard errors (S.E.) are obtained by the curvature method.
The upper and lower bounds of an approximate 95% confidence interval
for parameter or branch length x are x-1.96*S.E. and x+1.96*S.E.


SEQUENCE ALIGNMENT

Input data: 20 sequences with 607 amino acid sites
Number of constant sites: 15 (= 2.5% of all sites)
Number of site patterns: 533
Number of constant site patterns: 8 (= 1.5% of all site patterns)


SUBSTITUTION PROCESS

Model of substitution: VT (Mueller-Vingron 2000)
Amino acid frequencies (user specified):

 pi(A) =   7.8%
 pi(R) =   5.3%
 pi(N) =   4.4%
 pi(D) =   5.3%
 pi(C) =   1.6%
 pi(Q) =   3.7%
 pi(E) =   6.3%
 pi(G) =   7.2%
 pi(H) =   2.4%
 pi(I) =   6.1%
 pi(L) =   9.1%
 pi(K) =   6.0%
 pi(M) =   2.3%
 pi(F) =   4.2%
 pi(P) =   4.6%
 pi(S) =   6.4%
 pi(T) =   5.7%
 pi(W) =   1.3%
 pi(Y) =   3.4%
 pi(V) =   7.1%


AMBIGUOUS CHARACTERS IN THE SEQUENCE (SEQUENCES IN INPUT ORDER)

               gaps  wildcards        sum   % sequence
 BH1696         177          0        177       29.16%   
 BS_asnS        177          0        177       29.16%   
 lin2010        177          0        177       29.16%   
 SA1287         177          0        177       29.16%   
 SP1542         160          0        160       26.36%   
 SPy0651        159          0        159       26.19%   
 L0345          160          0        160       26.36%   
 DR1270         155          1        156       25.70%   
 MYPU_7710      157          0        157       25.86%   
 UU365          153          0        153       25.21%   
 MG113          151          0        151       24.88%   
 MPN252         152          0        152       25.04%   
 CAC3260        144          0        144       23.72%   
 FN0040         146          0        146       24.05%   
 alr3658        144          0        144       23.72%   
 sll0495         94          0         94       15.49%   
 CAC2979        177          0        177       29.16%   
 CAC3564        128          0        128       21.09%   
 DR1055         172          0        172       28.34%   
 SPy0559        333          0        333       54.86%  !
 -------------------------------------------------------
 Sum           3293          1       3294       27.13%   


The table above shows the amount of gaps ('-') and other 'wildcard'
characters ('X', '?', etc.) and their percentage of the 607 columns
in the alignment.
Sequences with more than 50% ambiguous characters are marked with a '!' and 
should be checked, whether they have sufficient overlap to other sequences.
Sequences with 100% ambiguous characters do not hold any phylogenetic
information and had to be discarded from the analysis.


SEQUENCE COMPOSITION (SEQUENCES IN INPUT ORDER)

              5% chi-square test  p-value
 BH1696            failed           4.43%  
 BS_asnS           passed           6.02%  
 lin2010           passed           5.06%  
 SA1287            passed          16.69%  
 SP1542            failed           0.83%  
 SPy0651           failed           0.89%  
 L0345             passed           6.11%  
 DR1270            failed           0.02%  
 MYPU_7710         failed           0.07%  
 UU365             failed           0.60%  
 MG113             failed           0.00%  
 MPN252            failed           0.22%  
 CAC3260           failed           0.04%  
 FN0040            failed           0.00%  
 alr3658           passed          27.08%  
 sll0495           passed          40.61%  
 CAC2979           failed           0.09%  
 CAC3564           failed           0.00%  
 DR1055            failed           0.11%  
 SPy0559           failed           0.91%  

The chi-square tests compares the amino acid composition of each sequence
to the frequency distribution assumed in the maximum likelihood model.


IDENTICAL SEQUENCES

The sequences in each of the following groups are all identical. To speed
up computation please remove all but one of each group from the data set.

 All sequences are unique.


MAXIMUM LIKELIHOOD DISTANCES

Maximum likelihood distances are computed using the selected model of
substitution and rate heterogeneity.

  20
BH1696      0.00000  0.21226  0.30045  0.31720  0.55889  0.57243  0.59319
            0.65604  1.26168  1.22477  1.17300  1.22687  1.18677  1.13107
            1.16466  1.17203  1.34463  1.30711  1.31814  1.73539
BS_asnS     0.21226  0.00000  0.26421  0.27914  0.56041  0.60006  0.56126
            0.64206  1.23993  1.22055  1.14545  1.20234  1.22418  1.16677
            1.18472  1.20734  1.32512  1.32556  1.34223  1.64540
lin2010     0.30045  0.26421  0.00000  0.29594  0.58071  0.60207  0.58595
            0.65845  1.21887  1.19800  1.12860  1.14866  1.15677  1.14095
            1.17563  1.15145  1.41791  1.38229  1.38904  1.68405
SA1287      0.31720  0.27914  0.29594  0.00000  0.57296  0.59281  0.56778
            0.67899  1.17572  1.20009  1.10826  1.10732  1.19813  1.08479
            1.13369  1.14692  1.31059  1.33656  1.39722  1.65456
SP1542      0.55889  0.56041  0.58071  0.57296  0.00000  0.11759  0.24914
            0.74568  1.28437  1.26668  1.31133  1.26604  1.32689  1.22239
            1.22923  1.30271  1.48676  1.41208  1.43667  1.70626
SPy0651     0.57243  0.60006  0.60207  0.59281  0.11759  0.00000  0.23889
            0.75129  1.28031  1.23991  1.27883  1.25461  1.35372  1.23356
            1.22980  1.26167  1.45500  1.40271  1.48540  1.68816
L0345       0.59319  0.56126  0.58595  0.56778  0.24914  0.23889  0.00000
            0.73207  1.24277  1.28016  1.26116  1.26832  1.34779  1.26612
            1.26435  1.32537  1.49112  1.44237  1.46269  1.73489
DR1270      0.65604  0.64206  0.65845  0.67899  0.74568  0.75129  0.73207
            0.00000  1.28835  1.32073  1.28458  1.24870  1.35435  1.22545
            1.25429  1.27615  1.51024  1.55371  1.37448  1.73469
MYPU_7710   1.26168  1.23993  1.21887  1.17572  1.28437  1.28031  1.24277
            1.28835  0.00000  0.72931  0.77095  0.82424  0.80171  0.85827
            0.90221  0.84457  1.72816  1.61788  1.73040  1.79555
UU365       1.22477  1.22055  1.19800  1.20009  1.26668  1.23991  1.28016
            1.32073  0.72931  0.00000  0.79632  0.81768  0.80953  0.86727
            0.90983  0.89679  1.70863  1.61098  1.64376  1.97279
MG113       1.17300  1.14545  1.12860  1.10826  1.31133  1.27883  1.26116
            1.28458  0.77095  0.79632  0.00000  0.36407  0.82045  0.89110
            0.91255  0.92382  1.68989  1.61485  1.65108  1.63506
MPN252      1.22687  1.20234  1.14866  1.10732  1.26604  1.25461  1.26832
            1.24870  0.82424  0.81768  0.36407  0.00000  0.87206  0.88692
            0.90645  0.93390  1.75339  1.64823  1.70493  1.72225
CAC3260     1.18677  1.22418  1.15677  1.19813  1.32689  1.35372  1.34779
            1.35435  0.80171  0.80953  0.82045  0.87206  0.00000  0.42857
            0.60956  0.57657  1.66935  1.68650  1.70074  1.89194
FN0040      1.13107  1.16677  1.14095  1.08479  1.22239  1.23356  1.26612
            1.22545  0.85827  0.86727  0.89110  0.88692  0.42857  0.00000
            0.58363  0.58021  1.45482  1.51367  1.75722  1.84956
alr3658     1.16466  1.18472  1.17563  1.13369  1.22923  1.22980  1.26435
            1.25429  0.90221  0.90983  0.91255  0.90645  0.60956  0.58363
            0.00000  0.27218  1.52756  1.56551  1.58517  1.86038
sll0495     1.17203  1.20734  1.15145  1.14692  1.30271  1.26167  1.32537
            1.27615  0.84457  0.89679  0.92382  0.93390  0.57657  0.58021
            0.27218  0.00000  1.65493  1.59696  1.73444  2.00279
CAC2979     1.34463  1.32512  1.41791  1.31059  1.48676  1.45500  1.49112
            1.51024  1.72816  1.70863  1.68989  1.75339  1.66935  1.45482
            1.52756  1.65493  0.00000  0.76683  0.82872  2.28072
CAC3564     1.30711  1.32556  1.38229  1.33656  1.41208  1.40271  1.44237
            1.55371  1.61788  1.61098  1.61485  1.64823  1.68650  1.51367
            1.56551  1.59696  0.76683  0.00000  0.86619  2.18184
DR1055      1.31814  1.34223  1.38904  1.39722  1.43667  1.48540  1.46269
            1.37448  1.73040  1.64376  1.65108  1.70493  1.70074  1.75722
            1.58517  1.73444  0.82872  0.86619  0.00000  2.23300
SPy0559     1.73539  1.64540  1.68405  1.65456  1.70626  1.68816  1.73489
            1.73469  1.79555  1.97279  1.63506  1.72225  1.89194  1.84956
            1.86038  2.00279  2.28072  2.18184  2.23300  0.00000

Average distance (over all possible pairs of sequences):  1.18245


RATE HETEROGENEITY

Model of rate heterogeneity: uniform rate


TREE SEARCH

2 tree topologies were specified by the user.


MAXIMUM LIKELIHOOD BRANCH LENGTHS OF USER DEFINED TREE # 1 (NO CLOCK)

Branch lengths are computed using the selected model of
substitution and rate heterogeneity.


                      :--------------------20 SPy0559
                   :-21
                   :  :-6 SPy0651
                :-22
                :  :-5 SP1542
           :---23
           :    :--7 L0345
       :--33
       :   :            :--------------17 CAC2979
       :   :         :-24
       :   :         :  :-----13 CAC3260
       :   :         :  :
       :   :         :  :--------------18 CAC3564
       :   :--------32
       :             :           :--15 alr3658
       :             :     :----25
       :             :     :     :--16 sll0495
       :             :  :-27
       :             :  :  :       :-----------19 DR1055
       :             :  :  :------26
       :             :  :          :-------8 DR1270
       :             :-31
       :                :              :--11 MG113
       :                :        :----28
       :                :        :     :---12 MPN252
       :                :     :-29
       :                :     :  :-----10 UU365
       :                :----30
       :                :     :-----9 MYPU_7710
       :                :
       :                :----14 FN0040
    :-34
    :  :--4 SA1287
 :-35
 :  :--3 lin2010
 :
 :--2 BS_asnS
 :
 :--1 BH1696
 

         branch  length     S.E.   branch  length     S.E.
BH1696        1  0.13477  0.02020      21  0.05654  0.01303
BS_asnS       2  0.08734  0.01700      22  0.08155  0.01733
lin2010       3  0.15322  0.02204      23  0.25033  0.03361
SA1287        4  0.13201  0.02160      24  0.01842  0.01497
SP1542        5  0.06034  0.01326      25  0.33084  0.03646
SPy0651       6  0.00139  0.01290      26  0.45066  0.05876
L0345         7  0.11581  0.01975      27  0.01745  0.02340
DR1270        8  0.51619  0.05886      28  0.31832  0.03849
MYPU_7710     9  0.37929  0.03987      29  0.07606  0.02547
UU365        10  0.39448  0.04027      30  0.29972  0.03872
MG113        11  0.16350  0.02596      31  0.00508  0.01890
MPN252       12  0.21212  0.02781      32  0.64041  0.05749
CAC3260      13  0.34588  0.03592      33  0.13956  0.02769
FN0040       14  0.30433  0.03329      34  0.04925  0.01645
alr3658      15  0.14506  0.02281      35  0.05617  0.01494
sll0495      16  0.13548  0.02241
CAC2979      17  1.14577  0.08443
CAC3564      18  1.15781  0.08490
DR1055       19  0.90313  0.07845     78 iterations until convergence
SPy0559      20  1.70171  0.14618     log L: -14869.34


Unrooted user defined tree with maximum likelihood branch lengths
(in CLUSTAL W notation):

(BH1696:0.13477,((((((SPy0559:1.70171,SPy0651:0.00139)100:0.05654,
SP1542:0.06034)100:0.08155,L0345:0.11581)97:0.25033,((CAC2979:1.14577,
CAC3260:0.34588,CAC3564:1.15781)100:0.01842,(((alr3658:0.14506,
sll0495:0.13548)99:0.33084,(DR1055:0.90313,DR1270:0.51619)94:0.45066)
82:0.01745,(((MG113:0.16350,MPN252:0.21212)100:0.31832,UU365:0.39448)
76:0.07606,MYPU_7710:0.37929)73:0.29972,FN0040:0.30433)75:0.00508)
92:0.64041)100:0.13956,SA1287:0.13201)90:0.04925,lin2010:0.15322)
100:0.05617,BS_asnS:0.08734);


MAXIMUM LIKELIHOOD BRANCH LENGTHS OF USER DEFINED TREE # 2 (NO CLOCK)

Branch lengths are computed using the selected model of
substitution and rate heterogeneity.


                     :-5 SP1542
                 :--21
                 :   :-6 SPy0651
           :----22
           :     :--7 L0345
       :--35
       :   :                      :-----17 CAC2979
       :   :                  :--23
       :   :                  :   :-----18 CAC3564
       :   :        :--------24
       :   :        :         :------19 DR1055
       :   :   :---33
       :   :   :    :                  :---13 CAC3260
       :   :   :    :              :--25
       :   :   :    :              :   :---14 FN0040
       :   :   :    :         :---27
       :   :   :    :         :    :    :--15 alr3658
       :   :   :    :         :    :---26
       :   :   :    :         :         :--16 sll0495
       :   :   :    :   :----31
       :   :   :    :   :     :         :--11 MG113
       :   :   :    :   :     :   :----28
       :   :   :    :   :     :   :     :---12 MPN252
       :   :   :    :   :     :--30
       :   :   :    :   :         :  :-----9 MYPU_7710
       :   :   :    :   :         :-29
       :   :   :    :   :            :-----10 UU365
       :   :   :    :--32
       :   :   :        :----------------20 SPy0559
       :   :--34
       :       :-----8 DR1270
    :-36
    :  :--4 SA1287
 :-37
 :  :--3 lin2010
 :
 :-2 BS_asnS
 :
 :--1 BH1696
 

         branch  length     S.E.   branch  length     S.E.
BH1696        1  0.13989  0.02044      21  0.08622  0.01795
BS_asnS       2  0.08229  0.01648      22  0.27157  0.03360
lin2010       3  0.15163  0.02181      23  0.09814  0.03572
SA1287        4  0.15862  0.02276      24  0.60694  0.06485
SP1542        5  0.05914  0.01317      25  0.11088  0.02475
SPy0651       6  0.05923  0.01317      26  0.23792  0.03175
L0345         7  0.11248  0.01972      27  0.19546  0.03398
DR1270        8  0.37169  0.04032      28  0.31222  0.03824
MYPU_7710     9  0.38105  0.03984      29  0.08400  0.02633
UU365        10  0.38281  0.03955      30  0.10724  0.02914
MG113        11  0.16389  0.02601      31  0.32079  0.05408
MPN252       12  0.21132  0.02783      32  0.13810  0.05017
CAC3260      13  0.23121  0.02848      33  0.21656  0.04467
FN0040       14  0.20579  0.02711      34  0.11251  0.02811
alr3658      15  0.15440  0.02298      35  0.13112  0.02544
sll0495      16  0.12738  0.02163      36  0.02342  0.01391
CAC2979      17  0.38999  0.04305      37  0.05818  0.01519
CAC3564      18  0.39770  0.04375
DR1055       19  0.44235  0.04791     15 iterations until convergence
SPy0559      20  1.33561  0.12948     log L: -13993.77


Unrooted user defined tree with maximum likelihood branch lengths
(in CLUSTAL W notation):

(BH1696:0.13989,(((((SP1542:0.05914,SPy0651:0.05923)100:0.08622,L0345:0.11248)
100:0.27157,((((CAC2979:0.38999,CAC3564:0.39770)81:0.09814,DR1055:0.44235)
85:0.60694,((((CAC3260:0.23121,FN0040:0.20579)100:0.11088,(alr3658:0.15440,
sll0495:0.12738)100:0.23792)100:0.19546,((MG113:0.16389,MPN252:0.21132)
97:0.31222,(MYPU_7710:0.38105,UU365:0.38281)91:0.08400)82:0.10724)
92:0.32079,SPy0559:1.33561)68:0.13810)100:0.21656,DR1270:0.37169)
94:0.11251)100:0.13112,SA1287:0.15862)96:0.02342,lin2010:0.15163)
98:0.05818,BS_asnS:0.08229);


COMPARISON OF USER TREES (NO CLOCK)

Tree   log L   difference    S.E.      p-1sKH     p-SH       c-ELW      2sKH
-------------------------------------------------------------------------------
 1  -14869.34   875.57       65.42    0.0000 -   0.0000 -   0.0000 -       -
 2  -13993.77     0.00  <---- best    1.0000 +   1.0000 +   1.0000 +    best

The columns show the results and p-values of the following tests:
1sKH - one sided KH test based on pairwise SH tests (Shimodaira-Hasegawa
       2000, Goldman et al., 2001, Kishino-Hasegawa 1989)
SH   - Shimodaira-Hasegawa test (2000)
ELW  - Expected Likelihood Weight (Strimmer-Rambaut 2002)
2sKH - two sided Kishino-Hasegawa test (1989)

Plus signs denote the confidence sets. Minus signs denote significant
exclusion. All tests used 5% significance level. 1sKH, SH, and ELW
performed 1000 resamplings using the RELL method.


TIME STAMP

Date and time: Tue Sep  4 19:20:28 2007
Runtime (excl. input) : 9 seconds (= 0.1 minutes = 0.0 hours)
Runtime (incl. input) : 9 seconds (= 0.1 minutes = 0.0 hours)
