# Supplementary material for: Horizontal Gene Transfers in prokaryotes show differential preferences for metabolic and translational genes
Source: BMC Evol Biol. 2009 Jan 10;9:9. doi: 10.1186/1471-2148-9-9 (PMC2651853; doi:10.1186/1471-2148-9-9)
Supplement: Additional file 6 — Likelihood based tree comparisons. All likelihood based tree comparison outputs are provided. [file 1471-2148-9-9-S6.zip › puzzle/COG0020_CAC1432_MA1831]

TREE-PUZZLE 5.1.pl25

Input file name: /scratch/local/kanhere/COG0020_Gramplus_Archaea_comb.infile
User tree file name: /scratch/local/kanhere/COG0020_Gramplus_Archaea_comb.tmp_tree
Type of analysis: user tree evaluation
Parameter estimation: approximate (faster)
Parameter estimation uses: neighbor-joining tree (for substitution process and rate variation)

Standard errors (S.E.) are obtained by the curvature method.
The upper and lower bounds of an approximate 95% confidence interval
for parameter or branch length x are x-1.96*S.E. and x+1.96*S.E.


SEQUENCE ALIGNMENT

Input data: 26 sequences with 400 amino acid sites
Number of constant sites: 0 (= 0.0% of all sites)
Number of site patterns: 348
Number of constant site patterns: 0 (= 0.0% of all site patterns)


SUBSTITUTION PROCESS

Model of substitution: VT (Mueller-Vingron 2000)
Amino acid frequencies (user specified):

 pi(A) =   7.8%
 pi(R) =   5.3%
 pi(N) =   4.4%
 pi(D) =   5.3%
 pi(C) =   1.6%
 pi(Q) =   3.7%
 pi(E) =   6.3%
 pi(G) =   7.2%
 pi(H) =   2.4%
 pi(I) =   6.1%
 pi(L) =   9.1%
 pi(K) =   6.0%
 pi(M) =   2.3%
 pi(F) =   4.2%
 pi(P) =   4.6%
 pi(S) =   6.4%
 pi(T) =   5.7%
 pi(W) =   1.3%
 pi(Y) =   3.4%
 pi(V) =   7.1%


AMBIGUOUS CHARACTERS IN THE SEQUENCE (SEQUENCES IN INPUT ORDER)

               gaps  wildcards        sum   % sequence
 BH2423         144          0        144       36.00%   
 BS_yluA        140          0        140       35.00%   
 lin1352        148          0        148       37.00%   
 SA1103         144          0        144       36.00%   
 CAC1791        143          0        143       35.75%   
 SP0261         148          0        148       37.00%   
 SPy1965        151          0        151       37.75%   
 L183602        156          0        156       39.00%   
 CAC1432        187          0        187       46.75%   
 MA1831         176          0        176       44.00%   
 PAE2942        162          0        162       40.50%   
 AF1219         149          0        149       37.25%   
 MA3723         102          0        102       25.50%   
 VNG1779C        98          0         98       24.50%   
 MJ1372         120          0        120       30.00%   
 MTH232         145          0        145       36.25%   
 PAB0394        136          0        136       34.00%   
 PH1590         136          0        136       34.00%   
 MK0767         129          0        129       32.25%   
 TVN0600        142          0        142       35.50%   
 Ta0546         142          0        142       35.50%   
 SSO0163        138          0        138       34.50%   
 MA4402         176          0        176       44.00%   
 VNG1781C        74          0         74       18.50%   
 APE1385        181          0        181       45.25%   
 AF0707         193          0        193       48.25%   
 -------------------------------------------------------
 Sum           3760          0       3760       36.15%   


The table above shows the amount of gaps ('-') and other 'wildcard'
characters ('X', '?', etc.) and their percentage of the 400 columns
in the alignment.
Sequences with more than 50% ambiguous characters are marked with a '!' and 
should be checked, whether they have sufficient overlap to other sequences.
Sequences with 100% ambiguous characters do not hold any phylogenetic
information and had to be discarded from the analysis.


SEQUENCE COMPOSITION (SEQUENCES IN INPUT ORDER)

              5% chi-square test  p-value
 BH2423            passed          27.87%  
 BS_yluA           passed          41.55%  
 lin1352           passed          37.45%  
 SA1103            failed           0.01%  
 CAC1791           failed           0.00%  
 SP0261            passed          60.47%  
 SPy1965           passed          86.11%  
 L183602           passed          55.10%  
 CAC1432           passed          11.31%  
 MA1831            passed          63.71%  
 PAE2942           failed           1.11%  
 AF1219            failed           0.00%  
 MA3723            passed          50.15%  
 VNG1779C          failed           0.00%  
 MJ1372            failed           0.00%  
 MTH232            failed           2.07%  
 PAB0394           failed           0.01%  
 PH1590            failed           0.00%  
 MK0767            failed           0.00%  
 TVN0600           failed           1.01%  
 Ta0546            failed           0.45%  
 SSO0163           failed           0.04%  
 MA4402            passed          10.61%  
 VNG1781C          failed           0.00%  
 APE1385           failed           0.00%  
 AF0707            passed           5.45%  

The chi-square tests compares the amino acid composition of each sequence
to the frequency distribution assumed in the maximum likelihood model.


IDENTICAL SEQUENCES

The sequences in each of the following groups are all identical. To speed
up computation please remove all but one of each group from the data set.

 All sequences are unique.


MAXIMUM LIKELIHOOD DISTANCES

Maximum likelihood distances are computed using the selected model of
substitution and rate heterogeneity.

  26
BH2423      0.00000  0.56983  0.60901  0.69014  0.86169  0.75033  0.73895
            0.79509  1.63855  1.65666  1.29284  1.16987  1.35070  1.27345
            1.07328  0.99560  1.11597  1.06549  1.11842  1.15629  1.17906
            1.37491  1.70499  1.84645  1.61409  1.96689
BS_yluA     0.56983  0.00000  0.56415  0.66781  0.84328  0.69247  0.65818
            0.71843  1.55865  1.65329  1.34209  1.15302  1.23330  1.29404
            1.05298  0.97231  0.95199  0.92095  1.04142  1.11977  1.12641
            1.29718  1.72083  2.00653  1.71732  1.70957
lin1352     0.60901  0.56415  0.00000  0.68962  0.88216  0.71865  0.68980
            0.74904  1.53221  1.58003  1.28533  1.25907  1.34250  1.29392
            1.08444  0.96910  1.01321  0.98433  1.15622  1.06868  1.08637
            1.36821  1.83727  1.78775  1.73206  2.15815
SA1103      0.69014  0.66781  0.68962  0.00000  0.77792  0.70491  0.69768
            0.80996  1.64379  1.60553  1.23076  1.26116  1.31796  1.29615
            1.13202  1.12663  1.14298  1.16207  1.24630  1.19131  1.20859
            1.28533  1.83812  2.11352  1.77841  2.08126
CAC1791     0.86169  0.84328  0.88216  0.77792  0.00000  0.75180  0.73313
            0.85607  1.52662  1.49883  1.29458  1.24879  1.29706  1.38265
            1.16669  1.17255  1.10443  1.10707  1.18646  1.13006  1.07157
            1.27182  1.79945  2.05902  1.72060  1.91186
SP0261      0.75033  0.69247  0.71865  0.70491  0.75180  0.00000  0.33467
            0.61433  1.49185  1.53775  1.29742  1.21459  1.25921  1.34841
            1.07044  1.02843  1.02825  1.03972  1.06740  1.04026  1.06729
            1.35587  1.81113  1.96308  1.72698  1.91158
SPy1965     0.73895  0.65818  0.68980  0.69768  0.73313  0.33467  0.00000
            0.63729  1.52662  1.60828  1.39202  1.16036  1.24299  1.28530
            1.02596  1.00841  0.95826  0.97292  1.01111  1.04220  1.07252
            1.25636  1.60599  1.61372  1.68259  1.80465
L183602     0.79509  0.71843  0.74904  0.80996  0.85607  0.61433  0.63729
            0.00000  1.37577  1.51642  1.45087  1.29745  1.35978  1.41960
            1.15819  1.08507  1.09404  1.10912  1.08811  1.22291  1.19930
            1.25981  1.97521  2.00310  1.76179  2.04340
CAC1432     1.63855  1.55865  1.53221  1.64379  1.52662  1.49185  1.52662
            1.37577  0.00000  0.47128  1.77888  1.64281  1.91314  1.75614
            1.70650  1.69203  1.85215  1.88477  1.77827  1.64792  1.76335
            1.72601  2.83939  2.81703  1.62762  2.72020
MA1831      1.65666  1.65329  1.58003  1.60553  1.49883  1.53775  1.60828
            1.51642  0.47128  0.00000  1.64665  1.56309  1.89113  1.91755
            1.80142  1.67122  1.80761  1.84513  1.80718  1.65289  1.74334
            1.72093  2.76024  2.88660  1.61602  2.84768
PAE2942     1.29284  1.34209  1.28533  1.23076  1.29458  1.29742  1.39202
            1.45087  1.77888  1.64665  0.00000  1.13216  1.33822  1.32037
            0.99897  1.10781  1.00439  0.98699  1.11458  0.96920  0.97483
            1.18856  1.86756  2.18240  1.50604  2.02084
AF1219      1.16987  1.15302  1.25907  1.26116  1.24879  1.21459  1.16036
            1.29745  1.64281  1.56309  1.13216  0.00000  0.73709  0.91829
            0.75947  0.81485  0.68789  0.70018  0.69605  0.76058  0.77223
            0.92473  1.56949  1.94105  1.67785  1.80234
MA3723      1.35070  1.23330  1.34250  1.31796  1.29706  1.25921  1.24299
            1.35978  1.91314  1.89113  1.33822  0.73709  0.00000  0.91533
            0.91975  0.99452  0.94000  0.92079  0.98392  0.99034  0.97261
            1.28755  1.97783  2.18734  1.89645  1.96005
VNG1779C    1.27345  1.29404  1.29392  1.29615  1.38265  1.34841  1.28530
            1.41960  1.75614  1.91755  1.32037  0.91829  0.91533  0.00000
            0.92892  0.93200  1.03460  1.00520  0.89288  1.04593  1.06773
            1.28324  2.07826  1.87191  1.87472  2.06498
MJ1372      1.07328  1.05298  1.08444  1.13202  1.16669  1.07044  1.02596
            1.15819  1.70650  1.80142  0.99897  0.75947  0.91975  0.92892
            0.00000  0.60744  0.71535  0.71777  0.70135  0.76015  0.80965
            1.03954  1.51510  1.84756  1.69446  1.55906
MTH232      0.99560  0.97231  0.96910  1.12663  1.17255  1.02843  1.00841
            1.08507  1.69203  1.67122  1.10781  0.81485  0.99452  0.93200
            0.60744  0.00000  0.77430  0.76357  0.62872  0.74364  0.79844
            1.02948  1.71644  1.73002  1.79708  1.63689
PAB0394     1.11597  0.95199  1.01321  1.14298  1.10443  1.02825  0.95826
            1.09404  1.85215  1.80761  1.00439  0.68789  0.94000  1.03460
            0.71535  0.77430  0.00000  0.07958  0.63193  0.77270  0.75479
            0.92847  1.71213  2.03754  1.74545  1.55695
PH1590      1.06549  0.92095  0.98433  1.16207  1.10707  1.03972  0.97292
            1.10912  1.88477  1.84513  0.98699  0.70018  0.92079  1.00520
            0.71777  0.76357  0.07958  0.00000  0.61054  0.73013  0.75099
            0.92150  1.67007  2.02608  1.76862  1.54424
MK0767      1.11842  1.04142  1.15622  1.24630  1.18646  1.06740  1.01111
            1.08811  1.77827  1.80718  1.11458  0.69605  0.98392  0.89288
            0.70135  0.62872  0.63193  0.61054  0.00000  0.73217  0.76259
            0.89260  1.61097  1.83565  1.71079  1.53671
TVN0600     1.15629  1.11977  1.06868  1.19131  1.13006  1.04026  1.04220
            1.22291  1.64792  1.65289  0.96920  0.76058  0.99034  1.04593
            0.76015  0.74364  0.77270  0.73013  0.73217  0.00000  0.15248
            0.89767  1.84896  1.87007  1.68634  1.58816
Ta0546      1.17906  1.12641  1.08637  1.20859  1.07157  1.06729  1.07252
            1.19930  1.76335  1.74334  0.97483  0.77223  0.97261  1.06773
            0.80965  0.79844  0.75479  0.75099  0.76259  0.15248  0.00000
            0.88971  1.82281  1.86933  1.67663  1.68996
SSO0163     1.37491  1.29718  1.36821  1.28533  1.27182  1.35587  1.25636
            1.25981  1.72601  1.72093  1.18856  0.92473  1.28755  1.28324
            1.03954  1.02948  0.92847  0.92150  0.89260  0.89767  0.88971
            0.00000  2.18988  2.68185  1.57984  2.01822
MA4402      1.70499  1.72083  1.83727  1.83812  1.79945  1.81113  1.60599
            1.97521  2.83939  2.76024  1.86756  1.56949  1.97783  2.07826
            1.51510  1.71644  1.71213  1.67007  1.61097  1.84896  1.82281
            2.18988  0.00000  1.06021  2.81786  1.75759
VNG1781C    1.84645  2.00653  1.78775  2.11352  2.05902  1.96308  1.61372
            2.00310  2.81703  2.88660  2.18240  1.94105  2.18734  1.87191
            1.84756  1.73002  2.03754  2.02608  1.83565  1.87007  1.86933
            2.68185  1.06021  0.00000  2.64457  1.73600
APE1385     1.61409  1.71732  1.73206  1.77841  1.72060  1.72698  1.68259
            1.76179  1.62762  1.61602  1.50604  1.67785  1.89645  1.87472
            1.69446  1.79708  1.74545  1.76862  1.71079  1.68634  1.67663
            1.57984  2.81786  2.64457  0.00000  2.79394
AF0707      1.96689  1.70957  2.15815  2.08126  1.91186  1.91158  1.80465
            2.04340  2.72020  2.84768  2.02084  1.80234  1.96005  2.06498
            1.55906  1.63689  1.55695  1.54424  1.53671  1.58816  1.68996
            2.01822  1.75759  1.73600  2.79394  0.00000

Average distance (over all possible pairs of sequences):  1.34416


RATE HETEROGENEITY

Model of rate heterogeneity: uniform rate


TREE SEARCH

2 tree topologies were specified by the user.


MAXIMUM LIKELIHOOD BRANCH LENGTHS OF USER DEFINED TREE # 1 (NO CLOCK)

Branch lengths are computed using the selected model of
substitution and rate heterogeneity.


               :-------------26 AF0707
            :-27
            :  :-----12 AF1219
         :-28
         :  :----15 MJ1372
      :-44
      :  :            :-----------9 CAC1432
      :  :         :-29
      :  :         :  :-----5 CAC1791
      :  :  :-----36
      :  :  :      :          :--6 SP0261
      :  :  :      :      :--30
      :  :  :      :      :   :--7 SPy1965
      :  :  :      :  :--31
      :  :  :      :  :   :----8 L183602
      :  :  :      :-35
      :  :  :         :         :---2 BS_yluA
      :  :  :         :      :-32
      :  :  :         :      :  :----4 SA1103
      :  :  :         :   :-33
      :  :  :         :   :  :----1 BH2423
      :  :  :         :--34
      :  :  :             :----3 lin1352
      :  :-43
      :     :         :-----------25 APE1385
      :     :    :---37
      :     :    :    :----11 PAE2942
      :     :---38
      :     :    :------22 SSO0163
      :     :
      :     :        :-20 TVN0600
      :     :  :----39
      :     :  :     :-21 Ta0546
      :     :  :
      :        :  :-------------10 MA1831
      :        :-40
      :        :  :------13 MA3723
      :        :  :
      :        :  :-------------23 MA4402
      :      -42
      :        :   :------14 VNG1779C
      :        :--41
      :        :   :--------------24 VNG1781C
      :        :
      :        :----16 MTH232
 :---45
 :    :---19 MK0767
 :
 :-18 PH1590
 :
 :-17 PAB0394
 

         branch  length     S.E.   branch  length     S.E.
BH2423        1  0.33341  0.04624      27  0.00001  0.00604
BS_yluA       2  0.25993  0.04259      28  0.05821  0.02921
lin1352       3  0.35550  0.04848      29  0.01662  0.04533
SA1103        4  0.42617  0.05368      30  0.13587  0.03438
CAC1791       5  0.47134  0.06028      31  0.10828  0.03500
SP0261        6  0.18123  0.03410      32  0.05923  0.02687
SPy1965       7  0.16340  0.03289      33  0.04976  0.02581
L183602       8  0.41582  0.05338      34  0.12922  0.03586
CAC1432       9  1.15600  0.12068      35  0.10814  0.03683
MA1831       10  1.35690  0.13766      36  0.49498  0.06504
PAE2942      11  0.39635  0.07136      37  0.24536  0.06699
AF1219       12  0.47674  0.05721      38  0.22821  0.05108
MA3723       13  0.64567  0.07262      39  0.42434  0.05388
VNG1779C     14  0.58208  0.07189      40  0.10528  0.04933
MJ1372       15  0.35507  0.04922      41  0.15502  0.06089
MTH232       16  0.42124  0.05250      42  0.06021  0.02752
PAB0394      17  0.04907  0.01632      43  0.04693  0.02492
PH1590       18  0.03075  0.01453      44  0.08131  0.02943
MK0767       19  0.30311  0.04343      45  0.31987  0.04503
TVN0600      20  0.05865  0.02006
Ta0546       21  0.09423  0.02298
SSO0163      22  0.56312  0.07030
MA4402       23  1.37701  0.14397
VNG1781C     24  1.47867  0.14516
APE1385      25  1.17632  0.13121     14 iterations until convergence
AF0707       26  1.36452  0.13910     log L: -12398.42

WARNING --- at least one branch length is close to an internal boundary!


Unrooted user defined tree with maximum likelihood branch lengths
(in CLUSTAL W notation):

(PAB0394:0.04907,((((AF0707:1.36452,AF1219:0.47674)79:0.00001,MJ1372:0.35507)
66:0.05821,(((CAC1432:1.15600,CAC1791:0.47134)100:0.01662,(((SP0261:0.18123,
SPy1965:0.16340)100:0.13587,L183602:0.41582)100:0.10828,(((BS_yluA:0.25993,
SA1103:0.42617)56:0.05923,BH2423:0.33341)96:0.04976,lin1352:0.35550)
99:0.12922)94:0.10814)98:0.49498,((APE1385:1.17632,PAE2942:0.39635)
94:0.24536,SSO0163:0.56312)91:0.22821,((TVN0600:0.05865,Ta0546:0.09423)
100:0.42434,(MA1831:1.35690,MA3723:0.64567,MA4402:1.37701)90:0.10528,
(VNG1779C:0.58208,VNG1781C:1.47867)73:0.15502,MTH232:0.42124)73:0.06021)
54:0.04693)54:0.08131,MK0767:0.30311)77:0.31987,PH1590:0.03075);


MAXIMUM LIKELIHOOD BRANCH LENGTHS OF USER DEFINED TREE # 2 (NO CLOCK)

Branch lengths are computed using the selected model of
substitution and rate heterogeneity.


             :--6 SP0261
         :--27
         :   :--7 SPy1965
     :--28
     :   :----8 L183602
 :--40
 :   :                        :-----23 MA4402
 :   :               :-------29
 :   :               :        :------24 VNG1781C
 :   :       :------30
 :   :       :       :---------26 AF0707
 :   :       :
 :   :       :     :-17 PAB0394
 :   :       :----31
 :   :       :     :-18 PH1590
 :   :       :
 :   :       :        :----13 MA3723
 :   :       :    :--32
 :   :       :    :   :------14 VNG1779C
 :   :       :---33
 :   :       :    :---12 AF1219
 :   :       :
 :   :       :   :---15 MJ1372
 :   :       :--34
 :   :       :   :----16 MTH232
 :   :------39
 :   :       :                :---9 CAC1432
 :   :       :        :------35
 :   :       :        :       :--10 MA1831
 :   :       :-------36
 :   :       :        :---------25 APE1385
 :   :       :
 :   :       :        :-20 TVN0600
 :   :       :   :---37
 :   :       :   :    :-21 Ta0546
 :   :       :--38
 :   :       :   :------22 SSO0163
 :   :       :
 :   :       :--------11 PAE2942
 :   :       :
 :   :       :----19 MK0767
 :   :
 :   :-----5 CAC1791
 :
 :---2 BS_yluA
 :
 :----3 lin1352
 :
 :-----4 SA1103
 :
 :----1 BH2423
 

         branch  length     S.E.   branch  length     S.E.
BH2423        1  0.36301  0.04786      27  0.12839  0.03423
BS_yluA       2  0.31837  0.04517      28  0.11647  0.03647
lin1352       3  0.39492  0.05025      29  0.66384  0.12449
SA1103        4  0.44984  0.05506      30  0.64306  0.11256
CAC1791       5  0.51866  0.06059      31  0.36835  0.04777
SP0261        6  0.17450  0.03347      32  0.21487  0.05185
SPy1965       7  0.17101  0.03335      33  0.26538  0.05034
L183602       8  0.42368  0.05397      34  0.15373  0.03847
CAC1432       9  0.27985  0.05198      35  0.60544  0.10414
MA1831       10  0.19344  0.04853      36  0.75480  0.11235
PAE2942      11  0.84315  0.08532      37  0.27251  0.04655
AF1219       12  0.30011  0.04991      38  0.19382  0.04239
MA3723       13  0.41284  0.05927      39  0.58446  0.06894
VNG1779C     14  0.56052  0.06649      40  0.17444  0.03927
MJ1372       15  0.32313  0.04670
MTH232       16  0.35352  0.04818
PAB0394      17  0.05467  0.01670
PH1590       18  0.02504  0.01371
MK0767       19  0.36294  0.04665
TVN0600      20  0.06777  0.02053
Ta0546       21  0.08516  0.02201
SSO0163      22  0.60734  0.06738
MA4402       23  0.53195  0.09012
VNG1781C     24  0.60300  0.09444
APE1385      25  0.89388  0.12414     9 iterations until convergence
AF0707       26  0.88774  0.12462     log L: -12067.58


Unrooted user defined tree with maximum likelihood branch lengths
(in CLUSTAL W notation):

(BH2423:0.36301,(((SP0261:0.17450,SPy1965:0.17101)69:0.12839,L183602:0.42368)
80:0.11647,(((MA4402:0.53195,VNG1781C:0.60300)99:0.66384,AF0707:0.88774)
98:0.64306,(PAB0394:0.05467,PH1590:0.02504)85:0.36835,((MA3723:0.41284,
VNG1779C:0.56052)61:0.21487,AF1219:0.30011)77:0.26538,(MJ1372:0.32313,
MTH232:0.35352)77:0.15373,((CAC1432:0.27985,MA1831:0.19344)99:0.60544,
APE1385:0.89388)55:0.75480,((TVN0600:0.06777,Ta0546:0.08516)79:0.27251,
SSO0163:0.60734)51:0.19382,PAE2942:0.84315,MK0767:0.36294)72:0.58446,
CAC1791:0.51866)53:0.17444,BS_yluA:0.31837,lin1352:0.39492,SA1103:0.44984);


COMPARISON OF USER TREES (NO CLOCK)

Tree   log L   difference    S.E.      p-1sKH     p-SH       c-ELW      2sKH
-------------------------------------------------------------------------------
 1  -12398.42   330.84       42.16    0.0000 -   0.0000 -   0.0000 -       -
 2  -12067.58     0.00  <---- best    1.0000 +   1.0000 +   1.0000 +    best

The columns show the results and p-values of the following tests:
1sKH - one sided KH test based on pairwise SH tests (Shimodaira-Hasegawa
       2000, Goldman et al., 2001, Kishino-Hasegawa 1989)
SH   - Shimodaira-Hasegawa test (2000)
ELW  - Expected Likelihood Weight (Strimmer-Rambaut 2002)
2sKH - two sided Kishino-Hasegawa test (1989)

Plus signs denote the confidence sets. Minus signs denote significant
exclusion. All tests used 5% significance level. 1sKH, SH, and ELW
performed 1000 resamplings using the RELL method.


TIME STAMP

Date and time: Tue Sep  4 21:07:27 2007
Runtime (excl. input) : 3 seconds (= 0.1 minutes = 0.0 hours)
Runtime (incl. input) : 3 seconds (= 0.1 minutes = 0.0 hours)
