# Supplementary material for: Horizontal Gene Transfers in prokaryotes show differential preferences for metabolic and translational genes
Source: BMC Evol Biol. 2009 Jan 10;9:9. doi: 10.1186/1471-2148-9-9 (PMC2651853; doi:10.1186/1471-2148-9-9)
Supplement: Additional file 6 — Likelihood based tree comparisons. All likelihood based tree comparison outputs are provided. [file 1471-2148-9-9-S6.zip › puzzle/COG0020_MA1831_CAC1432]

TREE-PUZZLE 5.1.pl25

Input file name: /scratch/local/kanhere/COG0020_Archaea_Gramplus_comb.infile
User tree file name: /scratch/local/kanhere/COG0020_Archaea_Gramplus_comb.tmp_tree
Type of analysis: user tree evaluation
Parameter estimation: approximate (faster)
Parameter estimation uses: neighbor-joining tree (for substitution process and rate variation)

Standard errors (S.E.) are obtained by the curvature method.
The upper and lower bounds of an approximate 95% confidence interval
for parameter or branch length x are x-1.96*S.E. and x+1.96*S.E.


SEQUENCE ALIGNMENT

Input data: 26 sequences with 400 amino acid sites
Number of constant sites: 0 (= 0.0% of all sites)
Number of site patterns: 353
Number of constant site patterns: 0 (= 0.0% of all site patterns)


SUBSTITUTION PROCESS

Model of substitution: VT (Mueller-Vingron 2000)
Amino acid frequencies (user specified):

 pi(A) =   7.8%
 pi(R) =   5.3%
 pi(N) =   4.4%
 pi(D) =   5.3%
 pi(C) =   1.6%
 pi(Q) =   3.7%
 pi(E) =   6.3%
 pi(G) =   7.2%
 pi(H) =   2.4%
 pi(I) =   6.1%
 pi(L) =   9.1%
 pi(K) =   6.0%
 pi(M) =   2.3%
 pi(F) =   4.2%
 pi(P) =   4.6%
 pi(S) =   6.4%
 pi(T) =   5.7%
 pi(W) =   1.3%
 pi(Y) =   3.4%
 pi(V) =   7.1%


AMBIGUOUS CHARACTERS IN THE SEQUENCE (SEQUENCES IN INPUT ORDER)

               gaps  wildcards        sum   % sequence
 MJ1372         120          0        120       30.00%   
 MTH232         145          0        145       36.25%   
 PAB0394        136          0        136       34.00%   
 PH1590         136          0        136       34.00%   
 MK0767         129          0        129       32.25%   
 TVN0600        142          0        142       35.50%   
 Ta0546         142          0        142       35.50%   
 SSO0163        138          0        138       34.50%   
 AF1219         149          0        149       37.25%   
 MA3723         102          0        102       25.50%   
 VNG1779C        98          0         98       24.50%   
 MA1831         176          0        176       44.00%   
 CAC1432        187          0        187       46.75%   
 PAE2942        162          0        162       40.50%   
 BH2423         144          0        144       36.00%   
 BS_yluA        140          0        140       35.00%   
 lin1352        148          0        148       37.00%   
 SA1103         144          0        144       36.00%   
 CAC1791        143          0        143       35.75%   
 SP0261         148          0        148       37.00%   
 SPy1965        151          0        151       37.75%   
 L183602        156          0        156       39.00%   
 MA4402         176          0        176       44.00%   
 VNG1781C        74          0         74       18.50%   
 APE1385        181          0        181       45.25%   
 AF0707         193          0        193       48.25%   
 -------------------------------------------------------
 Sum           3760          0       3760       36.15%   


The table above shows the amount of gaps ('-') and other 'wildcard'
characters ('X', '?', etc.) and their percentage of the 400 columns
in the alignment.
Sequences with more than 50% ambiguous characters are marked with a '!' and 
should be checked, whether they have sufficient overlap to other sequences.
Sequences with 100% ambiguous characters do not hold any phylogenetic
information and had to be discarded from the analysis.


SEQUENCE COMPOSITION (SEQUENCES IN INPUT ORDER)

              5% chi-square test  p-value
 MJ1372            failed           0.00%  
 MTH232            failed           2.07%  
 PAB0394           failed           0.01%  
 PH1590            failed           0.00%  
 MK0767            failed           0.00%  
 TVN0600           failed           1.01%  
 Ta0546            failed           0.45%  
 SSO0163           failed           0.04%  
 AF1219            failed           0.00%  
 MA3723            passed          50.15%  
 VNG1779C          failed           0.00%  
 MA1831            passed          63.71%  
 CAC1432           passed          11.31%  
 PAE2942           failed           1.11%  
 BH2423            passed          27.87%  
 BS_yluA           passed          41.55%  
 lin1352           passed          37.45%  
 SA1103            failed           0.01%  
 CAC1791           failed           0.00%  
 SP0261            passed          60.47%  
 SPy1965           passed          86.11%  
 L183602           passed          55.10%  
 MA4402            passed          10.61%  
 VNG1781C          failed           0.00%  
 APE1385           failed           0.00%  
 AF0707            passed           5.45%  

The chi-square tests compares the amino acid composition of each sequence
to the frequency distribution assumed in the maximum likelihood model.


IDENTICAL SEQUENCES

The sequences in each of the following groups are all identical. To speed
up computation please remove all but one of each group from the data set.

 All sequences are unique.


MAXIMUM LIKELIHOOD DISTANCES

Maximum likelihood distances are computed using the selected model of
substitution and rate heterogeneity.

  26
MJ1372      0.00000  0.60744  0.69454  0.69934  0.69190  0.73271  0.78026
            1.05586  0.76407  0.88276  0.90393  1.80142  1.70650  0.99897
            1.10110  1.01801  1.07027  1.10046  1.14251  1.06104  1.02467
            1.11101  1.51510  1.84756  1.69446  1.55906
MTH232      0.60744  0.00000  0.76883  0.75965  0.62561  0.73910  0.78631
            1.05599  0.82588  1.00814  0.94261  1.67122  1.69203  1.10781
            1.01703  0.96449  0.99463  1.16689  1.18814  1.05871  1.05200
            1.10250  1.71644  1.73002  1.79708  1.63689
PAB0394     0.69454  0.76883  0.00000  0.07958  0.63193  0.77270  0.75479
            0.92847  0.68789  0.94000  1.03460  1.80761  1.85215  1.00439
            1.15923  0.95290  1.08467  1.21773  1.14137  1.06934  0.98355
            1.11367  1.71213  2.00755  1.74545  1.55695
PH1590      0.69934  0.75965  0.07958  0.00000  0.61054  0.73013  0.75099
            0.92150  0.70018  0.92079  1.00520  1.84513  1.88477  0.98699
            1.10858  0.91552  1.05581  1.23865  1.14390  1.08081  0.99748
            1.12714  1.67007  1.98509  1.76862  1.54424
MK0767      0.69190  0.62561  0.63193  0.61054  0.00000  0.73217  0.76259
            0.89260  0.69605  0.98392  0.89288  1.80718  1.77827  1.11458
            1.15539  1.05052  1.19516  1.28923  1.17852  1.09903  1.01499
            1.10157  1.61097  1.81753  1.71079  1.53671
TVN0600     0.73271  0.73910  0.77270  0.73013  0.73217  0.00000  0.15248
            0.89767  0.76058  0.99034  1.04593  1.65289  1.64792  0.96920
            1.16676  1.11927  1.08101  1.18915  1.15851  1.06461  1.05541
            1.22547  1.84896  1.82528  1.68634  1.58816
Ta0546      0.78026  0.78631  0.75479  0.75099  0.76259  0.15248  0.00000
            0.88971  0.77223  0.97261  1.06773  1.74334  1.76335  0.97483
            1.19648  1.11913  1.09354  1.20444  1.09453  1.10361  1.09773
            1.18937  1.82281  1.84658  1.67663  1.68996
SSO0163     1.05586  1.05599  0.92847  0.92150  0.89260  0.89767  0.88971
            0.00000  0.92473  1.28755  1.28324  1.72093  1.72601  1.18856
            1.45153  1.33611  1.42974  1.35102  1.33106  1.42854  1.28288
            1.30446  2.18988  2.61914  1.57984  2.01822
AF1219      0.76407  0.82588  0.68789  0.70018  0.69605  0.76058  0.77223
            0.92473  0.00000  0.73709  0.91829  1.56309  1.64281  1.13216
            1.18697  1.16004  1.29036  1.27914  1.27328  1.24224  1.16491
            1.31469  1.56949  1.93483  1.67785  1.80234
MA3723      0.88276  1.00814  0.94000  0.92079  0.98392  0.99034  0.97261
            1.28755  0.73709  0.00000  0.91533  1.89113  1.91314  1.33822
            1.35951  1.23215  1.34061  1.31640  1.29429  1.30002  1.24692
            1.34210  1.97783  2.21839  1.89645  1.96005
VNG1779C    0.90393  0.94261  1.03460  1.00520  0.89288  1.04593  1.06773
            1.28324  0.91829  0.91533  0.00000  1.91755  1.75614  1.32037
            1.27945  1.27320  1.28429  1.27366  1.37901  1.36538  1.29274
            1.40095  2.07826  1.82078  1.87472  2.06498
MA1831      1.80142  1.67122  1.80761  1.84513  1.80718  1.65289  1.74334
            1.72093  1.56309  1.89113  1.91755  0.00000  0.47128  1.64665
            1.65666  1.65329  1.58003  1.60553  1.49883  1.53775  1.60828
            1.51642  2.76024  2.88660  1.61602  2.84768
CAC1432     1.70650  1.69203  1.85215  1.88477  1.77827  1.64792  1.76335
            1.72601  1.64281  1.91314  1.75614  0.47128  0.00000  1.77888
            1.63855  1.55865  1.53221  1.64379  1.52662  1.49185  1.52662
            1.37577  2.83939  2.81703  1.62762  2.72020
PAE2942     0.99897  1.10781  1.00439  0.98699  1.11458  0.96920  0.97483
            1.18856  1.13216  1.33822  1.32037  1.64665  1.77888  0.00000
            1.29284  1.34209  1.28530  1.23076  1.29458  1.29742  1.39202
            1.45087  1.86756  2.18240  1.50604  2.02084
BH2423      1.10110  1.01703  1.15923  1.10858  1.15539  1.16676  1.19648
            1.45153  1.18697  1.35951  1.27945  1.65666  1.63855  1.29284
            0.00000  0.56983  0.60901  0.69014  0.86169  0.75033  0.73895
            0.79509  1.70499  1.81812  1.61409  1.96689
BS_yluA     1.01801  0.96449  0.95290  0.91552  1.05052  1.11927  1.11913
            1.33611  1.16004  1.23215  1.27320  1.65329  1.55865  1.34209
            0.56983  0.00000  0.56415  0.66781  0.84328  0.69247  0.65818
            0.71843  1.72083  1.97408  1.71732  1.70957
lin1352     1.07027  0.99463  1.08467  1.05581  1.19516  1.08101  1.09354
            1.42974  1.29036  1.34061  1.28429  1.58003  1.53221  1.28530
            0.60901  0.56415  0.00000  0.68962  0.88216  0.71865  0.68980
            0.74904  1.83727  1.79320  1.73206  2.15815
SA1103      1.10046  1.16689  1.21773  1.23865  1.28923  1.18915  1.20444
            1.35102  1.27914  1.31640  1.27366  1.60553  1.64379  1.23076
            0.69014  0.66781  0.68962  0.00000  0.77792  0.70491  0.69768
            0.80996  1.83812  2.05578  1.77841  2.08126
CAC1791     1.14251  1.18814  1.14137  1.14390  1.17852  1.15851  1.09453
            1.33106  1.27328  1.29429  1.37901  1.49883  1.52662  1.29458
            0.86169  0.84328  0.88216  0.77792  0.00000  0.75180  0.73313
            0.85607  1.79945  2.06603  1.72060  1.91186
SP0261      1.06104  1.05871  1.06934  1.08081  1.09903  1.06461  1.10361
            1.42854  1.24224  1.30002  1.36538  1.53775  1.49185  1.29742
            0.75033  0.69247  0.71865  0.70491  0.75180  0.00000  0.33467
            0.61433  1.81113  1.94941  1.72698  1.91158
SPy1965     1.02467  1.05200  0.98355  0.99748  1.01499  1.05541  1.09773
            1.28288  1.16491  1.24692  1.29274  1.60828  1.52662  1.39202
            0.73895  0.65818  0.68980  0.69768  0.73313  0.33467  0.00000
            0.63729  1.60599  1.59671  1.68259  1.80465
L183602     1.11101  1.10250  1.11367  1.12714  1.10157  1.22547  1.18937
            1.30446  1.31469  1.34210  1.40095  1.51642  1.37577  1.45087
            0.79509  0.71843  0.74904  0.80996  0.85607  0.61433  0.63729
            0.00000  1.97521  1.96713  1.76179  2.04340
MA4402      1.51510  1.71644  1.71213  1.67007  1.61097  1.84896  1.82281
            2.18988  1.56949  1.97783  2.07826  2.76024  2.83939  1.86756
            1.70499  1.72083  1.83727  1.83812  1.79945  1.81113  1.60599
            1.97521  0.00000  1.06021  2.81786  1.75759
VNG1781C    1.84756  1.73002  2.00755  1.98509  1.81753  1.82528  1.84658
            2.61914  1.93483  2.21839  1.82078  2.88660  2.81703  2.18240
            1.81812  1.97408  1.79320  2.05578  2.06603  1.94941  1.59671
            1.96713  1.06021  0.00000  2.64457  1.73600
APE1385     1.69446  1.79708  1.74545  1.76862  1.71079  1.68634  1.67663
            1.57984  1.67785  1.89645  1.87472  1.61602  1.62762  1.50604
            1.61409  1.71732  1.73206  1.77841  1.72060  1.72698  1.68259
            1.76179  2.81786  2.64457  0.00000  2.79394
AF0707      1.55906  1.63689  1.55695  1.54424  1.53671  1.58816  1.68996
            2.01822  1.80234  1.96005  2.06498  2.84768  2.72020  2.02084
            1.96689  1.70957  2.15815  2.08126  1.91186  1.91158  1.80465
            2.04340  1.75759  1.73600  2.79394  0.00000

Average distance (over all possible pairs of sequences):  1.34742


RATE HETEROGENEITY

Model of rate heterogeneity: uniform rate


TREE SEARCH

2 tree topologies were specified by the user.


MAXIMUM LIKELIHOOD BRANCH LENGTHS OF USER DEFINED TREE # 1 (NO CLOCK)

Branch lengths are computed using the selected model of
substitution and rate heterogeneity.


          :-6 TVN0600
    :----27
    :     :-7 Ta0546
    :
    :            :-----------13 CAC1432
    :         :-28
    :         :  :-----19 CAC1791
    :  :-----35
    :  :      :          :--20 SP0261
    :  :      :      :--29
    :  :      :      :   :--21 SPy1965
    :  :      :  :--30
    :  :      :  :   :----22 L183602
    :  :      :-34
    :  :         :         :---16 BS_yluA
    :  :         :      :-31
    :  :         :      :  :----18 SA1103
    :  :         :   :-32
    :  :         :   :  :----15 BH2423
    :  :         :--33
    :  :             :----17 lin1352
    :-43
    :  :         :-----------25 APE1385
    :  :    :---36
    :  :    :    :----14 PAE2942
    :  :---37
    :  :    :------8 SSO0163
    :  :
    :  :        :-------------26 AF0707
    :  :     :-38
    :  :     :  :-----9 AF1219
    :  :  :-39
    :  :  :  :----1 MJ1372
    :  :-42
    :     :       :-3 PAB0394
    :     :  :---40
    :     :  :    :-4 PH1590
    :     :-41
    :        :---5 MK0767
 :-45
 :  :   :------11 VNG1779C
 :  :--44
 :  :   :--------------24 VNG1781C
 :  :
 :  :----2 MTH232
 :
 :------10 MA3723
 :
 :-------------23 MA4402
 :
 :-------------12 MA1831
 

         branch  length     S.E.   branch  length     S.E.
MJ1372        1  0.33059  0.04740      27  0.42303  0.05311
MTH232        2  0.42069  0.05167      28  0.02128  0.04565
PAB0394       3  0.05063  0.01656      29  0.13909  0.03461
PH1590        4  0.02915  0.01458      30  0.10896  0.03494
MK0767        5  0.30260  0.04340      31  0.05400  0.02635
TVN0600       6  0.06028  0.01999      32  0.05184  0.02601
Ta0546        7  0.09245  0.02267      33  0.12568  0.03552
SSO0163       8  0.57538  0.07118      34  0.10438  0.03608
AF1219        9  0.48662  0.05767      35  0.48105  0.06339
MA3723       10  0.63387  0.07108      36  0.24086  0.06666
VNG1779C     11  0.55729  0.07077      37  0.23300  0.05169
MA1831       12  1.35940  0.13763      38  0.00001  0.00312
CAC1432      13  1.15517  0.12072      39  0.05428  0.02761
PAE2942      14  0.39531  0.07116      40  0.31916  0.04506
BH2423       15  0.34147  0.04676      41  0.09097  0.03008
BS_yluA      16  0.25911  0.04239      42  0.04775  0.02506
lin1352      17  0.35081  0.04811      43  0.03665  0.02369
SA1103       18  0.42645  0.05345      44  0.18439  0.06163
CAC1791      19  0.47128  0.06036      45  0.10393  0.04845
SP0261       20  0.18116  0.03409
SPy1965      21  0.16308  0.03288
L183602      22  0.41269  0.05317
MA4402       23  1.38062  0.14407
VNG1781C     24  1.46071  0.14410
APE1385      25  1.17761  0.13122     15 iterations until convergence
AF0707       26  1.36685  0.13933     log L: -12378.32

WARNING --- at least one branch length is close to an internal boundary!


Unrooted user defined tree with maximum likelihood branch lengths
(in CLUSTAL W notation):

(MA1831:1.35940,((TVN0600:0.06028,Ta0546:0.09245)100:0.42303,(((CAC1432:1.15517,
CAC1791:0.47128)100:0.02128,(((SP0261:0.18116,SPy1965:0.16308)100:0.13909,
L183602:0.41269)100:0.10896,(((BS_yluA:0.25911,SA1103:0.42645)57:0.05400,
BH2423:0.34147)97:0.05184,lin1352:0.35081)99:0.12568)94:0.10438)
98:0.48105,((APE1385:1.17761,PAE2942:0.39531)94:0.24086,SSO0163:0.57538)
90:0.23300,(((AF0707:1.36685,AF1219:0.48662)79:0.00001,MJ1372:0.33059)
67:0.05428,((PAB0394:0.05063,PH1590:0.02915)77:0.31916,MK0767:0.30260)
54:0.09097)53:0.04775)72:0.03665,(VNG1779C:0.55729,VNG1781C:1.46071)
72:0.18439,MTH232:0.42069)90:0.10393,MA3723:0.63387,MA4402:1.38062);


MAXIMUM LIKELIHOOD BRANCH LENGTHS OF USER DEFINED TREE # 2 (NO CLOCK)

Branch lengths are computed using the selected model of
substitution and rate heterogeneity.


                      :-----23 MA4402
             :-------27
             :        :------24 VNG1781C
     :------28
     :       :---------26 AF0707
     :
     :               :--20 SP0261
     :           :--29
     :           :   :--21 SPy1965
     :       :--30
     :       :   :----22 L183602
     :------32
     :       :   :----15 BH2423
     :       :   :
     :       :   :---16 BS_yluA
     :       :--31
     :       :   :----17 lin1352
     :       :   :
     :       :   :-----18 SA1103
     :       :
     :       :-----19 CAC1791
     :
     :        :----10 MA3723
     :    :--33
     :    :   :------11 VNG1779C
     :---34
     :    :---9 AF1219
 :--42
 :   :        :-6 TVN0600
 :   :   :---35
 :   :   :    :-7 Ta0546
 :   :--36
 :   :   :------8 SSO0163
 :   :
 :   :       :-3 PAB0394
 :   :  :---37
 :   :  :    :-4 PH1590
 :   :-38
 :   :  :---5 MK0767
 :   :
 :   :                     :--12 MA1831
 :   :            :-------39
 :   :            :        :---13 CAC1432
 :   :     :-----40
 :   :     :      :--------25 APE1385
 :   :----41
 :         :-----14 PAE2942
 :
 :----2 MTH232
 :
 :---1 MJ1372
 

         branch  length     S.E.   branch  length     S.E.
MJ1372        1  0.30731  0.04538      27  0.66283  0.12415
MTH232        2  0.36922  0.04868      28  0.63618  0.11188
PAB0394       3  0.05561  0.01684      29  0.12858  0.03403
PH1590        4  0.02409  0.01379      30  0.12067  0.03664
MK0767        5  0.30608  0.04361      31  0.16690  0.03877
TVN0600       6  0.06813  0.02037      32  0.56142  0.06699
Ta0546        7  0.08464  0.02177      33  0.18705  0.04954
SSO0163       8  0.62135  0.06806      34  0.25899  0.04946
AF1219        9  0.31830  0.05094      35  0.25394  0.04488
MA3723       10  0.41731  0.05879      36  0.17859  0.04105
VNG1779C     11  0.55519  0.06566      37  0.31418  0.04485
MA1831       12  0.17796  0.04775      38  0.09658  0.02986
CAC1432      13  0.29762  0.05264      39  0.66565  0.10408
PAE2942      14  0.44820  0.07292      40  0.44972  0.09441
BH2423       15  0.37329  0.04842      41  0.39558  0.07062
BS_yluA      16  0.31337  0.04469      42  0.10950  0.03492
lin1352      17  0.39200  0.04997
SA1103       18  0.44509  0.05433
CAC1791      19  0.51949  0.06055
SP0261       20  0.17495  0.03349
SPy1965      21  0.16979  0.03321
L183602      22  0.42455  0.05397
MA4402       23  0.53696  0.09030
VNG1781C     24  0.59943  0.09416
APE1385      25  0.81810  0.11572     12 iterations until convergence
AF0707       26  0.88433  0.12423     log L: -12019.08


Unrooted user defined tree with maximum likelihood branch lengths
(in CLUSTAL W notation):

(MJ1372:0.30731,(((MA4402:0.53696,VNG1781C:0.59943)99:0.66283,AF0707:0.88433)
98:0.63618,(((SP0261:0.17495,SPy1965:0.16979)68:0.12858,L183602:0.42455)
78:0.12067,(BH2423:0.37329,BS_yluA:0.31337,lin1352:0.39200,SA1103:0.44509)
54:0.16690,CAC1791:0.51949)75:0.56142,((MA3723:0.41731,VNG1779C:0.55519)
56:0.18705,AF1219:0.31830)75:0.25899,((TVN0600:0.06813,Ta0546:0.08464)
75:0.25394,SSO0163:0.62135)60:0.17859,((PAB0394:0.05561,PH1590:0.02409)
77:0.31418,MK0767:0.30608)59:0.09658,(((MA1831:0.17796,CAC1432:0.29762)
98:0.66565,APE1385:0.81810)57:0.44972,PAE2942:0.44820)53:0.39558)
80:0.10950,MTH232:0.36922);


COMPARISON OF USER TREES (NO CLOCK)

Tree   log L   difference    S.E.      p-1sKH     p-SH       c-ELW      2sKH
-------------------------------------------------------------------------------
 1  -12378.32   359.23       42.29    0.0000 -   0.0000 -   0.0000 -       -
 2  -12019.08     0.00  <---- best    1.0000 +   1.0000 +   1.0000 +    best

The columns show the results and p-values of the following tests:
1sKH - one sided KH test based on pairwise SH tests (Shimodaira-Hasegawa
       2000, Goldman et al., 2001, Kishino-Hasegawa 1989)
SH   - Shimodaira-Hasegawa test (2000)
ELW  - Expected Likelihood Weight (Strimmer-Rambaut 2002)
2sKH - two sided Kishino-Hasegawa test (1989)

Plus signs denote the confidence sets. Minus signs denote significant
exclusion. All tests used 5% significance level. 1sKH, SH, and ELW
performed 1000 resamplings using the RELL method.


TIME STAMP

Date and time: Wed Sep  5 17:42:40 2007
Runtime (excl. input) : 2 seconds (= 0.0 minutes = 0.0 hours)
Runtime (incl. input) : 2 seconds (= 0.0 minutes = 0.0 hours)
