# Supplementary material for: Horizontal Gene Transfers in prokaryotes show differential preferences for metabolic and translational genes
Source: BMC Evol Biol. 2009 Jan 10;9:9. doi: 10.1186/1471-2148-9-9 (PMC2651853; doi:10.1186/1471-2148-9-9)
Supplement: Additional file 6 — Likelihood based tree comparisons. All likelihood based tree comparison outputs are provided. [file 1471-2148-9-9-S6.zip › puzzle/COG0026_VNG0632G_SMc04002]

TREE-PUZZLE 5.1.pl25

Input file name: /scratch/local/kanhere/COG0026_Archaea_alpha_comb.infile
User tree file name: /scratch/local/kanhere/COG0026_Archaea_alpha_comb.tmp_tree
Type of analysis: user tree evaluation
Parameter estimation: approximate (faster)
Parameter estimation uses: neighbor-joining tree (for substitution process and rate variation)

Standard errors (S.E.) are obtained by the curvature method.
The upper and lower bounds of an approximate 95% confidence interval
for parameter or branch length x are x-1.96*S.E. and x+1.96*S.E.


SEQUENCE ALIGNMENT

Input data: 10 sequences with 422 amino acid sites
Number of constant sites: 42 (= 10.0% of all sites)
Number of site patterns: 377
Number of constant site patterns: 15 (= 4.0% of all site patterns)


SUBSTITUTION PROCESS

Model of substitution: VT (Mueller-Vingron 2000)
Amino acid frequencies (user specified):

 pi(A) =   7.8%
 pi(R) =   5.3%
 pi(N) =   4.4%
 pi(D) =   5.3%
 pi(C) =   1.6%
 pi(Q) =   3.7%
 pi(E) =   6.3%
 pi(G) =   7.2%
 pi(H) =   2.4%
 pi(I) =   6.1%
 pi(L) =   9.1%
 pi(K) =   6.0%
 pi(M) =   2.3%
 pi(F) =   4.2%
 pi(P) =   4.6%
 pi(S) =   6.4%
 pi(T) =   5.7%
 pi(W) =   1.3%
 pi(Y) =   3.4%
 pi(V) =   7.1%


AMBIGUOUS CHARACTERS IN THE SEQUENCE (SEQUENCES IN INPUT ORDER)

               gaps  wildcards        sum   % sequence
 AGl2157         59          0         59       13.98%   
 SMc04002        73          0         73       17.30%   
 mlr3811         64          0         64       15.17%   
 BMEI0295        60          0         60       14.22%   
 CC3283          61          0         61       14.45%   
 VNG0632G        58          0         58       13.74%   
 TVN0455         64          0         64       15.17%   
 Ta1107          62          0         62       14.69%   
 SSO1065         57          0         57       13.51%   
 PAE0232         43          0         43       10.19%   
 -------------------------------------------------------
 Sum            601          0        601       14.24%   


The table above shows the amount of gaps ('-') and other 'wildcard'
characters ('X', '?', etc.) and their percentage of the 422 columns
in the alignment.
Sequences with more than 50% ambiguous characters are marked with a '!' and 
should be checked, whether they have sufficient overlap to other sequences.
Sequences with 100% ambiguous characters do not hold any phylogenetic
information and had to be discarded from the analysis.


SEQUENCE COMPOSITION (SEQUENCES IN INPUT ORDER)

              5% chi-square test  p-value
 AGl2157           passed           6.31%  
 SMc04002          failed           0.00%  
 mlr3811           failed           0.00%  
 BMEI0295          failed           0.07%  
 CC3283            failed           0.00%  
 VNG0632G          failed           0.00%  
 TVN0455           failed           0.18%  
 Ta1107            failed           0.52%  
 SSO1065           failed           0.01%  
 PAE0232           failed           0.00%  

The chi-square tests compares the amino acid composition of each sequence
to the frequency distribution assumed in the maximum likelihood model.


IDENTICAL SEQUENCES

The sequences in each of the following groups are all identical. To speed
up computation please remove all but one of each group from the data set.

 All sequences are unique.


MAXIMUM LIKELIHOOD DISTANCES

Maximum likelihood distances are computed using the selected model of
substitution and rate heterogeneity.

  10
AGl2157     0.00000  0.36774  0.40473  0.47468  0.81171  0.91261  1.22741
            1.23007  1.38326  1.30066
SMc04002    0.36774  0.00000  0.31765  0.45189  0.75066  0.83095  1.28566
            1.26741  1.33203  1.26062
mlr3811     0.40473  0.31765  0.00000  0.40671  0.69257  0.88837  1.28275
            1.28351  1.35323  1.21973
BMEI0295    0.47468  0.45189  0.40671  0.00000  0.73684  0.90795  1.30529
            1.22152  1.29591  1.29991
CC3283      0.81171  0.75066  0.69257  0.73684  0.00000  0.90199  1.33012
            1.34929  1.31301  1.23413
VNG0632G    0.91261  0.83095  0.88837  0.90795  0.90199  0.00000  1.48816
            1.48961  1.57940  1.37923
TVN0455     1.22741  1.28566  1.28275  1.30529  1.33012  1.48816  0.00000
            0.37880  0.84043  1.19757
Ta1107      1.23007  1.26741  1.28351  1.22152  1.34929  1.48961  0.37880
            0.00000  0.83924  1.15736
SSO1065     1.38326  1.33203  1.35323  1.29591  1.31301  1.57940  0.84043
            0.83924  0.00000  1.03644
PAE0232     1.30066  1.26062  1.21973  1.29991  1.23413  1.37923  1.19757
            1.15736  1.03644  0.00000

Average distance (over all possible pairs of sequences):  1.04486


RATE HETEROGENEITY

Model of rate heterogeneity: uniform rate


TREE SEARCH

2 tree topologies were specified by the user.


MAXIMUM LIKELIHOOD BRANCH LENGTHS OF USER DEFINED TREE # 1 (NO CLOCK)

Branch lengths are computed using the selected model of
substitution and rate heterogeneity.


                                    :----7 TVN0455
                         :---------11
                         :          :----8 Ta1107
                      :-12
                      :  :-------------6 VNG0632G
              :------14
              :       :     :-----------10 PAE0232
              :       :----13
              :             :---------9 SSO1065
       :-----15
       :      :-------5 CC3283
    :-16
    :  :----1 AGl2157
 :-17
 :  :---3 mlr3811
 :
 :----2 SMc04002
 :
 :-----4 BMEI0295
 

         branch  length     S.E.   branch  length     S.E.
AGl2157       1  0.23019  0.03112      11  0.50666  0.06024
SMc04002      2  0.19310  0.02805      12  0.00001  0.00096
mlr3811       3  0.16758  0.02577      13  0.18399  0.05013
BMEI0295      4  0.28818  0.03399      14  0.35337  0.05504
CC3283        5  0.36770  0.04681      15  0.25277  0.04202
VNG0632G      6  0.72594  0.07194      16  0.04255  0.01901
TVN0455       7  0.19431  0.03256      17  0.01613  0.01229
Ta1107        8  0.19129  0.03249
SSO1065       9  0.50948  0.05934     15 iterations until convergence
PAE0232      10  0.59707  0.06290     log L: -6707.42

WARNING --- at least one branch length is close to an internal boundary!


Unrooted user defined tree with maximum likelihood branch lengths
(in CLUSTAL W notation):

(BMEI0295:0.28818,((((((TVN0455:0.19431,Ta1107:0.19129)100:0.50666,
VNG0632G:0.72594)100:0.00001,(PAE0232:0.59707,SSO1065:0.50948)100:0.18399)
100:0.35337,CC3283:0.36770)99:0.25277,AGl2157:0.23019)85:0.04255,
mlr3811:0.16758)89:0.01613,SMc04002:0.19310);


MAXIMUM LIKELIHOOD BRANCH LENGTHS OF USER DEFINED TREE # 2 (NO CLOCK)

Branch lengths are computed using the selected model of
substitution and rate heterogeneity.


                                          :----7 TVN0455
                                  :------11
                                  :       :----8 Ta1107
                           :-----12
                           :      :-------9 SSO1065
               :----------13
               :           :---------10 PAE0232
         :----14
         :     :-------5 CC3283
         :     :
         :     :----------6 VNG0632G
     :--15
     :   :-----4 BMEI0295
 :--16
 :   :---3 mlr3811
 :
 :---2 SMc04002
 :
 :-----1 AGl2157
 

         branch  length     S.E.   branch  length     S.E.
AGl2157       1  0.24392  0.03144      11  0.32659  0.04788
SMc04002      2  0.16603  0.02641      12  0.25933  0.05314
mlr3811       3  0.14979  0.02518      13  0.56871  0.06834
BMEI0295      4  0.24140  0.03287      14  0.22684  0.03851
CC3283        5  0.39821  0.04620      15  0.07491  0.02431
VNG0632G      6  0.53653  0.05635      16  0.06009  0.02048
TVN0455       7  0.20481  0.03182
Ta1107        8  0.18123  0.03069
SSO1065       9  0.39199  0.04995     8 iterations until convergence
PAE0232      10  0.51611  0.06069     log L: -6575.04


Unrooted user defined tree with maximum likelihood branch lengths
(in CLUSTAL W notation):

(AGl2157:0.24392,((((((TVN0455:0.20481,Ta1107:0.18123)100:0.32659,
SSO1065:0.39199)100:0.25933,PAE0232:0.51611)100:0.56871,CC3283:0.39821,
VNG0632G:0.53653)100:0.22684,BMEI0295:0.24140)90:0.07491,mlr3811:0.14979)
52:0.06009,SMc04002:0.16603);


COMPARISON OF USER TREES (NO CLOCK)

Tree   log L   difference    S.E.      p-1sKH     p-SH       c-ELW      2sKH
-------------------------------------------------------------------------------
 1   -6707.42   132.38       21.48    0.0000 -   0.0000 -   0.0000 -       -
 2   -6575.04     0.00  <---- best    1.0000 +   1.0000 +   1.0000 +    best

The columns show the results and p-values of the following tests:
1sKH - one sided KH test based on pairwise SH tests (Shimodaira-Hasegawa
       2000, Goldman et al., 2001, Kishino-Hasegawa 1989)
SH   - Shimodaira-Hasegawa test (2000)
ELW  - Expected Likelihood Weight (Strimmer-Rambaut 2002)
2sKH - two sided Kishino-Hasegawa test (1989)

Plus signs denote the confidence sets. Minus signs denote significant
exclusion. All tests used 5% significance level. 1sKH, SH, and ELW
performed 1000 resamplings using the RELL method.


TIME STAMP

Date and time: Tue Sep  4 18:34:29 2007
Runtime (excl. input) : 1 seconds (= 0.0 minutes = 0.0 hours)
Runtime (incl. input) : 1 seconds (= 0.0 minutes = 0.0 hours)
