# Supplementary material for: Horizontal Gene Transfers in prokaryotes show differential preferences for metabolic and translational genes
Source: BMC Evol Biol. 2009 Jan 10;9:9. doi: 10.1186/1471-2148-9-9 (PMC2651853; doi:10.1186/1471-2148-9-9)
Supplement: Additional file 6 — Likelihood based tree comparisons. All likelihood based tree comparison outputs are provided. [file 1471-2148-9-9-S6.zip › puzzle/COG0029_VNG1883G_CC2913]

TREE-PUZZLE 5.1.pl25

Input file name: /scratch/local/kanhere/COG0029_Archaea_alpha_comb.infile
User tree file name: /scratch/local/kanhere/COG0029_Archaea_alpha_comb.tmp_tree
Type of analysis: user tree evaluation
Parameter estimation: approximate (faster)
Parameter estimation uses: neighbor-joining tree (for substitution process and rate variation)

Standard errors (S.E.) are obtained by the curvature method.
The upper and lower bounds of an approximate 95% confidence interval
for parameter or branch length x are x-1.96*S.E. and x+1.96*S.E.


SEQUENCE ALIGNMENT

Input data: 9 sequences with 559 amino acid sites
Number of constant sites: 73 (= 13.1% of all sites)
Number of site patterns: 491
Number of constant site patterns: 14 (= 2.9% of all site patterns)


SUBSTITUTION PROCESS

Model of substitution: VT (Mueller-Vingron 2000)
Amino acid frequencies (user specified):

 pi(A) =   7.8%
 pi(R) =   5.3%
 pi(N) =   4.4%
 pi(D) =   5.3%
 pi(C) =   1.6%
 pi(Q) =   3.7%
 pi(E) =   6.3%
 pi(G) =   7.2%
 pi(H) =   2.4%
 pi(I) =   6.1%
 pi(L) =   9.1%
 pi(K) =   6.0%
 pi(M) =   2.3%
 pi(F) =   4.2%
 pi(P) =   4.6%
 pi(S) =   6.4%
 pi(T) =   5.7%
 pi(W) =   1.3%
 pi(Y) =   3.4%
 pi(V) =   7.1%


AMBIGUOUS CHARACTERS IN THE SEQUENCE (SEQUENCES IN INPUT ORDER)

               gaps  wildcards        sum   % sequence
 mll5834         46          0         46        8.23%   
 mll9103         45          0         45        8.05%   
 AGl1513         37          0         37        6.62%   
 CC2913          48          0         48        8.59%   
 SMc02599        27          0         27        4.83%   
 VNG1883G        50          0         50        8.94%   
 PAB2343         95          0         95       16.99%   
 PH0015          95          0         95       16.99%   
 SSO0997         72          0         72       12.88%   
 -------------------------------------------------------
 Sum            515          0        515       10.24%   


The table above shows the amount of gaps ('-') and other 'wildcard'
characters ('X', '?', etc.) and their percentage of the 559 columns
in the alignment.
Sequences with more than 50% ambiguous characters are marked with a '!' and 
should be checked, whether they have sufficient overlap to other sequences.
Sequences with 100% ambiguous characters do not hold any phylogenetic
information and had to be discarded from the analysis.


SEQUENCE COMPOSITION (SEQUENCES IN INPUT ORDER)

              5% chi-square test  p-value
 mll5834           failed           0.00%  
 mll9103           failed           0.00%  
 AGl1513           failed           0.00%  
 CC2913            failed           0.00%  
 SMc02599          failed           0.00%  
 VNG1883G          failed           0.00%  
 PAB2343           failed           0.01%  
 PH0015            failed           0.09%  
 SSO0997           failed           0.01%  

The chi-square tests compares the amino acid composition of each sequence
to the frequency distribution assumed in the maximum likelihood model.


IDENTICAL SEQUENCES

The sequences in each of the following groups are all identical. To speed
up computation please remove all but one of each group from the data set.

 All sequences are unique.


MAXIMUM LIKELIHOOD DISTANCES

Maximum likelihood distances are computed using the selected model of
substitution and rate heterogeneity.

  9
mll5834     0.00000  0.56658  0.68672  0.95159  0.88330  1.11960  1.23414
            1.23316  1.29191
mll9103     0.56658  0.00000  0.66399  0.89559  0.86809  1.12259  1.30180
            1.32027  1.32316
AGl1513     0.68672  0.66399  0.00000  0.91609  0.91765  1.11770  1.20493
            1.21058  1.31306
CC2913      0.95159  0.89559  0.91609  0.00000  0.71645  1.00814  1.27628
            1.37146  1.34313
SMc02599    0.88330  0.86809  0.91765  0.71645  0.00000  1.18238  1.24356
            1.28333  1.32917
VNG1883G    1.11960  1.12259  1.11770  1.00814  1.18238  0.00000  1.50220
            1.50102  1.40276
PAB2343     1.23414  1.30180  1.20493  1.27628  1.24356  1.50220  0.00000
            0.17034  1.21454
PH0015      1.23316  1.32027  1.21058  1.37146  1.28333  1.50102  0.17034
            0.00000  1.23623
SSO0997     1.29191  1.32316  1.31306  1.34313  1.32917  1.40276  1.21454
            1.23623  0.00000

Average distance (over all possible pairs of sequences):  1.10899


RATE HETEROGENEITY

Model of rate heterogeneity: uniform rate


TREE SEARCH

2 tree topologies were specified by the user.


MAXIMUM LIKELIHOOD BRANCH LENGTHS OF USER DEFINED TREE # 1 (NO CLOCK)

Branch lengths are computed using the selected model of
substitution and rate heterogeneity.


                                  :-7 PAB2343
                   :-------------10
                   :              :---8 PH0015
                :-11
                :  :-------------6 VNG1883G
         :-----12
         :      :--------------9 SSO0997
    :---13
    :    :--------4 CC2913
 :-15
 :  :     :------1 mll5834
 :  :----14
 :        :-----2 mll9103
 :
 :----------5 SMc02599
 :
 :--------3 AGl1513
 

         branch  length     S.E.   branch  length     S.E.
mll5834       1  0.32915  0.03374      10  0.68617  0.06119
mll9103       2  0.26393  0.03118      11  0.00001  0.00075
AGl1513       3  0.40631  0.03817      12  0.23152  0.04048
CC2913        4  0.44372  0.04275      13  0.15004  0.03260
SMc02599      5  0.52790  0.04403      14  0.17005  0.02971
VNG1883G      6  0.69582  0.05915      15  0.00001  0.00094
PAB2343       7  0.05465  0.01734
PH0015        8  0.11636  0.01959     13 iterations until convergence
SSO0997       9  0.78069  0.06394     log L: -8808.38

WARNING --- at least one branch length is close to an internal boundary!


Unrooted user defined tree with maximum likelihood branch lengths
(in CLUSTAL W notation):

(AGl1513:0.40631,(((((PAB2343:0.05465,PH0015:0.11636)100:0.68617,
VNG1883G:0.69582)100:0.00001,SSO0997:0.78069)100:0.23152,CC2913:0.44372)
100:0.15004,(mll5834:0.32915,mll9103:0.26393)100:0.17005)76:0.00001,
SMc02599:0.52790);


MAXIMUM LIKELIHOOD BRANCH LENGTHS OF USER DEFINED TREE # 2 (NO CLOCK)

Branch lengths are computed using the selected model of
substitution and rate heterogeneity.


                                :--7 PAB2343
                    :----------10
                    :           :--8 PH0015
           :-------11
           :        :------------9 SSO0997
      :---14
      :    :        :-------4 CC2913
      :    :   :---12
      :    :   :    :-------5 SMc02599
      :    :--13
      :        :--------------6 VNG1883G
 :---15
 :    :-------3 AGl1513
 :
 :-----2 mll9103
 :
 :------1 mll5834
 

         branch  length     S.E.   branch  length     S.E.
mll5834       1  0.32460  0.03362      10  0.54881  0.05654
mll9103       2  0.26797  0.03139      11  0.34819  0.05058
AGl1513       3  0.34567  0.03528      12  0.13860  0.03178
CC2913        4  0.38357  0.03892      13  0.07691  0.03026
SMc02599      5  0.37214  0.03846      14  0.15566  0.03271
VNG1883G      6  0.74964  0.05965      15  0.12255  0.02639
PAB2343       7  0.06144  0.01782
PH0015        8  0.10956  0.01948     13 iterations until convergence
SSO0997       9  0.67458  0.06134     log L: -8725.72


Unrooted user defined tree with maximum likelihood branch lengths
(in CLUSTAL W notation):

(mll5834:0.32460,((((PAB2343:0.06144,PH0015:0.10956)100:0.54881,SSO0997:0.67458)
100:0.34819,((CC2913:0.38357,SMc02599:0.37214)69:0.13860,VNG1883G:0.74964)
63:0.07691)100:0.15566,AGl1513:0.34567)100:0.12255,mll9103:0.26797);


COMPARISON OF USER TREES (NO CLOCK)

Tree   log L   difference    S.E.      p-1sKH     p-SH       c-ELW      2sKH
-------------------------------------------------------------------------------
 1   -8808.38    82.66       20.61    0.0000 -   0.0000 -   0.0000 -       -
 2   -8725.72     0.00  <---- best    1.0000 +   1.0000 +   1.0000 +    best

The columns show the results and p-values of the following tests:
1sKH - one sided KH test based on pairwise SH tests (Shimodaira-Hasegawa
       2000, Goldman et al., 2001, Kishino-Hasegawa 1989)
SH   - Shimodaira-Hasegawa test (2000)
ELW  - Expected Likelihood Weight (Strimmer-Rambaut 2002)
2sKH - two sided Kishino-Hasegawa test (1989)

Plus signs denote the confidence sets. Minus signs denote significant
exclusion. All tests used 5% significance level. 1sKH, SH, and ELW
performed 1000 resamplings using the RELL method.


TIME STAMP

Date and time: Tue Sep  4 18:34:47 2007
Runtime (excl. input) : 1 seconds (= 0.0 minutes = 0.0 hours)
Runtime (incl. input) : 1 seconds (= 0.0 minutes = 0.0 hours)
