# Supplementary material for: Horizontal Gene Transfers in prokaryotes show differential preferences for metabolic and translational genes
Source: BMC Evol Biol. 2009 Jan 10;9:9. doi: 10.1186/1471-2148-9-9 (PMC2651853; doi:10.1186/1471-2148-9-9)
Supplement: Additional file 6 — Likelihood based tree comparisons. All likelihood based tree comparison outputs are provided. [file 1471-2148-9-9-S6.zip › puzzle/COG0036_MJ0680_BH2502]

TREE-PUZZLE 5.1.pl25

Input file name: /scratch/local/kanhere/COG0036_Archaea_Gramplus_comb.infile
User tree file name: /scratch/local/kanhere/COG0036_Archaea_Gramplus_comb.tmp_tree
Type of analysis: user tree evaluation
Parameter estimation: approximate (faster)
Parameter estimation uses: neighbor-joining tree (for substitution process and rate variation)

Standard errors (S.E.) are obtained by the curvature method.
The upper and lower bounds of an approximate 95% confidence interval
for parameter or branch length x are x-1.96*S.E. and x+1.96*S.E.


SEQUENCE ALIGNMENT

Input data: 20 sequences with 251 amino acid sites
Number of constant sites: 17 (= 6.8% of all sites)
Number of site patterns: 242
Number of constant site patterns: 9 (= 3.7% of all site patterns)


SUBSTITUTION PROCESS

Model of substitution: VT (Mueller-Vingron 2000)
Amino acid frequencies (user specified):

 pi(A) =   7.8%
 pi(R) =   5.3%
 pi(N) =   4.4%
 pi(D) =   5.3%
 pi(C) =   1.6%
 pi(Q) =   3.7%
 pi(E) =   6.3%
 pi(G) =   7.2%
 pi(H) =   2.4%
 pi(I) =   6.1%
 pi(L) =   9.1%
 pi(K) =   6.0%
 pi(M) =   2.3%
 pi(F) =   4.2%
 pi(P) =   4.6%
 pi(S) =   6.4%
 pi(T) =   5.7%
 pi(W) =   1.3%
 pi(Y) =   3.4%
 pi(V) =   7.1%


AMBIGUOUS CHARACTERS IN THE SEQUENCE (SEQUENCES IN INPUT ORDER)

               gaps  wildcards        sum   % sequence
 TVN0264         40          0         40       15.94%   
 Ta1315          40          0         40       15.94%   
 SP1616          20          0         20        7.97%   
 MJ0680          17          0         17        6.77%   
 lin0505         35          0         35       13.94%   
 BH2502          35          0         35       13.94%   
 BS_yloR         34          0         34       13.55%   
 lin1932         33          0         33       13.15%   
 L0047           35          0         35       13.94%   
 SP1983          33          0         33       13.15%   
 SPy0264         31          0         31       12.35%   
 CAC1730         35          0         35       13.94%   
 SA1065          37          0         37       14.74%   
 lin2808         37          0         37       14.74%   
 lin0499         29          0         29       11.55%   
 lin2810         27          0         27       10.76%   
 MYPU_6830       36          0         36       14.34%   
 MG112           42          0         42       16.73%   
 MPN251          36          0         36       14.34%   
 UU456           32          0         32       12.75%   
 -------------------------------------------------------
 Sum            664          0        664       13.23%   


The table above shows the amount of gaps ('-') and other 'wildcard'
characters ('X', '?', etc.) and their percentage of the 251 columns
in the alignment.
Sequences with more than 50% ambiguous characters are marked with a '!' and 
should be checked, whether they have sufficient overlap to other sequences.
Sequences with 100% ambiguous characters do not hold any phylogenetic
information and had to be discarded from the analysis.


SEQUENCE COMPOSITION (SEQUENCES IN INPUT ORDER)

              5% chi-square test  p-value
 TVN0264           passed          17.48%  
 Ta1315            passed           9.13%  
 SP1616            passed          11.21%  
 MJ0680            failed           0.14%  
 lin0505           passed          49.43%  
 BH2502            passed          11.45%  
 BS_yloR           failed           1.29%  
 lin1932           passed          21.17%  
 L0047             failed           0.17%  
 SP1983            passed          17.92%  
 SPy0264           passed          49.42%  
 CAC1730           failed           0.57%  
 SA1065            passed          16.31%  
 lin2808           passed          13.97%  
 lin0499           passed           6.69%  
 lin2810           passed          14.10%  
 MYPU_6830         failed           0.00%  
 MG112             failed           0.08%  
 MPN251            failed           0.00%  
 UU456             failed           0.00%  

The chi-square tests compares the amino acid composition of each sequence
to the frequency distribution assumed in the maximum likelihood model.


IDENTICAL SEQUENCES

The sequences in each of the following groups are all identical. To speed
up computation please remove all but one of each group from the data set.

 All sequences are unique.


MAXIMUM LIKELIHOOD DISTANCES

Maximum likelihood distances are computed using the selected model of
substitution and rate heterogeneity.

  20
TVN0264     0.00000  0.31998  1.26172  1.18119  1.16369  1.07733  1.09518
            1.07528  1.08495  1.11093  1.08747  1.06901  1.17964  1.07880
            1.38661  1.41245  1.27939  1.77898  1.80528  1.83730
Ta1315      0.31998  0.00000  1.39767  1.18071  1.20618  1.13372  1.15184
            1.13698  1.14838  1.14022  1.18118  1.16897  1.26889  1.17148
            1.38248  1.38117  1.42775  1.93771  2.04969  1.69168
SP1616      1.26172  1.39767  0.00000  1.26624  1.32944  1.18932  1.18867
            1.33979  1.26729  1.26832  1.26896  1.29839  1.32154  1.27578
            1.45285  1.34176  1.56079  1.99060  1.90485  1.61364
MJ0680      1.18119  1.18071  1.26624  0.00000  0.90370  0.76737  0.80481
            0.80205  0.90297  1.00226  1.11862  0.86461  0.90025  0.88644
            1.15240  1.17311  1.18137  1.86844  1.84251  1.71580
lin0505     1.16369  1.20618  1.32944  0.90370  0.00000  0.78512  0.78511
            0.72527  0.89881  1.00005  0.88500  0.84841  0.88146  0.82826
            1.27087  1.21247  1.15250  1.57262  1.58778  1.40219
BH2502      1.07733  1.13372  1.18932  0.76737  0.78512  0.00000  0.29961
            0.39761  0.64413  0.68716  0.70307  0.65011  0.62965  0.62221
            1.06990  1.07074  1.19417  1.56652  1.61414  1.65018
BS_yloR     1.09518  1.15184  1.18867  0.80481  0.78511  0.29961  0.00000
            0.44470  0.73812  0.80830  0.77070  0.62871  0.68326  0.69955
            1.09371  1.05106  1.17718  1.56670  1.62583  1.75498
lin1932     1.07528  1.13698  1.33979  0.80205  0.72527  0.39761  0.44470
            0.00000  0.57118  0.68186  0.69042  0.68040  0.76022  0.71604
            1.06182  1.04260  1.14087  1.77498  1.70383  1.59302
L0047       1.08495  1.14838  1.26729  0.90297  0.89881  0.64413  0.73812
            0.57118  0.00000  0.40583  0.53240  0.67670  0.69577  0.77687
            1.04277  1.05985  1.28465  1.72196  1.62767  1.53280
SP1983      1.11093  1.14022  1.26832  1.00226  1.00005  0.68716  0.80830
            0.68186  0.40583  0.00000  0.42641  0.77098  0.77434  0.74923
            1.12847  1.09644  1.29463  1.82053  1.73324  1.53849
SPy0264     1.08747  1.18118  1.26896  1.11862  0.88500  0.70307  0.77070
            0.69042  0.53240  0.42641  0.00000  0.69694  0.69450  0.69336
            1.17506  1.22788  1.23488  1.78373  1.66684  1.55506
CAC1730     1.06901  1.16897  1.29839  0.86461  0.84841  0.65011  0.62871
            0.68040  0.67670  0.77098  0.69694  0.00000  0.77209  0.89352
            1.09477  1.19820  1.16586  1.67929  1.72431  1.54509
SA1065      1.17964  1.26889  1.32154  0.90025  0.88146  0.62965  0.68326
            0.76022  0.69577  0.77434  0.69450  0.77209  0.00000  0.71737
            1.11706  1.12903  1.18200  1.52887  1.58212  1.49557
lin2808     1.07880  1.17148  1.27578  0.88644  0.82826  0.62221  0.69955
            0.71604  0.77687  0.74923  0.69336  0.89352  0.71737  0.00000
            1.18132  1.20147  1.11012  1.59377  1.62559  1.52251
lin0499     1.38661  1.38248  1.45285  1.15240  1.27087  1.06990  1.09371
            1.06182  1.04277  1.12847  1.17506  1.09477  1.11706  1.18132
            0.00000  0.57377  1.28315  1.74264  1.78108  1.53340
lin2810     1.41245  1.38117  1.34176  1.17311  1.21247  1.07074  1.05106
            1.04260  1.05985  1.09644  1.22788  1.19820  1.12903  1.20147
            0.57377  0.00000  1.33332  1.70148  1.79561  1.53532
MYPU_6830   1.27939  1.42775  1.56079  1.18137  1.15250  1.19417  1.17718
            1.14087  1.28465  1.29463  1.23488  1.16586  1.18200  1.11012
            1.28315  1.33332  0.00000  1.44889  1.63070  1.45202
MG112       1.77898  1.93771  1.99060  1.86844  1.57262  1.56652  1.56670
            1.77498  1.72196  1.82053  1.78373  1.67929  1.52887  1.59377
            1.74264  1.70148  1.44889  0.00000  0.48303  1.21751
MPN251      1.80528  2.04969  1.90485  1.84251  1.58778  1.61414  1.62583
            1.70383  1.62767  1.73324  1.66684  1.72431  1.58212  1.62559
            1.78108  1.79561  1.63070  0.48303  0.00000  1.18374
UU456       1.83730  1.69168  1.61364  1.71580  1.40219  1.65018  1.75498
            1.59302  1.53280  1.53849  1.55506  1.54509  1.49557  1.52251
            1.53340  1.53532  1.45202  1.21751  1.18374  0.00000

Average distance (over all possible pairs of sequences):  1.18145


RATE HETEROGENEITY

Model of rate heterogeneity: uniform rate


TREE SEARCH

2 tree topologies were specified by the user.


MAXIMUM LIKELIHOOD BRANCH LENGTHS OF USER DEFINED TREE # 1 (NO CLOCK)

Branch lengths are computed using the selected model of
substitution and rate heterogeneity.


                   :---------------3 SP1616
                :-21
                :  :---10 SP1983
            :--22
            :   :----11 SPy0264
       :---23
       :    :---9 L0047
    :-31
    :  :                    :--1 TVN0264
    :  :         :---------24
    :  :         :          :---2 Ta1315
    :  :      :-25
    :  :      :  :-------4 MJ0680
    :  :  :--29
    :  :  :   :                         :----18 MG112
    :  :  :   :               :--------26
    :  :  :   :               :         :----19 MPN251
    :  :  :   :      :-------27
    :  :  :   :      :        :-------20 UU456
    :  :  :   :-----28
    :  :  :          :-------17 MYPU_6830
    :  :-30
    :     :------12 CAC1730
 :-34
 :  :       :--6 BH2502
 :  :   :--32
 :  :   :   :---7 BS_yloR
 :  :--33
 :      :------13 SA1065
 :
 :-------14 lin2808
 :
 :------------15 lin0499
 :
 :--------5 lin0505
 :
 :------------16 lin2810
 :
 :----8 lin1932
 

         branch  length     S.E.   branch  length     S.E.
TVN0264       1  0.10823  0.03297      21  0.00001  0.00206
Ta1315        2  0.21335  0.03924      22  0.10001  0.02950
SP1616        3  1.07624  0.10611      23  0.20684  0.04183
MJ0680        4  0.46927  0.06661      24  0.62621  0.08021
lin0505       5  0.56128  0.06625      25  0.04442  0.03541
BH2502        6  0.12772  0.02939      26  0.54857  0.08962
BS_yloR       7  0.17664  0.03370      27  0.49322  0.09151
lin1932       8  0.29094  0.04490      28  0.31258  0.06947
L0047         9  0.19204  0.03735      29  0.12559  0.04125
SP1983       10  0.17737  0.03556      30  0.04380  0.03165
SPy0264      11  0.27952  0.04289      31  0.05809  0.02773
CAC1730      12  0.39242  0.05493      32  0.11929  0.03321
SA1065       13  0.43592  0.05666      33  0.08718  0.03002
lin2808      14  0.48500  0.06011      34  0.03138  0.02596
lin0499      15  0.86711  0.08956
lin2810      16  0.86143  0.08865
MYPU_6830    17  0.48512  0.07710
MG112        18  0.24998  0.05035
MPN251       19  0.24233  0.04991     10 iterations until convergence
UU456        20  0.49862  0.08246     log L: -8104.71

WARNING --- at least one branch length is close to an internal boundary!


Unrooted user defined tree with maximum likelihood branch lengths
(in CLUSTAL W notation):

(lin1932:0.29094,(((((SP1616:1.07624,SP1983:0.17737)100:0.00001,SPy0264:0.27952)
100:0.10001,L0047:0.19204)100:0.20684,((((TVN0264:0.10823,Ta1315:0.21335)
100:0.62621,MJ0680:0.46927)100:0.04442,(((MG112:0.24998,MPN251:0.24233)
100:0.54857,UU456:0.49862)100:0.49322,MYPU_6830:0.48512)100:0.31258)
85:0.12559,CAC1730:0.39242)99:0.04380)100:0.05809,((BH2502:0.12772,
BS_yloR:0.17664)65:0.11929,SA1065:0.43592)78:0.08718)100:0.03138,
lin2808:0.48500,lin0499:0.86711,lin0505:0.56128,lin2810:0.86143);


MAXIMUM LIKELIHOOD BRANCH LENGTHS OF USER DEFINED TREE # 2 (NO CLOCK)

Branch lengths are computed using the selected model of
substitution and rate heterogeneity.


                           :-----15 lin0499
                :---------21
                :          :----16 lin2810
                :
                :                           :----18 MG112
                :                 :--------22
                :                 :         :----19 MPN251
                :        :-------23
                :        :        :-------20 UU456
                :-------24
                :        :-------17 MYPU_6830
                :
                :    :--6 BH2502
                :---25
                :    :---7 BS_yloR
                :
                :         :---10 SP1983
                :     :--26
                :     :   :----11 SPy0264
                :----27
                :     :---9 L0047
          :----29
          :     :   :------13 SA1065
          :     :--28
          :     :   :-----14 lin2808
          :     :
          :     :---------4 MJ0680
          :     :
          :     :--------5 lin0505
          :     :
          :     :-----8 lin1932
          :     :
          :     :-------12 CAC1730
 :-------30
 :        :----------3 SP1616
 :
 :----2 Ta1315
 :
 :--1 TVN0264
 

         branch  length     S.E.   branch  length     S.E.
TVN0264       1  0.08480  0.03092      21  0.66882  0.07826
Ta1315        2  0.23563  0.04043      22  0.53927  0.08969
SP1616        3  0.75312  0.09151      23  0.50903  0.09565
MJ0680        4  0.63811  0.07166      24  0.47537  0.08003
lin0505       5  0.57645  0.06577      25  0.20115  0.03836
BH2502        6  0.12892  0.02976      26  0.10347  0.03012
BS_yloR       7  0.17788  0.03399      27  0.25467  0.04436
lin1932       8  0.31614  0.04525      28  0.14333  0.03906
L0047         9  0.19073  0.03740      29  0.29328  0.06374
SP1983       10  0.17022  0.03501      30  0.49499  0.07453
SPy0264      11  0.27094  0.04258
CAC1730      12  0.46405  0.05739
SA1065       13  0.40537  0.05611
lin2808      14  0.35580  0.05251
lin0499      15  0.31147  0.05210
lin2810      16  0.26928  0.05002
MYPU_6830    17  0.48745  0.07978
MG112        18  0.24910  0.05039
MPN251       19  0.24348  0.05010     9 iterations until convergence
UU456        20  0.50895  0.08381     log L: -7980.80


Unrooted user defined tree with maximum likelihood branch lengths
(in CLUSTAL W notation):

(TVN0264:0.08480,(((lin0499:0.31147,lin2810:0.26928)96:0.66882,((
(MG112:0.24910,MPN251:0.24348)93:0.53927,UU456:0.50895)83:0.50903,
MYPU_6830:0.48745)74:0.47537,(BH2502:0.12892,BS_yloR:0.17788)73:0.20115,
((SP1983:0.17022,SPy0264:0.27094)67:0.10347,L0047:0.19073)70:0.25467,
(SA1065:0.40537,lin2808:0.35580)65:0.14333,MJ0680:0.63811,lin0505:0.57645,
lin1932:0.31614,CAC1730:0.46405)55:0.29328,SP1616:0.75312)68:0.49499,
Ta1315:0.23563);


COMPARISON OF USER TREES (NO CLOCK)

Tree   log L   difference    S.E.      p-1sKH     p-SH       c-ELW      2sKH
-------------------------------------------------------------------------------
 1   -8104.71   123.91       22.67    0.0000 -   0.0000 -   0.0000 -       -
 2   -7980.80     0.00  <---- best    1.0000 +   1.0000 +   1.0000 +    best

The columns show the results and p-values of the following tests:
1sKH - one sided KH test based on pairwise SH tests (Shimodaira-Hasegawa
       2000, Goldman et al., 2001, Kishino-Hasegawa 1989)
SH   - Shimodaira-Hasegawa test (2000)
ELW  - Expected Likelihood Weight (Strimmer-Rambaut 2002)
2sKH - two sided Kishino-Hasegawa test (1989)

Plus signs denote the confidence sets. Minus signs denote significant
exclusion. All tests used 5% significance level. 1sKH, SH, and ELW
performed 1000 resamplings using the RELL method.


TIME STAMP

Date and time: Tue Sep  4 18:35:47 2007
Runtime (excl. input) : 1 seconds (= 0.0 minutes = 0.0 hours)
Runtime (incl. input) : 1 seconds (= 0.0 minutes = 0.0 hours)
