# Supplementary material for: Horizontal Gene Transfers in prokaryotes show differential preferences for metabolic and translational genes
Source: BMC Evol Biol. 2009 Jan 10;9:9. doi: 10.1186/1471-2148-9-9 (PMC2651853; doi:10.1186/1471-2148-9-9)
Supplement: Additional file 6 — Likelihood based tree comparisons. All likelihood based tree comparison outputs are provided. [file 1471-2148-9-9-S6.zip › puzzle/COG0043_AF0209_aq_1612]

TREE-PUZZLE 5.1.pl25

Input file name: /scratch/local/kanhere/COG0043_Archaea_Bacteria_comb.infile
User tree file name: /scratch/local/kanhere/COG0043_Archaea_Bacteria_comb.tmp_tree
Type of analysis: user tree evaluation
Parameter estimation: approximate (faster)
Parameter estimation uses: neighbor-joining tree (for substitution process and rate variation)

Standard errors (S.E.) are obtained by the curvature method.
The upper and lower bounds of an approximate 95% confidence interval
for parameter or branch length x are x-1.96*S.E. and x+1.96*S.E.


SEQUENCE ALIGNMENT

Input data: 20 sequences with 682 amino acid sites
Number of constant sites: 8 (= 1.2% of all sites)
Number of site patterns: 605
Number of constant site patterns: 5 (= 0.8% of all site patterns)


SUBSTITUTION PROCESS

Model of substitution: VT (Mueller-Vingron 2000)
Amino acid frequencies (user specified):

 pi(A) =   7.8%
 pi(R) =   5.3%
 pi(N) =   4.4%
 pi(D) =   5.3%
 pi(C) =   1.6%
 pi(Q) =   3.7%
 pi(E) =   6.3%
 pi(G) =   7.2%
 pi(H) =   2.4%
 pi(I) =   6.1%
 pi(L) =   9.1%
 pi(K) =   6.0%
 pi(M) =   2.3%
 pi(F) =   4.2%
 pi(P) =   4.6%
 pi(S) =   6.4%
 pi(T) =   5.7%
 pi(W) =   1.3%
 pi(Y) =   3.4%
 pi(V) =   7.1%


AMBIGUOUS CHARACTERS IN THE SEQUENCE (SEQUENCES IN INPUT ORDER)

               gaps  wildcards        sum   % sequence
 DR0332          37          0         37        5.43%   
 aq_1612        196          0        196       28.74%   
 AF0209         201          0        201       29.47%   
 TVN0408        201          0        201       29.47%   
 Ta1199         202          0        202       29.62%   
 APE1571        213          0        213       31.23%   
 PAE1844        207          0        207       30.35%   
 SSO0879        194          0        194       28.45%   
 alr1108        180          0        180       26.39%   
 sll0936        181          0        181       26.54%   
 MA0246         260          0        260       38.12%   
 MTH1394        259          0        259       37.98%   
 PAB1798        262          0        262       38.42%   
 PH0963         258          0        258       37.83%   
 MJ1133         261          0        261       38.27%   
 AF1643         256          0        256       37.54%   
 APE2078        245          0        245       35.92%   
 PAE2232        258          0        258       37.83%   
 MK0234         253          0        253       37.10%   
 Ta0184         146          0        146       21.41%   
 -------------------------------------------------------
 Sum           4270          0       4270       31.30%   


The table above shows the amount of gaps ('-') and other 'wildcard'
characters ('X', '?', etc.) and their percentage of the 682 columns
in the alignment.
Sequences with more than 50% ambiguous characters are marked with a '!' and 
should be checked, whether they have sufficient overlap to other sequences.
Sequences with 100% ambiguous characters do not hold any phylogenetic
information and had to be discarded from the analysis.


SEQUENCE COMPOSITION (SEQUENCES IN INPUT ORDER)

              5% chi-square test  p-value
 DR0332            failed           0.00%  
 aq_1612           failed           0.00%  
 AF0209            failed           0.00%  
 TVN0408           failed           0.02%  
 Ta1199            failed           0.00%  
 APE1571           failed           0.00%  
 PAE1844           failed           0.00%  
 SSO0879           failed           0.05%  
 alr1108           failed           4.85%  
 sll0936           passed          11.84%  
 MA0246            failed           0.00%  
 MTH1394           failed           0.00%  
 PAB1798           failed           0.06%  
 PH0963            failed           0.01%  
 MJ1133            failed           0.00%  
 AF1643            passed          10.81%  
 APE2078           failed           0.00%  
 PAE2232           failed           0.00%  
 MK0234            failed           0.00%  
 Ta0184            failed           0.02%  

The chi-square tests compares the amino acid composition of each sequence
to the frequency distribution assumed in the maximum likelihood model.


IDENTICAL SEQUENCES

The sequences in each of the following groups are all identical. To speed
up computation please remove all but one of each group from the data set.

 All sequences are unique.


MAXIMUM LIKELIHOOD DISTANCES

Maximum likelihood distances are computed using the selected model of
substitution and rate heterogeneity.

  20
DR0332      0.00000  0.79098  0.77467  1.00313  0.96909  1.20434  1.07738
            1.20419  1.05876  1.08909  1.61099  1.71885  1.90409  1.91622
            2.08839  2.08620  2.07436  2.11589  1.71201  2.36779
aq_1612     0.79098  0.00000  0.74005  0.93028  1.00534  1.09116  0.94920
            1.14111  1.05661  1.06629  1.58241  1.70117  1.67600  1.69887
            1.89906  1.92701  1.99954  1.99036  1.65571  1.86028
AF0209      0.77467  0.74005  0.00000  0.79256  0.79245  0.91061  0.90149
            0.85854  1.02017  0.99975  1.50427  1.58709  1.59158  1.63283
            1.70299  1.81390  1.87539  1.70803  1.56900  2.04108
TVN0408     1.00313  0.93028  0.79256  0.00000  0.19444  1.13448  1.14079
            1.08415  1.24585  1.21662  1.65400  1.65355  1.68328  1.68948
            1.88709  1.71120  2.14586  1.92838  1.75096  2.00882
Ta1199      0.96909  1.00534  0.79245  0.19444  0.00000  1.11165  1.11399
            1.11347  1.23278  1.22127  1.66610  1.71738  1.69752  1.70346
            1.84533  1.71681  2.15262  1.97351  1.73797  2.01641
APE1571     1.20434  1.09116  0.91061  1.13448  1.11165  0.00000  0.65116
            0.82404  1.26812  1.28926  1.55739  1.73465  1.65808  1.61756
            1.81350  1.81704  1.73743  1.75444  1.61460  2.34159
PAE1844     1.07738  0.94920  0.90149  1.14079  1.11399  0.65116  0.00000
            0.84682  1.20868  1.23437  1.63097  1.73761  1.65149  1.61588
            1.61663  1.86896  1.87705  1.78877  1.76852  2.10526
SSO0879     1.20419  1.14111  0.85854  1.08415  1.11347  0.82404  0.84682
            0.00000  1.26418  1.23521  1.51987  1.71214  1.66167  1.63229
            1.68397  1.83625  1.86908  1.72712  1.74959  2.10960
alr1108     1.05876  1.05661  1.02017  1.24585  1.23278  1.26812  1.20868
            1.26418  0.00000  0.12222  1.52469  1.64099  1.64466  1.61169
            1.85054  1.84442  1.81649  1.77653  1.76363  2.15102
sll0936     1.08909  1.06629  0.99975  1.21662  1.22127  1.28926  1.23437
            1.23521  0.12222  0.00000  1.57046  1.65985  1.66984  1.63791
            1.85602  1.88569  1.83420  1.81720  1.79837  2.09515
MA0246      1.61099  1.58241  1.50427  1.65400  1.66610  1.55739  1.63097
            1.51987  1.52469  1.57046  0.00000  0.71200  0.92200  0.91930
            0.81873  0.80488  1.11423  1.02279  1.02785  1.99926
MTH1394     1.71885  1.70117  1.58709  1.65355  1.71738  1.73465  1.73761
            1.71214  1.64099  1.65985  0.71200  0.00000  0.97191  0.95191
            0.89237  0.92024  1.11425  1.08086  0.97003  1.83372
PAB1798     1.90409  1.67600  1.59158  1.68328  1.69752  1.65808  1.65149
            1.66167  1.64466  1.66984  0.92200  0.97191  0.00000  0.11677
            0.81064  0.79131  0.95957  0.95807  0.94671  1.85777
PH0963      1.91622  1.69887  1.63283  1.68948  1.70346  1.61756  1.61588
            1.63229  1.61169  1.63791  0.91930  0.95191  0.11677  0.00000
            0.79222  0.81237  0.99311  0.95926  0.93008  1.87098
MJ1133      2.08839  1.89906  1.70299  1.88709  1.84533  1.81350  1.61663
            1.68397  1.85054  1.85602  0.81873  0.89237  0.81064  0.79222
            0.00000  0.96642  1.08716  1.05766  1.10382  2.01927
AF1643      2.08620  1.92701  1.81390  1.71120  1.71681  1.81704  1.86896
            1.83625  1.84442  1.88569  0.80488  0.92024  0.79131  0.81237
            0.96642  0.00000  1.09621  1.12090  1.04360  2.15823
APE2078     2.07436  1.99954  1.87539  2.14586  2.15262  1.73743  1.87705
            1.86908  1.81649  1.83420  1.11423  1.11425  0.95957  0.99311
            1.08716  1.09621  0.00000  0.79164  1.07301  2.19915
PAE2232     2.11589  1.99036  1.70803  1.92838  1.97351  1.75444  1.78877
            1.72712  1.77653  1.81720  1.02279  1.08086  0.95807  0.95926
            1.05766  1.12090  0.79164  0.00000  1.06757  2.06674
MK0234      1.71201  1.65571  1.56900  1.75096  1.73797  1.61460  1.76852
            1.74959  1.76363  1.79837  1.02785  0.97003  0.94671  0.93008
            1.10382  1.04360  1.07301  1.06757  0.00000  1.95743
Ta0184      2.36779  1.86028  2.04108  2.00882  2.01641  2.34159  2.10526
            2.10960  2.15102  2.09515  1.99926  1.83372  1.85777  1.87098
            2.01927  2.15823  2.19915  2.06674  1.95743  0.00000

Average distance (over all possible pairs of sequences):  1.45302


RATE HETEROGENEITY

Model of rate heterogeneity: uniform rate


TREE SEARCH

2 tree topologies were specified by the user.


MAXIMUM LIKELIHOOD BRANCH LENGTHS OF USER DEFINED TREE # 1 (NO CLOCK)

Branch lengths are computed using the selected model of
substitution and rate heterogeneity.


       :-----7 PAE1844
    :-21
    :  :---------------18 PAE2232
 :-35
 :  :                          :-9 alr1108
 :  :                :--------22
 :  :                :         :-10 sll0936
 :  :            :--23
 :  :            :   :------1 DR0332
 :  :       :---24
 :  :       :    :----2 aq_1612
 :  :  :---33
 :  :  :    :               :-13 PAB1798
 :  :  :    :       :------25
 :  :  :    :       :       :-14 PH0963
 :  :  :    :       :
 :  :  :            :     :-----------3 AF0209
 :  :  :            :  :-26
 :  :  :            :  :  :--------16 AF1643
 :  :  :            :-27
 :  :  :            :  :-------15 MJ1133
 :  :  :     ------32
 :  :  :            :                   :-----------------------20 Ta0184
 :  :  :            :                :-28
 :  :  :            :                :  :-5 Ta1199
 :  :  :            :  :------------29
 :  :  :            :  :             :--4 TVN0408
 :  :  :            :-31
 :  :  :            :  :    :----11 MA0246
 :  :  :            :  :---30
 :  :  :            :       :-----12 MTH1394
 :  :  :            :
 :  :  :            :--------19 MK0234
 :  :-34
 :     :------8 SSO0879
 :
 :----------------17 APE2078
 :
 :----6 APE1571
 

         branch  length     S.E.   branch  length     S.E.
DR0332        1  0.45771  0.04452      21  0.00001  0.00068
aq_1612       2  0.33959  0.03857      22  0.62676  0.05400
AF0209        3  0.90400  0.06816      23  0.09256  0.03097
TVN0408       4  0.10798  0.01991      24  0.21325  0.03798
Ta1199        5  0.06790  0.01894      25  0.47165  0.04473
APE1571       6  0.34912  0.03937      26  0.00001  0.00123
PAE1844       7  0.38977  0.03960      27  0.00031  0.03203
SSO0879       8  0.49966  0.04575      28  0.01896  0.01804
alr1108       9  0.04189  0.01344      29  1.02416  0.07617
sll0936      10  0.08074  0.01546      30  0.22593  0.03614
MA0246       11  0.31915  0.03812      31  0.00001  0.00082
MTH1394      12  0.42655  0.04313      32  0.48975  0.05282
PAB1798      13  0.07147  0.01571      33  0.18106  0.03455
PH0963       14  0.04597  0.01408      34  0.07389  0.02648
MJ1133       15  0.59540  0.05176      35  0.03018  0.02550
AF1643       16  0.65455  0.05485
APE2078      17  1.34320  0.10074
PAE2232      18  1.28094  0.09802
MK0234       19  0.67274  0.05543     25 iterations until convergence
Ta0184       20  1.95660  0.13786     log L: -18420.32

WARNING --- at least one branch length is close to an internal boundary!


Unrooted user defined tree with maximum likelihood branch lengths
(in CLUSTAL W notation):

(APE1571:0.34912,((PAE1844:0.38977,PAE2232:1.28094)99:0.00001,(((
((alr1108:0.04189,sll0936:0.08074)100:0.62676,DR0332:0.45771)99:0.09256,
aq_1612:0.33959)99:0.21325,((PAB1798:0.07147,PH0963:0.04597)80:0.47165,
((AF0209:0.90400,AF1643:0.65455)69:0.00001,MJ1133:0.59540)69:0.00031,
(((Ta0184:1.95660,Ta1199:0.06790)96:0.01896,TVN0408:0.10798)88:1.02416,
(MA0246:0.31915,MTH1394:0.42655)53:0.22593)57:0.00001,MK0234:0.67274)
51:0.48975)92:0.18106,SSO0879:0.49966)86:0.07389)98:0.03018,APE2078:1.34320);


MAXIMUM LIKELIHOOD BRANCH LENGTHS OF USER DEFINED TREE # 2 (NO CLOCK)

Branch lengths are computed using the selected model of
substitution and rate heterogeneity.


                  :----6 APE1571
              :--21
              :   :----7 PAE1844
         :---22
         :    :------8 SSO0879
     :--32
     :   :            :-9 alr1108
     :   :   :-------23
     :   :   :        :-10 sll0936
     :   :--31
     :       :                  :----11 MA0246
     :       :              :--24
     :       :              :   :-----12 MTH1394
     :       :       :-----29
     :       :       :      :        :------17 APE2078
     :       :       :      :   :---25
     :       :       :      :   :    :-----18 PAE2232
     :       :       :      :--26
     :       :       :      :   :------19 MK0234
     :       :       :      :
     :       :       :      :         :-13 PAB1798
     :       :       :      :   :----27
     :       :       :      :   :     :-14 PH0963
     :       :       :      :--28
     :       :       :          :------15 MJ1133
     :       :       :          :
     :       :       :          :-------16 AF1643
     :       :------30
     :               :---------------20 Ta0184
 :--35
 :   :          :--4 TVN0408
 :   :  :------33
 :   :  :       :-5 Ta1199
 :   :-34
 :      :---3 AF0209
 :
 :-----2 aq_1612
 :
 :-----1 DR0332
 

         branch  length     S.E.   branch  length     S.E.
DR0332        1  0.43880  0.04121      21  0.12730  0.02938
aq_1612       2  0.37846  0.03850      22  0.19430  0.03365
AF0209        3  0.26479  0.03208      23  0.54151  0.05248
TVN0408       4  0.10848  0.01919      24  0.16371  0.03122
Ta1199        5  0.08727  0.01833      25  0.19930  0.03757
APE1571       6  0.31794  0.03554      26  0.11753  0.02935
PAE1844       7  0.33948  0.03606      27  0.35063  0.03838
SSO0879       8  0.45411  0.04268      28  0.09244  0.02670
alr1108       9  0.05372  0.01421      29  0.38485  0.06233
sll0936      10  0.06898  0.01497      30  0.48638  0.06765
MA0246       11  0.31987  0.03764      31  0.15391  0.03943
MTH1394      12  0.41839  0.04231      32  0.11948  0.02772
PAB1798      13  0.06668  0.01537      33  0.47678  0.04283
PH0963       14  0.05137  0.01438      34  0.05413  0.02122
MJ1133       15  0.47849  0.04524      35  0.12765  0.02766
AF1643       16  0.55970  0.04975
APE2078      17  0.46274  0.04622
PAE2232      18  0.37348  0.04212
MK0234       19  0.52299  0.04858     11 iterations until convergence
Ta0184       20  1.24309  0.10006     log L: -17111.72


Unrooted user defined tree with maximum likelihood branch lengths
(in CLUSTAL W notation):

(DR0332:0.43880,((((APE1571:0.31794,PAE1844:0.33948)99:0.12730,SSO0879:0.45411)
98:0.19430,((alr1108:0.05372,sll0936:0.06898)100:0.54151,(((MA0246:0.31987,
MTH1394:0.41839)93:0.16371,((APE2078:0.46274,PAE2232:0.37348)76:0.19930,
MK0234:0.52299)63:0.11753,((PAB1798:0.06668,PH0963:0.05137)61:0.35063,
MJ1133:0.47849,AF1643:0.55970)56:0.09244)100:0.38485,Ta0184:1.24309)
100:0.48638)59:0.15391)72:0.11948,((TVN0408:0.10848,Ta1199:0.08727)
88:0.47678,AF0209:0.26479)52:0.05413)83:0.12765,aq_1612:0.37846);


COMPARISON OF USER TREES (NO CLOCK)

Tree   log L   difference    S.E.      p-1sKH     p-SH       c-ELW      2sKH
-------------------------------------------------------------------------------
 1  -18420.32  1308.60       93.47    0.0000 -   0.0000 -   0.0000 -       -
 2  -17111.72     0.00  <---- best    1.0000 +   1.0000 +   1.0000 +    best

The columns show the results and p-values of the following tests:
1sKH - one sided KH test based on pairwise SH tests (Shimodaira-Hasegawa
       2000, Goldman et al., 2001, Kishino-Hasegawa 1989)
SH   - Shimodaira-Hasegawa test (2000)
ELW  - Expected Likelihood Weight (Strimmer-Rambaut 2002)
2sKH - two sided Kishino-Hasegawa test (1989)

Plus signs denote the confidence sets. Minus signs denote significant
exclusion. All tests used 5% significance level. 1sKH, SH, and ELW
performed 1000 resamplings using the RELL method.


TIME STAMP

Date and time: Tue Sep  4 20:57:15 2007
Runtime (excl. input) : 6 seconds (= 0.1 minutes = 0.0 hours)
Runtime (incl. input) : 6 seconds (= 0.1 minutes = 0.0 hours)
