# Supplementary material for: Horizontal Gene Transfers in prokaryotes show differential preferences for metabolic and translational genes
Source: BMC Evol Biol. 2009 Jan 10;9:9. doi: 10.1186/1471-2148-9-9 (PMC2651853; doi:10.1186/1471-2148-9-9)
Supplement: Additional file 6 — Likelihood based tree comparisons. All likelihood based tree comparison outputs are provided. [file 1471-2148-9-9-S6.zip › puzzle/COG0047_Cj0514_alr2475]

TREE-PUZZLE 5.1.pl25

Input file name: /scratch/local/kanhere/COG0047_Proteobacteria_Bacteria_comb.infile
User tree file name: /scratch/local/kanhere/COG0047_Proteobacteria_Bacteria_comb.tmp_tree
Type of analysis: user tree evaluation
Parameter estimation: approximate (faster)
Parameter estimation uses: neighbor-joining tree (for substitution process and rate variation)

Standard errors (S.E.) are obtained by the curvature method.
The upper and lower bounds of an approximate 95% confidence interval
for parameter or branch length x are x-1.96*S.E. and x+1.96*S.E.


SEQUENCE ALIGNMENT

Input data: 10 sequences with 344 amino acid sites
Number of constant sites: 25 (= 7.3% of all sites)
Number of site patterns: 321
Number of constant site patterns: 13 (= 4.0% of all site patterns)


SUBSTITUTION PROCESS

Model of substitution: VT (Mueller-Vingron 2000)
Amino acid frequencies (user specified):

 pi(A) =   7.8%
 pi(R) =   5.3%
 pi(N) =   4.4%
 pi(D) =   5.3%
 pi(C) =   1.6%
 pi(Q) =   3.7%
 pi(E) =   6.3%
 pi(G) =   7.2%
 pi(H) =   2.4%
 pi(I) =   6.1%
 pi(L) =   9.1%
 pi(K) =   6.0%
 pi(M) =   2.3%
 pi(F) =   4.2%
 pi(P) =   4.6%
 pi(S) =   6.4%
 pi(T) =   5.7%
 pi(W) =   1.3%
 pi(Y) =   3.4%
 pi(V) =   7.1%


AMBIGUOUS CHARACTERS IN THE SEQUENCE (SEQUENCES IN INPUT ORDER)

               gaps  wildcards        sum   % sequence
 alr2475        120          0        120       34.88%   
 slr0520        120          0        120       34.88%   
 DR0223          78          0         78       22.67%   
 aq_1105        117          0        117       34.01%   
 TM1245         131          0        131       38.08%   
 Cj0514         121          0        121       35.17%   
 FN0990_2        78          0         78       22.67%   
 NMB1996_2       25          0         25        7.27%   
 NMA0445_2       25          0         25        7.27%   
 RSc1722_2       21          0         21        6.10%   
 -------------------------------------------------------
 Sum            836          0        836       24.30%   


The table above shows the amount of gaps ('-') and other 'wildcard'
characters ('X', '?', etc.) and their percentage of the 344 columns
in the alignment.
Sequences with more than 50% ambiguous characters are marked with a '!' and 
should be checked, whether they have sufficient overlap to other sequences.
Sequences with 100% ambiguous characters do not hold any phylogenetic
information and had to be discarded from the analysis.


SEQUENCE COMPOSITION (SEQUENCES IN INPUT ORDER)

              5% chi-square test  p-value
 alr2475           passed          37.54%  
 slr0520           passed          44.84%  
 DR0223            passed           6.65%  
 aq_1105           passed          36.75%  
 TM1245            passed          15.12%  
 Cj0514            failed           0.54%  
 FN0990_2          failed           1.96%  
 NMB1996_2         passed           6.76%  
 NMA0445_2         passed           9.61%  
 RSc1722_2         failed           0.46%  

The chi-square tests compares the amino acid composition of each sequence
to the frequency distribution assumed in the maximum likelihood model.


IDENTICAL SEQUENCES

The sequences in each of the following groups are all identical. To speed
up computation please remove all but one of each group from the data set.

 All sequences are unique.


MAXIMUM LIKELIHOOD DISTANCES

Maximum likelihood distances are computed using the selected model of
substitution and rate heterogeneity.

  10
alr2475     0.00000  0.40522  0.62924  0.66297  0.89209  0.78989  1.34549
            1.86421  1.83891  1.69086
slr0520     0.40522  0.00000  0.62455  0.73887  0.98000  0.82514  1.40157
            1.82750  1.80654  1.68291
DR0223      0.62924  0.62455  0.00000  0.75587  0.81329  0.81639  1.39424
            2.01616  1.99827  1.86825
aq_1105     0.66297  0.73887  0.75587  0.00000  0.76956  0.87927  1.32199
            1.75392  1.74805  1.68011
TM1245      0.89209  0.98000  0.81329  0.76956  0.00000  1.01526  1.25177
            1.78728  1.76307  1.53452
Cj0514      0.78989  0.82514  0.81639  0.87927  1.01526  0.00000  1.27000
            2.04758  2.04202  1.93227
FN0990_2    1.34549  1.40157  1.39424  1.32199  1.25177  1.27000  0.00000
            1.76069  1.78048  1.71237
NMB1996_2   1.86421  1.82750  2.01616  1.75392  1.78728  2.04758  1.76069
            0.00000  0.03528  0.54934
NMA0445_2   1.83891  1.80654  1.99827  1.74805  1.76307  2.04202  1.78048
            0.03528  0.00000  0.54765
RSc1722_2   1.69086  1.68291  1.86825  1.68011  1.53452  1.93227  1.71237
            0.54934  0.54765  0.00000

Average distance (over all possible pairs of sequences):  1.30780


RATE HETEROGENEITY

Model of rate heterogeneity: uniform rate


TREE SEARCH

2 tree topologies were specified by the user.


MAXIMUM LIKELIHOOD BRANCH LENGTHS OF USER DEFINED TREE # 1 (NO CLOCK)

Branch lengths are computed using the selected model of
substitution and rate heterogeneity.


                                       :---1 alr2475
                                  :---11
                                  :    :----2 slr0520
                               :-13
                               :  :   :-------5 TM1245
                               :  :--12
                               :      :----4 aq_1105
         :--------------------15
         :                     :  :-------6 Cj0514
         :                     :-14
         :                     :  :------3 DR0223
         :                     :
         :                     :--------------7 FN0990_2
 :------16
 :       :--10 RSc1722_2
 :
 :-9 NMA0445_2
 :
 :-8 NMB1996_2
 

         branch  length     S.E.   branch  length     S.E.
alr2475       1  0.15783  0.03639      11  0.20220  0.04490
slr0520       2  0.26550  0.04363      12  0.11869  0.04268
DR0223        3  0.38931  0.05694      13  0.07056  0.03299
aq_1105       4  0.29058  0.05060      14  0.01640  0.02966
TM1245        5  0.53049  0.06890      15  1.47721  0.14516
Cj0514        6  0.50540  0.06523      16  0.39317  0.04884
FN0990_2      7  1.04506  0.10613
NMB1996_2     8  0.01905  0.00897
NMA0445_2     9  0.01616  0.00850     20 iterations until convergence
RSc1722_2    10  0.13987  0.04403     log L: -4727.22


Unrooted user defined tree with maximum likelihood branch lengths
(in CLUSTAL W notation):

(NMB1996_2:0.01905,((((alr2475:0.15783,slr0520:0.26550)100:0.20220,
(TM1245:0.53049,aq_1105:0.29058)99:0.11869)60:0.07056,(Cj0514:0.50540,
DR0223:0.38931)53:0.01640,FN0990_2:1.04506)100:1.47721,RSc1722_2:0.13987)
100:0.39317,NMA0445_2:0.01616);


MAXIMUM LIKELIHOOD BRANCH LENGTHS OF USER DEFINED TREE # 2 (NO CLOCK)

Branch lengths are computed using the selected model of
substitution and rate heterogeneity.


                                                :-8 NMB1996_2
                                        :------11
                                        :       :-9 NMA0445_2
                        :--------------12
                        :               :--10 RSc1722_2
                  :----13
                  :     :---------7 FN0990_2
             :---14
             :    :-----5 TM1245
         :--15
         :   :----4 aq_1105
     :--16
     :   :-------6 Cj0514
 :--17
 :   :------3 DR0223
 :
 :----2 slr0520
 :
 :---1 alr2475
 

         branch  length     S.E.   branch  length     S.E.
alr2475       1  0.16575  0.03679      11  0.39796  0.04867
slr0520       2  0.25740  0.04296      12  1.03102  0.12148
DR0223        3  0.38640  0.05541      13  0.30457  0.07947
aq_1105       4  0.28230  0.04941      14  0.22214  0.05431
TM1245        5  0.34396  0.06119      15  0.13095  0.04412
Cj0514        6  0.52463  0.06600      16  0.08674  0.03635
FN0990_2      7  0.64927  0.09153      17  0.14316  0.04032
NMB1996_2     8  0.01879  0.00891
NMA0445_2     9  0.01642  0.00853     16 iterations until convergence
RSc1722_2    10  0.13409  0.04252     log L: -4688.04


Unrooted user defined tree with maximum likelihood branch lengths
(in CLUSTAL W notation):

(alr2475:0.16575,(((((((NMB1996_2:0.01879,NMA0445_2:0.01642)100:0.39796,
RSc1722_2:0.13409)100:1.03102,FN0990_2:0.64927)100:0.30457,TM1245:0.34396)
98:0.22214,aq_1105:0.28230)93:0.13095,Cj0514:0.52463)58:0.08674,DR0223:0.38640)
87:0.14316,slr0520:0.25740);


COMPARISON OF USER TREES (NO CLOCK)

Tree   log L   difference    S.E.      p-1sKH     p-SH       c-ELW      2sKH
-------------------------------------------------------------------------------
 1   -4727.22    39.18       14.29    0.0040 -   0.0060 -   0.0035 -       -
 2   -4688.04     0.00  <---- best    1.0000 +   1.0000 +   0.9965 +    best

The columns show the results and p-values of the following tests:
1sKH - one sided KH test based on pairwise SH tests (Shimodaira-Hasegawa
       2000, Goldman et al., 2001, Kishino-Hasegawa 1989)
SH   - Shimodaira-Hasegawa test (2000)
ELW  - Expected Likelihood Weight (Strimmer-Rambaut 2002)
2sKH - two sided Kishino-Hasegawa test (1989)

Plus signs denote the confidence sets. Minus signs denote significant
exclusion. All tests used 5% significance level. 1sKH, SH, and ELW
performed 1000 resamplings using the RELL method.


TIME STAMP

Date and time: Tue Sep  4 19:19:50 2007
Runtime (excl. input) : 1 seconds (= 0.0 minutes = 0.0 hours)
Runtime (incl. input) : 1 seconds (= 0.0 minutes = 0.0 hours)
