# Supplementary material for: Horizontal Gene Transfers in prokaryotes show differential preferences for metabolic and translational genes
Source: BMC Evol Biol. 2009 Jan 10;9:9. doi: 10.1186/1471-2148-9-9 (PMC2651853; doi:10.1186/1471-2148-9-9)
Supplement: Additional file 6 — Likelihood based tree comparisons. All likelihood based tree comparison outputs are provided. [file 1471-2148-9-9-S6.zip › puzzle/COG0056_MA2434_SA1907]

TREE-PUZZLE 5.1.pl25

Input file name: /scratch/local/kanhere/COG0056_Archaea_Gramplus_comb.infile
User tree file name: /scratch/local/kanhere/COG0056_Archaea_Gramplus_comb.tmp_tree
Type of analysis: user tree evaluation
Parameter estimation: approximate (faster)
Parameter estimation uses: neighbor-joining tree (for substitution process and rate variation)

Standard errors (S.E.) are obtained by the curvature method.
The upper and lower bounds of an approximate 95% confidence interval
for parameter or branch length x are x-1.96*S.E. and x+1.96*S.E.


SEQUENCE ALIGNMENT

Input data: 18 sequences with 641 amino acid sites
Number of constant sites: 63 (= 9.8% of all sites)
Number of site patterns: 530
Number of constant site patterns: 17 (= 3.2% of all site patterns)


SUBSTITUTION PROCESS

Model of substitution: VT (Mueller-Vingron 2000)
Amino acid frequencies (user specified):

 pi(A) =   7.8%
 pi(R) =   5.3%
 pi(N) =   4.4%
 pi(D) =   5.3%
 pi(C) =   1.6%
 pi(Q) =   3.7%
 pi(E) =   6.3%
 pi(G) =   7.2%
 pi(H) =   2.4%
 pi(I) =   6.1%
 pi(L) =   9.1%
 pi(K) =   6.0%
 pi(M) =   2.3%
 pi(F) =   4.2%
 pi(P) =   4.6%
 pi(S) =   6.4%
 pi(T) =   5.7%
 pi(W) =   1.3%
 pi(Y) =   3.4%
 pi(V) =   7.1%


AMBIGUOUS CHARACTERS IN THE SEQUENCE (SEQUENCES IN INPUT ORDER)

               gaps  wildcards        sum   % sequence
 MG401          123          0        123       19.19%   
 MPN600         123          0        123       19.19%   
 UU132_1         18          0         18        2.81%   
 MYPU_2680      113          0        113       17.63%   
 BH3756         139          0        139       21.68%   
 BS_atpA        139          0        139       21.68%   
 lin2675        137          0        137       21.37%   
 SP1510         140          0        140       21.84%   
 SPy0758        139          0        139       21.68%   
 L8990          141          0        141       22.00%   
 SA1907         139          0        139       21.68%   
 CAC2867        136          0        136       21.22%   
 MA2434         108          0        108       16.85%   
 lin0136        143          0        143       22.31%   
 MYPU_2350      112          0        112       17.47%   
 MYPU_7000      132          0        132       20.59%   
 UU053          130          0        130       20.28%   
 MYPU_4490      128          0        128       19.97%   
 -------------------------------------------------------
 Sum           2240          0       2240       19.41%   


The table above shows the amount of gaps ('-') and other 'wildcard'
characters ('X', '?', etc.) and their percentage of the 641 columns
in the alignment.
Sequences with more than 50% ambiguous characters are marked with a '!' and 
should be checked, whether they have sufficient overlap to other sequences.
Sequences with 100% ambiguous characters do not hold any phylogenetic
information and had to be discarded from the analysis.


SEQUENCE COMPOSITION (SEQUENCES IN INPUT ORDER)

              5% chi-square test  p-value
 MG401             failed           1.33%  
 MPN600            passed          16.83%  
 UU132_1           failed           0.03%  
 MYPU_2680         failed           0.00%  
 BH3756            failed           4.09%  
 BS_atpA           failed           4.03%  
 lin2675           passed          14.89%  
 SP1510            failed           1.17%  
 SPy0758           failed           2.82%  
 L8990             failed           4.87%  
 SA1907            failed           4.32%  
 CAC2867           failed           0.03%  
 MA2434            failed           0.01%  
 lin0136           failed           4.21%  
 MYPU_2350         failed           0.00%  
 MYPU_7000         failed           0.00%  
 UU053             failed           0.00%  
 MYPU_4490         failed           0.00%  

The chi-square tests compares the amino acid composition of each sequence
to the frequency distribution assumed in the maximum likelihood model.


IDENTICAL SEQUENCES

The sequences in each of the following groups are all identical. To speed
up computation please remove all but one of each group from the data set.

 All sequences are unique.


MAXIMUM LIKELIHOOD DISTANCES

Maximum likelihood distances are computed using the selected model of
substitution and rate heterogeneity.

  18
MG401       0.00000  0.14320  0.49706  0.58880  0.69200  0.67403  0.66337
            0.69536  0.68584  0.69601  0.67228  0.60530  0.89909  0.98729
            1.17218  1.41801  1.38542  1.41889
MPN600      0.14320  0.00000  0.50506  0.57513  0.68131  0.65459  0.63899
            0.68255  0.65451  0.67323  0.65513  0.61180  0.88102  0.99162
            1.19892  1.40855  1.36342  1.42098
UU132_1     0.49706  0.50506  0.00000  0.60961  0.61941  0.60619  0.64247
            0.62871  0.60994  0.64091  0.61725  0.60466  0.86605  0.99036
            1.25327  1.40342  1.38704  1.43683
MYPU_2680   0.58880  0.57513  0.60961  0.00000  0.62457  0.64651  0.62655
            0.66126  0.64018  0.66813  0.60515  0.59656  0.87563  1.00377
            1.19954  1.35925  1.35821  1.40441
BH3756      0.69200  0.68131  0.61941  0.62457  0.00000  0.16630  0.21996
            0.31021  0.30443  0.29943  0.26304  0.44272  0.77950  0.96465
            1.21069  1.33890  1.34499  1.43520
BS_atpA     0.67403  0.65459  0.60619  0.64651  0.16630  0.00000  0.20810
            0.29635  0.27250  0.26698  0.24398  0.47308  0.80309  1.00599
            1.20970  1.38720  1.37254  1.49919
lin2675     0.66337  0.63899  0.64247  0.62655  0.21996  0.20810  0.00000
            0.25592  0.23705  0.24281  0.25895  0.46505  0.79049  1.00117
            1.20936  1.39597  1.33309  1.44293
SP1510      0.69536  0.68255  0.62871  0.66126  0.31021  0.29635  0.25592
            0.00000  0.13607  0.20106  0.33579  0.54835  0.77958  0.97641
            1.23414  1.40878  1.31359  1.45795
SPy0758     0.68584  0.65451  0.60994  0.64018  0.30443  0.27250  0.23705
            0.13607  0.00000  0.17017  0.33704  0.50825  0.80644  0.99168
            1.25228  1.44473  1.40499  1.45795
L8990       0.69601  0.67323  0.64091  0.66813  0.29943  0.26698  0.24281
            0.20106  0.17017  0.00000  0.31549  0.50983  0.78306  0.99972
            1.23815  1.45877  1.42832  1.51346
SA1907      0.67228  0.65513  0.61725  0.60515  0.26304  0.24398  0.25895
            0.33579  0.33704  0.31549  0.00000  0.44654  0.75965  1.00729
            1.22175  1.37236  1.31744  1.44073
CAC2867     0.60530  0.61180  0.60466  0.59656  0.44272  0.47308  0.46505
            0.54835  0.50825  0.50983  0.44654  0.00000  0.82957  0.91586
            1.16907  1.36507  1.27433  1.41702
MA2434      0.89909  0.88102  0.86605  0.87563  0.77950  0.80309  0.79049
            0.77958  0.80644  0.78306  0.75965  0.82957  0.00000  1.03452
            1.28897  1.59283  1.52355  1.43464
lin0136     0.98729  0.99162  0.99036  1.00377  0.96465  1.00599  1.00117
            0.97641  0.99168  0.99972  1.00729  0.91586  1.03452  0.00000
            1.28585  1.47434  1.30716  1.43418
MYPU_2350   1.17218  1.19892  1.25327  1.19954  1.21069  1.20970  1.20936
            1.23414  1.25228  1.23815  1.22175  1.16907  1.28897  1.28585
            0.00000  1.35028  1.37232  1.38450
MYPU_7000   1.41801  1.40855  1.40342  1.35925  1.33890  1.38720  1.39597
            1.40878  1.44473  1.45877  1.37236  1.36507  1.59283  1.47434
            1.35028  0.00000  0.81497  1.00652
UU053       1.38542  1.36342  1.38704  1.35821  1.34499  1.37254  1.33309
            1.31359  1.40499  1.42832  1.31744  1.27433  1.52355  1.30716
            1.37232  0.81497  0.00000  0.99004
MYPU_4490   1.41889  1.42098  1.43683  1.40441  1.43520  1.49919  1.44293
            1.45795  1.45795  1.51346  1.44073  1.41702  1.43464  1.43418
            1.38450  1.00652  0.99004  0.00000

Average distance (over all possible pairs of sequences):  0.90374


RATE HETEROGENEITY

Model of rate heterogeneity: uniform rate


TREE SEARCH

2 tree topologies were specified by the user.


MAXIMUM LIKELIHOOD BRANCH LENGTHS OF USER DEFINED TREE # 1 (NO CLOCK)

Branch lengths are computed using the selected model of
substitution and rate heterogeneity.


        :--5 BH3756
    :--19
    :   :--6 BS_atpA
 :-31
 :  :            :--8 SP1510
 :  :         :-20
 :  :         :  :-9 SPy0758
 :  :     :--21
 :  :     :   :--10 L8990
 :  :  :-29
 :  :  :  :                      :--1 MG401
 :  :  :  :                :----22
 :  :  :  :                :     :--2 MPN600
 :  :  :  :            :--24
 :  :  :  :            :   :  :-----3 UU132_1
 :  :  :  :            :   :-23
 :  :  :  :            :      :--------------------17 UU053
 :  :  :  :       :---26
 :  :  :  :       :    :   :-----------------15 MYPU_2350
 :  :  :  :       :    :   :
 :  :  :  :       :        :------4 MYPU_2680
 :  :  :  :       :     --25
 :  :  :  :       :        :-------------------18 MYPU_4490
 :  :  :  :       :        :
 :  :  :  :       :        :------------------16 MYPU_7000
 :  :  :  :    :-27
 :  :  :  :    :  :----12 CAC2867
 :  :  :  :---28
 :  :  :       :-----------13 MA2434
 :  :-30
 :     :---11 SA1907
 :
 :--7 lin2675
 :
 :----------------14 lin0136
 

         branch  length     S.E.   branch  length     S.E.
MG401         1  0.07334  0.01468      19  0.06203  0.01354
MPN600        2  0.07213  0.01455      20  0.05749  0.01296
UU132_1       3  0.29800  0.03036      21  0.09916  0.01731
MYPU_2680     4  0.32602  0.03365      22  0.22733  0.02700
BH3756        5  0.09833  0.01556      23  0.00699  0.02095
BS_atpA       6  0.07272  0.01369      24  0.09548  0.02165
lin2675       7  0.09605  0.01633      25  0.09861  0.02562
SP1510        8  0.08641  0.01462      26  0.12490  0.02317
SPy0758       9  0.05355  0.01229      27  0.04727  0.01884
L8990        10  0.08493  0.01508      28  0.15680  0.02419
SA1907       11  0.16020  0.02035      29  0.02333  0.01023
CAC2867      12  0.22267  0.02617      30  0.02213  0.01084
MA2434       13  0.61947  0.04602      31  0.00504  0.01095
lin0136      14  0.94040  0.06238
MYPU_2350    15  0.98873  0.06824
MYPU_7000    16  1.05706  0.07298
UU053        17  1.14543  0.07730     11 iterations until convergence
MYPU_4490    18  1.09039  0.07432     log L: -14529.99


Unrooted user defined tree with maximum likelihood branch lengths
(in CLUSTAL W notation):

(lin0136:0.94040,((BH3756:0.09833,BS_atpA:0.07272)100:0.06203,(((
(SP1510:0.08641,SPy0758:0.05355)99:0.05749,L8990:0.08493)99:0.09916,
(((((MG401:0.07334,MPN600:0.07213)100:0.22733,(UU132_1:0.29800,UU053:1.14543)
100:0.00699)100:0.09548,(MYPU_2350:0.98873,MYPU_2680:0.32602,MYPU_4490:1.09039,
MYPU_7000:1.05706)100:0.09861)100:0.12490,CAC2867:0.22267)98:0.04727,
MA2434:0.61947)92:0.15680)100:0.02333,SA1907:0.16020)86:0.02213)
100:0.00504,lin2675:0.09605);


MAXIMUM LIKELIHOOD BRANCH LENGTHS OF USER DEFINED TREE # 2 (NO CLOCK)

Branch lengths are computed using the selected model of
substitution and rate heterogeneity.


                                :--8 SP1510
                             :-19
                             :  :-9 SPy0758
                         :--20
                         :   :--10 L8990
                   :----23
                   :     :      :--5 BH3756
                   :     :  :--21
                   :     :  :   :--6 BS_atpA
                   :     :-22
                   :     :  :--7 lin2675
                   :     :
                   :     :---11 SA1907
               :--24
               :   :----12 CAC2867
           :--30
           :   :                               :--------16 MYPU_7000
           :   :                          :---25
           :   :                          :    :-------17 UU053
           :   :                 :-------26
           :   :                 :        :---------18 MYPU_4490
           :   :         :------27
           :   :         :       :-----------15 MYPU_2350
           :   :   :----28
           :   :   :     :----------14 lin0136
           :   :--29
           :       :---------13 MA2434
       :--31
       :   :------4 MYPU_2680
 :----32
 :     :-----3 UU132_1
 :
 :--2 MPN600
 :
 :--1 MG401
 

         branch  length     S.E.   branch  length     S.E.
MG401         1  0.07705  0.01484      19  0.05743  0.01285
MPN600        2  0.06901  0.01434      20  0.11089  0.01791
UU132_1       3  0.27678  0.02921      21  0.06041  0.01334
MYPU_2680     4  0.33088  0.03214      22  0.03275  0.01151
BH3756        5  0.09555  0.01536      23  0.19213  0.02558
BS_atpA       6  0.07560  0.01390      24  0.09876  0.02162
lin2675       7  0.09475  0.01586      25  0.17690  0.03867
SP1510        8  0.08503  0.01451      26  0.38437  0.05162
SPy0758       9  0.05500  0.01237      27  0.30438  0.04847
L8990        10  0.08541  0.01503      28  0.18448  0.03872
SA1907       11  0.16376  0.02058      29  0.10497  0.03022
CAC2867      12  0.21355  0.02587      30  0.08481  0.02265
MA2434       13  0.52301  0.04426      31  0.11493  0.02309
lin0136      14  0.55848  0.05093      32  0.21371  0.02639
MYPU_2350    15  0.62644  0.05805
MYPU_7000    16  0.43615  0.04310
UU053        17  0.40241  0.04205     8 iterations until convergence
MYPU_4490    18  0.50917  0.04910     log L: -13972.87


Unrooted user defined tree with maximum likelihood branch lengths
(in CLUSTAL W notation):

(MG401:0.07705,(((((((SP1510:0.08503,SPy0758:0.05500)99:0.05743,L8990:0.08541)
100:0.11089,((BH3756:0.09555,BS_atpA:0.07560)61:0.06041,lin2675:0.09475)
50:0.03275,SA1907:0.16376)100:0.19213,CAC2867:0.21355)99:0.09876,
(((((MYPU_7000:0.43615,UU053:0.40241)100:0.17690,MYPU_4490:0.50917)
96:0.38437,MYPU_2350:0.62644)93:0.30438,lin0136:0.55848)72:0.18448,
MA2434:0.52301)83:0.10497)88:0.08481,MYPU_2680:0.33088)78:0.11493,
UU132_1:0.27678)85:0.21371,MPN600:0.06901);


COMPARISON OF USER TREES (NO CLOCK)

Tree   log L   difference    S.E.      p-1sKH     p-SH       c-ELW      2sKH
-------------------------------------------------------------------------------
 1  -14529.99   557.12       47.95    0.0000 -   0.0000 -   0.0000 -       -
 2  -13972.87     0.00  <---- best    1.0000 +   1.0000 +   1.0000 +    best

The columns show the results and p-values of the following tests:
1sKH - one sided KH test based on pairwise SH tests (Shimodaira-Hasegawa
       2000, Goldman et al., 2001, Kishino-Hasegawa 1989)
SH   - Shimodaira-Hasegawa test (2000)
ELW  - Expected Likelihood Weight (Strimmer-Rambaut 2002)
2sKH - two sided Kishino-Hasegawa test (1989)

Plus signs denote the confidence sets. Minus signs denote significant
exclusion. All tests used 5% significance level. 1sKH, SH, and ELW
performed 1000 resamplings using the RELL method.


TIME STAMP

Date and time: Tue Sep  4 20:22:32 2007
Runtime (excl. input) : 2 seconds (= 0.0 minutes = 0.0 hours)
Runtime (incl. input) : 2 seconds (= 0.0 minutes = 0.0 hours)
