# Supplementary material for: Horizontal Gene Transfers in prokaryotes show differential preferences for metabolic and translational genes
Source: BMC Evol Biol. 2009 Jan 10;9:9. doi: 10.1186/1471-2148-9-9 (PMC2651853; doi:10.1186/1471-2148-9-9)
Supplement: Additional file 6 — Likelihood based tree comparisons. All likelihood based tree comparison outputs are provided. [file 1471-2148-9-9-S6.zip › puzzle/COG0056_MYPU_2680_FN0360]

TREE-PUZZLE 5.1.pl25

Input file name: /scratch/local/kanhere/COG0056_Gramplus_Bacteria_comb.infile
User tree file name: /scratch/local/kanhere/COG0056_Gramplus_Bacteria_comb.tmp_tree
Type of analysis: user tree evaluation
Parameter estimation: approximate (faster)
Parameter estimation uses: neighbor-joining tree (for substitution process and rate variation)

Standard errors (S.E.) are obtained by the curvature method.
The upper and lower bounds of an approximate 95% confidence interval
for parameter or branch length x are x-1.96*S.E. and x+1.96*S.E.


SEQUENCE ALIGNMENT

Input data: 22 sequences with 644 amino acid sites
Number of constant sites: 61 (= 9.5% of all sites)
Number of site patterns: 558
Number of constant site patterns: 17 (= 3.0% of all site patterns)


SUBSTITUTION PROCESS

Model of substitution: VT (Mueller-Vingron 2000)
Amino acid frequencies (user specified):

 pi(A) =   7.8%
 pi(R) =   5.3%
 pi(N) =   4.4%
 pi(D) =   5.3%
 pi(C) =   1.6%
 pi(Q) =   3.7%
 pi(E) =   6.3%
 pi(G) =   7.2%
 pi(H) =   2.4%
 pi(I) =   6.1%
 pi(L) =   9.1%
 pi(K) =   6.0%
 pi(M) =   2.3%
 pi(F) =   4.2%
 pi(P) =   4.6%
 pi(S) =   6.4%
 pi(T) =   5.7%
 pi(W) =   1.3%
 pi(Y) =   3.4%
 pi(V) =   7.1%


AMBIGUOUS CHARACTERS IN THE SEQUENCE (SEQUENCES IN INPUT ORDER)

               gaps  wildcards        sum   % sequence
 MG401          126          0        126       19.57%   
 MPN600         126          0        126       19.57%   
 UU132_1         21          0         21        3.26%   
 MYPU_2680      116          0        116       18.01%   
 all0005        138          0        138       21.43%   
 sll1326        141          0        141       21.89%   
 CAC2867        139          0        139       21.58%   
 FN0360         144          0        144       22.36%   
 BH3756         142          0        142       22.05%   
 BS_atpA        142          0        142       22.05%   
 SP1510         143          0        143       22.20%   
 SPy0758        142          0        142       22.05%   
 L8990          144          0        144       22.36%   
 lin2675        140          0        140       21.74%   
 SA1907         142          0        142       22.05%   
 TM1612         141          0        141       21.89%   
 aq_679         141          0        141       21.89%   
 lin0136        146          0        146       22.67%   
 MYPU_2350      115          0        115       17.86%   
 MYPU_7000      135          0        135       20.96%   
 UU053          133          0        133       20.65%   
 MYPU_4490      131          0        131       20.34%   
 -------------------------------------------------------
 Sum           2888          0       2888       20.38%   


The table above shows the amount of gaps ('-') and other 'wildcard'
characters ('X', '?', etc.) and their percentage of the 644 columns
in the alignment.
Sequences with more than 50% ambiguous characters are marked with a '!' and 
should be checked, whether they have sufficient overlap to other sequences.
Sequences with 100% ambiguous characters do not hold any phylogenetic
information and had to be discarded from the analysis.


SEQUENCE COMPOSITION (SEQUENCES IN INPUT ORDER)

              5% chi-square test  p-value
 MG401             failed           1.33%  
 MPN600            passed          16.83%  
 UU132_1           failed           0.03%  
 MYPU_2680         failed           0.00%  
 all0005           failed           0.00%  
 sll1326           failed           0.00%  
 CAC2867           failed           0.03%  
 FN0360            failed           0.46%  
 BH3756            failed           4.09%  
 BS_atpA           failed           4.03%  
 SP1510            failed           1.17%  
 SPy0758           failed           2.82%  
 L8990             failed           4.87%  
 lin2675           passed          14.89%  
 SA1907            failed           4.32%  
 TM1612            failed           0.03%  
 aq_679            failed           0.01%  
 lin0136           failed           4.21%  
 MYPU_2350         failed           0.00%  
 MYPU_7000         failed           0.00%  
 UU053             failed           0.00%  
 MYPU_4490         failed           0.00%  

The chi-square tests compares the amino acid composition of each sequence
to the frequency distribution assumed in the maximum likelihood model.


IDENTICAL SEQUENCES

The sequences in each of the following groups are all identical. To speed
up computation please remove all but one of each group from the data set.

 All sequences are unique.


MAXIMUM LIKELIHOOD DISTANCES

Maximum likelihood distances are computed using the selected model of
substitution and rate heterogeneity.

  22
MG401       0.00000  0.14320  0.49706  0.58880  0.66226  0.67368  0.60530
            0.65747  0.68670  0.67341  0.69388  0.68440  0.69454  0.66199
            0.67167  0.69454  0.70891  0.96820  1.15497  1.36853  1.32930
            1.36712
MPN600      0.14320  0.00000  0.50506  0.57512  0.69407  0.67475  0.61180
            0.65747  0.67986  0.65366  0.67760  0.64972  0.66833  0.63432
            0.65427  0.67968  0.67372  0.97228  1.18147  1.35692  1.30399
            1.37463
UU132_1     0.49706  0.50506  0.00000  0.60961  0.64250  0.65556  0.60465
            0.62222  0.61987  0.60610  0.62797  0.60921  0.64016  0.64172
            0.61723  0.64988  0.67974  0.96544  1.26530  1.41755  1.38442
            1.40834
MYPU_2680   0.58880  0.57512  0.60961  0.00000  0.70916  0.71336  0.59760
            0.55522  0.62278  0.64725  0.66087  0.64146  0.66773  0.62617
            0.60428  0.67400  0.73232  0.99718  1.14741  1.28751  1.27345
            1.34516
all0005     0.66226  0.69407  0.64250  0.70916  0.00000  0.24161  0.47993
            0.43608  0.43702  0.47262  0.55953  0.53467  0.52940  0.50260
            0.52283  0.53822  0.53495  0.93804  1.18931  1.43383  1.35141
            1.39107
sll1326     0.67368  0.67475  0.65556  0.71336  0.24161  0.00000  0.51499
            0.46929  0.46153  0.50327  0.53041  0.53879  0.51826  0.51292
            0.53296  0.55254  0.53456  0.94425  1.15700  1.46873  1.32574
            1.42904
CAC2867     0.60530  0.61180  0.60465  0.59760  0.47993  0.51499  0.00000
            0.40683  0.43841  0.47237  0.54685  0.50686  0.50843  0.46377
            0.44587  0.51274  0.56074  0.89478  1.16218  1.34844  1.27026
            1.38465
FN0360      0.65747  0.65747  0.62222  0.55522  0.43608  0.46929  0.40683
            0.00000  0.43839  0.47993  0.51673  0.50608  0.47737  0.47781
            0.45779  0.48724  0.52163  1.00210  1.16180  1.30155  1.26120
            1.30977
BH3756      0.68670  0.67986  0.61987  0.62278  0.43702  0.46153  0.43841
            0.43839  0.00000  0.16630  0.31021  0.30442  0.29943  0.21996
            0.26304  0.45639  0.49064  0.94990  1.20488  1.32455  1.32061
            1.39574
BS_atpA     0.67341  0.65366  0.60610  0.64725  0.47262  0.50327  0.47237
            0.47993  0.16630  0.00000  0.29634  0.27250  0.26698  0.20810
            0.24398  0.47677  0.49741  0.98829  1.20217  1.37323  1.34968
            1.45940
SP1510      0.69388  0.67760  0.62797  0.66087  0.55953  0.53041  0.54685
            0.51673  0.31021  0.29634  0.00000  0.13607  0.20106  0.25592
            0.33578  0.51830  0.54181  0.97053  1.23419  1.39825  1.30393
            1.43984
SPy0758     0.68440  0.64972  0.60921  0.64146  0.53467  0.53879  0.50686
            0.50608  0.30442  0.27250  0.13607  0.00000  0.17017  0.23705
            0.33703  0.52964  0.53475  0.98015  1.24970  1.43186  1.39074
            1.43161
L8990       0.69454  0.66833  0.64016  0.66773  0.52940  0.51826  0.50843
            0.47737  0.29943  0.26698  0.20106  0.17017  0.00000  0.24281
            0.31549  0.51222  0.51691  0.99240  1.24119  1.43568  1.40477
            1.48626
lin2675     0.66199  0.63432  0.64172  0.62617  0.50260  0.51292  0.46377
            0.47781  0.21996  0.20810  0.25592  0.23705  0.24281  0.00000
            0.25896  0.48361  0.50911  0.99253  1.19685  1.36434  1.30355
            1.40717
SA1907      0.67167  0.65427  0.61723  0.60428  0.52283  0.53296  0.44587
            0.45779  0.26304  0.24398  0.33578  0.33703  0.31549  0.25896
            0.00000  0.48352  0.51444  0.99414  1.20790  1.34299  1.29472
            1.40336
TM1612      0.69454  0.67968  0.64988  0.67400  0.53822  0.55254  0.51274
            0.48724  0.45639  0.47677  0.51830  0.52964  0.51222  0.48361
            0.48352  0.00000  0.42112  0.93833  1.23261  1.39073  1.35691
            1.45807
aq_679      0.70891  0.67372  0.67974  0.73232  0.53495  0.53456  0.56074
            0.52163  0.49064  0.49741  0.54181  0.53475  0.51691  0.50911
            0.51444  0.42112  0.00000  0.94532  1.19500  1.47851  1.40020
            1.44803
lin0136     0.96820  0.97228  0.96544  0.99718  0.93804  0.94425  0.89478
            1.00210  0.94990  0.98829  0.97053  0.98015  0.99240  0.99253
            0.99414  0.93833  0.94532  0.00000  1.29645  1.46087  1.32720
            1.41515
MYPU_2350   1.15497  1.18147  1.26530  1.14741  1.18931  1.15700  1.16218
            1.16180  1.20488  1.20217  1.23419  1.24970  1.24119  1.19685
            1.20790  1.23261  1.19500  1.29645  0.00000  1.38157  1.37031
            1.35267
MYPU_7000   1.36853  1.35692  1.41755  1.28751  1.43383  1.46873  1.34844
            1.30155  1.32455  1.37323  1.39825  1.43186  1.43568  1.36434
            1.34299  1.39073  1.47851  1.46087  1.38157  0.00000  0.81497
            1.00652
UU053       1.32930  1.30399  1.38442  1.27345  1.35141  1.32574  1.27026
            1.26120  1.32061  1.34968  1.30393  1.39074  1.40477  1.30355
            1.29472  1.35691  1.40020  1.32720  1.37031  0.81497  0.00000
            0.99004
MYPU_4490   1.36712  1.37463  1.40834  1.34516  1.39107  1.42904  1.38465
            1.30977  1.39574  1.45940  1.43984  1.43161  1.48626  1.40717
            1.40336  1.45807  1.44803  1.41515  1.35267  1.00652  0.99004
            0.00000

Average distance (over all possible pairs of sequences):  0.82164


RATE HETEROGENEITY

Model of rate heterogeneity: uniform rate


TREE SEARCH

2 tree topologies were specified by the user.


MAXIMUM LIKELIHOOD BRANCH LENGTHS OF USER DEFINED TREE # 1 (NO CLOCK)

Branch lengths are computed using the selected model of
substitution and rate heterogeneity.


          :--1 MG401
    :----23
    :     :--2 MPN600
 :-38
 :  :        :------------------19 MYPU_2350
 :  :        :
 :  :        :------4 MYPU_2680
 :  :   :---24
 :  :   :    :--------------------22 MYPU_4490
 :  :   :    :
 :  :   :    :-------------------20 MYPU_7000
 :  :--37
 :      :              :---5 all0005
 :      :        :----25
 :      :        :     :---6 sll1326
 :      :     :-27
 :      :     :  :    :----16 TM1612
 :      :     :  :---26
 :      :     :       :-----17 aq_679
 :      :----36
 :            :              :-----------------18 lin0136
 :            :           :-28
 :            :           :  :--14 lin2675
 :            :        :-31
 :            :        :  :     :--9 BH3756
 :            :        :  :  :-29
 :            :        :  :  :  :--10 BS_atpA
 :            :        :  :-30
 :            :        :     :----15 SA1907
 :            :  :----34
 :            :  :     :       :--11 SP1510
 :            :  :     :   :--32
 :            :  :     :   :   :-12 SPy0758
 :            :  :     :--33
 :            :  :         :--13 L8990
 :            :-35
 :            :  :-----7 CAC2867
 :            :
 :            :-----8 FN0360
 :
 :---------------------21 UU053
 :
 :------3 UU132_1
 

         branch  length     S.E.   branch  length     S.E.
MG401         1  0.07393  0.01470      23  0.22231  0.02702
MPN600        2  0.07148  0.01450      24  0.11745  0.02735
UU132_1       3  0.31502  0.03224      25  0.19671  0.02451
MYPU_2680     4  0.30635  0.03328      26  0.11558  0.02072
all0005       5  0.11859  0.01852      27  0.04495  0.01498
sll1326       6  0.13131  0.01917      28  0.00552  0.00900
CAC2867       7  0.22882  0.02492      29  0.04851  0.01251
FN0360        8  0.24248  0.02560      30  0.02831  0.01125
BH3756        9  0.09681  0.01554      31  0.02083  0.00894
BS_atpA      10  0.07425  0.01389      32  0.05926  0.01314
SP1510       11  0.08479  0.01443      33  0.10132  0.01736
SPy0758      12  0.05444  0.01223      34  0.17652  0.02295
L8990        13  0.08507  0.01511      35  0.02470  0.01210
lin2675      14  0.08989  0.01607      36  0.17897  0.02571
SA1907       15  0.16747  0.02053      37  0.10302  0.02317
TM1612       16  0.20536  0.02478      38  0.01438  0.02258
aq_679       17  0.24081  0.02674
lin0136      18  0.92950  0.06187
MYPU_2350    19  0.95962  0.06754
MYPU_7000    20  1.03852  0.07274
UU053        21  1.14398  0.07834     13 iterations until convergence
MYPU_4490    22  1.07059  0.07400     log L: -16485.43


Unrooted user defined tree with maximum likelihood branch lengths
(in CLUSTAL W notation):

(UU132_1:0.31502,((MG401:0.07393,MPN600:0.07148)100:0.22231,((MYPU_2350:0.95962,
MYPU_2680:0.30635,MYPU_4490:1.07059,MYPU_7000:1.03852)100:0.11745,
(((all0005:0.11859,sll1326:0.13131)100:0.19671,(TM1612:0.20536,aq_679:0.24081)
66:0.11558)56:0.04495,((((lin0136:0.92950,lin2675:0.08989)100:0.00552,
((BH3756:0.09681,BS_atpA:0.07425)74:0.04851,SA1907:0.16747)54:0.02831)
98:0.02083,((SP1510:0.08479,SPy0758:0.05444)100:0.05926,L8990:0.08507)
95:0.10132)89:0.17652,CAC2867:0.22882)51:0.02470,FN0360:0.24248)95:0.17897)
96:0.10302)99:0.01438,UU053:1.14398);


MAXIMUM LIKELIHOOD BRANCH LENGTHS OF USER DEFINED TREE # 2 (NO CLOCK)

Branch lengths are computed using the selected model of
substitution and rate heterogeneity.


                          :---5 all0005
                    :----23
                    :     :---6 sll1326
               :---31
               :    :  :----7 CAC2867
               :    :-24
               :    :  :----8 FN0360
               :    :
               :    :                 :--11 SP1510
               :    :             :--25
               :    :             :   :-12 SPy0758
               :    :        :---26
               :    :        :    :--13 L8990
               :    :        :
               :    :        :   :--9 BH3756
               :    :        :--27
               :    :        :   :--10 BS_atpA
               :    :   :---28
               :    :   :    :--14 lin2675
               :    :   :    :
               :    :   :    :----15 SA1907
               :    :--30
               :        :   :----16 TM1612
               :        :--29
               :            :-----17 aq_679
           :--36
           :   :                            :--------20 MYPU_7000
           :   :                      :----32
           :   :                      :     :--------21 UU053
           :   :             :-------33
           :   :             :        :---------22 MYPU_4490
           :   :     :------34
           :   :     :       :------------19 MYPU_2350
           :   :----35
           :         :-----------18 lin0136
       :--37
       :   :------4 MYPU_2680
 :----38
 :     :------3 UU132_1
 :
 :--2 MPN600
 :
 :--1 MG401
 

         branch  length     S.E.   branch  length     S.E.
MG401         1  0.07291  0.01453      23  0.21385  0.02521
MPN600        2  0.07275  0.01447      24  0.04671  0.01446
UU132_1       3  0.28560  0.02994      25  0.05709  0.01292
MYPU_2680     4  0.32942  0.03246      26  0.12749  0.01875
all0005       5  0.11557  0.01836      27  0.05831  0.01323
sll1326       6  0.13526  0.01932      28  0.16143  0.02214
CAC2867       7  0.20929  0.02407      29  0.10355  0.01957
FN0360        8  0.21728  0.02452      30  0.06125  0.01653
BH3756        9  0.09545  0.01533      31  0.13026  0.02383
BS_atpA      10  0.07526  0.01377      32  0.19159  0.03878
SP1510       11  0.08429  0.01442      33  0.38188  0.05105
SPy0758      12  0.05448  0.01229      34  0.30243  0.04852
L8990        13  0.08761  0.01536      35  0.22231  0.03923
lin2675      14  0.10740  0.01675      36  0.08609  0.02265
SA1907       15  0.18344  0.02137      37  0.10954  0.02336
TM1612       16  0.20547  0.02472      38  0.21125  0.02622
aq_679       17  0.23939  0.02660
lin0136      18  0.56848  0.05076
MYPU_2350    19  0.61386  0.05727
MYPU_7000    20  0.44403  0.04341
UU053        21  0.39256  0.04177     8 iterations until convergence
MYPU_4490    22  0.49739  0.04864     log L: -15931.30


Unrooted user defined tree with maximum likelihood branch lengths
(in CLUSTAL W notation):

(MG401:0.07291,(((((all0005:0.11557,sll1326:0.13526)88:0.21385,(CAC2867:0.20929,
FN0360:0.21728)75:0.04671,((((SP1510:0.08429,SPy0758:0.05448)99:0.05709,
L8990:0.08761)99:0.12749,(BH3756:0.09545,BS_atpA:0.07526)58:0.05831,
lin2675:0.10740,SA1907:0.18344)99:0.16143,(TM1612:0.20547,aq_679:0.23939)
96:0.10355)60:0.06125)97:0.13026,((((MYPU_7000:0.44403,UU053:0.39256)
98:0.19159,MYPU_4490:0.49739)96:0.38188,MYPU_2350:0.61386)95:0.30243,
lin0136:0.56848)94:0.22231)65:0.08609,MYPU_2680:0.32942)68:0.10954,
UU132_1:0.28560)77:0.21125,MPN600:0.07275);


COMPARISON OF USER TREES (NO CLOCK)

Tree   log L   difference    S.E.      p-1sKH     p-SH       c-ELW      2sKH
-------------------------------------------------------------------------------
 1  -16485.43   554.12       48.49    0.0000 -   0.0000 -   0.0000 -       -
 2  -15931.30     0.00  <---- best    1.0000 +   1.0000 +   1.0000 +    best

The columns show the results and p-values of the following tests:
1sKH - one sided KH test based on pairwise SH tests (Shimodaira-Hasegawa
       2000, Goldman et al., 2001, Kishino-Hasegawa 1989)
SH   - Shimodaira-Hasegawa test (2000)
ELW  - Expected Likelihood Weight (Strimmer-Rambaut 2002)
2sKH - two sided Kishino-Hasegawa test (1989)

Plus signs denote the confidence sets. Minus signs denote significant
exclusion. All tests used 5% significance level. 1sKH, SH, and ELW
performed 1000 resamplings using the RELL method.


TIME STAMP

Date and time: Tue Sep  4 19:21:44 2007
Runtime (excl. input) : 3 seconds (= 0.1 minutes = 0.0 hours)
Runtime (incl. input) : 3 seconds (= 0.1 minutes = 0.0 hours)
