# Supplementary material for: Horizontal Gene Transfers in prokaryotes show differential preferences for metabolic and translational genes
Source: BMC Evol Biol. 2009 Jan 10;9:9. doi: 10.1186/1471-2148-9-9 (PMC2651853; doi:10.1186/1471-2148-9-9)
Supplement: Additional file 6 — Likelihood based tree comparisons. All likelihood based tree comparison outputs are provided. [file 1471-2148-9-9-S6.zip › puzzle/COG0058_DR2195_MT1370]

TREE-PUZZLE 5.1.pl25

Input file name: /scratch/local/kanhere/COG0058_Bacteria_Actinobacteria_comb.infile
User tree file name: /scratch/local/kanhere/COG0058_Bacteria_Actinobacteria_comb.tmp_tree
Type of analysis: user tree evaluation
Parameter estimation: approximate (faster)
Parameter estimation uses: neighbor-joining tree (for substitution process and rate variation)

Standard errors (S.E.) are obtained by the curvature method.
The upper and lower bounds of an approximate 95% confidence interval
for parameter or branch length x are x-1.96*S.E. and x+1.96*S.E.


SEQUENCE ALIGNMENT

Input data: 11 sequences with 974 amino acid sites
Number of constant sites: 46 (= 4.7% of all sites)
Number of site patterns: 935
Number of constant site patterns: 15 (= 1.6% of all site patterns)


SUBSTITUTION PROCESS

Model of substitution: VT (Mueller-Vingron 2000)
Amino acid frequencies (user specified):

 pi(A) =   7.8%
 pi(R) =   5.3%
 pi(N) =   4.4%
 pi(D) =   5.3%
 pi(C) =   1.6%
 pi(Q) =   3.7%
 pi(E) =   6.3%
 pi(G) =   7.2%
 pi(H) =   2.4%
 pi(I) =   6.1%
 pi(L) =   9.1%
 pi(K) =   6.0%
 pi(M) =   2.3%
 pi(F) =   4.2%
 pi(P) =   4.6%
 pi(S) =   6.4%
 pi(T) =   5.7%
 pi(W) =   1.3%
 pi(Y) =   3.4%
 pi(V) =   7.1%


AMBIGUOUS CHARACTERS IN THE SEQUENCE (SEQUENCES IN INPUT ORDER)

               gaps  wildcards        sum   % sequence
 DR2195         136          0        136       13.96%   
 all2806        237          0        237       24.33%   
 all1272        120          0        120       12.32%   
 MT1370         111          0        111       11.40%   
 Rv1328         111          0        111       11.40%   
 Cgl2034        144          0        144       14.78%   
 aq_717         282          0        282       28.95%   
 FN0857         185          0        185       18.99%   
 Cgl1277        179          0        179       18.38%   
 sll1356        125          0        125       12.83%   
 slr1367        119          0        119       12.22%   
 -------------------------------------------------------
 Sum           1749          0       1749       16.32%   


The table above shows the amount of gaps ('-') and other 'wildcard'
characters ('X', '?', etc.) and their percentage of the 974 columns
in the alignment.
Sequences with more than 50% ambiguous characters are marked with a '!' and 
should be checked, whether they have sufficient overlap to other sequences.
Sequences with 100% ambiguous characters do not hold any phylogenetic
information and had to be discarded from the analysis.


SEQUENCE COMPOSITION (SEQUENCES IN INPUT ORDER)

              5% chi-square test  p-value
 DR2195            failed           0.00%  
 all2806           failed           0.03%  
 all1272           failed           0.01%  
 MT1370            failed           0.00%  
 Rv1328            failed           0.00%  
 Cgl2034           failed           0.05%  
 aq_717            failed           0.00%  
 FN0857            failed           0.00%  
 Cgl1277           failed           0.02%  
 sll1356           failed           2.64%  
 slr1367           failed           1.01%  

The chi-square tests compares the amino acid composition of each sequence
to the frequency distribution assumed in the maximum likelihood model.


IDENTICAL SEQUENCES

The sequences in each of the following groups are all identical. To speed
up computation please remove all but one of each group from the data set.

 All sequences are unique.


MAXIMUM LIKELIHOOD DISTANCES

Maximum likelihood distances are computed using the selected model of
substitution and rate heterogeneity.

  11
DR2195      0.00000  0.86789  1.04996  1.03226  1.03242  1.06704  1.19610
            2.81472  2.72274  2.53717  2.61109
all2806     0.86789  0.00000  0.90630  1.06390  1.06439  0.97565  1.08090
            2.81488  2.83222  2.58390  2.65405
all1272     1.04996  0.90630  0.00000  1.01727  1.01724  0.99335  1.12482
            2.59608  2.63983  2.50901  2.44429
MT1370      1.03226  1.06390  1.01727  0.00000  0.00120  0.82360  1.21420
            2.62829  2.59312  2.49325  2.47585
Rv1328      1.03242  1.06439  1.01724  0.00120  0.00000  0.82091  1.21192
            2.62020  2.58504  2.49439  2.47701
Cgl2034     1.06704  0.97565  0.99335  0.82360  0.82091  0.00000  1.14544
            2.64781  2.36369  2.40291  2.46161
aq_717      1.19610  1.08090  1.12482  1.21420  1.21192  1.14544  0.00000
            2.64680  2.61267  2.52331  2.53487
FN0857      2.81472  2.81488  2.59608  2.62829  2.62020  2.64781  2.64680
            0.00000  0.77827  0.82839  0.82745
Cgl1277     2.72274  2.83222  2.63983  2.59312  2.58504  2.36369  2.61267
            0.77827  0.00000  0.89969  0.86237
sll1356     2.53717  2.58390  2.50901  2.49325  2.49439  2.40291  2.52331
            0.82839  0.89969  0.00000  0.51961
slr1367     2.61109  2.65405  2.44429  2.47585  2.47701  2.46161  2.53487
            0.82745  0.86237  0.51961  0.00000

Average distance (over all possible pairs of sequences):  1.77715


RATE HETEROGENEITY

Model of rate heterogeneity: uniform rate


TREE SEARCH

2 tree topologies were specified by the user.


MAXIMUM LIKELIHOOD BRANCH LENGTHS OF USER DEFINED TREE # 1 (NO CLOCK)

Branch lengths are computed using the selected model of
substitution and rate heterogeneity.


                  :-----3 all1272
               :-12
               :  :-----2 all2806
            :-14
            :  :                 :---10 sll1356
            :  :----------------13
            :                    :---11 slr1367
         :-16
         :  :  :------1 DR2195
         :  :-15
         :     :-------------------8 FN0857
    :---17
    :    :--------7 aq_717
 :-19
 :  :      :-4 MT1370
 :  :-----18
 :         :-5 Rv1328
 :
 :----6 Cgl2034
 :
 :-------------------9 Cgl1277
 

         branch  length     S.E.   branch  length     S.E.
DR2195        1  0.57877  0.03891      12  0.09226  0.02564
all2806       2  0.49804  0.03783      13  1.69266  0.10266
all1272       3  0.47560  0.03537      14  0.00001  0.00095
MT1370        4  0.00120  0.00120      15  0.00001  0.00063
Rv1328        5  0.00001  0.00045      16  0.05059  0.02232
Cgl2034       6  0.41811  0.03413      17  0.21547  0.02985
aq_717        7  0.74809  0.04914      18  0.44083  0.03396
FN0857        8  1.98416  0.11877      19  0.02021  0.02973
Cgl1277       9  1.96903  0.11815
sll1356      10  0.24492  0.02846     23 iterations until convergence
slr1367      11  0.27545  0.02875     log L: -18595.48

WARNING --- at least one branch length is close to an internal boundary!


Unrooted user defined tree with maximum likelihood branch lengths
(in CLUSTAL W notation):

(Cgl1277:1.96903,(((((all1272:0.47560,all2806:0.49804)100:0.09226,
(sll1356:0.24492,slr1367:0.27545)100:1.69266)100:0.00001,(DR2195:0.57877,
FN0857:1.98416)80:0.00001)94:0.05059,aq_717:0.74809)100:0.21547,
(MT1370:0.00120,Rv1328:0.00001)100:0.44083)100:0.02021,Cgl2034:0.41811);


MAXIMUM LIKELIHOOD BRANCH LENGTHS OF USER DEFINED TREE # 2 (NO CLOCK)

Branch lengths are computed using the selected model of
substitution and rate heterogeneity.


                   :-4 MT1370
             :----12
             :     :-5 Rv1328
        :---13
        :    :-----6 Cgl2034
     :-18
     :  :                          :---10 sll1356
     :  :                      :--14
     :  :                      :   :---11 slr1367
     :  :   :-----------------16
     :  :   :                  :   :----8 FN0857
     :  :   :                  :--15
     :  :   :                      :-----9 Cgl1277
     :  :--17
     :      :------7 aq_717
 :--19
 :   :-----3 all1272
 :
 :-----2 all2806
 :
 :-----1 DR2195
 

         branch  length     S.E.   branch  length     S.E.
DR2195        1  0.49850  0.03686      12  0.41659  0.03324
all2806       2  0.43416  0.03565      13  0.22209  0.03003
all1272       3  0.47433  0.03471      14  0.13976  0.02806
MT1370        4  0.00120  0.00120      15  0.16089  0.02912
Rv1328        5  0.00001  0.00068      16  1.77114  0.11691
Cgl2034       6  0.43447  0.03392      17  0.16413  0.04190
aq_717        7  0.57850  0.04757      18  0.05617  0.02216
FN0857        8  0.37684  0.03110      19  0.15158  0.02772
Cgl1277       9  0.43666  0.03307
sll1356      10  0.27801  0.02532     22 iterations until convergence
slr1367      11  0.25648  0.02471     log L: -17207.70

WARNING --- at least one branch length is close to an internal boundary!


Unrooted user defined tree with maximum likelihood branch lengths
(in CLUSTAL W notation):

(DR2195:0.49850,((((MT1370:0.00120,Rv1328:0.00001)100:0.41659,Cgl2034:0.43447)
86:0.22209,(((sll1356:0.27801,slr1367:0.25648)99:0.13976,(FN0857:0.37684,
Cgl1277:0.43666)99:0.16089)99:1.77114,aq_717:0.57850)69:0.16413)
67:0.05617,all1272:0.47433)79:0.15158,all2806:0.43416);


COMPARISON OF USER TREES (NO CLOCK)

Tree   log L   difference    S.E.      p-1sKH     p-SH       c-ELW      2sKH
-------------------------------------------------------------------------------
 1  -18595.48  1387.78       71.12    0.0000 -   0.0000 -   0.0000 -       -
 2  -17207.70     0.00  <---- best    1.0000 +   1.0000 +   1.0000 +    best

The columns show the results and p-values of the following tests:
1sKH - one sided KH test based on pairwise SH tests (Shimodaira-Hasegawa
       2000, Goldman et al., 2001, Kishino-Hasegawa 1989)
SH   - Shimodaira-Hasegawa test (2000)
ELW  - Expected Likelihood Weight (Strimmer-Rambaut 2002)
2sKH - two sided Kishino-Hasegawa test (1989)

Plus signs denote the confidence sets. Minus signs denote significant
exclusion. All tests used 5% significance level. 1sKH, SH, and ELW
performed 1000 resamplings using the RELL method.


TIME STAMP

Date and time: Tue Sep  4 21:17:19 2007
Runtime (excl. input) : 5 seconds (= 0.1 minutes = 0.0 hours)
Runtime (incl. input) : 5 seconds (= 0.1 minutes = 0.0 hours)
