# Supplementary material for: Horizontal Gene Transfers in prokaryotes show differential preferences for metabolic and translational genes
Source: BMC Evol Biol. 2009 Jan 10;9:9. doi: 10.1186/1471-2148-9-9 (PMC2651853; doi:10.1186/1471-2148-9-9)
Supplement: Additional file 6 — Likelihood based tree comparisons. All likelihood based tree comparison outputs are provided. [file 1471-2148-9-9-S6.zip › puzzle/COG0059_MA3790_all2315]

TREE-PUZZLE 5.1.pl25

Input file name: /scratch/local/kanhere/COG0059_Archaea_Bacteria_comb.infile
User tree file name: /scratch/local/kanhere/COG0059_Archaea_Bacteria_comb.tmp_tree
Type of analysis: user tree evaluation
Parameter estimation: approximate (faster)
Parameter estimation uses: neighbor-joining tree (for substitution process and rate variation)

Standard errors (S.E.) are obtained by the curvature method.
The upper and lower bounds of an approximate 95% confidence interval
for parameter or branch length x are x-1.96*S.E. and x+1.96*S.E.


SEQUENCE ALIGNMENT

Input data: 15 sequences with 379 amino acid sites
Number of constant sites: 50 (= 13.2% of all sites)
Number of site patterns: 340
Number of constant site patterns: 14 (= 4.1% of all site patterns)


SUBSTITUTION PROCESS

Model of substitution: VT (Mueller-Vingron 2000)
Amino acid frequencies (user specified):

 pi(A) =   7.8%
 pi(R) =   5.3%
 pi(N) =   4.4%
 pi(D) =   5.3%
 pi(C) =   1.6%
 pi(Q) =   3.7%
 pi(E) =   6.3%
 pi(G) =   7.2%
 pi(H) =   2.4%
 pi(I) =   6.1%
 pi(L) =   9.1%
 pi(K) =   6.0%
 pi(M) =   2.3%
 pi(F) =   4.2%
 pi(P) =   4.6%
 pi(S) =   6.4%
 pi(T) =   5.7%
 pi(W) =   1.3%
 pi(Y) =   3.4%
 pi(V) =   7.1%


AMBIGUOUS CHARACTERS IN THE SEQUENCE (SEQUENCES IN INPUT ORDER)

               gaps  wildcards        sum   % sequence
 PAE3298         51          0         51       13.46%   
 SSO0576         44          0         44       11.61%   
 MJ1543          31          0         31        8.18%   
 MTH1442         46          0         46       12.14%   
 MK0832          53          0         53       13.98%   
 PAB0889         47          0         47       12.40%   
 all2315         48          0         48       12.66%   
 sll1363         12          0         12        3.17%   
 MA3790          44          0         44       11.61%   
 DR1519          16          0         16        4.22%   
 TM0550          43          0         43       11.35%   
 aq_1245         46          0         46       12.14%   
 AF1985          47          0         47       12.40%   
 SSO1322         46          0         46       12.14%   
 SSO1942         47          0         47       12.40%   
 -------------------------------------------------------
 Sum            621          0        621       10.92%   


The table above shows the amount of gaps ('-') and other 'wildcard'
characters ('X', '?', etc.) and their percentage of the 379 columns
in the alignment.
Sequences with more than 50% ambiguous characters are marked with a '!' and 
should be checked, whether they have sufficient overlap to other sequences.
Sequences with 100% ambiguous characters do not hold any phylogenetic
information and had to be discarded from the analysis.


SEQUENCE COMPOSITION (SEQUENCES IN INPUT ORDER)

              5% chi-square test  p-value
 PAE3298           failed           0.03%  
 SSO0576           passed          15.67%  
 MJ1543            failed           1.50%  
 MTH1442           failed           0.42%  
 MK0832            failed           0.01%  
 PAB0889           failed           0.11%  
 all2315           passed          22.49%  
 sll1363           failed           3.57%  
 MA3790            passed           9.51%  
 DR1519            passed          45.36%  
 TM0550            failed           0.09%  
 aq_1245           passed           7.47%  
 AF1985            failed           0.04%  
 SSO1322           failed           1.39%  
 SSO1942           failed           0.27%  

The chi-square tests compares the amino acid composition of each sequence
to the frequency distribution assumed in the maximum likelihood model.


IDENTICAL SEQUENCES

The sequences in each of the following groups are all identical. To speed
up computation please remove all but one of each group from the data set.

 All sequences are unique.


MAXIMUM LIKELIHOOD DISTANCES

Maximum likelihood distances are computed using the selected model of
substitution and rate heterogeneity.

  15
PAE3298     0.00000  0.53361  0.63565  0.71822  0.59566  0.47943  0.67640
            0.70103  0.65710  0.75552  0.65269  0.59828  0.61832  0.95617
            0.92092
SSO0576     0.53361  0.00000  0.73873  0.76047  0.71253  0.73271  0.76655
            0.79432  0.72280  0.81611  0.69806  0.63939  0.67082  1.24491
            1.25351
MJ1543      0.63565  0.73873  0.00000  0.36330  0.50301  0.56649  0.56581
            0.64947  0.49827  0.70884  0.46429  0.58365  0.55216  1.07639
            1.06507
MTH1442     0.71822  0.76047  0.36330  0.00000  0.53540  0.62222  0.60332
            0.62850  0.56641  0.65641  0.54609  0.66136  0.61899  1.26882
            1.28490
MK0832      0.59566  0.71253  0.50301  0.53540  0.00000  0.49546  0.60194
            0.62273  0.59897  0.63713  0.59911  0.52697  0.49322  1.11185
            1.07934
PAB0889     0.47943  0.73271  0.56649  0.62222  0.49546  0.00000  0.73906
            0.76770  0.63480  0.77050  0.62057  0.61654  0.64789  1.17136
            1.14833
all2315     0.67640  0.76655  0.56581  0.60332  0.60194  0.73906  0.00000
            0.16937  0.43011  0.50465  0.41681  0.42740  0.49180  1.14834
            1.15610
sll1363     0.70103  0.79432  0.64947  0.62850  0.62273  0.76770  0.16937
            0.00000  0.43063  0.58852  0.41949  0.46532  0.50694  1.14631
            1.13841
MA3790      0.65710  0.72280  0.49827  0.56641  0.59897  0.63480  0.43011
            0.43063  0.00000  0.55294  0.47533  0.51372  0.51154  1.24483
            1.22172
DR1519      0.75552  0.81611  0.70884  0.65641  0.63713  0.77050  0.50465
            0.58852  0.55294  0.00000  0.50108  0.54648  0.63868  1.32892
            1.31691
TM0550      0.65269  0.69806  0.46429  0.54609  0.59911  0.62057  0.41681
            0.41949  0.47533  0.50108  0.00000  0.39035  0.42805  1.18821
            1.15931
aq_1245     0.59828  0.63939  0.58365  0.66136  0.52697  0.61654  0.42740
            0.46532  0.51372  0.54648  0.39035  0.00000  0.44844  1.01880
            1.04303
AF1985      0.61832  0.67082  0.55216  0.61899  0.49322  0.64789  0.49180
            0.50694  0.51154  0.63868  0.42805  0.44844  0.00000  1.17621
            1.18499
SSO1322     0.95617  1.24491  1.07639  1.26882  1.11185  1.17136  1.14834
            1.14631  1.24483  1.32892  1.18821  1.01880  1.17621  0.00000
            0.10773
SSO1942     0.92092  1.25351  1.06507  1.28490  1.07934  1.14833  1.15610
            1.13841  1.22172  1.31691  1.15931  1.04303  1.18499  0.10773
            0.00000

Average distance (over all possible pairs of sequences):  0.72343


RATE HETEROGENEITY

Model of rate heterogeneity: uniform rate


TREE SEARCH

2 tree topologies were specified by the user.


MAXIMUM LIKELIHOOD BRANCH LENGTHS OF USER DEFINED TREE # 1 (NO CLOCK)

Branch lengths are computed using the selected model of
substitution and rate heterogeneity.


                                         :--7 all2315
                                   :----16
                                   :     :---8 sll1363
                               :--17
                               :   :--------10 DR1519
                            :-18
                            :  :----11 TM0550
                        :--19
                        :   :-----12 aq_1245
                 :-----23
                 :      :       :-----3 MJ1543
                 :      :   :--20
                 :      :   :   :--------6 PAB0889
                 :      :   :
                 :          :   :------9 MA3790
                 :          :--21
                 :          :   :------4 MTH1442
                 :       --22
                 :          :-------13 AF1985
                 :          :
                 :          :------5 MK0832
 :--------------24
 :               :-----1 PAE3298
 :
 :-14 SSO1322
 :
 :--15 SSO1942
 :
 :------------------------2 SSO0576
 

         branch  length     S.E.   branch  length     S.E.
PAE3298       1  0.22253  0.03692      16  0.16887  0.02880
SSO0576       2  1.18944  0.09492      17  0.06704  0.02122
MJ1543        3  0.23800  0.03285      18  0.04755  0.01803
MTH1442       4  0.29268  0.03591      19  0.09107  0.02417
MK0832        5  0.29086  0.03542      20  0.05390  0.02063
PAB0889       6  0.35642  0.04003      21  0.05145  0.01977
all2315       7  0.06558  0.01758      22  0.07195  0.02194
sll1363       8  0.11757  0.02271      23  0.20243  0.03642
MA3790        9  0.29763  0.03611      24  0.67575  0.06508
DR1519       10  0.36994  0.04048
TM0550       11  0.17466  0.02701
aq_1245      12  0.20777  0.02933
AF1985       13  0.33495  0.03775
SSO1322      14  0.04967  0.01590     9 iterations until convergence
SSO1942      15  0.05980  0.01658     log L: -7706.11


Unrooted user defined tree with maximum likelihood branch lengths
(in CLUSTAL W notation):

(SSO0576:1.18944,((((((all2315:0.06558,sll1363:0.11757)100:0.16887,
DR1519:0.36994)100:0.06704,TM0550:0.17466)100:0.04755,aq_1245:0.20777)
100:0.09107,((MJ1543:0.23800,PAB0889:0.35642)60:0.05390,(MA3790:0.29763,
MTH1442:0.29268)60:0.05145,AF1985:0.33495,MK0832:0.29086)99:0.07195)
100:0.20243,PAE3298:0.22253)100:0.67575,SSO1322:0.04967,SSO1942:0.05980);


MAXIMUM LIKELIHOOD BRANCH LENGTHS OF USER DEFINED TREE # 2 (NO CLOCK)

Branch lengths are computed using the selected model of
substitution and rate heterogeneity.


                   :-14 SSO1322
 :----------------16
 :                 :--15 SSO1942
 :
 :           :----3 MJ1543
 :      :---17
 :      :    :-----4 MTH1442
 :-----21
 :      :   :-----5 MK0832
 :      :--18
 :      :   :-------6 PAB0889
 :      :
 :      :            :--7 all2315
 :      :     :-----19
 :      :     :      :---8 sll1363
 :      :     :
 :            :-------9 MA3790
 :            :
 :            :---------10 DR1519
 :       ----20
 :            :-----11 TM0550
 :            :
 :            :------12 aq_1245
 :            :
 :            :-------13 AF1985
 :
 :--------2 SSO0576
 :
 :----1 PAE3298
 

         branch  length     S.E.   branch  length     S.E.
PAE3298       1  0.18580  0.03175      16  0.78763  0.07196
SSO0576       2  0.38724  0.04344      17  0.14738  0.02894
MJ1543        3  0.14983  0.02692      18  0.09107  0.02391
MTH1442       4  0.23422  0.03209      19  0.23653  0.03181
MK0832        5  0.20184  0.03087      20  0.18096  0.03045
PAB0889       6  0.31072  0.03769      21  0.24296  0.03685
all2315       7  0.07006  0.01791
sll1363       8  0.11031  0.02190
MA3790        9  0.31225  0.03565
DR1519       10  0.42735  0.04285
TM0550       11  0.21426  0.02911
aq_1245      12  0.25894  0.03204
AF1985       13  0.30085  0.03523
SSO1322      14  0.04817  0.01644     11 iterations until convergence
SSO1942      15  0.05933  0.01709     log L: -7362.20


Unrooted user defined tree with maximum likelihood branch lengths
(in CLUSTAL W notation):

(PAE3298:0.18580,(SSO1322:0.04817,SSO1942:0.05933)97:0.78763,((MJ1543:0.14983,
MTH1442:0.23422)98:0.14738,(MK0832:0.20184,PAB0889:0.31072)70:0.09107,
((all2315:0.07006,sll1363:0.11031)72:0.23653,MA3790:0.31225,DR1519:0.42735,
TM0550:0.21426,aq_1245:0.25894,AF1985:0.30085)67:0.18096)57:0.24296,
SSO0576:0.38724);


COMPARISON OF USER TREES (NO CLOCK)

Tree   log L   difference    S.E.      p-1sKH     p-SH       c-ELW      2sKH
-------------------------------------------------------------------------------
 1   -7706.11   343.92       38.98    0.0000 -   0.0000 -   0.0000 -       -
 2   -7362.20     0.00  <---- best    1.0000 +   1.0000 +   1.0000 +    best

The columns show the results and p-values of the following tests:
1sKH - one sided KH test based on pairwise SH tests (Shimodaira-Hasegawa
       2000, Goldman et al., 2001, Kishino-Hasegawa 1989)
SH   - Shimodaira-Hasegawa test (2000)
ELW  - Expected Likelihood Weight (Strimmer-Rambaut 2002)
2sKH - two sided Kishino-Hasegawa test (1989)

Plus signs denote the confidence sets. Minus signs denote significant
exclusion. All tests used 5% significance level. 1sKH, SH, and ELW
performed 1000 resamplings using the RELL method.


TIME STAMP

Date and time: Tue Sep  4 20:22:32 2007
Runtime (excl. input) : 1 seconds (= 0.0 minutes = 0.0 hours)
Runtime (incl. input) : 1 seconds (= 0.0 minutes = 0.0 hours)
