# Supplementary material for: Horizontal Gene Transfers in prokaryotes show differential preferences for metabolic and translational genes
Source: BMC Evol Biol. 2009 Jan 10;9:9. doi: 10.1186/1471-2148-9-9 (PMC2651853; doi:10.1186/1471-2148-9-9)
Supplement: Additional file 6 — Likelihood based tree comparisons. All likelihood based tree comparison outputs are provided. [file 1471-2148-9-9-S6.zip › puzzle/COG0060_CAC3038_BB0833]

TREE-PUZZLE 5.1.pl25

Input file name: /scratch/local/kanhere/COG0060_Gramplus_Chlam-Spir_comb.infile
User tree file name: /scratch/local/kanhere/COG0060_Gramplus_Chlam-Spir_comb.tmp_tree
Type of analysis: user tree evaluation
Parameter estimation: approximate (faster)
Parameter estimation uses: neighbor-joining tree (for substitution process and rate variation)

Standard errors (S.E.) are obtained by the curvature method.
The upper and lower bounds of an approximate 95% confidence interval
for parameter or branch length x are x-1.96*S.E. and x+1.96*S.E.


SEQUENCE ALIGNMENT

Input data: 16 sequences with 1128 amino acid sites
Number of constant sites: 79 (= 7.0% of all sites)
Number of site patterns: 1035
Number of constant site patterns: 19 (= 1.8% of all site patterns)


SUBSTITUTION PROCESS

Model of substitution: VT (Mueller-Vingron 2000)
Amino acid frequencies (user specified):

 pi(A) =   7.8%
 pi(R) =   5.3%
 pi(N) =   4.4%
 pi(D) =   5.3%
 pi(C) =   1.6%
 pi(Q) =   3.7%
 pi(E) =   6.3%
 pi(G) =   7.2%
 pi(H) =   2.4%
 pi(I) =   6.1%
 pi(L) =   9.1%
 pi(K) =   6.0%
 pi(M) =   2.3%
 pi(F) =   4.2%
 pi(P) =   4.6%
 pi(S) =   6.4%
 pi(T) =   5.7%
 pi(W) =   1.3%
 pi(Y) =   3.4%
 pi(V) =   7.1%


AMBIGUOUS CHARACTERS IN THE SEQUENCE (SEQUENCES IN INPUT ORDER)

               gaps  wildcards        sum   % sequence
 BH2545         207          0        207       18.35%   
 BS_ileS        207          0        207       18.35%   
 lin2127        207          0        207       18.35%   
 SA1036         211          0        211       18.71%   
 SP1659         198          0        198       17.55%   
 SPy1513        195          0        195       17.29%   
 L0350          196          0        196       17.38%   
 MYPU_6670      240          0        240       21.28%   
 MG345          233          0        233       20.66%   
 MPN520         267          0        267       23.67%   
 UU410          228          0        228       20.21%   
 BB0833          86          0         86        7.62%   
 TP0452          37          0         37        3.28%   
 CPn0109         85          0         85        7.54%   
 CT019           92          0         92        8.16%   
 CAC3038         93          0         93        8.24%   
 -------------------------------------------------------
 Sum           2782          0       2782       15.41%   


The table above shows the amount of gaps ('-') and other 'wildcard'
characters ('X', '?', etc.) and their percentage of the 1128 columns
in the alignment.
Sequences with more than 50% ambiguous characters are marked with a '!' and 
should be checked, whether they have sufficient overlap to other sequences.
Sequences with 100% ambiguous characters do not hold any phylogenetic
information and had to be discarded from the analysis.


SEQUENCE COMPOSITION (SEQUENCES IN INPUT ORDER)

              5% chi-square test  p-value
 BH2545            failed           0.22%  
 BS_ileS           failed           3.57%  
 lin2127           failed           1.98%  
 SA1036            failed           0.47%  
 SP1659            failed           0.40%  
 SPy1513           failed           0.34%  
 L0350             failed           0.04%  
 MYPU_6670         failed           0.00%  
 MG345             failed           0.00%  
 MPN520            failed           0.00%  
 UU410             failed           0.00%  
 BB0833            failed           0.00%  
 TP0452            failed           0.00%  
 CPn0109           failed           0.18%  
 CT019             failed           0.39%  
 CAC3038           failed           0.00%  

The chi-square tests compares the amino acid composition of each sequence
to the frequency distribution assumed in the maximum likelihood model.


IDENTICAL SEQUENCES

The sequences in each of the following groups are all identical. To speed
up computation please remove all but one of each group from the data set.

 All sequences are unique.


MAXIMUM LIKELIHOOD DISTANCES

Maximum likelihood distances are computed using the selected model of
substitution and rate heterogeneity.

  16
BH2545      0.00000  0.33087  0.43774  0.50456  0.63554  0.63794  0.55106
            0.87985  1.06850  1.02517  0.99509  1.69498  1.71985  1.68852
            1.66816  1.68222
BS_ileS     0.33087  0.00000  0.40845  0.49609  0.60642  0.61400  0.54214
            0.92546  1.09111  1.07198  0.99818  1.67660  1.73082  1.78835
            1.70087  1.69750
lin2127     0.43774  0.40845  0.00000  0.50540  0.55064  0.56779  0.51933
            0.95189  1.09998  1.06219  1.00450  1.68561  1.72328  1.75311
            1.74586  1.65222
SA1036      0.50456  0.49609  0.50540  0.00000  0.63991  0.62344  0.55637
            0.86097  1.09690  1.09431  0.98040  1.71914  1.77759  1.76727
            1.70181  1.61294
SP1659      0.63554  0.60642  0.55064  0.63991  0.00000  0.24664  0.46861
            0.97212  1.14252  1.12192  1.08738  1.79417  1.93340  1.84649
            1.83703  1.80162
SPy1513     0.63794  0.61400  0.56779  0.62344  0.24664  0.00000  0.46419
            0.99089  1.17853  1.16316  1.06224  1.81149  1.88407  1.86694
            1.85080  1.78520
L0350       0.55106  0.54214  0.51933  0.55637  0.46861  0.46419  0.00000
            0.94398  1.16165  1.16731  1.04896  1.73447  1.87396  1.90000
            1.81117  1.73298
MYPU_6670   0.87985  0.92546  0.95189  0.86097  0.97212  0.99089  0.94398
            0.00000  1.15715  1.10599  0.97183  1.67676  1.81307  1.77199
            1.79378  1.77223
MG345       1.06850  1.09111  1.09998  1.09690  1.14252  1.17853  1.16165
            1.15715  0.00000  0.38520  0.95305  1.74668  1.98427  1.81372
            1.82779  1.86709
MPN520      1.02517  1.07198  1.06219  1.09431  1.12192  1.16316  1.16731
            1.10599  0.38520  0.00000  0.96537  1.77167  1.85690  1.71738
            1.74435  1.81847
UU410       0.99509  0.99818  1.00450  0.98040  1.08738  1.06224  1.04896
            0.97183  0.95305  0.96537  0.00000  1.73048  1.83431  1.80370
            1.80309  1.86437
BB0833      1.69498  1.67660  1.68561  1.71914  1.79417  1.81149  1.73447
            1.67676  1.74668  1.77167  1.73048  0.00000  0.77460  0.88003
            0.87980  0.96886
TP0452      1.71985  1.73082  1.72328  1.77759  1.93340  1.88407  1.87396
            1.81307  1.98427  1.85690  1.83431  0.77460  0.00000  0.94560
            0.93052  1.04727
CPn0109     1.68852  1.78835  1.75311  1.76727  1.84649  1.86694  1.90000
            1.77199  1.81372  1.71738  1.80370  0.88003  0.94560  0.00000
            0.38428  1.10250
CT019       1.66816  1.70087  1.74586  1.70181  1.83703  1.85080  1.81117
            1.79378  1.82779  1.74435  1.80309  0.87980  0.93052  0.38428
            0.00000  1.10388
CAC3038     1.68222  1.69750  1.65222  1.61294  1.80162  1.78520  1.73298
            1.77223  1.86709  1.81847  1.86437  0.96886  1.04727  1.10250
            1.10388  0.00000

Average distance (over all possible pairs of sequences):  1.26977


RATE HETEROGENEITY

Model of rate heterogeneity: uniform rate


TREE SEARCH

2 tree topologies were specified by the user.


MAXIMUM LIKELIHOOD BRANCH LENGTHS OF USER DEFINED TREE # 1 (NO CLOCK)

Branch lengths are computed using the selected model of
substitution and rate heterogeneity.


                                         :---14 CPn0109
                                 :------17
                                 :       :---15 CT019
                     :----------19
                     :           :   :-----12 BB0833
                     :           :--18
                     :               :-------13 TP0452
                  :-23
                  :  :                 :---9 MG345
                  :  :         :------20
                  :  :         :       :---10 MPN520
                  :  :    :---21
                  :  :    :    :------11 UU410
                  :  :---22
                  :       :-------8 MYPU_6670
           :-----24
           :      :--------------16 CAC3038
        :-27
        :  :        :--5 SP1659
        :  :   :---25
        :  :   :    :--6 SPy1513
        :  :--26
        :      :---7 L0350
     :-28
     :  :---3 lin2127
 :--29
 :   :----4 SA1036
 :
 :---2 BS_ileS
 :
 :---1 BH2545
 

         branch  length     S.E.   branch  length     S.E.
BH2545        1  0.18291  0.01700      17  0.37523  0.02964
BS_ileS       2  0.16323  0.01618      18  0.08171  0.02322
lin2127       3  0.21707  0.01860      19  0.69543  0.04723
SA1036        4  0.29713  0.02195      20  0.43032  0.03358
SP1659        5  0.12468  0.01414      21  0.17981  0.02733
SPy1513       6  0.12905  0.01425      22  0.17560  0.02892
L0350         7  0.20496  0.01861      23  0.00001  0.00147
MYPU_6670     8  0.48342  0.03446      24  0.35728  0.03271
MG345         9  0.18888  0.02047      25  0.18170  0.01812
MPN520       10  0.20180  0.02083      26  0.11410  0.01645
UU410        11  0.42161  0.03219      27  0.05595  0.01375
BB0833       12  0.33758  0.02651      28  0.03982  0.01124
TP0452       13  0.46028  0.02989      29  0.09555  0.01450
CPn0109      14  0.19731  0.01903
CT019        15  0.19668  0.01901     13 iterations until convergence
CAC3038      16  0.97236  0.05379     log L: -26914.87

WARNING --- at least one branch length is close to an internal boundary!


Unrooted user defined tree with maximum likelihood branch lengths
(in CLUSTAL W notation):

(BH2545:0.18291,(((((((CPn0109:0.19731,CT019:0.19668)100:0.37523,
(BB0833:0.33758,TP0452:0.46028)100:0.08171)100:0.69543,(((MG345:0.18888,
MPN520:0.20180)100:0.43032,UU410:0.42161)100:0.17981,MYPU_6670:0.48342)
100:0.17560)99:0.00001,CAC3038:0.97236)100:0.35728,((SP1659:0.12468,
SPy1513:0.12905)100:0.18170,L0350:0.20496)100:0.11410)100:0.05595,
lin2127:0.21707)79:0.03982,SA1036:0.29713)69:0.09555,BS_ileS:0.16323);


MAXIMUM LIKELIHOOD BRANCH LENGTHS OF USER DEFINED TREE # 2 (NO CLOCK)

Branch lengths are computed using the selected model of
substitution and rate heterogeneity.


                 :--5 SP1659
            :---17
            :    :--6 SPy1513
        :--18
        :   :---7 L0350
     :-28
     :  :                                        :---14 CPn0109
     :  :                                :------19
     :  :                                :       :---15 CT019
     :  :                           :---21
     :  :                           :    :   :-----12 BB0833
     :  :                           :    :--20
     :  :                           :        :-------13 TP0452
     :  :            :-------------22
     :  :            :              :-------16 CAC3038
     :  :         :-25
     :  :         :  :            :---9 MG345
     :  :         :  :    :------23
     :  :         :  :    :       :---10 MPN520
     :  :         :  :---24
     :  :         :       :------11 UU410
     :  :   :----26
     :  :   :     :-------8 MYPU_6670
     :  :--27
     :      :---4 SA1036
 :--29
 :   :---3 lin2127
 :
 :---2 BS_ileS
 :
 :---1 BH2545
 

         branch  length     S.E.   branch  length     S.E.
BH2545        1  0.18415  0.01707      17  0.18728  0.01829
BS_ileS       2  0.16177  0.01613      18  0.12980  0.01660
lin2127       3  0.21139  0.01835      19  0.38909  0.02961
SA1036        4  0.21391  0.02007      20  0.10371  0.02156
SP1659        5  0.12511  0.01416      21  0.15721  0.02906
SPy1513       6  0.12834  0.01419      22  0.93693  0.05900
L0350         7  0.19926  0.01837      23  0.43041  0.03317
MYPU_6670     8  0.49123  0.03350      24  0.16234  0.02658
MG345         9  0.17827  0.02010      25  0.06517  0.02234
MPN520       10  0.21295  0.02108      26  0.24534  0.02634
UU410        11  0.42321  0.03192      27  0.08507  0.01560
BB0833       12  0.34273  0.02653      28  0.07069  0.01314
TP0452       13  0.45738  0.02975      29  0.09475  0.01427
CPn0109      14  0.20013  0.01915
CT019        15  0.19529  0.01900     9 iterations until convergence
CAC3038      16  0.49967  0.03549     log L: -26418.40


Unrooted user defined tree with maximum likelihood branch lengths
(in CLUSTAL W notation):

(BH2545:0.18415,((((SP1659:0.12511,SPy1513:0.12834)100:0.18728,L0350:0.19926)
97:0.12980,((((((CPn0109:0.20013,CT019:0.19529)100:0.38909,(BB0833:0.34273,
TP0452:0.45738)100:0.10371)100:0.15721,CAC3038:0.49967)100:0.93693,
((MG345:0.17827,MPN520:0.21295)100:0.43041,UU410:0.42321)96:0.16234)
88:0.06517,MYPU_6670:0.49123)100:0.24534,SA1036:0.21391)57:0.08507)
77:0.07069,lin2127:0.21139)72:0.09475,BS_ileS:0.16177);


COMPARISON OF USER TREES (NO CLOCK)

Tree   log L   difference    S.E.      p-1sKH     p-SH       c-ELW      2sKH
-------------------------------------------------------------------------------
 1  -26914.87   496.47       41.65    0.0000 -   0.0000 -   0.0000 -       -
 2  -26418.40     0.00  <---- best    1.0000 +   1.0000 +   1.0000 +    best

The columns show the results and p-values of the following tests:
1sKH - one sided KH test based on pairwise SH tests (Shimodaira-Hasegawa
       2000, Goldman et al., 2001, Kishino-Hasegawa 1989)
SH   - Shimodaira-Hasegawa test (2000)
ELW  - Expected Likelihood Weight (Strimmer-Rambaut 2002)
2sKH - two sided Kishino-Hasegawa test (1989)

Plus signs denote the confidence sets. Minus signs denote significant
exclusion. All tests used 5% significance level. 1sKH, SH, and ELW
performed 1000 resamplings using the RELL method.


TIME STAMP

Date and time: Tue Sep  4 19:21:43 2007
Runtime (excl. input) : 4 seconds (= 0.1 minutes = 0.0 hours)
Runtime (incl. input) : 4 seconds (= 0.1 minutes = 0.0 hours)
