# Supplementary material for: Horizontal Gene Transfers in prokaryotes show differential preferences for metabolic and translational genes
Source: BMC Evol Biol. 2009 Jan 10;9:9. doi: 10.1186/1471-2148-9-9 (PMC2651853; doi:10.1186/1471-2148-9-9)
Supplement: Additional file 6 — Likelihood based tree comparisons. All likelihood based tree comparison outputs are provided. [file 1471-2148-9-9-S6.zip › puzzle/COG0065_CAC3173_PAB0891]

TREE-PUZZLE 5.1.pl25

Input file name: /scratch/local/kanhere/COG0065_Gramplus_Archaea_comb.infile
User tree file name: /scratch/local/kanhere/COG0065_Gramplus_Archaea_comb.tmp_tree
Type of analysis: user tree evaluation
Parameter estimation: approximate (faster)
Parameter estimation uses: neighbor-joining tree (for substitution process and rate variation)

Standard errors (S.E.) are obtained by the curvature method.
The upper and lower bounds of an approximate 95% confidence interval
for parameter or branch length x are x-1.96*S.E. and x+1.96*S.E.


SEQUENCE ALIGNMENT

Input data: 22 sequences with 496 amino acid sites
Number of constant sites: 10 (= 2.0% of all sites)
Number of site patterns: 473
Number of constant site patterns: 6 (= 1.3% of all site patterns)


SUBSTITUTION PROCESS

Model of substitution: VT (Mueller-Vingron 2000)
Amino acid frequencies (user specified):

 pi(A) =   7.8%
 pi(R) =   5.3%
 pi(N) =   4.4%
 pi(D) =   5.3%
 pi(C) =   1.6%
 pi(Q) =   3.7%
 pi(E) =   6.3%
 pi(G) =   7.2%
 pi(H) =   2.4%
 pi(I) =   6.1%
 pi(L) =   9.1%
 pi(K) =   6.0%
 pi(M) =   2.3%
 pi(F) =   4.2%
 pi(P) =   4.6%
 pi(S) =   6.4%
 pi(T) =   5.7%
 pi(W) =   1.3%
 pi(Y) =   3.4%
 pi(V) =   7.1%


AMBIGUOUS CHARACTERS IN THE SEQUENCE (SEQUENCES IN INPUT ORDER)

               gaps  wildcards        sum   % sequence
 CAC3173         74          0         74       14.92%   
 PAB0891         73          0         73       14.72%   
 VNG0014C       427          0        427       86.09%  !
 AF2199          80          0         80       16.13%   
 AF1963          63          0         63       12.70%   
 MA1393          76          0         76       15.32%   
 MJ0499          72          0         72       14.52%   
 MTH1386         77          0         77       15.52%   
 MK1440          78          0         78       15.73%   
 MTH1631         68          0         68       13.71%   
 MA3085          72          0         72       14.52%   
 MJ1003          76          0         76       15.32%   
 PAB0287        116          0        116       23.39%   
 PH1726         116          0        116       23.39%   
 PAE1984         81          0         81       16.33%   
 SSO2471         80          0         80       16.13%   
 MK1208          94          0         94       18.95%   
 BH3056          24          0         24        4.84%   
 BS_leuC         24          0         24        4.84%   
 SA1864          40          0         40        8.06%   
 lin2096         34          0         34        6.85%   
 L0075           36          0         36        7.26%   
 -------------------------------------------------------
 Sum           1881          0       1881       17.24%   


The table above shows the amount of gaps ('-') and other 'wildcard'
characters ('X', '?', etc.) and their percentage of the 496 columns
in the alignment.
Sequences with more than 50% ambiguous characters are marked with a '!' and 
should be checked, whether they have sufficient overlap to other sequences.
Sequences with 100% ambiguous characters do not hold any phylogenetic
information and had to be discarded from the analysis.


SEQUENCE COMPOSITION (SEQUENCES IN INPUT ORDER)

              5% chi-square test  p-value
 CAC3173           failed           0.08%  
 PAB0891           failed           2.14%  
 VNG0014C          passed          38.64%  
 AF2199            passed           5.39%  
 AF1963            failed           0.17%  
 MA1393            passed          13.69%  
 MJ0499            failed           0.06%  
 MTH1386           failed           0.03%  
 MK1440            failed           0.00%  
 MTH1631           failed           0.00%  
 MA3085            failed           0.09%  
 MJ1003            failed           0.18%  
 PAB0287           failed           2.07%  
 PH1726            failed           1.18%  
 PAE1984           failed           0.02%  
 SSO2471           passed           9.96%  
 MK1208            failed           0.00%  
 BH3056            passed           5.54%  
 BS_leuC           passed          17.77%  
 SA1864            passed          22.92%  
 lin2096           failed           3.10%  
 L0075             passed          47.11%  

The chi-square tests compares the amino acid composition of each sequence
to the frequency distribution assumed in the maximum likelihood model.

WARNING: Result of chi-square test may not be valid because of small
maximum likelihood frequencies and short sequence length!


IDENTICAL SEQUENCES

The sequences in each of the following groups are all identical. To speed
up computation please remove all but one of each group from the data set.

 All sequences are unique.


MAXIMUM LIKELIHOOD DISTANCES

Maximum likelihood distances are computed using the selected model of
substitution and rate heterogeneity.

  22
CAC3173     0.00000  0.50121  0.73487  0.81694  0.76093  0.81307  0.85096
            0.77440  0.77229  0.77104  0.82407  0.86428  0.98624  1.01619
            1.04578  0.94171  1.15281  1.18325  1.21783  1.20610  1.25029
            1.24482
PAB0891     0.50121  0.00000  0.63502  0.79197  0.68602  0.73815  0.68075
            0.67866  0.66828  0.70990  0.80033  0.80866  0.97481  0.96051
            1.13836  1.08332  1.08190  1.17085  1.18163  1.23135  1.27220
            1.24245
VNG0014C    0.73487  0.63502  0.00000  0.78708  0.86114  0.93087  0.84765
            0.89078  0.81123  0.75110  0.87877  0.92506  1.13159  1.07398
            1.05557  1.15152  1.02032  1.28457  1.54836  1.44602  1.46970
            1.45143
AF2199      0.81694  0.79197  0.78708  0.00000  0.74526  0.85119  0.84021
            0.76681  0.71959  0.84189  0.75752  0.79293  0.95102  0.90113
            1.01133  0.98157  0.97143  1.18853  1.20243  1.23670  1.16565
            1.22456
AF1963      0.76093  0.68602  0.86114  0.74526  0.00000  0.49404  0.57916
            0.49619  0.55849  0.69238  0.70368  0.72447  1.02528  1.00472
            0.93775  0.84624  0.99167  1.12768  1.15475  1.10062  1.12218
            1.24177
MA1393      0.81307  0.73815  0.93087  0.85119  0.49404  0.00000  0.57606
            0.47904  0.54996  0.67415  0.60816  0.82420  1.06907  1.08932
            1.03060  0.93003  1.02761  1.22936  1.29484  1.19900  1.23599
            1.27221
MJ0499      0.85096  0.68075  0.84765  0.84021  0.57916  0.57606  0.00000
            0.45100  0.53055  0.68608  0.67277  0.74876  1.09471  1.13212
            0.97948  0.96350  0.92270  1.12556  1.14367  1.20309  1.21839
            1.24444
MTH1386     0.77440  0.67866  0.89078  0.76681  0.49619  0.47904  0.45100
            0.00000  0.41783  0.56920  0.63638  0.68091  1.02222  1.00854
            0.93609  0.92990  0.93030  1.07955  1.13324  1.10576  1.08166
            1.22706
MK1440      0.77229  0.66828  0.81123  0.71959  0.55849  0.54996  0.53055
            0.41783  0.00000  0.59154  0.55182  0.63857  0.94261  0.91365
            0.86448  0.88934  0.78218  1.07961  1.08031  1.12465  1.09362
            1.17459
MTH1631     0.77104  0.70990  0.75110  0.84189  0.69238  0.67415  0.68608
            0.56920  0.59154  0.00000  0.67181  0.70255  1.02933  0.99988
            1.01963  1.00221  0.98610  1.22960  1.32783  1.25510  1.24957
            1.26952
MA3085      0.82407  0.80033  0.87877  0.75752  0.70368  0.60816  0.67277
            0.63638  0.55182  0.67181  0.00000  0.68796  0.93839  0.92652
            0.94445  0.88305  0.93213  1.12513  1.11599  1.16054  1.14959
            1.24715
MJ1003      0.86428  0.80866  0.92506  0.79293  0.72447  0.82420  0.74876
            0.68091  0.63857  0.70255  0.68796  0.00000  0.98813  0.92613
            0.97212  0.99598  0.89491  1.20668  1.20994  1.19600  1.26491
            1.36869
PAB0287     0.98624  0.97481  1.13159  0.95102  1.02528  1.06907  1.09471
            1.02222  0.94261  1.02933  0.93839  0.98813  0.00000  0.24383
            1.02308  0.98457  1.04016  1.42772  1.45268  1.54047  1.45394
            1.59890
PH1726      1.01619  0.96051  1.07398  0.90113  1.00472  1.08932  1.13212
            1.00854  0.91365  0.99988  0.92652  0.92613  0.24383  0.00000
            1.05034  1.02192  1.04735  1.44618  1.47635  1.60072  1.54284
            1.59728
PAE1984     1.04578  1.13836  1.05557  1.01133  0.93775  1.03060  0.97948
            0.93609  0.86448  1.01963  0.94445  0.97212  1.02308  1.05034
            0.00000  0.49410  1.15977  1.46347  1.45115  1.51936  1.56792
            1.56993
SSO2471     0.94171  1.08332  1.15152  0.98157  0.84624  0.93003  0.96350
            0.92990  0.88934  1.00221  0.88305  0.99598  0.98457  1.02192
            0.49410  0.00000  1.23790  1.40648  1.43531  1.54656  1.50777
            1.49165
MK1208      1.15281  1.08190  1.02032  0.97143  0.99167  1.02761  0.92270
            0.93030  0.78218  0.98610  0.93213  0.89491  1.04016  1.04735
            1.15977  1.23790  0.00000  1.39639  1.40472  1.52859  1.56238
            1.59228
BH3056      1.18325  1.17085  1.28457  1.18853  1.12768  1.22936  1.12556
            1.07955  1.07961  1.22960  1.12513  1.20668  1.42772  1.44618
            1.46347  1.40648  1.39639  0.00000  0.38353  0.48738  0.47719
            0.51363
BS_leuC     1.21783  1.18163  1.54836  1.20243  1.15475  1.29484  1.14367
            1.13324  1.08031  1.32783  1.11599  1.20994  1.45268  1.47635
            1.45115  1.43531  1.40472  0.38353  0.00000  0.50952  0.51348
            0.59970
SA1864      1.20610  1.23135  1.44602  1.23670  1.10062  1.19900  1.20309
            1.10576  1.12465  1.25510  1.16054  1.19600  1.54047  1.60072
            1.51936  1.54656  1.52859  0.48738  0.50952  0.00000  0.28605
            0.42893
lin2096     1.25029  1.27220  1.46970  1.16565  1.12218  1.23599  1.21839
            1.08166  1.09362  1.24957  1.14959  1.26491  1.45394  1.54284
            1.56792  1.50777  1.56238  0.47719  0.51348  0.28605  0.00000
            0.41542
L0075       1.24482  1.24245  1.45143  1.22456  1.24177  1.27221  1.24444
            1.22706  1.17459  1.26952  1.24715  1.36869  1.59890  1.59728
            1.56993  1.49165  1.59228  0.51363  0.59970  0.42893  0.41542
            0.00000

Average distance (over all possible pairs of sequences):  0.99827


RATE HETEROGENEITY

Model of rate heterogeneity: uniform rate


TREE SEARCH

2 tree topologies were specified by the user.


MAXIMUM LIKELIHOOD BRANCH LENGTHS OF USER DEFINED TREE # 1 (NO CLOCK)

Branch lengths are computed using the selected model of
substitution and rate heterogeneity.


        :------5 AF1963
    :--23
    :   :--------4 AF2199
 :-37
 :  :            :---13 PAB0287
 :  :-----------24
 :  :            :-------------2 PAB0891
 :  :            :
 :  :            :---14 PH1726
 :  :
 :  :       :-----------17 MK1208
 :  :  :---25
 :  :  :    :---9 MK1440
 :  :  :
 :     :                           :------19 BS_leuC
 :     :                        :-26
 :     :                        :  :----20 SA1864
 :     :                     :-27
 :     :                     :  :------18 BH3056
 :     :                  :-28
 :     :                  :  :---21 lin2096
 :     :    :------------29
 :     :    :             :-----22 L0075
 :     :---30
 :     :    :--------1 CAC3173
 :   -36
 :     :          :-----15 PAE1984
 :     :---------31
 :     :          :----16 SSO2471
 :     :
 :     :      :----8 MTH1386
 :     :  :--32
 :     :  :   :-------10 MTH1631
 :     :-35
 :        :      :-----6 MA1393
 :        :  :--33
 :        :  :   :-------11 MA3085
 :        :-34
 :           :--------------3 VNG0014C
 :
 :--------12 MJ1003
 :
 :-----7 MJ0499
 

         branch  length     S.E.   branch  length     S.E.
CAC3173       1  0.44912  0.04477      23  0.08880  0.02323
PAB0891       2  0.75992  0.06091      24  0.63814  0.05542
VNG0014C      3  0.79321  0.15008      25  0.13086  0.02516
AF2199        4  0.47971  0.04383      26  0.01676  0.01152
AF1963        5  0.30015  0.03415      27  0.04906  0.01580
MA1393        6  0.28917  0.03312      28  0.02659  0.01860
MJ0499        7  0.28649  0.03244      29  0.71058  0.06126
MTH1386       8  0.20692  0.02759      30  0.12555  0.03201
MK1440        9  0.14622  0.02561      31  0.53161  0.04932
MTH1631      10  0.40483  0.03824      32  0.06399  0.02037
MA3085       11  0.36825  0.03760      33  0.06501  0.02409
MJ1003       12  0.46380  0.04238      34  0.03757  0.02272
PAB0287      13  0.13780  0.02468      35  0.02838  0.01393
PH1726       14  0.14487  0.02487      36  0.02234  0.01404
PAE1984      15  0.26260  0.03431      37  0.05574  0.01918
SSO2471      16  0.23746  0.03304
MK1208       17  0.64787  0.05357
BH3056       18  0.30079  0.03074
BS_leuC      19  0.32972  0.03234
SA1864       20  0.18529  0.02422
lin2096      21  0.15854  0.02247     42 iterations until convergence
L0075        22  0.25578  0.02902     log L: -15110.54


Unrooted user defined tree with maximum likelihood branch lengths
(in CLUSTAL W notation):

(MJ0499:0.28649,((AF1963:0.30015,AF2199:0.47971)93:0.08880,(PAB0287:0.13780,
PAB0891:0.75992,PH1726:0.14487)83:0.63814,((MK1208:0.64787,MK1440:0.14622)
95:0.13086,(((((BS_leuC:0.32972,SA1864:0.18529)65:0.01676,BH3056:0.30079)
78:0.04906,lin2096:0.15854)99:0.02659,L0075:0.25578)98:0.71058,CAC3173:0.44912)
94:0.12555,(PAE1984:0.26260,SSO2471:0.23746)94:0.53161,((MTH1386:0.20692,
MTH1631:0.40483)98:0.06399,((MA1393:0.28917,MA3085:0.36825)87:0.06501,
VNG0014C:0.79321)77:0.03757)72:0.02838)54:0.02234)98:0.05574,MJ1003:0.46380);


MAXIMUM LIKELIHOOD BRANCH LENGTHS OF USER DEFINED TREE # 2 (NO CLOCK)

Branch lengths are computed using the selected model of
substitution and rate heterogeneity.


                       :-----15 PAE1984
           :----------23
           :           :-----16 SSO2471
           :
           :                   :---18 BH3056
           :               :--24
           :               :   :----19 BS_leuC
           :--------------27
           :               :       :---20 SA1864
           :               :   :--25
           :               :   :   :---21 lin2096
           :               :--26
           :                   :-----22 L0075
           :
           :              :---13 PAB0287
           :-------------28
           :              :--14 PH1726
           :
           :     :-----5 AF1963
           :----29
           :     :-----6 MA1393
           :
           :    :-----7 MJ0499
           :---30
           :    :----8 MTH1386
    :-----31
    :      :---------4 AF2199
    :      :
    :      :-----9 MK1440
    :      :
    :      :--------10 MTH1631
    :      :
    :      :--------11 MA3085
    :      :
    :      :---------12 MJ1003
    :      :
    :      :-------------17 MK1208
 :-32
 :  :---------3 VNG0014C
 :
 :----2 PAB0891
 :
 :-----1 CAC3173
 

         branch  length     S.E.   branch  length     S.E.
CAC3173       1  0.28813  0.03339      23  0.54767  0.05012
PAB0891       2  0.21402  0.02963      24  0.10216  0.02344
VNG0014C      3  0.54018  0.11899      25  0.06628  0.01808
AF2199        4  0.53893  0.04549      26  0.08665  0.02278
AF1963        5  0.26557  0.03178      27  0.80138  0.06420
MA1393        6  0.26211  0.03145      28  0.74231  0.06152
MJ0499        7  0.28461  0.03137      29  0.18639  0.02857
MTH1386       8  0.19206  0.02632      30  0.12674  0.02392
MK1440        9  0.28748  0.03129      31  0.26765  0.03537
MTH1631      10  0.44925  0.03993      32  0.04022  0.03039
MA3085       11  0.44442  0.03979
MJ1003       12  0.49477  0.04311
PAB0287      13  0.13192  0.02501
PH1726       14  0.11576  0.02421
PAE1984      15  0.24919  0.03365
SSO2471      16  0.24872  0.03353
MK1208       17  0.73572  0.05754
BH3056       18  0.17655  0.02461
BS_leuC      19  0.21876  0.02672
SA1864       20  0.17003  0.02300
lin2096      21  0.13144  0.02111     14 iterations until convergence
L0075        22  0.25964  0.02890     log L: -14681.17


Unrooted user defined tree with maximum likelihood branch lengths
(in CLUSTAL W notation):

(CAC3173:0.28813,(((PAE1984:0.24919,SSO2471:0.24872)96:0.54767,((
BH3056:0.17655,BS_leuC:0.21876)99:0.10216,((SA1864:0.17003,lin2096:0.13144)
99:0.06628,L0075:0.25964)97:0.08665)93:0.80138,(PAB0287:0.13192,PH1726:0.11576)
59:0.74231,(AF1963:0.26557,MA1393:0.26211)56:0.18639,(MJ0499:0.28461,
MTH1386:0.19206)52:0.12674,AF2199:0.53893,MK1440:0.28748,MTH1631:0.44925,
MA3085:0.44442,MJ1003:0.49477,MK1208:0.73572)82:0.26765,VNG0014C:0.54018)
70:0.04022,PAB0891:0.21402);


COMPARISON OF USER TREES (NO CLOCK)

Tree   log L   difference    S.E.      p-1sKH     p-SH       c-ELW      2sKH
-------------------------------------------------------------------------------
 1  -15110.54   429.37       50.26    0.0000 -   0.0000 -   0.0000 -       -
 2  -14681.17     0.00  <---- best    1.0000 +   1.0000 +   1.0000 +    best

The columns show the results and p-values of the following tests:
1sKH - one sided KH test based on pairwise SH tests (Shimodaira-Hasegawa
       2000, Goldman et al., 2001, Kishino-Hasegawa 1989)
SH   - Shimodaira-Hasegawa test (2000)
ELW  - Expected Likelihood Weight (Strimmer-Rambaut 2002)
2sKH - two sided Kishino-Hasegawa test (1989)

Plus signs denote the confidence sets. Minus signs denote significant
exclusion. All tests used 5% significance level. 1sKH, SH, and ELW
performed 1000 resamplings using the RELL method.


TIME STAMP

Date and time: Tue Sep  4 20:23:48 2007
Runtime (excl. input) : 5 seconds (= 0.1 minutes = 0.0 hours)
Runtime (incl. input) : 5 seconds (= 0.1 minutes = 0.0 hours)
