# Supplementary material for: Horizontal Gene Transfers in prokaryotes show differential preferences for metabolic and translational genes
Source: BMC Evol Biol. 2009 Jan 10;9:9. doi: 10.1186/1471-2148-9-9 (PMC2651853; doi:10.1186/1471-2148-9-9)
Supplement: Additional file 6 — Likelihood based tree comparisons. All likelihood based tree comparison outputs are provided. [file 1471-2148-9-9-S6.zip › puzzle/COG0065_DR1610_AF2199]

TREE-PUZZLE 5.1.pl25

Input file name: /scratch/local/kanhere/COG0065_Bacteria_Archaea_comb.infile
User tree file name: /scratch/local/kanhere/COG0065_Bacteria_Archaea_comb.tmp_tree
Type of analysis: user tree evaluation
Parameter estimation: approximate (faster)
Parameter estimation uses: neighbor-joining tree (for substitution process and rate variation)

Standard errors (S.E.) are obtained by the curvature method.
The upper and lower bounds of an approximate 95% confidence interval
for parameter or branch length x are x-1.96*S.E. and x+1.96*S.E.


SEQUENCE ALIGNMENT

Input data: 23 sequences with 505 amino acid sites
Number of constant sites: 8 (= 1.6% of all sites)
Number of site patterns: 478
Number of constant site patterns: 4 (= 0.8% of all site patterns)


SUBSTITUTION PROCESS

Model of substitution: VT (Mueller-Vingron 2000)
Amino acid frequencies (user specified):

 pi(A) =   7.8%
 pi(R) =   5.3%
 pi(N) =   4.4%
 pi(D) =   5.3%
 pi(C) =   1.6%
 pi(Q) =   3.7%
 pi(E) =   6.3%
 pi(G) =   7.2%
 pi(H) =   2.4%
 pi(I) =   6.1%
 pi(L) =   9.1%
 pi(K) =   6.0%
 pi(M) =   2.3%
 pi(F) =   4.2%
 pi(P) =   4.6%
 pi(S) =   6.4%
 pi(T) =   5.7%
 pi(W) =   1.3%
 pi(Y) =   3.4%
 pi(V) =   7.1%


AMBIGUOUS CHARACTERS IN THE SEQUENCE (SEQUENCES IN INPUT ORDER)

               gaps  wildcards        sum   % sequence
 PAB0287        125          0        125       24.75%   
 PH1726         125          0        125       24.75%   
 DR1610          71          0         71       14.06%   
 MK1208         103          0        103       20.40%   
 PAE1984         90          0         90       17.82%   
 SSO2471         89          0         89       17.62%   
 TM0291          87          0         87       17.23%   
 AF2199          89          0         89       17.62%   
 AF1963          72          0         72       14.26%   
 MA1393          85          0         85       16.83%   
 MJ0499          81          0         81       16.04%   
 MTH1386         86          0         86       17.03%   
 MK1440          87          0         87       17.23%   
 MTH1631         77          0         77       15.25%   
 MA3085          81          0         81       16.04%   
 MJ1003          85          0         85       16.83%   
 aq_940          73          0         73       14.46%   
 PAB0891         82          0         82       16.24%   
 TM0554          88          0         88       17.43%   
 VNG0014C       436          0        436       86.34%  !
 DR1778          74          0         74       14.65%   
 all1417         38          0         38        7.52%   
 sll1470         37          0         37        7.33%   
 -------------------------------------------------------
 Sum           2261          0       2261       19.47%   


The table above shows the amount of gaps ('-') and other 'wildcard'
characters ('X', '?', etc.) and their percentage of the 505 columns
in the alignment.
Sequences with more than 50% ambiguous characters are marked with a '!' and 
should be checked, whether they have sufficient overlap to other sequences.
Sequences with 100% ambiguous characters do not hold any phylogenetic
information and had to be discarded from the analysis.


SEQUENCE COMPOSITION (SEQUENCES IN INPUT ORDER)

              5% chi-square test  p-value
 PAB0287           failed           2.07%  
 PH1726            failed           1.18%  
 DR1610            failed           0.00%  
 MK1208            failed           0.00%  
 PAE1984           failed           0.02%  
 SSO2471           passed           9.96%  
 TM0291            failed           1.97%  
 AF2199            passed           5.39%  
 AF1963            failed           0.17%  
 MA1393            passed          13.69%  
 MJ0499            failed           0.06%  
 MTH1386           failed           0.03%  
 MK1440            failed           0.00%  
 MTH1631           failed           0.00%  
 MA3085            failed           0.09%  
 MJ1003            failed           0.18%  
 aq_940            failed           1.94%  
 PAB0891           failed           2.14%  
 TM0554            failed           2.01%  
 VNG0014C          passed          38.64%  
 DR1778            failed           0.10%  
 all1417           passed          50.35%  
 sll1470           failed           4.04%  

The chi-square tests compares the amino acid composition of each sequence
to the frequency distribution assumed in the maximum likelihood model.

WARNING: Result of chi-square test may not be valid because of small
maximum likelihood frequencies and short sequence length!


IDENTICAL SEQUENCES

The sequences in each of the following groups are all identical. To speed
up computation please remove all but one of each group from the data set.

 All sequences are unique.


MAXIMUM LIKELIHOOD DISTANCES

Maximum likelihood distances are computed using the selected model of
substitution and rate heterogeneity.

  23
PAB0287     0.00000  0.24385  0.94397  1.01346  0.99687  0.97389  0.91466
            0.88746  0.93813  0.99221  1.03378  0.95065  0.89441  0.95222
            0.88973  0.91970  0.98965  0.91482  0.92677  1.13159  1.16523
            1.47963  1.50437
PH1726      0.24385  0.00000  0.92294  1.02838  1.02783  1.00024  0.87011
            0.86057  0.91806  1.00291  1.07284  0.95656  0.88159  0.93342
            0.88979  0.85863  0.97593  0.89789  0.86696  1.07391  1.13743
            1.52225  1.55070
DR1610      0.94397  0.92294  0.00000  1.00846  1.02918  1.02087  0.94670
            0.85427  1.00038  1.06324  1.02455  0.97108  0.87917  0.94659
            0.88191  0.97291  0.94761  0.99213  0.90734  0.93966  1.15824
            1.50455  1.47977
MK1208      1.01346  1.02838  1.00846  0.00000  1.14231  1.22111  0.95038
            0.97136  0.98786  1.00521  0.90688  0.91087  0.76955  0.98855
            0.91357  0.89150  1.08437  1.07076  1.09068  1.02032  1.09874
            1.55220  1.53135
PAE1984     0.99687  1.02783  1.02918  1.14231  0.00000  0.49413  1.12263
            1.01153  0.92739  1.01693  0.98141  0.93566  0.85213  1.02034
            0.94879  0.96668  1.00092  1.14009  1.05516  1.05557  1.17728
            1.54376  1.48204
SSO2471     0.97389  1.00024  1.02087  1.22111  0.49413  0.00000  1.07280
            0.96662  0.83827  0.91924  0.96445  0.92474  0.87881  0.99809
            0.89158  0.98559  0.96146  1.07777  1.00013  1.15152  1.14208
            1.56727  1.50607
TM0291      0.91466  0.87011  0.94670  0.95038  1.12263  1.07280  0.00000
            0.49883  0.75942  0.84544  0.76302  0.76490  0.68983  0.84118
            0.75066  0.79096  0.81340  0.78273  0.73868  0.98122  0.98902
            1.39771  1.35597
AF2199      0.88746  0.86057  0.85427  0.97136  1.01153  0.96662  0.49883
            0.00000  0.75907  0.85794  0.83409  0.77495  0.71515  0.84462
            0.75822  0.77894  0.82144  0.80805  0.77358  0.78710  0.98916
            1.28325  1.28391
AF1963      0.93813  0.91806  1.00038  0.98786  0.92739  0.83827  0.75942
            0.75907  0.00000  0.49404  0.57913  0.49618  0.55847  0.69240
            0.70369  0.72449  0.74349  0.69955  0.71118  0.86110  0.89182
            1.21970  1.23943
MA1393      0.99221  1.00291  1.06324  1.00521  1.01693  0.91924  0.84544
            0.85794  0.49404  0.00000  0.57607  0.47904  0.54997  0.67418
            0.60814  0.82420  0.80219  0.73616  0.80955  0.93087  0.99021
            1.33914  1.28568
MJ0499      1.03378  1.07284  1.02455  0.90688  0.98141  0.96445  0.76302
            0.83409  0.57913  0.57607  0.00000  0.45099  0.53053  0.68606
            0.67280  0.74879  0.66364  0.68638  0.81225  0.84762  0.89681
            1.31075  1.30156
MTH1386     0.95065  0.95656  0.97108  0.91087  0.93566  0.92474  0.76490
            0.77495  0.49618  0.47904  0.45099  0.00000  0.41783  0.56917
            0.63641  0.68094  0.67499  0.69178  0.71687  0.89079  0.82272
            1.25799  1.25449
MK1440      0.89441  0.88159  0.87917  0.76955  0.85213  0.87881  0.68983
            0.71515  0.55847  0.54997  0.53053  0.41783  0.00000  0.59155
            0.55180  0.63856  0.65733  0.67109  0.71225  0.81120  0.84363
            1.28555  1.23869
MTH1631     0.95222  0.93342  0.94659  0.98855  1.02034  0.99809  0.84118
            0.84462  0.69240  0.67418  0.68606  0.56917  0.59155  0.00000
            0.67184  0.70257  0.71199  0.71665  0.79712  0.75110  0.93753
            1.27866  1.31026
MA3085      0.88973  0.88979  0.88191  0.91357  0.94879  0.89158  0.75066
            0.75822  0.70369  0.60814  0.67280  0.63641  0.55180  0.67184
            0.00000  0.68796  0.76016  0.81519  0.80017  0.87877  0.96946
            1.23666  1.20174
MJ1003      0.91970  0.85863  0.97291  0.89150  0.96668  0.98559  0.79096
            0.77894  0.72449  0.82420  0.74879  0.68094  0.63856  0.70257
            0.68796  0.00000  0.76565  0.81258  0.73759  0.92506  0.88329
            1.28304  1.25785
aq_940      0.98965  0.97593  0.94761  1.08437  1.00092  0.96146  0.81340
            0.82144  0.74349  0.80219  0.66364  0.67499  0.65733  0.71199
            0.76016  0.76565  0.00000  0.39972  0.51447  0.64127  0.73235
            1.22359  1.16875
PAB0891     0.91482  0.89789  0.99213  1.07076  1.14009  1.07777  0.78273
            0.80805  0.69955  0.73616  0.68638  0.69178  0.67109  0.71665
            0.81519  0.81258  0.39972  0.00000  0.56451  0.63498  0.80904
            1.30130  1.29361
TM0554      0.92677  0.86696  0.90734  1.09068  1.05516  1.00013  0.73868
            0.77358  0.71118  0.80955  0.81225  0.71687  0.71225  0.79712
            0.80017  0.73759  0.51447  0.56451  0.00000  0.82249  0.71177
            1.31778  1.28546
VNG0014C    1.13159  1.07391  0.93966  1.02032  1.05557  1.15152  0.98122
            0.78710  0.86110  0.93087  0.84762  0.89079  0.81120  0.75110
            0.87877  0.92506  0.64127  0.63498  0.82249  0.00000  0.91455
            1.90355  1.80289
DR1778      1.16523  1.13743  1.15824  1.09874  1.17728  1.14208  0.98902
            0.98916  0.89182  0.99021  0.89681  0.82272  0.84363  0.93753
            0.96946  0.88329  0.73235  0.80904  0.71177  0.91455  0.00000
            1.13410  1.16196
all1417     1.47963  1.52225  1.50455  1.55220  1.54376  1.56727  1.39771
            1.28325  1.21970  1.33914  1.31075  1.25799  1.28555  1.27866
            1.23666  1.28304  1.22359  1.30130  1.31778  1.90355  1.13410
            0.00000  0.23006
sll1470     1.50437  1.55070  1.47977  1.53135  1.48204  1.50607  1.35597
            1.28391  1.23943  1.28568  1.30156  1.25449  1.23869  1.31026
            1.20174  1.25785  1.16875  1.29361  1.28546  1.80289  1.16196
            0.23006  0.00000

Average distance (over all possible pairs of sequences):  0.93620


RATE HETEROGENEITY

Model of rate heterogeneity: uniform rate


TREE SEARCH

2 tree topologies were specified by the user.


MAXIMUM LIKELIHOOD BRANCH LENGTHS OF USER DEFINED TREE # 1 (NO CLOCK)

Branch lengths are computed using the selected model of
substitution and rate heterogeneity.


        :---------4 MK1208
    :--24
    :   :---13 MK1440
    :
    :   :-----9 AF1963
    :--25
    :   :-------8 AF2199
 :-39
 :  :          :--1 PAB0287
 :  :---------26
 :  :          :-----------18 PAB0891
 :  :          :
 :  :          :---2 PH1726
 :  :
 :  :            :----5 PAE1984
 :  :   :-------27
 :  :   :        :----6 SSO2471
 :  :--34
 :  :   :         :-------7 TM0291
 :  :   :      :-28
 :  :   :      :  :-----19 TM0554
 :  :   :   :-32
 :  :   :   :  :      :----------3 DR1610
 :  :   :   :  :   :-29
 :  :   :   :  :   :  :-------21 DR1778
 :  :   :   :  :--31
 :  :   :   :      :              :--22 all1417
 :  :   :   :      :-------------30
 :  :   :   :                     :--23 sll1470
 :  :   :--33
 :  :       :-----17 aq_940
 :  :
 :  :     :---12 MTH1386
 :  :  :-35
 :  :  :  :------14 MTH1631
 :  :-38
 :     :      :-----10 MA1393
 :     :  :--36
 :     :  :   :------15 MA3085
 :     :-37
 :        :-----------20 VNG0014C
 :
 :-------16 MJ1003
 :
 :-----11 MJ0499
 

         branch  length     S.E.   branch  length     S.E.
PAB0287       1  0.13761  0.02455      24  0.12668  0.02497
PH1726        2  0.14700  0.02485      25  0.08121  0.02272
DR1610        3  0.71069  0.05898      26  0.61151  0.05367
MK1208        4  0.63983  0.05317      27  0.46465  0.04701
PAE1984       5  0.26682  0.03474      28  0.06373  0.02270
SSO2471       6  0.23532  0.03321      29  0.00001  0.00099
TM0291        7  0.46801  0.04406      30  0.86398  0.06894
AF2199        8  0.47097  0.04328      31  0.09981  0.02941
AF1963        9  0.32174  0.03508      32  0.02557  0.01676
MA1393       10  0.30068  0.03396      33  0.14171  0.02775
MJ0499       11  0.29903  0.03278      34  0.10548  0.02469
MTH1386      12  0.20891  0.02757      35  0.05879  0.02007
MK1440       13  0.15558  0.02614      36  0.08078  0.02509
MTH1631      14  0.41307  0.03847      37  0.03171  0.02316
MA3085       15  0.36449  0.03739      38  0.03242  0.01567
MJ1003       16  0.44521  0.04097      39  0.04653  0.01779
aq_940       17  0.29511  0.03394
PAB0891      18  0.72549  0.05898
TM0554       19  0.28766  0.03473
VNG0014C     20  0.75390  0.14372
DR1778       21  0.48524  0.04647
all1417      22  0.12244  0.02207     33 iterations until convergence
sll1470      23  0.10810  0.02153     log L: -16078.76

WARNING --- at least one branch length is close to an internal boundary!


Unrooted user defined tree with maximum likelihood branch lengths
(in CLUSTAL W notation):

(MJ0499:0.29903,((MK1208:0.63983,MK1440:0.15558)97:0.12668,(AF1963:0.32174,
AF2199:0.47097)96:0.08121,(PAB0287:0.13761,PAB0891:0.72549,PH1726:0.14700)
79:0.61151,((PAE1984:0.26682,SSO2471:0.23532)97:0.46465,(((TM0291:0.46801,
TM0554:0.28766)100:0.06373,((DR1610:0.71069,DR1778:0.48524)100:0.00001,
(all1417:0.12244,sll1470:0.10810)100:0.86398)100:0.09981)95:0.02557,
aq_940:0.29511)97:0.14171)77:0.10548,((MTH1386:0.20891,MTH1631:0.41307)
98:0.05879,((MA1393:0.30068,MA3085:0.36449)89:0.08078,VNG0014C:0.75390)
77:0.03171)73:0.03242)98:0.04653,MJ1003:0.44521);


MAXIMUM LIKELIHOOD BRANCH LENGTHS OF USER DEFINED TREE # 2 (NO CLOCK)

Branch lengths are computed using the selected model of
substitution and rate heterogeneity.


                    :----7 TM0291
             :-----24
             :      :----8 AF2199
             :
             :         :----5 PAE1984
             :--------25
             :         :----6 SSO2471
             :
             :                   :--22 all1417
             :      :-----------26
             :      :            :--23 sll1470
             :-----27
             :      :------21 DR1778
             :
             :            :---17 aq_940
             :         :-28
             :         :  :----18 PAB0891
             :     :--29
             :     :   :--------20 VNG0014C
             :----30
             :     :-----19 TM0554
             :
             :------------3 DR1610
             :
             :-----------4 MK1208
             :
             :------9 AF1963
 :----------31
 :           :------10 MA1393
 :           :
 :           :------11 MJ0499
 :           :
 :           :----12 MTH1386
 :           :
 :           :-----13 MK1440
 :           :
 :           :-------14 MTH1631
 :           :
 :           :-------15 MA3085
 :           :
 :           :--------16 MJ1003
 :
 :--2 PH1726
 :
 :--1 PAB0287
 

         branch  length     S.E.   branch  length     S.E.
PAB0287       1  0.10740  0.02343      24  0.32225  0.03616
PH1726        2  0.14007  0.02471      25  0.53981  0.04915
DR1610        3  0.81372  0.06012      26  0.71798  0.06245
MK1208        4  0.74982  0.05768      27  0.33969  0.04373
PAE1984       5  0.27079  0.03464      28  0.02922  0.02167
SSO2471       6  0.23074  0.03270      29  0.09245  0.02459
TM0291        7  0.24145  0.03114      30  0.27506  0.03369
AF2199        8  0.26849  0.03232      31  0.67035  0.05638
AF1963        9  0.40478  0.03694
MA1393       10  0.41695  0.03783
MJ0499       11  0.36144  0.03476
MTH1386      12  0.27986  0.02980
MK1440       13  0.29661  0.03093
MTH1631      14  0.47763  0.04071
MA3085       15  0.47439  0.04104
MJ1003       16  0.50069  0.04258
aq_940       17  0.18511  0.02678
PAB0891      18  0.22445  0.02872
TM0554       19  0.28793  0.03348
VNG0014C     20  0.55963  0.11730
DR1778       21  0.38165  0.04495
all1417      22  0.10665  0.02143     22 iterations until convergence
sll1470      23  0.12376  0.02199     log L: -15725.60


Unrooted user defined tree with maximum likelihood branch lengths
(in CLUSTAL W notation):

(PAB0287:0.10740,((TM0291:0.24145,AF2199:0.26849)99:0.32225,(PAE1984:0.27079,
SSO2471:0.23074)97:0.53981,((all1417:0.10665,sll1470:0.12376)97:0.71798,
DR1778:0.38165)89:0.33969,(((aq_940:0.18511,PAB0891:0.22445)55:0.02922,
VNG0014C:0.55963)50:0.09245,TM0554:0.28793)62:0.27506,DR1610:0.81372,
MK1208:0.74982,AF1963:0.40478,MA1393:0.41695,MJ0499:0.36144,MTH1386:0.27986,
MK1440:0.29661,MTH1631:0.47763,MA3085:0.47439,MJ1003:0.50069)65:0.67035,
PH1726:0.14007);


COMPARISON OF USER TREES (NO CLOCK)

Tree   log L   difference    S.E.      p-1sKH     p-SH       c-ELW      2sKH
-------------------------------------------------------------------------------
 1  -16078.76   353.16       53.13    0.0000 -   0.0000 -   0.0000 -       -
 2  -15725.60     0.00  <---- best    1.0000 +   1.0000 +   1.0000 +    best

The columns show the results and p-values of the following tests:
1sKH - one sided KH test based on pairwise SH tests (Shimodaira-Hasegawa
       2000, Goldman et al., 2001, Kishino-Hasegawa 1989)
SH   - Shimodaira-Hasegawa test (2000)
ELW  - Expected Likelihood Weight (Strimmer-Rambaut 2002)
2sKH - two sided Kishino-Hasegawa test (1989)

Plus signs denote the confidence sets. Minus signs denote significant
exclusion. All tests used 5% significance level. 1sKH, SH, and ELW
performed 1000 resamplings using the RELL method.


TIME STAMP

Date and time: Tue Sep  4 20:24:20 2007
Runtime (excl. input) : 5 seconds (= 0.1 minutes = 0.0 hours)
Runtime (incl. input) : 5 seconds (= 0.1 minutes = 0.0 hours)
