# Supplementary material for: Horizontal Gene Transfers in prokaryotes show differential preferences for metabolic and translational genes
Source: BMC Evol Biol. 2009 Jan 10;9:9. doi: 10.1186/1471-2148-9-9 (PMC2651853; doi:10.1186/1471-2148-9-9)
Supplement: Additional file 6 — Likelihood based tree comparisons. All likelihood based tree comparison outputs are provided. [file 1471-2148-9-9-S6.zip › puzzle/COG0066_aq_1398_PAB0892]

TREE-PUZZLE 5.1.pl25

Input file name: /scratch/local/kanhere/COG0066_Bacteria_Archaea_comb.infile
User tree file name: /scratch/local/kanhere/COG0066_Bacteria_Archaea_comb.tmp_tree
Type of analysis: user tree evaluation
Parameter estimation: approximate (faster)
Parameter estimation uses: neighbor-joining tree (for substitution process and rate variation)

Standard errors (S.E.) are obtained by the curvature method.
The upper and lower bounds of an approximate 95% confidence interval
for parameter or branch length x are x-1.96*S.E. and x+1.96*S.E.


SEQUENCE ALIGNMENT

Input data: 23 sequences with 282 amino acid sites
Number of constant sites: 13 (= 4.6% of all sites)
Number of site patterns: 227
Number of constant site patterns: 10 (= 4.4% of all site patterns)


SUBSTITUTION PROCESS

Model of substitution: VT (Mueller-Vingron 2000)
Amino acid frequencies (user specified):

 pi(A) =   7.8%
 pi(R) =   5.3%
 pi(N) =   4.4%
 pi(D) =   5.3%
 pi(C) =   1.6%
 pi(Q) =   3.7%
 pi(E) =   6.3%
 pi(G) =   7.2%
 pi(H) =   2.4%
 pi(I) =   6.1%
 pi(L) =   9.1%
 pi(K) =   6.0%
 pi(M) =   2.3%
 pi(F) =   4.2%
 pi(P) =   4.6%
 pi(S) =   6.4%
 pi(T) =   5.7%
 pi(W) =   1.3%
 pi(Y) =   3.4%
 pi(V) =   7.1%


AMBIGUOUS CHARACTERS IN THE SEQUENCE (SEQUENCES IN INPUT ORDER)

               gaps  wildcards        sum   % sequence
 PAB0288        119          0        119       42.20%   
 PH1724         119          0        119       42.20%   
 DR1614         105          0        105       37.23%   
 MJ1277         114          0        114       40.43%   
 MTH1387        120          0        120       42.55%   
 MK0781         112          0        112       39.72%   
 MA1223         118          0        118       41.84%   
 MA3751         116          0        116       41.13%   
 PAE1991        121          0        121       42.91%   
 SSO2470        117          0        117       41.49%   
 MJ1271         112          0        112       39.72%   
 TM0292         116          0        116       41.13%   
 AF1761         117          0        117       41.49%   
 MTH829         112          0        112       39.72%   
 aq_1398         63          0         63       22.34%   
 PAB0892        118          0        118       41.84%   
 TM0555         116          0        116       41.13%   
 AF0629         121          0        121       42.91%   
 MA0202         120          0        120       42.55%   
 DR1784          74          0         74       26.24%   
 MK1206         114          0        114       40.43%   
 all1416         80          0         80       28.37%   
 sll1444         82          0         82       29.08%   
 -------------------------------------------------------
 Sum           2506          0       2506       38.64%   


The table above shows the amount of gaps ('-') and other 'wildcard'
characters ('X', '?', etc.) and their percentage of the 282 columns
in the alignment.
Sequences with more than 50% ambiguous characters are marked with a '!' and 
should be checked, whether they have sufficient overlap to other sequences.
Sequences with 100% ambiguous characters do not hold any phylogenetic
information and had to be discarded from the analysis.


SEQUENCE COMPOSITION (SEQUENCES IN INPUT ORDER)

              5% chi-square test  p-value
 PAB0288           passed           6.98%  
 PH1724            failed           4.12%  
 DR1614            passed          12.58%  
 MJ1277            passed          26.65%  
 MTH1387           failed           0.25%  
 MK0781            passed           6.00%  
 MA1223            passed          11.05%  
 MA3751            passed          16.61%  
 PAE1991           passed           7.73%  
 SSO2470           passed           7.55%  
 MJ1271            failed           0.15%  
 TM0292            passed          19.36%  
 AF1761            passed           8.53%  
 MTH829            passed          12.83%  
 aq_1398           failed           2.75%  
 PAB0892           passed          40.94%  
 TM0555            passed           7.29%  
 AF0629            failed           2.18%  
 MA0202            passed          64.31%  
 DR1784            passed          15.86%  
 MK1206            failed           1.77%  
 all1416           passed          16.30%  
 sll1444           failed           0.27%  

The chi-square tests compares the amino acid composition of each sequence
to the frequency distribution assumed in the maximum likelihood model.


IDENTICAL SEQUENCES

The sequences in each of the following groups are all identical. To speed
up computation please remove all but one of each group from the data set.

 All sequences are unique.


MAXIMUM LIKELIHOOD DISTANCES

Maximum likelihood distances are computed using the selected model of
substitution and rate heterogeneity.

  23
PAB0288     0.00000  0.24021  0.86364  0.73469  0.81316  0.74189  0.89785
            0.88974  0.95398  0.87323  0.88209  0.73990  0.77124  0.87736
            0.86663  0.76881  0.85367  0.78242  0.70280  1.10167  0.86786
            1.77703  1.90106
PH1724      0.24021  0.00000  0.92760  0.71444  0.70942  0.78166  0.90676
            0.90556  0.91200  0.87082  0.89314  0.80656  0.77775  0.90238
            0.97452  0.78862  0.86658  0.75935  0.72123  1.05394  0.89988
            1.59060  1.75429
DR1614      0.86364  0.92760  0.00000  1.10871  1.09863  1.25101  1.11159
            1.16734  1.24778  1.43565  1.38202  1.04776  1.19372  1.17334
            1.26400  1.23530  1.32759  1.08830  1.04173  1.22693  1.08499
            1.68939  1.76317
MJ1277      0.73469  0.71444  1.10871  0.00000  0.45306  0.55950  0.67898
            0.64848  0.63764  0.67828  0.70785  0.60229  0.68988  0.68100
            0.61160  0.56684  0.65430  0.63025  0.59197  0.87061  0.86010
            1.57604  1.56766
MTH1387     0.81316  0.70942  1.09863  0.45306  0.00000  0.56203  0.60436
            0.58273  0.66167  0.76616  0.71560  0.74326  0.62684  0.67549
            0.62876  0.60836  0.78411  0.56035  0.65661  0.89464  0.79332
            1.44711  1.31714
MK0781      0.74189  0.78166  1.25101  0.55950  0.56203  0.00000  0.72642
            0.67622  0.72848  0.87207  0.80605  0.73938  0.66864  0.62332
            0.62590  0.55830  0.64539  0.60430  0.68629  0.87375  0.67121
            1.67833  1.49349
MA1223      0.89785  0.90676  1.11159  0.67898  0.60436  0.72642  0.00000
            0.17504  0.78453  0.83422  0.73811  0.80748  0.72732  0.72819
            0.67674  0.66846  0.79182  0.70825  0.72575  1.05428  0.89131
            1.50098  1.55445
MA3751      0.88974  0.90556  1.16734  0.64848  0.58273  0.67622  0.17504
            0.00000  0.70059  0.82016  0.69282  0.76747  0.71396  0.71239
            0.65676  0.58569  0.74434  0.65488  0.74251  1.00302  0.88562
            1.56276  1.60472
PAE1991     0.95398  0.91200  1.24778  0.63764  0.66167  0.72848  0.78453
            0.70059  0.00000  0.54271  0.74547  0.80339  0.76533  0.79055
            0.75428  0.65928  0.85059  0.70465  0.81511  0.88567  0.86015
            1.56096  1.56525
SSO2470     0.87323  0.87082  1.43565  0.67828  0.76616  0.87207  0.83422
            0.82016  0.54271  0.00000  0.72129  0.81338  0.84780  0.80463
            0.76786  0.75282  0.86100  0.92621  0.91797  1.04217  1.00520
            1.58527  1.45843
MJ1271      0.88209  0.89314  1.38202  0.70785  0.71560  0.80605  0.73811
            0.69282  0.74547  0.72129  0.00000  0.84799  0.79446  0.84651
            0.70421  0.74446  0.85196  0.78253  0.80923  1.09920  0.83411
            1.57626  1.42011
TM0292      0.73990  0.80656  1.04776  0.60229  0.74326  0.73938  0.80748
            0.76747  0.80339  0.81338  0.84799  0.00000  0.47348  0.63302
            0.55420  0.61457  0.62553  0.67345  0.70185  0.92220  0.93909
            1.78732  1.60927
AF1761      0.77124  0.77775  1.19372  0.68988  0.62684  0.66864  0.72732
            0.71396  0.76533  0.84780  0.79446  0.47348  0.00000  0.63493
            0.64118  0.58714  0.74170  0.61384  0.62728  0.94275  0.83073
            1.61897  1.53824
MTH829      0.87736  0.90238  1.17334  0.68100  0.67549  0.62332  0.72819
            0.71239  0.79055  0.80463  0.84651  0.63302  0.63493  0.00000
            0.65679  0.63175  0.66961  0.70857  0.71096  1.06380  0.84151
            1.52091  1.42571
aq_1398     0.86663  0.97452  1.26400  0.61160  0.62876  0.62590  0.67674
            0.65676  0.75428  0.76786  0.70421  0.55420  0.64118  0.65679
            0.00000  0.41290  0.50475  0.57521  0.61792  0.88454  0.85664
            1.50045  1.42175
PAB0892     0.76881  0.78862  1.23530  0.56684  0.60836  0.55830  0.66846
            0.58569  0.65928  0.75282  0.74446  0.61457  0.58714  0.63175
            0.41290  0.00000  0.52876  0.47176  0.50275  0.87221  0.86860
            1.50650  1.50144
TM0555      0.85367  0.86658  1.32759  0.65430  0.78411  0.64539  0.79182
            0.74434  0.85059  0.86100  0.85196  0.62553  0.74170  0.66961
            0.50475  0.52876  0.00000  0.63681  0.68412  0.79566  0.87496
            1.60017  1.54434
AF0629      0.78242  0.75935  1.08830  0.63025  0.56035  0.60430  0.70825
            0.65488  0.70465  0.92621  0.78253  0.67345  0.61384  0.70857
            0.57521  0.47176  0.63681  0.00000  0.47038  0.97427  0.91267
            1.42362  1.47867
MA0202      0.70280  0.72123  1.04173  0.59197  0.65661  0.68629  0.72575
            0.74251  0.81511  0.91797  0.80923  0.70185  0.62728  0.71096
            0.61792  0.50275  0.68412  0.47038  0.00000  0.95240  0.89828
            1.48115  1.41938
DR1784      1.10167  1.05394  1.22693  0.87061  0.89464  0.87375  1.05428
            1.00302  0.88567  1.04217  1.09920  0.92220  0.94275  1.06380
            0.88454  0.87221  0.79566  0.97427  0.95240  0.00000  0.93238
            1.93449  2.00778
MK1206      0.86786  0.89988  1.08499  0.86010  0.79332  0.67121  0.89131
            0.88562  0.86015  1.00520  0.83411  0.93909  0.83073  0.84151
            0.85664  0.86860  0.87496  0.91267  0.89828  0.93238  0.00000
            1.46391  1.50441
all1416     1.77703  1.59060  1.68939  1.57604  1.44711  1.67833  1.50098
            1.56276  1.56096  1.58527  1.57626  1.78732  1.61897  1.52091
            1.50045  1.50650  1.60017  1.42362  1.48115  1.93449  1.46391
            0.00000  0.60586
sll1444     1.90106  1.75429  1.76317  1.56766  1.31714  1.49349  1.55445
            1.60472  1.56525  1.45843  1.42011  1.60927  1.53824  1.42571
            1.42175  1.50144  1.54434  1.47867  1.41938  2.00778  1.50441
            0.60586  0.00000

Average distance (over all possible pairs of sequences):  0.91867


RATE HETEROGENEITY

Model of rate heterogeneity: uniform rate


TREE SEARCH

2 tree topologies were specified by the user.


MAXIMUM LIKELIHOOD BRANCH LENGTHS OF USER DEFINED TREE # 1 (NO CLOCK)

Branch lengths are computed using the selected model of
substitution and rate heterogeneity.


            :-------11 MJ1271
         :-24
         :  :----4 MJ1277
 :------39
 :       :      :---6 MK0781
 :       :  :--25
 :       :  :   :-------21 MK1206
 :       :  :
 :          :   :----18 AF0629
 :          :--26
 :          :   :-----13 AF1761
 :        -38
 :          :        :----9 PAE1991
 :          :  :----27
 :          :  :     :----10 SSO2470
 :          :-34
 :          :  :         :----12 TM0292
 :          :  :      :-28
 :          :  :      :  :-----17 TM0555
 :          :  :   :-32
 :          :  :   :  :                     :-----22 all1416
 :          :  :   :  :   :----------------29
 :          :  :   :  :   :                 :----23 sll1444
 :          :  :   :  :--31
 :          :  :   :      :   :----------3 DR1614
 :          :  :   :      :--30
 :          :  :   :          :-------20 DR1784
 :          :  :--33
 :          :      :----15 aq_1398
 :          :
 :          :     :----5 MTH1387
 :          :  :-35
 :          :  :  :------14 MTH829
 :          :-37
 :             :      :---------19 MA0202
 :             :-----36
 :                    :--7 MA1223
 :                    :
 :                    :--8 MA3751
 :
 :---------16 PAB0892
 :
 :--2 PH1724
 :
 :--1 PAB0288
 

         branch  length     S.E.   branch  length     S.E.
PAB0288       1  0.13667  0.03637      24  0.00001  0.00480
PH1724        2  0.14191  0.03674      25  0.13818  0.03982
DR1614        3  0.74063  0.09817      26  0.12596  0.03963
MJ1277        4  0.28655  0.05078      27  0.27005  0.05616
MTH1387       5  0.28435  0.05296      28  0.01620  0.02280
MK0781        6  0.18241  0.04419      29  1.18229  0.14849
MA1223        7  0.10454  0.03176      30  0.15044  0.05933
MA3751        8  0.09087  0.03018      31  0.08033  0.05547
PAE1991       9  0.26631  0.05332      32  0.04868  0.03008
SSO2470      10  0.29875  0.05725      33  0.08613  0.03538
MJ1271       11  0.50814  0.07190      34  0.07295  0.03255
TM0292       12  0.29288  0.05181      35  0.03725  0.02874
AF1761       13  0.33645  0.05806      36  0.35912  0.06057
MTH829       14  0.41868  0.06410      37  0.05954  0.03101
aq_1398      15  0.27630  0.04998      38  0.06673  0.03144
PAB0892      16  0.61996  0.08261      39  0.41812  0.06704
TM0555       17  0.33497  0.05580
AF0629       18  0.29189  0.05410
MA0202       19  0.66712  0.08446
DR1784       20  0.48030  0.07673
MK1206       21  0.50352  0.07167
all1416      22  0.35947  0.06493     18 iterations until convergence
sll1444      23  0.25206  0.06211     log L: -6815.30

WARNING --- at least one branch length is close to an internal boundary!


Unrooted user defined tree with maximum likelihood branch lengths
(in CLUSTAL W notation):

(PAB0288:0.13667,((MJ1271:0.50814,MJ1277:0.28655)98:0.00001,((MK0781:0.18241,
MK1206:0.50352)99:0.13818,(AF0629:0.29189,AF1761:0.33645)97:0.12596,
((PAE1991:0.26631,SSO2470:0.29875)99:0.27005,(((TM0292:0.29288,TM0555:0.33497)
100:0.01620,((all1416:0.35947,sll1444:0.25206)100:1.18229,(DR1614:0.74063,
DR1784:0.48030)100:0.15044)100:0.08033)98:0.04868,aq_1398:0.27630)
99:0.08613)92:0.07295,((MTH1387:0.28435,MTH829:0.41868)94:0.03725,
(MA0202:0.66712,MA1223:0.10454,MA3751:0.09087)83:0.35912)52:0.05954)
52:0.06673)83:0.41812,PAB0892:0.61996,PH1724:0.14191);


MAXIMUM LIKELIHOOD BRANCH LENGTHS OF USER DEFINED TREE # 2 (NO CLOCK)

Branch lengths are computed using the selected model of
substitution and rate heterogeneity.


                       :--7 MA1223
              :-------24
              :        :-8 MA3751
              :
              :    :---18 AF0629
              :---25
              :    :----19 MA0202
              :
              :    :---4 MJ1277
              :---26
              :    :----5 MTH1387
              :
              :                   :------22 all1416
              :------------------27
              :                   :---23 sll1444
              :
              :         :----9 PAE1991
              :    :---28
              :    :    :----10 SSO2470
              :---29
              :    :------11 MJ1271
              :
              :       :----12 TM0292
              :   :--30
              :   :   :----13 AF1761
              :--31
              :   :-----14 MTH829
      :------32
      :       :-----6 MK0781
      :       :
      :       :-----15 aq_1398
      :       :
      :       :-----16 PAB0892
      :       :
      :       :------17 TM0555
      :       :
      :       :-----------20 DR1784
      :       :
      :       :---------21 MK1206
 :---33
 :    :----------3 DR1614
 :
 :---2 PH1724
 :
 :--1 PAB0288
 

         branch  length     S.E.   branch  length     S.E.
PAB0288       1  0.08049  0.03085      24  0.45389  0.06695
PH1724        2  0.15889  0.03802      25  0.19824  0.04654
DR1614        3  0.71324  0.09649      26  0.18021  0.04350
MJ1277        4  0.22541  0.04629      27  1.30987  0.15441
MTH1387       5  0.24196  0.04813      28  0.17270  0.04911
MK0781        6  0.34906  0.05500      29  0.22014  0.05305
MA1223        7  0.11686  0.03230      30  0.11942  0.03974
MA3751        8  0.06062  0.02750      31  0.12052  0.03938
PAE1991       9  0.26273  0.05392      32  0.39542  0.07443
SSO2470      10  0.29281  0.05716      33  0.18956  0.05731
MJ1271       11  0.39593  0.06702
TM0292       12  0.23407  0.04779
AF1761       13  0.24266  0.04886
MTH829       14  0.37447  0.06139
aq_1398      15  0.34445  0.05512
PAB0892      16  0.30530  0.05147
TM0555       17  0.45006  0.06486
AF0629       18  0.20993  0.04668
MA0202       19  0.28139  0.05262
DR1784       20  0.77469  0.09278
MK1206       21  0.64935  0.08198
all1416      22  0.38480  0.06533     15 iterations until convergence
sll1444      23  0.22542  0.06090     log L: -6636.37


Unrooted user defined tree with maximum likelihood branch lengths
(in CLUSTAL W notation):

(PAB0288:0.08049,(((MA1223:0.11686,MA3751:0.06062)97:0.45389,(AF0629:0.20993,
MA0202:0.28139)90:0.19824,(MJ1277:0.22541,MTH1387:0.24196)87:0.18021,
(all1416:0.38480,sll1444:0.22542)70:1.30987,((PAE1991:0.26273,SSO2470:0.29281)
67:0.17270,MJ1271:0.39593)52:0.22014,((TM0292:0.23407,AF1761:0.24266)
74:0.11942,MTH829:0.37447)52:0.12052,MK0781:0.34906,aq_1398:0.34445,
PAB0892:0.30530,TM0555:0.45006,DR1784:0.77469,MK1206:0.64935)85:0.39542,
DR1614:0.71324)96:0.18956,PH1724:0.15889);


COMPARISON OF USER TREES (NO CLOCK)

Tree   log L   difference    S.E.      p-1sKH     p-SH       c-ELW      2sKH
-------------------------------------------------------------------------------
 1   -6815.30   178.93       44.13    0.0000 -   0.0000 -   0.0000 -       -
 2   -6636.37     0.00  <---- best    1.0000 +   1.0000 +   1.0000 +    best

The columns show the results and p-values of the following tests:
1sKH - one sided KH test based on pairwise SH tests (Shimodaira-Hasegawa
       2000, Goldman et al., 2001, Kishino-Hasegawa 1989)
SH   - Shimodaira-Hasegawa test (2000)
ELW  - Expected Likelihood Weight (Strimmer-Rambaut 2002)
2sKH - two sided Kishino-Hasegawa test (1989)

Plus signs denote the confidence sets. Minus signs denote significant
exclusion. All tests used 5% significance level. 1sKH, SH, and ELW
performed 1000 resamplings using the RELL method.


TIME STAMP

Date and time: Tue Sep  4 20:58:54 2007
Runtime (excl. input) : 1 seconds (= 0.0 minutes = 0.0 hours)
Runtime (incl. input) : 1 seconds (= 0.0 minutes = 0.0 hours)
