# Supplementary material for: Horizontal Gene Transfers in prokaryotes show differential preferences for metabolic and translational genes
Source: BMC Evol Biol. 2009 Jan 10;9:9. doi: 10.1186/1471-2148-9-9 (PMC2651853; doi:10.1186/1471-2148-9-9)
Supplement: Additional file 6 — Likelihood based tree comparisons. All likelihood based tree comparison outputs are provided. [file 1471-2148-9-9-S6.zip › puzzle/COG0066_CAC3172_PAB0892]

TREE-PUZZLE 5.1.pl25

Input file name: /scratch/local/kanhere/COG0066_Gramplus_Archaea_comb.infile
User tree file name: /scratch/local/kanhere/COG0066_Gramplus_Archaea_comb.tmp_tree
Type of analysis: user tree evaluation
Parameter estimation: approximate (faster)
Parameter estimation uses: neighbor-joining tree (for substitution process and rate variation)

Standard errors (S.E.) are obtained by the curvature method.
The upper and lower bounds of an approximate 95% confidence interval
for parameter or branch length x are x-1.96*S.E. and x+1.96*S.E.


SEQUENCE ALIGNMENT

Input data: 23 sequences with 204 amino acid sites
Number of constant sites: 9 (= 4.4% of all sites)
Number of site patterns: 200
Number of constant site patterns: 7 (= 3.5% of all site patterns)


SUBSTITUTION PROCESS

Model of substitution: VT (Mueller-Vingron 2000)
Amino acid frequencies (user specified):

 pi(A) =   7.8%
 pi(R) =   5.3%
 pi(N) =   4.4%
 pi(D) =   5.3%
 pi(C) =   1.6%
 pi(Q) =   3.7%
 pi(E) =   6.3%
 pi(G) =   7.2%
 pi(H) =   2.4%
 pi(I) =   6.1%
 pi(L) =   9.1%
 pi(K) =   6.0%
 pi(M) =   2.3%
 pi(F) =   4.2%
 pi(P) =   4.6%
 pi(S) =   6.4%
 pi(T) =   5.7%
 pi(W) =   1.3%
 pi(Y) =   3.4%
 pi(V) =   7.1%


AMBIGUOUS CHARACTERS IN THE SEQUENCE (SEQUENCES IN INPUT ORDER)

               gaps  wildcards        sum   % sequence
 PAE1991         43          0         43       21.08%   
 SSO2470         39          0         39       19.12%   
 MJ1271          34          0         34       16.67%   
 MA1223          40          0         40       19.61%   
 MA3751          38          0         38       18.63%   
 MJ1277          36          0         36       17.65%   
 MTH1387         42          0         42       20.59%   
 CAC3172         41          0         41       20.10%   
 PAB0892         40          0         40       19.61%   
 AF0629          43          0         43       21.08%   
 MA0202          42          0         42       20.59%   
 AF1761          39          0         39       19.12%   
 MTH829          34          0         34       16.67%   
 MK0781          34          0         34       16.67%   
 MK1206          36          0         36       17.65%   
 PAB0288         41          0         41       20.10%   
 PH1724          41          0         41       20.10%   
 BH3055          10          0         10        4.90%   
 BS_leuD          5          0          5        2.45%   
 SA1865          14          0         14        6.86%   
 lin2097         11          0         11        5.39%   
 L0076           13          0         13        6.37%   
 SP1255          85          0         85       41.67%   
 -------------------------------------------------------
 Sum            801          0        801       17.07%   


The table above shows the amount of gaps ('-') and other 'wildcard'
characters ('X', '?', etc.) and their percentage of the 204 columns
in the alignment.
Sequences with more than 50% ambiguous characters are marked with a '!' and 
should be checked, whether they have sufficient overlap to other sequences.
Sequences with 100% ambiguous characters do not hold any phylogenetic
information and had to be discarded from the analysis.


SEQUENCE COMPOSITION (SEQUENCES IN INPUT ORDER)

              5% chi-square test  p-value
 PAE1991           passed           7.73%  
 SSO2470           passed           7.55%  
 MJ1271            failed           0.15%  
 MA1223            passed          11.05%  
 MA3751            passed          16.61%  
 MJ1277            passed          26.65%  
 MTH1387           failed           0.25%  
 CAC3172           passed           7.90%  
 PAB0892           passed          40.94%  
 AF0629            failed           2.18%  
 MA0202            passed          64.31%  
 AF1761            passed           8.53%  
 MTH829            passed          12.83%  
 MK0781            passed           6.00%  
 MK1206            failed           1.77%  
 PAB0288           passed           6.98%  
 PH1724            failed           4.12%  
 BH3055            passed          62.49%  
 BS_leuD           passed          11.94%  
 SA1865            passed          14.52%  
 lin2097           passed          37.34%  
 L0076             failed           0.54%  
 SP1255            passed          73.60%  

The chi-square tests compares the amino acid composition of each sequence
to the frequency distribution assumed in the maximum likelihood model.


IDENTICAL SEQUENCES

The sequences in each of the following groups are all identical. To speed
up computation please remove all but one of each group from the data set.

 All sequences are unique.


MAXIMUM LIKELIHOOD DISTANCES

Maximum likelihood distances are computed using the selected model of
substitution and rate heterogeneity.

  23
PAE1991     0.00000  0.54271  0.74545  0.78448  0.70059  0.63764  0.66167
            0.86655  0.66285  0.70698  0.81766  0.73386  0.76328  0.74289
            0.87141  0.94998  0.90815  1.73329  1.80071  1.78655  1.81180
            1.69399  1.77492
SSO2470     0.54271  0.00000  0.72129  0.83426  0.82019  0.67884  0.77621
            0.89042  0.75095  0.91231  0.90463  0.81435  0.80214  0.85133
            1.00887  0.93356  0.93442  1.66190  1.70763  1.71553  1.65366
            1.51719  1.52616
MJ1271      0.74545  0.72129  0.00000  0.73811  0.69281  0.71480  0.72686
            0.87364  0.74245  0.77272  0.79914  0.70017  0.82298  0.79154
            0.83321  0.91246  0.91651  1.70744  1.90309  1.72734  1.79056
            1.67981  1.79841
MA1223      0.78448  0.83426  0.73811  0.00000  0.17503  0.67643  0.62427
            0.85324  0.65207  0.70825  0.72578  0.68781  0.70826  0.71394
            0.86945  0.88761  0.89609  1.64216  1.73512  1.47575  1.74237
            1.51214  1.71438
MA3751      0.70059  0.82019  0.69281  0.17503  0.00000  0.64364  0.58927
            0.76759  0.56735  0.65490  0.74251  0.64615  0.69135  0.68528
            0.85811  0.87870  0.89440  1.62370  1.79710  1.53960  1.77438
            1.55498  1.85993
MJ1277      0.63764  0.67884  0.71480  0.67643  0.64364  0.00000  0.45305
            0.66213  0.55376  0.65414  0.58800  0.64850  0.68073  0.56891
            0.81992  0.80573  0.78513  1.44872  1.67565  1.68480  1.83471
            1.75499  1.70922
MTH1387     0.66167  0.77621  0.72686  0.62427  0.58927  0.45305  0.00000
            0.78479  0.62711  0.56250  0.65609  0.59438  0.67476  0.59097
            0.77852  0.83329  0.73053  1.65031  1.75711  1.72534  1.77240
            1.52819  1.81852
CAC3172     0.86655  0.89042  0.87364  0.85324  0.76759  0.66213  0.78479
            0.00000  0.43317  0.70487  0.73079  0.66193  0.73500  0.73883
            0.96927  0.99676  1.02732  1.63605  1.86920  1.75600  1.99487
            1.66460  2.23089
PAB0892     0.66285  0.75095  0.74245  0.65207  0.56735  0.55376  0.62711
            0.43317  0.00000  0.47224  0.50326  0.54263  0.62304  0.52197
            0.87096  0.75936  0.77909  1.44846  1.60105  1.61862  1.79323
            1.49570  1.89755
AF0629      0.70698  0.91231  0.77272  0.70825  0.65490  0.65414  0.56250
            0.70487  0.47224  0.00000  0.47036  0.58656  0.69627  0.60435
            0.89326  0.80570  0.78365  1.57423  1.70050  1.59108  1.85692
            1.58367  1.92714
MA0202      0.81766  0.90463  0.79914  0.72578  0.74251  0.58800  0.65609
            0.73079  0.50326  0.47036  0.00000  0.59647  0.71990  0.67347
            0.87897  0.73364  0.75284  1.59464  1.69220  1.59083  1.74284
            1.64476  1.84907
AF1761      0.73386  0.81435  0.70017  0.68781  0.64615  0.64850  0.59438
            0.66193  0.54263  0.58656  0.59647  0.00000  0.60737  0.59410
            0.80053  0.72592  0.75932  1.75994  1.88541  1.74349  2.00771
            1.66642  1.94811
MTH829      0.76328  0.80214  0.82298  0.70826  0.69135  0.68073  0.67476
            0.73500  0.62304  0.69627  0.71990  0.60737  0.00000  0.65254
            0.79176  0.86183  0.86164  1.60157  1.72465  1.50318  1.62009
            1.46896  1.79287
MK0781      0.74289  0.85133  0.79154  0.71394  0.68528  0.56891  0.59097
            0.73883  0.52197  0.60435  0.67347  0.59410  0.65254  0.00000
            0.63274  0.73456  0.77332  1.64333  1.76975  1.77598  1.87966
            1.70048  2.02716
MK1206      0.87141  1.00887  0.83321  0.86945  0.85811  0.81992  0.77852
            0.96927  0.87096  0.89326  0.87897  0.80053  0.79176  0.63274
            0.00000  0.92689  0.95979  1.46878  1.52888  1.71241  1.76628
            1.68307  1.91620
PAB0288     0.94998  0.93356  0.91246  0.88761  0.87870  0.80573  0.83329
            0.99676  0.75936  0.80570  0.73364  0.72592  0.86183  0.73456
            0.92689  0.00000  0.24021  1.78832  1.84275  1.85662  2.15672
            1.81127  2.00029
PH1724      0.90815  0.93442  0.91651  0.89609  0.89440  0.78513  0.73053
            1.02732  0.77909  0.78365  0.75284  0.75932  0.86164  0.77332
            0.95979  0.24021  0.00000  1.63672  1.84347  1.80991  1.96072
            1.68462  1.75270
BH3055      1.73329  1.66190  1.70744  1.64216  1.62370  1.44872  1.65031
            1.63605  1.44846  1.57423  1.59464  1.75994  1.60157  1.64333
            1.46878  1.78832  1.63672  0.00000  0.51448  0.71778  0.71748
            0.77070  0.79304
BS_leuD     1.80071  1.70763  1.90309  1.73512  1.79710  1.67565  1.75711
            1.86920  1.60105  1.70050  1.69220  1.88541  1.72465  1.76975
            1.52888  1.84275  1.84347  0.51448  0.00000  0.74861  0.72011
            0.77534  0.85403
SA1865      1.78655  1.71553  1.72734  1.47575  1.53960  1.68480  1.72534
            1.75600  1.61862  1.59108  1.59083  1.74349  1.50318  1.77598
            1.71241  1.85662  1.80991  0.71778  0.74861  0.00000  0.46909
            0.55991  0.58340
lin2097     1.81180  1.65366  1.79056  1.74237  1.77438  1.83471  1.77240
            1.99487  1.79323  1.85692  1.74284  2.00771  1.62009  1.87966
            1.76628  2.15672  1.96072  0.71748  0.72011  0.46909  0.00000
            0.51614  0.63944
L0076       1.69399  1.51719  1.67981  1.51214  1.55498  1.75499  1.52819
            1.66460  1.49570  1.58367  1.64476  1.66642  1.46896  1.70048
            1.68307  1.81127  1.68462  0.77070  0.77534  0.55991  0.51614
            0.00000  0.52353
SP1255      1.77492  1.52616  1.79841  1.71438  1.85993  1.70922  1.81852
            2.23089  1.89755  1.92714  1.84907  1.94811  1.79287  2.02716
            1.91620  2.00029  1.75270  0.79304  0.85403  0.58340  0.63944
            0.52353  0.00000

Average distance (over all possible pairs of sequences):  1.13092


RATE HETEROGENEITY

Model of rate heterogeneity: uniform rate


TREE SEARCH

2 tree topologies were specified by the user.


MAXIMUM LIKELIHOOD BRANCH LENGTHS OF USER DEFINED TREE # 1 (NO CLOCK)

Branch lengths are computed using the selected model of
substitution and rate heterogeneity.


            :------3 MJ1271
         :-24
         :  :----6 MJ1277
         :
         :    :---14 MK0781
         :---25
         :    :------15 MK1206
 :------38
 :       :   :----10 AF0629
 :       :--26
 :       :   :----12 AF1761
 :       :
 :       :        :----1 PAE1991
 :       :  :----27
 :       :  :     :----2 SSO2470
 :       :-37
 :          :                         :---22 L0076
 :          :                      :-28
 :          :                      :  :-----23 SP1255
 :          :   :-----------------32
 :          :   :                  :          :------19 BS_leuD
 :          :   :                  :       :-29
 :          :   :                  :       :  :----20 SA1865
 :          :   :                  :   :--30
 :          :   :                  :   :   :-----18 BH3055
 :          :   :                  :--31
 :          :   :                      :---21 lin2097
 :          :--33
 :          :   :------8 CAC3172
 :          :
 :          :     :----7 MTH1387
 :          :  :-34
 :          :  :  :------13 MTH829
 :          :-36
 :             :      :--------11 MA0202
 :             :-----35
 :                    :--4 MA1223
 :                    :
 :                    :-5 MA3751
 :
 :-------9 PAB0892
 :
 :--17 PH1724
 :
 :--16 PAB0288
 

         branch  length     S.E.   branch  length     S.E.
PAE1991       1  0.27028  0.05468      24  0.04507  0.03468
SSO2470       2  0.28921  0.05687      25  0.19479  0.04801
MJ1271        3  0.47031  0.06961      26  0.10383  0.03679
MA1223        4  0.11548  0.03242      27  0.29714  0.05822
MA3751        5  0.07946  0.02922      28  0.00001  0.00151
MJ1277        6  0.30101  0.05404      29  0.00373  0.01628
MTH1387       7  0.28573  0.05355      30  0.13624  0.04283
CAC3172       8  0.43871  0.07003      31  0.10091  0.04074
PAB0892       9  0.57726  0.07844      32  1.35222  0.16488
AF0629       10  0.30266  0.05475      33  0.08464  0.05841
MA0202       11  0.66589  0.08396      34  0.03173  0.02788
AF1761       12  0.29499  0.05473      35  0.33822  0.05812
MTH829       13  0.45236  0.06672      36  0.03095  0.02590
MK0781       14  0.17450  0.04514      37  0.04815  0.03118
MK1206       15  0.48862  0.07093      38  0.42080  0.06621
PAB0288      16  0.14608  0.03736
PH1724       17  0.13850  0.03653
BH3055       18  0.39730  0.06084
BS_leuD      19  0.43329  0.06262
SA1865       20  0.32202  0.05531
lin2097      21  0.24997  0.04705
L0076        22  0.22726  0.04816     15 iterations until convergence
SP1255       23  0.34167  0.06836     log L: -6475.56

WARNING --- at least one branch length is close to an internal boundary!


Unrooted user defined tree with maximum likelihood branch lengths
(in CLUSTAL W notation):

(PAB0288:0.14608,((MJ1271:0.47031,MJ1277:0.30101)98:0.04507,(MK0781:0.17450,
MK1206:0.48862)95:0.19479,(AF0629:0.30266,AF1761:0.29499)91:0.10383,
((PAE1991:0.27028,SSO2470:0.28921)95:0.29714,(((L0076:0.22726,SP1255:0.34167)
99:0.00001,(((BS_leuD:0.43329,SA1865:0.32202)82:0.00373,BH3055:0.39730)
95:0.13624,lin2097:0.24997)98:0.10091)93:1.35222,CAC3172:0.43871)
90:0.08464,((MTH1387:0.28573,MTH829:0.45236)97:0.03173,(MA0202:0.66589,
MA1223:0.11548,MA3751:0.07946)89:0.33822)79:0.03095)55:0.04815)81:0.42080,
PAB0892:0.57726,PH1724:0.13850);


MAXIMUM LIKELIHOOD BRANCH LENGTHS OF USER DEFINED TREE # 2 (NO CLOCK)

Branch lengths are computed using the selected model of
substitution and rate heterogeneity.


                  :--4 MA1223
           :-----24
           :      :-5 MA3751
           :
           :    :---6 MJ1277
           :---25
           :    :---7 MTH1387
           :
           :   :---10 AF0629
           :--26
           :   :----11 MA0202
           :
           :    :---14 MK0781
           :---27
           :    :------15 MK1206
      :---35
      :    :        :--16 PAB0288
      :    :-------28
      :    :        :--17 PH1724
      :    :
      :    :    :-----8 CAC3172
      :    :---29
      :    :    :--9 PAB0892
      :    :
      :    :                      :---18 BH3055
      :    :                  :--30
      :    :                  :   :----19 BS_leuD
      :    :-----------------34
      :    :                  :       :----20 SA1865
      :    :                  :    :-31
      :    :                  :    :  :---21 lin2097
      :    :                  :---33
      :    :                       :  :---22 L0076
      :    :                       :-32
      :    :                          :-----23 SP1255
      :    :
      :    :-----12 AF1761
      :    :
      :    :------13 MTH829
 :---36
 :    :-----3 MJ1271
 :
 :----2 SSO2470
 :
 :----1 PAE1991
 

         branch  length     S.E.   branch  length     S.E.
PAE1991       1  0.27033  0.05395      24  0.41274  0.06233
SSO2470       2  0.28474  0.05561      25  0.16811  0.04175
MJ1271        3  0.36708  0.06208      26  0.15038  0.04126
MA1223        4  0.12514  0.03241      27  0.19510  0.04683
MA3751        5  0.05211  0.02594      28  0.50680  0.07348
MJ1277        6  0.24978  0.04772      29  0.18414  0.04241
MTH1387       7  0.21856  0.04560      30  0.15076  0.05469
CAC3172       8  0.33860  0.05498      31  0.06570  0.03101
PAB0892       9  0.11089  0.03394      32  0.07410  0.03830
AF0629       10  0.22892  0.04739      33  0.18572  0.05369
MA0202       11  0.27185  0.05080      34  1.40848  0.16625
AF1761       12  0.35947  0.05738      35  0.19025  0.04793
MTH829       13  0.49911  0.06847      36  0.16777  0.04747
MK0781       14  0.18922  0.04599
MK1206       15  0.47443  0.06961
PAB0288      16  0.11158  0.03312
PH1724       17  0.12910  0.03485
BH3055       18  0.24439  0.04914
BS_leuD      19  0.29178  0.05202
SA1865       20  0.25566  0.04641
lin2097      21  0.23397  0.04472
L0076        22  0.22235  0.04764     15 iterations until convergence
SP1255       23  0.34406  0.06866     log L: -6185.72


Unrooted user defined tree with maximum likelihood branch lengths
(in CLUSTAL W notation):

(PAE1991:0.27033,(((MA1223:0.12514,MA3751:0.05211)95:0.41274,(MJ1277:0.24978,
MTH1387:0.21856)87:0.16811,(AF0629:0.22892,MA0202:0.27185)84:0.15038,
(MK0781:0.18922,MK1206:0.47443)81:0.19510,(PAB0288:0.11158,PH1724:0.12910)
75:0.50680,(CAC3172:0.33860,PAB0892:0.11089)73:0.18414,((BH3055:0.24439,
BS_leuD:0.29178)93:0.15076,((SA1865:0.25566,lin2097:0.23397)69:0.06570,
(L0076:0.22235,SP1255:0.34406)69:0.07410)70:0.18572)57:1.40848,AF1761:0.35947,
MTH829:0.49911)67:0.19025,MJ1271:0.36708)70:0.16777,SSO2470:0.28474);


COMPARISON OF USER TREES (NO CLOCK)

Tree   log L   difference    S.E.      p-1sKH     p-SH       c-ELW      2sKH
-------------------------------------------------------------------------------
 1   -6475.56   289.83       34.61    0.0000 -   0.0000 -   0.0000 -       -
 2   -6185.72     0.00  <---- best    1.0000 +   1.0000 +   1.0000 +    best

The columns show the results and p-values of the following tests:
1sKH - one sided KH test based on pairwise SH tests (Shimodaira-Hasegawa
       2000, Goldman et al., 2001, Kishino-Hasegawa 1989)
SH   - Shimodaira-Hasegawa test (2000)
ELW  - Expected Likelihood Weight (Strimmer-Rambaut 2002)
2sKH - two sided Kishino-Hasegawa test (1989)

Plus signs denote the confidence sets. Minus signs denote significant
exclusion. All tests used 5% significance level. 1sKH, SH, and ELW
performed 1000 resamplings using the RELL method.


TIME STAMP

Date and time: Tue Sep  4 20:57:41 2007
Runtime (excl. input) : 1 seconds (= 0.0 minutes = 0.0 hours)
Runtime (incl. input) : 1 seconds (= 0.0 minutes = 0.0 hours)
