# Supplementary material for: Horizontal Gene Transfers in prokaryotes show differential preferences for metabolic and translational genes
Source: BMC Evol Biol. 2009 Jan 10;9:9. doi: 10.1186/1471-2148-9-9 (PMC2651853; doi:10.1186/1471-2148-9-9)
Supplement: Additional file 6 — Likelihood based tree comparisons. All likelihood based tree comparison outputs are provided. [file 1471-2148-9-9-S6.zip › puzzle/COG0067_TM0398_AF0952]

TREE-PUZZLE 5.1.pl25

Input file name: /scratch/local/kanhere/COG0067_Bacteria_Archaea_comb.infile
User tree file name: /scratch/local/kanhere/COG0067_Bacteria_Archaea_comb.tmp_tree
Type of analysis: user tree evaluation
Parameter estimation: approximate (faster)
Parameter estimation uses: neighbor-joining tree (for substitution process and rate variation)

Standard errors (S.E.) are obtained by the curvature method.
The upper and lower bounds of an approximate 95% confidence interval
for parameter or branch length x are x-1.96*S.E. and x+1.96*S.E.


SEQUENCE ALIGNMENT

Input data: 13 sequences with 494 amino acid sites
Number of constant sites: 11 (= 2.2% of all sites)
Number of site patterns: 483
Number of constant site patterns: 7 (= 1.4% of all site patterns)


SUBSTITUTION PROCESS

Model of substitution: VT (Mueller-Vingron 2000)
Amino acid frequencies (user specified):

 pi(A) =   7.8%
 pi(R) =   5.3%
 pi(N) =   4.4%
 pi(D) =   5.3%
 pi(C) =   1.6%
 pi(Q) =   3.7%
 pi(E) =   6.3%
 pi(G) =   7.2%
 pi(H) =   2.4%
 pi(I) =   6.1%
 pi(L) =   9.1%
 pi(K) =   6.0%
 pi(M) =   2.3%
 pi(F) =   4.2%
 pi(P) =   4.6%
 pi(S) =   6.4%
 pi(T) =   5.7%
 pi(W) =   1.3%
 pi(Y) =   3.4%
 pi(V) =   7.1%


AMBIGUOUS CHARACTERS IN THE SEQUENCE (SEQUENCES IN INPUT ORDER)

               gaps  wildcards        sum   % sequence
 TM0398         117          0        117       23.68%   
 AF0952         116          0        116       23.48%   
 MA4217         141          0        141       28.54%   
 MJ1351.1       132          0        132       26.72%   
 PAE3443_1      182          0        182       36.84%   
 SSO0683_1      134          0        134       27.13%   
 MK1063         181          0        181       36.64%   
 MTH191         189          0        189       38.26%   
 sll1499_1       79          0         79       15.99%   
 alr4344_1       90          0         90       18.22%   
 aq_1565_1      127          0        127       25.71%   
 DR0183_1        66          0         66       13.36%   
 sll1502_1       79          0         79       15.99%   
 -------------------------------------------------------
 Sum           1633          0       1633       25.43%   


The table above shows the amount of gaps ('-') and other 'wildcard'
characters ('X', '?', etc.) and their percentage of the 494 columns
in the alignment.
Sequences with more than 50% ambiguous characters are marked with a '!' and 
should be checked, whether they have sufficient overlap to other sequences.
Sequences with 100% ambiguous characters do not hold any phylogenetic
information and had to be discarded from the analysis.


SEQUENCE COMPOSITION (SEQUENCES IN INPUT ORDER)

              5% chi-square test  p-value
 TM0398            passed           5.86%  
 AF0952            failed           1.00%  
 MA4217            passed           9.48%  
 MJ1351.1          failed           0.12%  
 PAE3443_1         failed           0.07%  
 SSO0683_1         failed           0.01%  
 MK1063            failed           0.00%  
 MTH191            failed           3.99%  
 sll1499_1         passed          45.48%  
 alr4344_1         passed          61.91%  
 aq_1565_1         passed          24.52%  
 DR0183_1          failed           0.02%  
 sll1502_1         passed          17.82%  

The chi-square tests compares the amino acid composition of each sequence
to the frequency distribution assumed in the maximum likelihood model.


IDENTICAL SEQUENCES

The sequences in each of the following groups are all identical. To speed
up computation please remove all but one of each group from the data set.

 All sequences are unique.


MAXIMUM LIKELIHOOD DISTANCES

Maximum likelihood distances are computed using the selected model of
substitution and rate heterogeneity.

  13
TM0398      0.00000  0.67360  0.69084  0.69266  1.52951  1.61092  1.96984
            1.94034  3.07608  2.99673  2.76877  3.51563  3.39433
AF0952      0.67360  0.00000  0.77328  0.74506  1.71998  1.66077  2.10075
            2.14187  2.95787  2.97028  2.78421  3.31312  2.90983
MA4217      0.69084  0.77328  0.00000  0.60818  1.53134  1.49012  2.04408
            1.96101  3.38483  3.52657  3.06631  3.44061  3.22294
MJ1351.1    0.69266  0.74506  0.60818  0.00000  1.57262  1.54866  1.97899
            2.10138  3.39855  3.49453  3.12377  3.46821  3.41042
PAE3443_1   1.52951  1.71998  1.53134  1.57262  0.00000  1.22680  1.86682
            1.83397  2.80154  2.78725  2.95101  2.74520  2.89368
SSO0683_1   1.61092  1.66077  1.49012  1.54866  1.22680  0.00000  1.86929
            1.92010  2.94915  3.02726  3.07838  2.82361  2.87968
MK1063      1.96984  2.10075  2.04408  1.97899  1.86682  1.86929  0.00000
            0.74369  3.00409  3.09572  2.80189  2.97586  2.98625
MTH191      1.94034  2.14187  1.96101  2.10138  1.83397  1.92010  0.74369
            0.00000  3.00035  3.11479  2.87613  2.93042  2.95586
sll1499_1   3.07608  2.95787  3.38483  3.39855  2.80154  2.94915  3.00409
            3.00035  0.00000  0.51311  0.95636  1.05747  0.99908
alr4344_1   2.99673  2.97028  3.52657  3.49453  2.78725  3.02726  3.09572
            3.11479  0.51311  0.00000  0.92201  0.95413  0.96950
aq_1565_1   2.76877  2.78421  3.06631  3.12377  2.95101  3.07838  2.80189
            2.87613  0.95636  0.92201  0.00000  0.94142  0.96603
DR0183_1    3.51563  3.31312  3.44061  3.46821  2.74520  2.82361  2.97586
            2.93042  1.05747  0.95413  0.94142  0.00000  0.84166
sll1502_1   3.39433  2.90983  3.22294  3.41042  2.89368  2.87968  2.98625
            2.95586  0.99908  0.96950  0.96603  0.84166  0.00000

Average distance (over all possible pairs of sequences):  2.23806


RATE HETEROGENEITY

Model of rate heterogeneity: uniform rate


TREE SEARCH

2 tree topologies were specified by the user.


MAXIMUM LIKELIHOOD BRANCH LENGTHS OF USER DEFINED TREE # 1 (NO CLOCK)

Branch lengths are computed using the selected model of
substitution and rate heterogeneity.


                                      :---9 sll1499_1
                                   :-14
                                   :  :------13 sll1502_1
                               :--15
                               :   :---10 alr4344_1
                          :---16
                          :    :----12 DR0183_1
                       :-17
                       :  :-----------------1 TM0398
       :--------------18
       :               :---11 aq_1565_1
 :----20
 :     :    :------5 PAE3443_1
 :     :---19
 :          :-----6 SSO0683_1
 :
 :-------------8 MTH191
 :
 :----2 AF0952
 :
 :---4 MJ1351.1
 :
 :-------------7 MK1063
 :
 :---3 MA4217
 

         branch  length     S.E.   branch  length     S.E.
TM0398        1  2.20327  0.20027      14  0.00001  0.00079
AF0952        2  0.49707  0.05201      15  0.24817  0.04630
MA4217        3  0.34587  0.04360      16  0.28036  0.05441
MJ1351.1      4  0.34274  0.04335      17  0.00001  0.00082
PAE3443_1     5  0.72244  0.08635      18  1.74408  0.18575
SSO0683_1     6  0.58520  0.07936      19  0.37621  0.08968
MK1063        7  1.71366  0.14900      20  0.43983  0.08807
MTH191        8  1.69799  0.14855
sll1499_1     9  0.34646  0.04045
alr4344_1    10  0.28671  0.03696
aq_1565_1    11  0.32076  0.05405
DR0183_1     12  0.48995  0.05323     19 iterations until convergence
sll1502_1    13  0.70565  0.05946     log L: -11026.43

WARNING --- at least one branch length is close to an internal boundary!


Unrooted user defined tree with maximum likelihood branch lengths
(in CLUSTAL W notation):

(MA4217:0.34587,((((((sll1499_1:0.34646,sll1502_1:0.70565)100:0.00001,
alr4344_1:0.28671)100:0.24817,DR0183_1:0.48995)100:0.28036,TM0398:2.20327)
99:0.00001,aq_1565_1:0.32076)100:1.74408,(PAE3443_1:0.72244,SSO0683_1:0.58520)
100:0.37621)99:0.43983,MTH191:1.69799,AF0952:0.49707,MJ1351.1:0.34274,
MK1063:1.71366);


MAXIMUM LIKELIHOOD BRANCH LENGTHS OF USER DEFINED TREE # 2 (NO CLOCK)

Branch lengths are computed using the selected model of
substitution and rate heterogeneity.


     :---3 MA4217
 :--14
 :   :---4 MJ1351.1
 :
 :                       :---7 MK1063
 :               :------15
 :               :       :----8 MTH191
 :          :---20
 :          :    :                         :---9 sll1499_1
 :          :    :                    :---16
 :          :    :                    :    :--10 alr4344_1
 :          :    :                :--18
 :          :    :                :   :   :----12 DR0183_1
 :          :    :                :   :--17
 :          :    :                :       :----13 sll1502_1
 :          :    :---------------19
 :          :                     :---11 aq_1565_1
 :  :------22
 :  :       :   :------5 PAE3443_1
 :  :       :--21
 :  :           :-----6 SSO0683_1
 :-23
 :  :---2 AF0952
 :
 :---1 TM0398
 

         branch  length     S.E.   branch  length     S.E.
TM0398        1  0.29487  0.03999      14  0.18883  0.03561
AF0952        2  0.39437  0.04434      15  0.69855  0.11022
MA4217        3  0.31519  0.04086      16  0.31784  0.04502
MJ1351.1      4  0.32390  0.04114      17  0.17528  0.03945
PAE3443_1     5  0.68262  0.08204      18  0.22809  0.05252
SSO0683_1     6  0.63447  0.07784      19  1.86904  0.21756
MK1063        7  0.33677  0.05866      20  0.31841  0.10383
MTH191        8  0.41987  0.06050      21  0.14431  0.07462
sll1499_1     9  0.29478  0.03754      22  0.71678  0.08947
alr4344_1    10  0.22706  0.03406      23  0.00533  0.02655
aq_1565_1    11  0.28446  0.05216
DR0183_1     12  0.42543  0.04781     30 iterations until convergence
sll1502_1    13  0.44458  0.04838     log L: -10224.95


Unrooted user defined tree with maximum likelihood branch lengths
(in CLUSTAL W notation):

(TM0398:0.29487,(MA4217:0.31519,MJ1351.1:0.32390)95:0.18883,((((MK1063:0.33677,
MTH191:0.41987)100:0.69855,(((sll1499_1:0.29478,alr4344_1:0.22706)
100:0.31784,(DR0183_1:0.42543,sll1502_1:0.44458)93:0.17528)91:0.22809,
aq_1565_1:0.28446)100:1.86904)91:0.31841,(PAE3443_1:0.68262,SSO0683_1:0.63447)
83:0.14431)100:0.71678,AF0952:0.39437)78:0.00533);


COMPARISON OF USER TREES (NO CLOCK)

Tree   log L   difference    S.E.      p-1sKH     p-SH       c-ELW      2sKH
-------------------------------------------------------------------------------
 1  -11026.43   801.48       49.61    0.0000 -   0.0000 -   0.0000 -       -
 2  -10224.95     0.00  <---- best    1.0000 +   1.0000 +   1.0000 +    best

The columns show the results and p-values of the following tests:
1sKH - one sided KH test based on pairwise SH tests (Shimodaira-Hasegawa
       2000, Goldman et al., 2001, Kishino-Hasegawa 1989)
SH   - Shimodaira-Hasegawa test (2000)
ELW  - Expected Likelihood Weight (Strimmer-Rambaut 2002)
2sKH - two sided Kishino-Hasegawa test (1989)

Plus signs denote the confidence sets. Minus signs denote significant
exclusion. All tests used 5% significance level. 1sKH, SH, and ELW
performed 1000 resamplings using the RELL method.


TIME STAMP

Date and time: Tue Sep  4 18:38:43 2007
Runtime (excl. input) : 3 seconds (= 0.1 minutes = 0.0 hours)
Runtime (incl. input) : 3 seconds (= 0.1 minutes = 0.0 hours)
