# Supplementary material for: Horizontal Gene Transfers in prokaryotes show differential preferences for metabolic and translational genes
Source: BMC Evol Biol. 2009 Jan 10;9:9. doi: 10.1186/1471-2148-9-9 (PMC2651853; doi:10.1186/1471-2148-9-9)
Supplement: Additional file 6 — Likelihood based tree comparisons. All likelihood based tree comparison outputs are provided. [file 1471-2148-9-9-S6.zip › puzzle/COG0084_AGpA25_DRC0006]

TREE-PUZZLE 5.1.pl25

Input file name: /scratch/local/kanhere/COG0084_alpha_Bacteria_comb.infile
User tree file name: /scratch/local/kanhere/COG0084_alpha_Bacteria_comb.tmp_tree
Type of analysis: user tree evaluation
Parameter estimation: approximate (faster)
Parameter estimation uses: neighbor-joining tree (for substitution process and rate variation)

Standard errors (S.E.) are obtained by the curvature method.
The upper and lower bounds of an approximate 95% confidence interval
for parameter or branch length x are x-1.96*S.E. and x+1.96*S.E.


SEQUENCE ALIGNMENT

Input data: 15 sequences with 343 amino acid sites
Number of constant sites: 18 (= 5.2% of all sites)
Number of site patterns: 315
Number of constant site patterns: 8 (= 2.5% of all site patterns)


SUBSTITUTION PROCESS

Model of substitution: VT (Mueller-Vingron 2000)
Amino acid frequencies (user specified):

 pi(A) =   7.8%
 pi(R) =   5.3%
 pi(N) =   4.4%
 pi(D) =   5.3%
 pi(C) =   1.6%
 pi(Q) =   3.7%
 pi(E) =   6.3%
 pi(G) =   7.2%
 pi(H) =   2.4%
 pi(I) =   6.1%
 pi(L) =   9.1%
 pi(K) =   6.0%
 pi(M) =   2.3%
 pi(F) =   4.2%
 pi(P) =   4.6%
 pi(S) =   6.4%
 pi(T) =   5.7%
 pi(W) =   1.3%
 pi(Y) =   3.4%
 pi(V) =   7.1%


AMBIGUOUS CHARACTERS IN THE SEQUENCE (SEQUENCES IN INPUT ORDER)

               gaps  wildcards        sum   % sequence
 AGc2756         74          0         74       21.57%   
 SMc01193        84          0         84       24.49%   
 BMEI0986        78          0         78       22.74%   
 mll0418         79          0         79       23.03%   
 CC1822          81          0         81       23.62%   
 RC1045          37          0         37       10.79%   
 RP682           50          0         50       14.58%   
 alr1593         82          0         82       23.91%   
 sll1786         82          0         82       23.91%   
 aq_2060_1       83          0         83       24.20%   
 FN1343          85          0         85       24.78%   
 TM0667          87          0         87       25.36%   
 DR0146          81          0         81       23.62%   
 AGpA25          87          0         87       25.36%   
 DRC0006         99          0         99       28.86%   
 -------------------------------------------------------
 Sum           1169          0       1169       22.72%   


The table above shows the amount of gaps ('-') and other 'wildcard'
characters ('X', '?', etc.) and their percentage of the 343 columns
in the alignment.
Sequences with more than 50% ambiguous characters are marked with a '!' and 
should be checked, whether they have sufficient overlap to other sequences.
Sequences with 100% ambiguous characters do not hold any phylogenetic
information and had to be discarded from the analysis.


SEQUENCE COMPOSITION (SEQUENCES IN INPUT ORDER)

              5% chi-square test  p-value
 AGc2756           passed          22.06%  
 SMc01193          failed           0.64%  
 BMEI0986          failed           4.91%  
 mll0418           failed           0.08%  
 CC1822            failed           0.00%  
 RC1045            passed          33.46%  
 RP682             failed           0.27%  
 alr1593           passed           9.52%  
 sll1786           failed           0.01%  
 aq_2060_1         passed           5.42%  
 FN1343            failed           0.07%  
 TM0667            failed           1.03%  
 DR0146            failed           0.55%  
 AGpA25            passed          36.60%  
 DRC0006           failed           0.25%  

The chi-square tests compares the amino acid composition of each sequence
to the frequency distribution assumed in the maximum likelihood model.


IDENTICAL SEQUENCES

The sequences in each of the following groups are all identical. To speed
up computation please remove all but one of each group from the data set.

 All sequences are unique.


MAXIMUM LIKELIHOOD DISTANCES

Maximum likelihood distances are computed using the selected model of
substitution and rate heterogeneity.

  15
AGc2756     0.00000  0.28449  0.42799  0.42614  0.98242  0.91117  0.95259
            1.16704  1.11713  1.13164  1.23827  1.13610  1.28958  1.93891
            1.76800
SMc01193    0.28449  0.00000  0.36328  0.28599  0.76450  0.89253  0.94747
            1.15809  1.01393  1.09338  1.23662  1.10721  1.16479  1.88960
            1.64287
BMEI0986    0.42799  0.36328  0.00000  0.34067  0.79188  0.88702  0.91746
            1.08878  1.10140  1.10994  1.16930  1.18417  1.12756  1.78303
            1.75665
mll0418     0.42614  0.28599  0.34067  0.00000  0.72558  0.94691  0.97124
            1.14747  1.09186  1.17745  1.24782  1.17141  1.10564  1.78415
            1.74545
CC1822      0.98242  0.76450  0.79188  0.72558  0.00000  1.03238  1.05301
            1.20258  1.15922  1.32121  1.24275  1.22334  1.26109  1.85700
            1.62184
RC1045      0.91117  0.89253  0.88702  0.94691  1.03238  0.00000  0.22544
            1.10137  1.18669  1.09022  1.06063  1.23462  1.25215  1.83249
            1.82443
RP682       0.95259  0.94747  0.91746  0.97124  1.05301  0.22544  0.00000
            1.06379  1.16085  1.14734  1.06820  1.23298  1.24114  1.72573
            1.79226
alr1593     1.16704  1.15809  1.08878  1.14747  1.20258  1.10137  1.06379
            0.00000  0.40864  1.13239  1.20249  1.15773  1.25316  1.90525
            1.92642
sll1786     1.11713  1.01393  1.10140  1.09186  1.15922  1.18669  1.16085
            0.40864  0.00000  1.13842  1.16220  1.22473  1.21616  1.96822
            1.88486
aq_2060_1   1.13164  1.09338  1.10994  1.17745  1.32121  1.09022  1.14734
            1.13239  1.13842  0.00000  0.86613  0.99224  1.30051  1.55770
            1.66648
FN1343      1.23827  1.23662  1.16930  1.24782  1.24275  1.06063  1.06820
            1.20249  1.16220  0.86613  0.00000  1.03673  1.29325  1.87811
            1.60188
TM0667      1.13610  1.10721  1.18417  1.17141  1.22334  1.23462  1.23298
            1.15773  1.22473  0.99224  1.03673  0.00000  1.42759  1.82488
            1.84221
DR0146      1.28958  1.16479  1.12756  1.10564  1.26109  1.25215  1.24114
            1.25316  1.21616  1.30051  1.29325  1.42759  0.00000  1.86784
            1.75121
AGpA25      1.93891  1.88960  1.78303  1.78415  1.85700  1.83249  1.72573
            1.90525  1.96822  1.55770  1.87811  1.82488  1.86784  0.00000
            0.95047
DRC0006     1.76800  1.64287  1.75665  1.74545  1.62184  1.82443  1.79226
            1.92642  1.88486  1.66648  1.60188  1.84221  1.75121  0.95047
            0.00000

Average distance (over all possible pairs of sequences):  1.22245


RATE HETEROGENEITY

Model of rate heterogeneity: uniform rate


TREE SEARCH

2 tree topologies were specified by the user.


MAXIMUM LIKELIHOOD BRANCH LENGTHS OF USER DEFINED TREE # 1 (NO CLOCK)

Branch lengths are computed using the selected model of
substitution and rate heterogeneity.


                    :--6 RC1045
          :--------16
          :         :---7 RP682
    :----22
    :     :              :---------13 DR0146
    :     :        :----17
    :     :        :     :----------------15 DRC0006
    :     :        :
    :     :        :    :-------10 aq_2060_1
    :     :        :---18
    :     :        :    :--------12 TM0667
    :     :  :----20
    :     :  :     :         :---8 alr1593
    :     :  :     :--------19
    :     :  :     :         :---9 sll1786
    :     :  :     :
    :     :  :     :---------11 FN1343
    :     :-21
    :        :-------5 CC1822
 :-25
 :  :     :----3 BMEI0986
 :  :  :-23
 :  :  :  :--2 SMc01193
 :  :-24
 :     :---4 mll0418
 :
 :-----------------------14 AGpA25
 :
 :----1 AGc2756
 

         branch  length     S.E.   branch  length     S.E.
AGc2756       1  0.25776  0.03781      16  0.55356  0.06356
SMc01193      2  0.12400  0.02663      17  0.23519  0.06817
BMEI0986      3  0.25107  0.03647      18  0.18754  0.04881
mll0418       4  0.19236  0.03210      19  0.54437  0.06932
CC1822        5  0.48350  0.05859      20  0.29352  0.05360
RC1045        6  0.08053  0.02628      21  0.00001  0.00610
RP682         7  0.14893  0.02910      22  0.28656  0.04687
alr1593       8  0.20720  0.03905      23  0.01246  0.01138
sll1786       9  0.20784  0.03863      24  0.01793  0.02032
aq_2060_1    10  0.46369  0.06267      25  0.00001  0.00355
FN1343       11  0.61344  0.07023
TM0667       12  0.54954  0.06824
DR0146       13  0.61994  0.08271
AGpA25       14  1.63692  0.15330     11 iterations until convergence
DRC0006      15  1.14413  0.12436     log L: -7551.67

WARNING --- at least one branch length is close to an internal boundary!


Unrooted user defined tree with maximum likelihood branch lengths
(in CLUSTAL W notation):

(AGc2756:0.25776,(((RC1045:0.08053,RP682:0.14893)100:0.55356,(((DR0146:0.61994,
DRC0006:1.14413)100:0.23519,(aq_2060_1:0.46369,TM0667:0.54954)100:0.18754,
(alr1593:0.20720,sll1786:0.20784)76:0.54437,FN1343:0.61344)100:0.29352,
CC1822:0.48350)77:0.00001)98:0.28656,((BMEI0986:0.25107,SMc01193:0.12400)
67:0.01246,mll0418:0.19236)69:0.01793)100:0.00001,AGpA25:1.63692);


MAXIMUM LIKELIHOOD BRANCH LENGTHS OF USER DEFINED TREE # 2 (NO CLOCK)

Branch lengths are computed using the selected model of
substitution and rate heterogeneity.


                        :--6 RC1045
               :-------16
               :        :--7 RP682
           :--23
           :   :             :---8 alr1593
           :   :    :-------17
           :   :    :        :---9 sll1786
           :   :---22
           :        :         :------10 aq_2060_1
           :        :     :--18
           :        :     :   :-------11 FN1343
           :        :----19
           :        :     :--------12 TM0667
           :        :
           :        :                  :--------14 AGpA25
           :        :    :------------20
           :        :    :             :------15 DRC0006
           :        :---21
           :             :---------13 DR0146
     :----24
     :     :------5 CC1822
 :--25
 :   :----3 BMEI0986
 :   :
 :   :---4 mll0418
 :
 :-2 SMc01193
 :
 :----1 AGc2756
 

         branch  length     S.E.   branch  length     S.E.
AGc2756       1  0.23378  0.03495      16  0.49795  0.06270
SMc01193      2  0.06291  0.02122      17  0.45619  0.06454
BMEI0986      3  0.22978  0.03522      18  0.13737  0.04644
mll0418       4  0.16609  0.03063      19  0.25251  0.05600
CC1822        5  0.42935  0.05581      20  0.84209  0.11179
RC1045        6  0.09959  0.02738      21  0.20589  0.06504
RP682         7  0.13047  0.02865      22  0.18458  0.04660
alr1593       8  0.19827  0.03782      23  0.13772  0.04397
sll1786       9  0.21393  0.03832      24  0.26722  0.04689
aq_2060_1    10  0.43577  0.06085      25  0.11092  0.02690
FN1343       11  0.46625  0.06291
TM0667       12  0.52601  0.06806
DR0146       13  0.61389  0.08146
AGpA25       14  0.53776  0.07772     9 iterations until convergence
DRC0006      15  0.41857  0.07308     log L: -7362.78


Unrooted user defined tree with maximum likelihood branch lengths
(in CLUSTAL W notation):

(AGc2756:0.23378,((((RC1045:0.09959,RP682:0.13047)100:0.49795,((alr1593:0.19827,
sll1786:0.21393)97:0.45619,((aq_2060_1:0.43577,FN1343:0.46625)54:0.13737,
TM0667:0.52601)57:0.25251,((AGpA25:0.53776,DRC0006:0.41857)73:0.84209,
DR0146:0.61389)52:0.20589)78:0.18458)90:0.13772,CC1822:0.42935)97:0.26722,
BMEI0986:0.22978,mll0418:0.16609)72:0.11092,SMc01193:0.06291);


COMPARISON OF USER TREES (NO CLOCK)

Tree   log L   difference    S.E.      p-1sKH     p-SH       c-ELW      2sKH
-------------------------------------------------------------------------------
 1   -7551.67   188.89       24.15    0.0000 -   0.0000 -   0.0000 -       -
 2   -7362.78     0.00  <---- best    1.0000 +   1.0000 +   1.0000 +    best

The columns show the results and p-values of the following tests:
1sKH - one sided KH test based on pairwise SH tests (Shimodaira-Hasegawa
       2000, Goldman et al., 2001, Kishino-Hasegawa 1989)
SH   - Shimodaira-Hasegawa test (2000)
ELW  - Expected Likelihood Weight (Strimmer-Rambaut 2002)
2sKH - two sided Kishino-Hasegawa test (1989)

Plus signs denote the confidence sets. Minus signs denote significant
exclusion. All tests used 5% significance level. 1sKH, SH, and ELW
performed 1000 resamplings using the RELL method.


TIME STAMP

Date and time: Tue Sep  4 21:17:48 2007
Runtime (excl. input) : 1 seconds (= 0.0 minutes = 0.0 hours)
Runtime (incl. input) : 1 seconds (= 0.0 minutes = 0.0 hours)
