# Supplementary material for: Horizontal Gene Transfers in prokaryotes show differential preferences for metabolic and translational genes
Source: BMC Evol Biol. 2009 Jan 10;9:9. doi: 10.1186/1471-2148-9-9 (PMC2651853; doi:10.1186/1471-2148-9-9)
Supplement: Additional file 6 — Likelihood based tree comparisons. All likelihood based tree comparison outputs are provided. [file 1471-2148-9-9-S6.zip › puzzle/COG0088_aq_011_Rv0702]

TREE-PUZZLE 5.1.pl25

Input file name: /scratch/local/kanhere/COG0088_Bacteria_Actinobacteria_comb.infile
User tree file name: /scratch/local/kanhere/COG0088_Bacteria_Actinobacteria_comb.tmp_tree
Type of analysis: user tree evaluation
Parameter estimation: approximate (faster)
Parameter estimation uses: neighbor-joining tree (for substitution process and rate variation)

Standard errors (S.E.) are obtained by the curvature method.
The upper and lower bounds of an approximate 95% confidence interval
for parameter or branch length x are x-1.96*S.E. and x+1.96*S.E.


SEQUENCE ALIGNMENT

Input data: 10 sequences with 251 amino acid sites
Number of constant sites: 29 (= 11.6% of all sites)
Number of site patterns: 226
Number of constant site patterns: 11 (= 4.9% of all site patterns)


SUBSTITUTION PROCESS

Model of substitution: VT (Mueller-Vingron 2000)
Amino acid frequencies (user specified):

 pi(A) =   7.8%
 pi(R) =   5.3%
 pi(N) =   4.4%
 pi(D) =   5.3%
 pi(C) =   1.6%
 pi(Q) =   3.7%
 pi(E) =   6.3%
 pi(G) =   7.2%
 pi(H) =   2.4%
 pi(I) =   6.1%
 pi(L) =   9.1%
 pi(K) =   6.0%
 pi(M) =   2.3%
 pi(F) =   4.2%
 pi(P) =   4.6%
 pi(S) =   6.4%
 pi(T) =   5.7%
 pi(W) =   1.3%
 pi(Y) =   3.4%
 pi(V) =   7.1%


AMBIGUOUS CHARACTERS IN THE SEQUENCE (SEQUENCES IN INPUT ORDER)

               gaps  wildcards        sum   % sequence
 all4214         41          0         41       16.33%   
 sll1800         41          0         41       16.33%   
 TM1499          16          0         16        6.37%   
 FN1644          42          0         42       16.73%   
 MT0729          28          0         28       11.16%   
 Rv0702          28          0         28       11.16%   
 ML1862          21          0         21        8.37%   
 Cgl0497         33          0         33       13.15%   
 DR0312          46          0         46       18.33%   
 aq_011          52          0         52       20.72%   
 -------------------------------------------------------
 Sum            348          0        348       13.86%   


The table above shows the amount of gaps ('-') and other 'wildcard'
characters ('X', '?', etc.) and their percentage of the 251 columns
in the alignment.
Sequences with more than 50% ambiguous characters are marked with a '!' and 
should be checked, whether they have sufficient overlap to other sequences.
Sequences with 100% ambiguous characters do not hold any phylogenetic
information and had to be discarded from the analysis.


SEQUENCE COMPOSITION (SEQUENCES IN INPUT ORDER)

              5% chi-square test  p-value
 all4214           passed          28.44%  
 sll1800           passed          10.06%  
 TM1499            failed           0.54%  
 FN1644            failed           1.75%  
 MT0729            failed           0.78%  
 Rv0702            failed           0.78%  
 ML1862            failed           2.29%  
 Cgl0497           passed          17.74%  
 DR0312            passed           9.99%  
 aq_011            failed           0.02%  

The chi-square tests compares the amino acid composition of each sequence
to the frequency distribution assumed in the maximum likelihood model.


IDENTICAL SEQUENCES

The sequences in each of the following groups are all identical. To speed
up computation please remove all but one of each group from the data set.

MT0729, Rv0702.


MAXIMUM LIKELIHOOD DISTANCES

Maximum likelihood distances are computed using the selected model of
substitution and rate heterogeneity.

  10
all4214     0.00000  0.32760  0.96577  1.00647  1.22310  1.22310  1.28596
            1.19560  1.26513  1.25697
sll1800     0.32760  0.00000  0.94880  1.04460  1.12240  1.12240  1.19429
            1.10286  1.28274  1.28792
TM1499      0.96577  0.94880  0.00000  0.91885  1.07077  1.07077  1.07373
            1.06631  1.34172  0.94236
FN1644      1.00647  1.04460  0.91885  0.00000  1.07745  1.07745  1.12506
            0.99819  1.19018  1.09299
MT0729      1.22310  1.12240  1.07077  1.07745  0.00000  0.00000  0.14561
            0.35028  1.35083  0.97507
Rv0702      1.22310  1.12240  1.07077  1.07745  0.00000  0.00000  0.14561
            0.35028  1.35083  0.97507
ML1862      1.28596  1.19429  1.07373  1.12506  0.14561  0.14561  0.00000
            0.38635  1.38146  0.98126
Cgl0497     1.19560  1.10286  1.06631  0.99819  0.35028  0.35028  0.38635
            0.00000  1.26560  1.01234
DR0312      1.26513  1.28274  1.34172  1.19018  1.35083  1.35083  1.38146
            1.26560  0.00000  0.89792
aq_011      1.25697  1.28792  0.94236  1.09299  0.97507  0.97507  0.98126
            1.01234  0.89792  0.00000

Average distance (over all possible pairs of sequences):  0.98822


RATE HETEROGENEITY

Model of rate heterogeneity: uniform rate


TREE SEARCH

2 tree topologies were specified by the user.


MAXIMUM LIKELIHOOD BRANCH LENGTHS OF USER DEFINED TREE # 1 (NO CLOCK)

Branch lengths are computed using the selected model of
substitution and rate heterogeneity.


                            :-5 MT0729
                        :--11
                        :   :-6 Rv0702
                  :----12
                  :     :--7 ML1862
      :----------13
      :           :---8 Cgl0497
 :---17
 :    :              :----1 all4214
 :    :  :----------14
 :    :  :           :---2 sll1800
 :    :-16
 :       :  :----------------9 DR0312
 :       :-15
 :          :----------4 FN1644
 :
 :---------10 aq_011
 :
 :---------3 TM1499
 

         branch  length     S.E.   branch  length     S.E.
all4214       1  0.17524  0.03814      11  0.05468  0.02052
sll1800       2  0.15410  0.03691      12  0.18627  0.03878
TM1499        3  0.44637  0.06580      13  0.47071  0.06943
FN1644        4  0.51678  0.07073      14  0.48345  0.07020
MT0729        5  0.00001  0.01927      15  0.00001  0.00700
Rv0702        6  0.00001  0.01927      16  0.05002  0.03266
ML1862        7  0.09491  0.02430      17  0.10552  0.04073
Cgl0497       8  0.13696  0.03585
DR0312        9  0.80038  0.09473     9 iterations until convergence
aq_011       10  0.45802  0.06908     log L: -3524.82

WARNING --- at least one branch length is close to an internal boundary!


Unrooted user defined tree with maximum likelihood branch lengths
(in CLUSTAL W notation):

(TM1499:0.44637,((((MT0729:0.00001,Rv0702:0.00001)100:0.05468,ML1862:0.09491)
100:0.18627,Cgl0497:0.13696)100:0.47071,((all4214:0.17524,sll1800:0.15410)
100:0.48345,(DR0312:0.80038,FN1644:0.51678)96:0.00001)97:0.05002)
100:0.10552,aq_011:0.45802);


MAXIMUM LIKELIHOOD BRANCH LENGTHS OF USER DEFINED TREE # 2 (NO CLOCK)

Branch lengths are computed using the selected model of
substitution and rate heterogeneity.


                                      :-5 MT0729
                                  :--11
                                  :   :-6 Rv0702
                            :----12
                            :     :--7 ML1862
                  :--------13
                  :         :---8 Cgl0497
             :---15
             :    :       :-------------9 DR0312
             :    :------14
             :            :------10 aq_011
 :----------16
 :           :---------3 TM1499
 :           :
 :           :----------4 FN1644
 :
 :---2 sll1800
 :
 :----1 all4214
 

         branch  length     S.E.   branch  length     S.E.
all4214       1  0.17898  0.03869      11  0.05445  0.02059
sll1800       2  0.15159  0.03722      12  0.18640  0.03877
TM1499        3  0.44250  0.06507      13  0.40619  0.06598
FN1644        4  0.51556  0.06996      14  0.26773  0.06136
MT0729        5  0.00001  0.00544      15  0.14835  0.04846
Rv0702        6  0.00001  0.00544      16  0.48606  0.06970
ML1862        7  0.09505  0.02435
Cgl0497       8  0.13786  0.03611
DR0312        9  0.63853  0.08187     8 iterations until convergence
aq_011       10  0.26685  0.05782     log L: -3496.97

WARNING --- at least one branch length is close to an internal boundary!


Unrooted user defined tree with maximum likelihood branch lengths
(in CLUSTAL W notation):

(all4214:0.17898,(((((MT0729:0.00001,Rv0702:0.00001)100:0.05445,ML1862:0.09505)
100:0.18640,Cgl0497:0.13786)100:0.40619,(DR0312:0.63853,aq_011:0.26685)
99:0.26773)78:0.14835,TM1499:0.44250,FN1644:0.51556)96:0.48606,sll1800:0.15159);


COMPARISON OF USER TREES (NO CLOCK)

Tree   log L   difference    S.E.      p-1sKH     p-SH       c-ELW      2sKH
-------------------------------------------------------------------------------
 1   -3524.82    27.85       15.79    0.0470 -   0.0440 -   0.0365 -       +
 2   -3496.97     0.00  <---- best    1.0000 +   1.0000 +   0.9635 +    best

The columns show the results and p-values of the following tests:
1sKH - one sided KH test based on pairwise SH tests (Shimodaira-Hasegawa
       2000, Goldman et al., 2001, Kishino-Hasegawa 1989)
SH   - Shimodaira-Hasegawa test (2000)
ELW  - Expected Likelihood Weight (Strimmer-Rambaut 2002)
2sKH - two sided Kishino-Hasegawa test (1989)

Plus signs denote the confidence sets. Minus signs denote significant
exclusion. All tests used 5% significance level. 1sKH, SH, and ELW
performed 1000 resamplings using the RELL method.


TIME STAMP

Date and time: Tue Sep  4 19:21:29 2007
Runtime (excl. input) : 1 seconds (= 0.0 minutes = 0.0 hours)
Runtime (incl. input) : 1 seconds (= 0.0 minutes = 0.0 hours)
