# Supplementary material for: Horizontal Gene Transfers in prokaryotes show differential preferences for metabolic and translational genes
Source: BMC Evol Biol. 2009 Jan 10;9:9. doi: 10.1186/1471-2148-9-9 (PMC2651853; doi:10.1186/1471-2148-9-9)
Supplement: Additional file 6 — Likelihood based tree comparisons. All likelihood based tree comparison outputs are provided. [file 1471-2148-9-9-S6.zip › puzzle/COG0099_aq_074_TP0210]

TREE-PUZZLE 5.1.pl25

Input file name: /scratch/local/kanhere/COG0099_Bacteria_Chlam-Spir_comb.infile
User tree file name: /scratch/local/kanhere/COG0099_Bacteria_Chlam-Spir_comb.tmp_tree
Type of analysis: user tree evaluation
Parameter estimation: approximate (faster)
Parameter estimation uses: neighbor-joining tree (for substitution process and rate variation)

Standard errors (S.E.) are obtained by the curvature method.
The upper and lower bounds of an approximate 95% confidence interval
for parameter or branch length x are x-1.96*S.E. and x+1.96*S.E.


SEQUENCE ALIGNMENT

Input data: 10 sequences with 127 amino acid sites
Number of constant sites: 31 (= 24.4% of all sites)
Number of site patterns: 109
Number of constant site patterns: 13 (= 11.9% of all site patterns)


SUBSTITUTION PROCESS

Model of substitution: VT (Mueller-Vingron 2000)
Amino acid frequencies (user specified):

 pi(A) =   7.8%
 pi(R) =   5.3%
 pi(N) =   4.4%
 pi(D) =   5.3%
 pi(C) =   1.6%
 pi(Q) =   3.7%
 pi(E) =   6.3%
 pi(G) =   7.2%
 pi(H) =   2.4%
 pi(I) =   6.1%
 pi(L) =   9.1%
 pi(K) =   6.0%
 pi(M) =   2.3%
 pi(F) =   4.2%
 pi(P) =   4.6%
 pi(S) =   6.4%
 pi(T) =   5.7%
 pi(W) =   1.3%
 pi(Y) =   3.4%
 pi(V) =   7.1%


AMBIGUOUS CHARACTERS IN THE SEQUENCE (SEQUENCES IN INPUT ORDER)

               gaps  wildcards        sum   % sequence
 all4193          1          0          1        0.79%   
 sll1816          0          0          0        0.00%   
 DR2125           1          0          1        0.79%   
 FN1286           9          0          9        7.09%   
 TM1475           2          0          2        1.57%   
 aq_074           1          0          1        0.79%   
 TP0210           6          0          6        4.72%   
 CPn0628          5          0          5        3.94%   
 CT509            5          0          5        3.94%   
 BB0500           2          0          2        1.57%   
 -------------------------------------------------------
 Sum             32          0         32        2.52%   


The table above shows the amount of gaps ('-') and other 'wildcard'
characters ('X', '?', etc.) and their percentage of the 127 columns
in the alignment.
Sequences with more than 50% ambiguous characters are marked with a '!' and 
should be checked, whether they have sufficient overlap to other sequences.
Sequences with 100% ambiguous characters do not hold any phylogenetic
information and had to be discarded from the analysis.


SEQUENCE COMPOSITION (SEQUENCES IN INPUT ORDER)

              5% chi-square test  p-value
 all4193           failed           0.02%  
 sll1816           failed           0.02%  
 DR2125            failed           0.09%  
 FN1286            failed           0.32%  
 TM1475            failed           0.87%  
 aq_074            failed           0.61%  
 TP0210            failed           0.69%  
 CPn0628           failed           0.19%  
 CT509             failed           1.22%  
 BB0500            failed           0.74%  

The chi-square tests compares the amino acid composition of each sequence
to the frequency distribution assumed in the maximum likelihood model.


IDENTICAL SEQUENCES

The sequences in each of the following groups are all identical. To speed
up computation please remove all but one of each group from the data set.

 All sequences are unique.


MAXIMUM LIKELIHOOD DISTANCES

Maximum likelihood distances are computed using the selected model of
substitution and rate heterogeneity.

  10
all4193     0.00000  0.21773  0.33983  0.61953  0.67359  0.54704  0.54427
            0.60254  0.58493  0.60902
sll1816     0.21773  0.00000  0.38577  0.65013  0.63650  0.50857  0.53940
            0.68177  0.69754  0.64627
DR2125      0.33983  0.38577  0.00000  0.48273  0.61092  0.47168  0.46599
            0.59997  0.55370  0.51621
FN1286      0.61953  0.65013  0.48273  0.00000  0.53222  0.62400  0.62923
            0.77302  0.78424  0.71357
TM1475      0.67359  0.63650  0.61092  0.53222  0.00000  0.52091  0.63283
            0.68875  0.74997  0.67278
aq_074      0.54704  0.50857  0.47168  0.62400  0.52091  0.00000  0.39888
            0.67523  0.70612  0.52735
TP0210      0.54427  0.53940  0.46599  0.62923  0.63283  0.39888  0.00000
            0.71010  0.72969  0.45870
CPn0628     0.60254  0.68177  0.59997  0.77302  0.68875  0.67523  0.71010
            0.00000  0.11115  0.61199
CT509       0.58493  0.69754  0.55370  0.78424  0.74997  0.70612  0.72969
            0.11115  0.00000  0.63039
BB0500      0.60902  0.64627  0.51621  0.71357  0.67278  0.52735  0.45870
            0.61199  0.63039  0.00000

Average distance (over all possible pairs of sequences):  0.57926


RATE HETEROGENEITY

Model of rate heterogeneity: uniform rate


TREE SEARCH

2 tree topologies were specified by the user.


MAXIMUM LIKELIHOOD BRANCH LENGTHS OF USER DEFINED TREE # 1 (NO CLOCK)

Branch lengths are computed using the selected model of
substitution and rate heterogeneity.


                   :----1 all4193
          :-------11
          :        :-----2 sll1816
       :-16
       :  :            :---------10 BB0500
       :  :      :----12
       :  :      :     :--------7 TP0210
       :  :  :--14
       :  :  :   :                :--8 CPn0628
       :  :  :   :---------------13
       :  :  :                    :---9 CT509
       :  :-15
       :     :------------4 FN1286
 :----17
 :     :--------3 DR2125
 :
 :--------6 aq_074
 :
 :------------5 TM1475
 

         branch  length     S.E.   branch  length     S.E.
all4193       1  0.10909  0.03646      11  0.18541  0.04774
sll1816       2  0.12066  0.03715      12  0.10097  0.04104
DR2125        3  0.21835  0.04838      13  0.42937  0.07391
FN1286        4  0.34138  0.06500      14  0.05793  0.03528
TM1475        5  0.32821  0.06247      15  0.01277  0.02117
aq_074        6  0.22653  0.05203      16  0.00001  0.00427
TP0210        7  0.23117  0.05416      17  0.09722  0.03976
CPn0628       8  0.03393  0.02579
CT509         9  0.07830  0.02994     12 iterations until convergence
BB0500       10  0.24731  0.05555     log L: -1749.89

WARNING --- at least one branch length is close to an internal boundary!


Unrooted user defined tree with maximum likelihood branch lengths
(in CLUSTAL W notation):

(TM1475:0.32821,(((all4193:0.10909,sll1816:0.12066)100:0.18541,((
(BB0500:0.24731,TP0210:0.23117)100:0.10097,(CPn0628:0.03393,CT509:0.07830)
100:0.42937)85:0.05793,FN1286:0.34138)52:0.01277)65:0.00001,DR2125:0.21835)
99:0.09722,aq_074:0.22653);


MAXIMUM LIKELIHOOD BRANCH LENGTHS OF USER DEFINED TREE # 2 (NO CLOCK)

Branch lengths are computed using the selected model of
substitution and rate heterogeneity.


                               :--8 CPn0628
             :----------------11
             :                 :---9 CT509
        :---15
        :    :     :----------4 FN1286
        :    :----12
        :    :     :-----------5 TM1475
        :    :
        :    :         :--------7 TP0210
        :    :     :--13
        :    :     :   :----------10 BB0500
        :    :----14
        :          :-------6 aq_074
 :-----16
 :      :-------3 DR2125
 :
 :-----2 sll1816
 :
 :---1 all4193
 

         branch  length     S.E.   branch  length     S.E.
all4193       1  0.08489  0.03373      11  0.46057  0.07585
sll1816       2  0.14405  0.03985      12  0.10706  0.04362
DR2125        3  0.17767  0.04524      13  0.05501  0.03506
FN1286        4  0.26640  0.05852      14  0.10009  0.03814
TM1475        5  0.30637  0.06198      15  0.08506  0.03767
aq_074        6  0.20454  0.04891      16  0.13683  0.04246
TP0210        7  0.21793  0.05222
CPn0628       8  0.03430  0.02617
CT509         9  0.07779  0.03003     12 iterations until convergence
BB0500       10  0.27640  0.05745     log L: -1728.12


Unrooted user defined tree with maximum likelihood branch lengths
(in CLUSTAL W notation):

(all4193:0.08489,(((CPn0628:0.03430,CT509:0.07779)100:0.46057,(FN1286:0.26640,
TM1475:0.30637)94:0.10706,((TP0210:0.21793,BB0500:0.27640)57:0.05501,
aq_074:0.20454)58:0.10009)76:0.08506,DR2125:0.17767)96:0.13683,sll1816:0.14405);


COMPARISON OF USER TREES (NO CLOCK)

Tree   log L   difference    S.E.      p-1sKH     p-SH       c-ELW      2sKH
-------------------------------------------------------------------------------
 1   -1749.89    21.77       12.44    0.0390 -   0.0490 -   0.0384 -       +
 2   -1728.12     0.00  <---- best    1.0000 +   1.0000 +   0.9616 +    best

The columns show the results and p-values of the following tests:
1sKH - one sided KH test based on pairwise SH tests (Shimodaira-Hasegawa
       2000, Goldman et al., 2001, Kishino-Hasegawa 1989)
SH   - Shimodaira-Hasegawa test (2000)
ELW  - Expected Likelihood Weight (Strimmer-Rambaut 2002)
2sKH - two sided Kishino-Hasegawa test (1989)

Plus signs denote the confidence sets. Minus signs denote significant
exclusion. All tests used 5% significance level. 1sKH, SH, and ELW
performed 1000 resamplings using the RELL method.


TIME STAMP

Date and time: Tue Sep  4 19:22:19 2007
Runtime (excl. input) : 0 seconds (= 0.0 minutes = 0.0 hours)
Runtime (incl. input) : 0 seconds (= 0.0 minutes = 0.0 hours)
