# Supplementary material for: Horizontal Gene Transfers in prokaryotes show differential preferences for metabolic and translational genes
Source: BMC Evol Biol. 2009 Jan 10;9:9. doi: 10.1186/1471-2148-9-9 (PMC2651853; doi:10.1186/1471-2148-9-9)
Supplement: Additional file 6 — Likelihood based tree comparisons. All likelihood based tree comparison outputs are provided. [file 1471-2148-9-9-S6.zip › puzzle/COG0103_aq_1878_SPy1931]

TREE-PUZZLE 5.1.pl25

Input file name: /scratch/local/kanhere/COG0103_Bacteria_Gramplus_comb.infile
User tree file name: /scratch/local/kanhere/COG0103_Bacteria_Gramplus_comb.tmp_tree
Type of analysis: user tree evaluation
Parameter estimation: approximate (faster)
Parameter estimation uses: neighbor-joining tree (for substitution process and rate variation)

Standard errors (S.E.) are obtained by the curvature method.
The upper and lower bounds of an approximate 95% confidence interval
for parameter or branch length x are x-1.96*S.E. and x+1.96*S.E.


SEQUENCE ALIGNMENT

Input data: 18 sequences with 148 amino acid sites
Number of constant sites: 24 (= 16.2% of all sites)
Number of site patterns: 131
Number of constant site patterns: 9 (= 6.9% of all site patterns)


SUBSTITUTION PROCESS

Model of substitution: VT (Mueller-Vingron 2000)
Amino acid frequencies (user specified):

 pi(A) =   7.8%
 pi(R) =   5.3%
 pi(N) =   4.4%
 pi(D) =   5.3%
 pi(C) =   1.6%
 pi(Q) =   3.7%
 pi(E) =   6.3%
 pi(G) =   7.2%
 pi(H) =   2.4%
 pi(I) =   6.1%
 pi(L) =   9.1%
 pi(K) =   6.0%
 pi(M) =   2.3%
 pi(F) =   4.2%
 pi(P) =   4.6%
 pi(S) =   6.4%
 pi(T) =   5.7%
 pi(W) =   1.3%
 pi(Y) =   3.4%
 pi(V) =   7.1%


AMBIGUOUS CHARACTERS IN THE SEQUENCE (SEQUENCES IN INPUT ORDER)

               gaps  wildcards        sum   % sequence
 DR0175          15          0         15       10.14%   
 TM1453          14          0         14        9.46%   
 FN0330          15          0         15       10.14%   
 CAC3097         18          0         18       12.16%   
 BS_rpsI         18          0         18       12.16%   
 lin2745         18          0         18       12.16%   
 SA2016          18          0         18       12.16%   
 BH0169          18          0         18       12.16%   
 SP0295          18          0         18       12.16%   
 SPy1931         18          0         18       12.16%   
 L0386           18          0         18       12.16%   
 MG417           16          0         16       10.81%   
 MPN616          16          0         16       10.81%   
 UU576           15          0         15       10.14%   
 MYPU_4960       12          0         12        8.11%   
 all4187         10          0         10        6.76%   
 sll1822         11          0         11        7.43%   
 aq_1878          1          0          1        0.68%   
 -------------------------------------------------------
 Sum            269          0        269       10.10%   


The table above shows the amount of gaps ('-') and other 'wildcard'
characters ('X', '?', etc.) and their percentage of the 148 columns
in the alignment.
Sequences with more than 50% ambiguous characters are marked with a '!' and 
should be checked, whether they have sufficient overlap to other sequences.
Sequences with 100% ambiguous characters do not hold any phylogenetic
information and had to be discarded from the analysis.


SEQUENCE COMPOSITION (SEQUENCES IN INPUT ORDER)

              5% chi-square test  p-value
 DR0175            failed           0.33%  
 TM1453            failed           3.72%  
 FN0330            passed           6.95%  
 CAC3097           failed           2.01%  
 BS_rpsI           passed           9.53%  
 lin2745           passed           7.84%  
 SA2016            passed          13.91%  
 BH0169            passed          11.83%  
 SP0295            passed          15.57%  
 SPy1931           passed          21.40%  
 L0386             passed           7.37%  
 MG417             failed           0.21%  
 MPN616            failed           2.69%  
 UU576             passed          13.39%  
 MYPU_4960         failed           1.11%  
 all4187           passed          12.13%  
 sll1822           passed          13.77%  
 aq_1878           failed           3.12%  

The chi-square tests compares the amino acid composition of each sequence
to the frequency distribution assumed in the maximum likelihood model.


IDENTICAL SEQUENCES

The sequences in each of the following groups are all identical. To speed
up computation please remove all but one of each group from the data set.

 All sequences are unique.


MAXIMUM LIKELIHOOD DISTANCES

Maximum likelihood distances are computed using the selected model of
substitution and rate heterogeneity.

  18
DR0175      0.00000  0.52860  0.80251  0.64894  0.60775  0.64913  0.70745
            0.61257  0.62373  0.62906  0.57802  0.87809  0.84543  0.81468
            0.81798  0.86790  0.78845  0.97459
TM1453      0.52860  0.00000  0.66626  0.57515  0.60795  0.61145  0.70971
            0.64714  0.63743  0.63779  0.57295  0.82351  0.76632  0.76560
            0.71999  0.75151  0.74316  1.02596
FN0330      0.80251  0.66626  0.00000  0.43789  0.54356  0.53665  0.63862
            0.47647  0.59697  0.56444  0.59506  0.94306  0.90262  0.76133
            0.84352  0.90257  0.92834  1.03169
CAC3097     0.64894  0.57515  0.43789  0.00000  0.41918  0.38045  0.39786
            0.30900  0.49720  0.46403  0.46310  0.73603  0.72850  0.60070
            0.72754  0.74569  0.68273  0.91715
BS_rpsI     0.60775  0.60795  0.54356  0.41918  0.00000  0.22189  0.27105
            0.32125  0.42502  0.39525  0.35500  0.69308  0.60899  0.53397
            0.61311  0.69028  0.66914  0.85047
lin2745     0.64913  0.61145  0.53665  0.38045  0.22189  0.00000  0.32143
            0.26049  0.38095  0.37418  0.33492  0.71213  0.64710  0.60040
            0.73165  0.62933  0.62353  0.89153
SA2016      0.70745  0.70971  0.63862  0.39786  0.27105  0.32143  0.00000
            0.33659  0.37392  0.35506  0.36809  0.73933  0.63550  0.65339
            0.62357  0.77813  0.69945  0.94646
BH0169      0.61257  0.64714  0.47647  0.30900  0.32125  0.26049  0.33659
            0.00000  0.45580  0.39858  0.40052  0.78537  0.69886  0.66348
            0.74748  0.62782  0.64310  0.84843
SP0295      0.62373  0.63743  0.59697  0.49720  0.42502  0.38095  0.37392
            0.45580  0.00000  0.05502  0.16700  0.90398  0.81223  0.67393
            0.70396  0.71192  0.77387  0.92698
SPy1931     0.62906  0.63779  0.56444  0.46403  0.39525  0.37418  0.35506
            0.39858  0.05502  0.00000  0.14114  0.91086  0.81194  0.69987
            0.70142  0.70299  0.76333  0.89627
L0386       0.57802  0.57295  0.59506  0.46310  0.35500  0.33492  0.36809
            0.40052  0.16700  0.14114  0.00000  0.87888  0.81442  0.67899
            0.65587  0.66349  0.69769  0.92835
MG417       0.87809  0.82351  0.94306  0.73603  0.69308  0.71213  0.73933
            0.78537  0.90398  0.91086  0.87888  0.00000  0.17299  0.46879
            0.70348  0.92628  0.93274  1.18273
MPN616      0.84543  0.76632  0.90262  0.72850  0.60899  0.64710  0.63550
            0.69886  0.81223  0.81194  0.81442  0.17299  0.00000  0.45943
            0.68424  0.88395  0.87578  1.15294
UU576       0.81468  0.76560  0.76133  0.60070  0.53397  0.60040  0.65339
            0.66348  0.67393  0.69987  0.67899  0.46879  0.45943  0.00000
            0.71363  0.93221  0.85117  1.13481
MYPU_4960   0.81798  0.71999  0.84352  0.72754  0.61311  0.73165  0.62357
            0.74748  0.70396  0.70142  0.65587  0.70348  0.68424  0.71363
            0.00000  0.97996  0.97317  1.13917
all4187     0.86790  0.75151  0.90257  0.74569  0.69028  0.62933  0.77813
            0.62782  0.71192  0.70299  0.66349  0.92628  0.88395  0.93221
            0.97996  0.00000  0.27480  1.11879
sll1822     0.78845  0.74316  0.92834  0.68273  0.66914  0.62353  0.69945
            0.64310  0.77387  0.76333  0.69769  0.93274  0.87578  0.85117
            0.97317  0.27480  0.00000  1.11363
aq_1878     0.97459  1.02596  1.03169  0.91715  0.85047  0.89153  0.94646
            0.84843  0.92698  0.89627  0.92835  1.18273  1.15294  1.13481
            1.13917  1.11879  1.11363  0.00000

Average distance (over all possible pairs of sequences):  0.67120


RATE HETEROGENEITY

Model of rate heterogeneity: uniform rate


TREE SEARCH

2 tree topologies were specified by the user.


MAXIMUM LIKELIHOOD BRANCH LENGTHS OF USER DEFINED TREE # 1 (NO CLOCK)

Branch lengths are computed using the selected model of
substitution and rate heterogeneity.


                                       :----16 all4187
                            :---------19
                            :          :---17 sll1822
                       :---22
                       :    :       :-------2 TM1453
                       :    :    :-20
                       :    :    :  :-----------------18 aq_1878
                       :    :---21
                       :         :---------1 DR0175
               :------30
               :       :                 :-9 SP0295
               :       :             :--23
               :       :             :   :-10 SPy1931
               :       :       :----24
               :       :       :     :--11 L0386
               :       :  :---28
               :       :  :    :         :-----8 BH0169
               :       :  :    :      :-25
               :       :  :    :      :  :----5 BS_rpsI
               :       :  :    :   :-26
               :       :  :    :   :  :-----7 SA2016
               :       :  :    :--27
               :       :  :        :---6 lin2745
               :       :-29
               :       :  :-----4 CAC3097
               :       :
               :       :-----------3 FN0330
         :----31
         :     :-----------15 MYPU_4960
 :------32
 :       :-----14 UU576
 :
 :--13 MPN616
 :
 :---12 MG417
 

         branch  length     S.E.   branch  length     S.E.
DR0175        1  0.36455  0.06759      19  0.39898  0.07230
TM1453        2  0.26982  0.05956      20  0.00001  0.00173
FN0330        3  0.44387  0.07359      21  0.12561  0.04841
CAC3097       4  0.20975  0.04896      22  0.08881  0.04456
BS_rpsI       5  0.15259  0.04031      23  0.08531  0.02950
lin2745       6  0.09971  0.03249      24  0.16593  0.04342
SA2016        7  0.18885  0.04500      25  0.00947  0.01399
BH0169        8  0.20374  0.04642      26  0.03007  0.02297
SP0295        9  0.04274  0.01958      27  0.05489  0.02828
SPy1931      10  0.01303  0.01288      28  0.09805  0.03736
L0386        11  0.05320  0.02506      29  0.03163  0.02592
MG417        12  0.12303  0.03598      30  0.25458  0.06592
MPN616       13  0.05284  0.02940      31  0.13339  0.05403
UU576        14  0.21835  0.05509      32  0.24552  0.05753
MYPU_4960    15  0.44359  0.07758
all4187      16  0.15997  0.04349
sll1822      17  0.11921  0.03958     8 iterations until convergence
aq_1878      18  0.74886  0.10600     log L: -3251.34

WARNING --- at least one branch length is close to an internal boundary!


Unrooted user defined tree with maximum likelihood branch lengths
(in CLUSTAL W notation):

(MG417:0.12303,(((((all4187:0.15997,sll1822:0.11921)100:0.39898,(
(TM1453:0.26982,aq_1878:0.74886)83:0.00001,DR0175:0.36455)75:0.12561)
71:0.08881,((((SP0295:0.04274,SPy1931:0.01303)100:0.08531,L0386:0.05320)
98:0.16593,(((BH0169:0.20374,BS_rpsI:0.15259)74:0.00947,SA2016:0.18885)
65:0.03007,lin2745:0.09971)95:0.05489)89:0.09805,CAC3097:0.20975)
55:0.03163,FN0330:0.44387)68:0.25458,MYPU_4960:0.44359)71:0.13339,
UU576:0.21835)100:0.24552,MPN616:0.05284);


MAXIMUM LIKELIHOOD BRANCH LENGTHS OF USER DEFINED TREE # 2 (NO CLOCK)

Branch lengths are computed using the selected model of
substitution and rate heterogeneity.


                   :----16 all4187
       :----------19
       :           :---17 sll1822
       :
       :                    :---12 MG417
       :            :------20
       :            :       :--13 MPN616
       :      :----21
       :      :     :-----14 UU576
       :-----22
       :      :----------15 MYPU_4960
 :----29
 :     :                 :-9 SP0295
 :     :             :--23
 :     :             :   :-10 SPy1931
 :     :      :-----24
 :     :      :      :--11 L0386
 :     :      :
 :     :      :         :---------3 FN0330
 :     :      :    :---25
 :     :      :    :    :---4 CAC3097
 :     :      :---26
 :     :      :    :---8 BH0169
 :     :-----28
 :     :      :   :----5 BS_rpsI
 :     :      :--27
 :     :      :   :---6 lin2745
 :     :      :
 :     :      :-----7 SA2016
 :     :
 :     :-----------------18 aq_1878
 :
 :------2 TM1453
 :
 :--------1 DR0175
 

         branch  length     S.E.   branch  length     S.E.
DR0175        1  0.31077  0.06334      19  0.43388  0.07615
TM1453        2  0.25553  0.05856      20  0.23365  0.05641
FN0330        3  0.37014  0.06558      21  0.16737  0.05759
CAC3097       4  0.10069  0.03748      22  0.20403  0.06060
BS_rpsI       5  0.13912  0.03763      23  0.07507  0.02775
lin2745       6  0.10064  0.03280      24  0.19261  0.04637
SA2016        7  0.18482  0.04483      25  0.12095  0.04070
BH0169        8  0.11488  0.03563      26  0.11520  0.03873
SP0295        9  0.04216  0.01944      27  0.07597  0.03259
SPy1931      10  0.01368  0.01289      28  0.20496  0.05458
L0386        11  0.06291  0.02608      29  0.17235  0.05422
MG417        12  0.11955  0.03556
MPN616       13  0.05635  0.02950
UU576        14  0.21845  0.05438
MYPU_4960    15  0.42499  0.07688
all4187      16  0.17223  0.04470
sll1822      17  0.10726  0.03867     8 iterations until convergence
aq_1878      18  0.72699  0.10392     log L: -3218.87


Unrooted user defined tree with maximum likelihood branch lengths
(in CLUSTAL W notation):

(DR0175:0.31077,((all4187:0.17223,sll1822:0.10726)94:0.43388,(((MG417:0.11955,
MPN616:0.05635)98:0.23365,UU576:0.21845)96:0.16737,MYPU_4960:0.42499)
89:0.20403,(((SP0295:0.04216,SPy1931:0.01368)97:0.07507,L0386:0.06291)
94:0.19261,((FN0330:0.37014,CAC3097:0.10069)75:0.12095,BH0169:0.11488)
64:0.11520,(BS_rpsI:0.13912,lin2745:0.10064)51:0.07597,SA2016:0.18482)
54:0.20496,aq_1878:0.72699)67:0.17235,TM1453:0.25553);


COMPARISON OF USER TREES (NO CLOCK)

Tree   log L   difference    S.E.      p-1sKH     p-SH       c-ELW      2sKH
-------------------------------------------------------------------------------
 1   -3251.34    32.48       17.84    0.0330 -   0.0430 -   0.0273 -       +
 2   -3218.87     0.00  <---- best    1.0000 +   1.0000 +   0.9727 +    best

The columns show the results and p-values of the following tests:
1sKH - one sided KH test based on pairwise SH tests (Shimodaira-Hasegawa
       2000, Goldman et al., 2001, Kishino-Hasegawa 1989)
SH   - Shimodaira-Hasegawa test (2000)
ELW  - Expected Likelihood Weight (Strimmer-Rambaut 2002)
2sKH - two sided Kishino-Hasegawa test (1989)

Plus signs denote the confidence sets. Minus signs denote significant
exclusion. All tests used 5% significance level. 1sKH, SH, and ELW
performed 1000 resamplings using the RELL method.


TIME STAMP

Date and time: Tue Sep  4 19:23:12 2007
Runtime (excl. input) : 1 seconds (= 0.0 minutes = 0.0 hours)
Runtime (incl. input) : 1 seconds (= 0.0 minutes = 0.0 hours)
