# Supplementary material for: Horizontal Gene Transfers in prokaryotes show differential preferences for metabolic and translational genes
Source: BMC Evol Biol. 2009 Jan 10;9:9. doi: 10.1186/1471-2148-9-9 (PMC2651853; doi:10.1186/1471-2148-9-9)
Supplement: Additional file 6 — Likelihood based tree comparisons. All likelihood based tree comparison outputs are provided. [file 1471-2148-9-9-S6.zip › puzzle/COG0104_MA1919_SP0019]

TREE-PUZZLE 5.1.pl25

Input file name: /scratch/local/kanhere/COG0104_Archaea_Gramplus_comb.infile
User tree file name: /scratch/local/kanhere/COG0104_Archaea_Gramplus_comb.tmp_tree
Type of analysis: user tree evaluation
Parameter estimation: approximate (faster)
Parameter estimation uses: neighbor-joining tree (for substitution process and rate variation)

Standard errors (S.E.) are obtained by the curvature method.
The upper and lower bounds of an approximate 95% confidence interval
for parameter or branch length x are x-1.96*S.E. and x+1.96*S.E.


SEQUENCE ALIGNMENT

Input data: 21 sequences with 473 amino acid sites
Number of constant sites: 38 (= 8.0% of all sites)
Number of site patterns: 440
Number of constant site patterns: 12 (= 2.7% of all site patterns)


SUBSTITUTION PROCESS

Model of substitution: VT (Mueller-Vingron 2000)
Amino acid frequencies (user specified):

 pi(A) =   7.8%
 pi(R) =   5.3%
 pi(N) =   4.4%
 pi(D) =   5.3%
 pi(C) =   1.6%
 pi(Q) =   3.7%
 pi(E) =   6.3%
 pi(G) =   7.2%
 pi(H) =   2.4%
 pi(I) =   6.1%
 pi(L) =   9.1%
 pi(K) =   6.0%
 pi(M) =   2.3%
 pi(F) =   4.2%
 pi(P) =   4.6%
 pi(S) =   6.4%
 pi(T) =   5.7%
 pi(W) =   1.3%
 pi(Y) =   3.4%
 pi(V) =   7.1%


AMBIGUOUS CHARACTERS IN THE SEQUENCE (SEQUENCES IN INPUT ORDER)

               gaps  wildcards        sum   % sequence
 BH4028          45          0         45        9.51%   
 BS_purA         43          0         43        9.09%   
 lin0048         43          0         43        9.09%   
 SP0019          45          0         45        9.51%   
 SPy0160         43          0         43        9.09%   
 L12179          43          0         43        9.09%   
 SA0016          46          0         46        9.73%   
 CAC3593         45          0         45        9.51%   
 TVN0287         37          0         37        7.82%   
 Ta1367m         38          0         38        8.03%   
 MA1919          49          0         49       10.36%   
 VNG1089G        33          0         33        6.98%   
 MA4118          49          0         49       10.36%   
 AF0841         136          0        136       28.75%   
 MJ0561         128          0        128       27.06%   
 PAB1303        134          0        134       28.33%   
 PH0438         134          0        134       28.33%   
 MTH615         133          0        133       28.12%   
 MK0235         127          0        127       26.85%   
 PAE0974        140          0        140       29.60%   
 SSO0242        138          0        138       29.18%   
 -------------------------------------------------------
 Sum           1629          0       1629       16.40%   


The table above shows the amount of gaps ('-') and other 'wildcard'
characters ('X', '?', etc.) and their percentage of the 473 columns
in the alignment.
Sequences with more than 50% ambiguous characters are marked with a '!' and 
should be checked, whether they have sufficient overlap to other sequences.
Sequences with 100% ambiguous characters do not hold any phylogenetic
information and had to be discarded from the analysis.


SEQUENCE COMPOSITION (SEQUENCES IN INPUT ORDER)

              5% chi-square test  p-value
 BH4028            failed           0.61%  
 BS_purA           passed          10.29%  
 lin0048           passed           8.44%  
 SP0019            failed           1.66%  
 SPy0160           failed           4.62%  
 L12179            failed           4.48%  
 SA0016            passed          19.83%  
 CAC3593           failed           0.97%  
 TVN0287           failed           0.25%  
 Ta1367m           failed           0.01%  
 MA1919            passed          67.63%  
 VNG1089G          failed           0.00%  
 MA4118            failed           0.60%  
 AF0841            failed           0.31%  
 MJ0561            failed           0.29%  
 PAB1303           failed           2.29%  
 PH0438            failed           2.35%  
 MTH615            failed           0.12%  
 MK0235            failed           0.00%  
 PAE0974           failed           0.13%  
 SSO0242           failed           0.02%  

The chi-square tests compares the amino acid composition of each sequence
to the frequency distribution assumed in the maximum likelihood model.


IDENTICAL SEQUENCES

The sequences in each of the following groups are all identical. To speed
up computation please remove all but one of each group from the data set.

 All sequences are unique.


MAXIMUM LIKELIHOOD DISTANCES

Maximum likelihood distances are computed using the selected model of
substitution and rate heterogeneity.

  21
BH4028      0.00000  0.13818  0.21821  0.31443  0.33639  0.34508  0.44056
            0.63697  0.93755  0.99614  1.00203  0.93265  0.86003  1.11657
            1.06494  1.06617  1.04084  1.15208  1.10033  1.29775  1.43201
BS_purA     0.13818  0.00000  0.19831  0.28534  0.31396  0.31246  0.41646
            0.64062  0.93547  1.00830  0.97714  0.92992  0.85563  1.13763
            1.06023  1.10633  1.10287  1.15635  1.11037  1.36849  1.42008
lin0048     0.21821  0.19831  0.00000  0.30189  0.33049  0.34062  0.43551
            0.61992  0.93781  1.00747  0.96023  0.99662  0.87262  1.15705
            1.09045  1.13244  1.10564  1.18509  1.12358  1.42926  1.42122
SP0019      0.31443  0.28534  0.30189  0.00000  0.07884  0.15731  0.39399
            0.64608  0.95310  1.01506  0.92358  0.86938  0.84144  1.09858
            1.10976  1.10243  1.09152  1.20754  1.11717  1.39524  1.46083
SPy0160     0.33639  0.31396  0.33049  0.07884  0.00000  0.16706  0.37687
            0.63153  0.95008  1.01044  0.94971  0.89110  0.84103  1.12423
            1.11132  1.10025  1.06037  1.20773  1.11245  1.43965  1.50789
L12179      0.34508  0.31246  0.34062  0.15731  0.16706  0.00000  0.41014
            0.64231  0.93254  1.01990  0.98579  0.92547  0.84027  1.15241
            1.12465  1.11127  1.09254  1.22738  1.09908  1.40827  1.50587
SA0016      0.44056  0.41646  0.43551  0.39399  0.37687  0.41014  0.00000
            0.66003  0.98604  1.03789  1.04033  0.93005  0.90820  1.06641
            1.03498  1.07371  1.10019  1.08679  1.06525  1.36337  1.33108
CAC3593     0.63697  0.64062  0.61992  0.64608  0.63153  0.64231  0.66003
            0.00000  0.93868  0.98261  1.03162  0.92982  0.91174  1.11239
            1.07901  1.11381  1.11751  1.18852  1.08351  1.42164  1.35548
TVN0287     0.93755  0.93547  0.93781  0.95310  0.95008  0.93254  0.98604
            0.93868  0.00000  0.41862  1.13243  1.14688  1.12220  1.35349
            1.22205  1.31341  1.28290  1.33941  1.31993  1.34156  1.46451
Ta1367m     0.99614  1.00830  1.00747  1.01506  1.01044  1.01990  1.03789
            0.98261  0.41862  0.00000  1.14195  1.16190  1.18501  1.31256
            1.25834  1.24059  1.21855  1.32843  1.33437  1.38690  1.41884
MA1919      1.00203  0.97714  0.96023  0.92358  0.94971  0.98579  1.04033
            1.03162  1.13243  1.14195  0.00000  1.16246  1.06979  1.30052
            1.29265  1.25729  1.22828  1.36468  1.38345  1.57540  1.58386
VNG1089G    0.93265  0.92992  0.99662  0.86938  0.89110  0.92547  0.93005
            0.92982  1.14688  1.16190  1.16246  0.00000  1.04655  1.29348
            1.26246  1.25608  1.23576  1.29336  1.23354  1.41128  1.43962
MA4118      0.86003  0.85563  0.87262  0.84144  0.84103  0.84027  0.90820
            0.91174  1.12220  1.18501  1.06979  1.04655  0.00000  1.06961
            0.99101  1.07868  1.06768  1.04389  1.07648  1.19848  1.29600
AF0841      1.11657  1.13763  1.15705  1.09858  1.12423  1.15241  1.06641
            1.11239  1.35349  1.31256  1.30052  1.29348  1.06961  0.00000
            0.36435  0.40466  0.41999  0.44408  0.49587  0.77315  0.90611
MJ0561      1.06494  1.06023  1.09045  1.10976  1.11132  1.12465  1.03498
            1.07901  1.22205  1.25834  1.29265  1.26246  0.99101  0.36435
            0.00000  0.40734  0.40135  0.46622  0.53162  0.79656  0.86448
PAB1303     1.06617  1.10633  1.13244  1.10243  1.10025  1.11127  1.07371
            1.11381  1.31341  1.24059  1.25729  1.25608  1.07868  0.40466
            0.40734  0.00000  0.05854  0.48553  0.57144  0.83246  0.88233
PH0438      1.04084  1.10287  1.10564  1.09152  1.06037  1.09254  1.10019
            1.11751  1.28290  1.21855  1.22828  1.23576  1.06768  0.41999
            0.40135  0.05854  0.00000  0.47185  0.57417  0.86391  0.87608
MTH615      1.15208  1.15635  1.18509  1.20754  1.20773  1.22738  1.08679
            1.18852  1.33941  1.32843  1.36468  1.29336  1.04389  0.44408
            0.46622  0.48553  0.47185  0.00000  0.49199  0.84564  0.92745
MK0235      1.10033  1.11037  1.12358  1.11717  1.11245  1.09908  1.06525
            1.08351  1.31993  1.33437  1.38345  1.23354  1.07648  0.49587
            0.53162  0.57144  0.57417  0.49199  0.00000  0.71829  0.93030
PAE0974     1.29775  1.36849  1.42926  1.39524  1.43965  1.40827  1.36337
            1.42164  1.34156  1.38690  1.57540  1.41128  1.19848  0.77315
            0.79656  0.83246  0.86391  0.84564  0.71829  0.00000  0.68341
SSO0242     1.43201  1.42008  1.42122  1.46083  1.50789  1.50587  1.33108
            1.35548  1.46451  1.41884  1.58386  1.43962  1.29600  0.90611
            0.86448  0.88233  0.87608  0.92745  0.93030  0.68341  0.00000

Average distance (over all possible pairs of sequences):  0.97158


RATE HETEROGENEITY

Model of rate heterogeneity: uniform rate


TREE SEARCH

2 tree topologies were specified by the user.


MAXIMUM LIKELIHOOD BRANCH LENGTHS OF USER DEFINED TREE # 1 (NO CLOCK)

Branch lengths are computed using the selected model of
substitution and rate heterogeneity.


                                 :-4 SP0019
                              :-22
                              :  :-5 SPy0160
                          :--23
                          :   :--6 L12179
                    :----27
                    :     :          :--1 BH4028
                    :     :      :--24
                    :     :      :   :-2 BS_purA
                    :     :   :-25
                    :     :   :  :------7 SA0016
                    :     :--26
                    :         :---3 lin0048
            :------28
            :       :------8 CAC3593
 :---------34
 :          :                :----9 TVN0287
 :          :  :------------29
 :          :  :             :----10 Ta1367m
 :          :  :
 :          :  :      :------------11 MA1919
 :          :  :-----30
 :          :  :      :--------13 MA4118
 :          :-31
 :          :  :-------------12 VNG1089G
 :          :  :
 :          :  :---------18 MTH615
 :          :
 :          :              :-16 PAB1303
 :          :       :-----32
 :          :       :      :-17 PH0438
 :          :       :
 :                  :-----14 AF0841
 :           ------33
 :                  :----15 MJ0561
 :                  :
 :                  :-------19 MK0235
 :
 :-------21 SSO0242
 :
 :------20 PAE0974
 

         branch  length     S.E.   branch  length     S.E.
BH4028        1  0.09158  0.01622      22  0.04265  0.01306
BS_purA       2  0.05329  0.01301      23  0.10359  0.02047
lin0048       3  0.11886  0.01906      24  0.06654  0.01562
SP0019        4  0.03714  0.01060      25  0.00001  0.00084
SPy0160       5  0.04594  0.01164      26  0.07524  0.01949
L12179        6  0.09297  0.01708      27  0.22476  0.03457
SA0016        7  0.32216  0.03203      28  0.30739  0.04149
CAC3593       8  0.32828  0.03825      29  0.65691  0.05934
TVN0287       9  0.19630  0.03147      30  0.25551  0.04375
Ta1367m      10  0.23230  0.03257      31  0.01221  0.01610
MA1919       11  0.67477  0.06054      32  0.24623  0.03281
VNG1089G     12  0.77205  0.06237      33  0.33031  0.04439
MA4118       13  0.41988  0.04817      34  0.50144  0.05908
AF0841       14  0.23964  0.03206
MJ0561       15  0.20129  0.02989
PAB1303      16  0.02556  0.01094
PH0438       17  0.03345  0.01178
MTH615       18  0.50470  0.05268
MK0235       19  0.39277  0.04229
PAE0974      20  0.30180  0.04438     10 iterations until convergence
SSO0242      21  0.38360  0.04813     log L: -12191.75

WARNING --- at least one branch length is close to an internal boundary!


Unrooted user defined tree with maximum likelihood branch lengths
(in CLUSTAL W notation):

(PAE0974:0.30180,(((((SP0019:0.03714,SPy0160:0.04594)100:0.04265,
L12179:0.09297)100:0.10359,(((BH4028:0.09158,BS_purA:0.05329)54:0.06654,
SA0016:0.32216)82:0.00001,lin0048:0.11886)99:0.07524)92:0.22476,
CAC3593:0.32828)99:0.30739,((TVN0287:0.19630,Ta1367m:0.23230)100:0.65691,
(MA1919:0.67477,MA4118:0.41988)74:0.25551,VNG1089G:0.77205,MTH615:0.50470)
66:0.01221,((PAB1303:0.02556,PH0438:0.03345)61:0.24623,AF0841:0.23964,
MJ0561:0.20129,MK0235:0.39277)60:0.33031)98:0.50144,SSO0242:0.38360);


MAXIMUM LIKELIHOOD BRANCH LENGTHS OF USER DEFINED TREE # 2 (NO CLOCK)

Branch lengths are computed using the selected model of
substitution and rate heterogeneity.


               :-4 SP0019
            :-22
            :  :-5 SPy0160
        :--23
        :   :--6 L12179
    :--37
    :   :                                      :-16 PAB1303
    :   :                                :----24
    :   :                                :     :-17 PH0438
    :   :                            :--27
    :   :                            :   :      :----14 AF0841
    :   :                            :   :  :--25
    :   :                            :   :  :   :----15 MJ0561
    :   :                            :   :-26
    :   :                            :      :-----18 MTH615
    :   :                 :---------30
    :   :                 :          :          :-----20 PAE0974
    :   :                 :          :  :------28
    :   :                 :          :  :       :--------21 SSO0242
    :   :                 :          :-29
    :   :                 :             :-----19 MK0235
    :   :            :---31
    :   :            :    :-------13 MA4118
    :   :        :--34
    :   :        :   :             :---9 TVN0287
    :   :        :   :   :--------32
    :   :        :   :   :         :-----10 Ta1367m
    :   :        :   :--33
    :   :        :   :   :-----------11 MA1919
    :   :        :   :
    :   :        :   :------------12 VNG1089G
    :   :   :---35
    :   :   :    :------8 CAC3593
    :   :--36
    :       :----7 SA0016
 :-38
 :  :--3 lin0048
 :
 :-2 BS_purA
 :
 :--1 BH4028
 

         branch  length     S.E.   branch  length     S.E.
BH4028        1  0.09074  0.01634      22  0.04007  0.01288
BS_purA       2  0.05415  0.01331      23  0.10010  0.01903
lin0048       3  0.10763  0.01831      24  0.20847  0.03076
SP0019        4  0.03762  0.01056      25  0.06391  0.02186
SPy0160       5  0.04545  0.01153      26  0.04093  0.01790
L12179        6  0.09553  0.01722      27  0.09560  0.02692
SA0016        7  0.21534  0.02761      28  0.33292  0.04573
CAC3593       8  0.35015  0.03790      29  0.04352  0.02530
TVN0287       9  0.16634  0.02901      30  0.52113  0.05859
Ta1367m      10  0.25871  0.03249      31  0.17645  0.03958
MA1919       11  0.64123  0.05704      32  0.43878  0.04858
VNG1089G     12  0.65637  0.05463      33  0.10747  0.03330
MA4118       13  0.40956  0.04703      34  0.11171  0.02789
AF0841       14  0.19643  0.02940      35  0.17716  0.02995
MJ0561       15  0.19404  0.02948      36  0.06330  0.01836
PAB1303      16  0.02784  0.01134      37  0.09623  0.01919
PH0438       17  0.03121  0.01165      38  0.05264  0.01406
MTH615       18  0.25508  0.03342
MK0235       19  0.25100  0.03621
PAE0974      20  0.27910  0.04149     9 iterations until convergence
SSO0242      21  0.41849  0.04882     log L: -11722.93


Unrooted user defined tree with maximum likelihood branch lengths
(in CLUSTAL W notation):

(BH4028:0.09074,((((SP0019:0.03762,SPy0160:0.04545)99:0.04007,L12179:0.09553)
99:0.10010,(((((((PAB1303:0.02784,PH0438:0.03121)100:0.20847,((AF0841:0.19643,
MJ0561:0.19404)51:0.06391,MTH615:0.25508)62:0.04093)82:0.09560,(
(PAE0974:0.27910,SSO0242:0.41849)78:0.33292,MK0235:0.25100)51:0.04352)
100:0.52113,MA4118:0.40956)98:0.17645,((TVN0287:0.16634,Ta1367m:0.25871)
66:0.43878,MA1919:0.64123)54:0.10747,VNG1089G:0.65637)97:0.11171,
CAC3593:0.35015)99:0.17716,SA0016:0.21534)97:0.06330)99:0.09623,
lin0048:0.10763)97:0.05264,BS_purA:0.05415);


COMPARISON OF USER TREES (NO CLOCK)

Tree   log L   difference    S.E.      p-1sKH     p-SH       c-ELW      2sKH
-------------------------------------------------------------------------------
 1  -12191.75   468.82       47.14    0.0000 -   0.0000 -   0.0000 -       -
 2  -11722.93     0.00  <---- best    1.0000 +   1.0000 +   1.0000 +    best

The columns show the results and p-values of the following tests:
1sKH - one sided KH test based on pairwise SH tests (Shimodaira-Hasegawa
       2000, Goldman et al., 2001, Kishino-Hasegawa 1989)
SH   - Shimodaira-Hasegawa test (2000)
ELW  - Expected Likelihood Weight (Strimmer-Rambaut 2002)
2sKH - two sided Kishino-Hasegawa test (1989)

Plus signs denote the confidence sets. Minus signs denote significant
exclusion. All tests used 5% significance level. 1sKH, SH, and ELW
performed 1000 resamplings using the RELL method.


TIME STAMP

Date and time: Tue Sep  4 20:59:14 2007
Runtime (excl. input) : 2 seconds (= 0.0 minutes = 0.0 hours)
Runtime (incl. input) : 2 seconds (= 0.0 minutes = 0.0 hours)
