# Supplementary material for: Horizontal Gene Transfers in prokaryotes show differential preferences for metabolic and translational genes
Source: BMC Evol Biol. 2009 Jan 10;9:9. doi: 10.1186/1471-2148-9-9 (PMC2651853; doi:10.1186/1471-2148-9-9)
Supplement: Additional file 6 — Likelihood based tree comparisons. All likelihood based tree comparison outputs are provided. [file 1471-2148-9-9-S6.zip › puzzle/COG0104_VNG1089G_SMc00643]

TREE-PUZZLE 5.1.pl25

Input file name: /scratch/local/kanhere/COG0104_Archaea_alpha_comb.infile
User tree file name: /scratch/local/kanhere/COG0104_Archaea_alpha_comb.tmp_tree
Type of analysis: user tree evaluation
Parameter estimation: approximate (faster)
Parameter estimation uses: neighbor-joining tree (for substitution process and rate variation)

Standard errors (S.E.) are obtained by the curvature method.
The upper and lower bounds of an approximate 95% confidence interval
for parameter or branch length x are x-1.96*S.E. and x+1.96*S.E.


SEQUENCE ALIGNMENT

Input data: 18 sequences with 548 amino acid sites
Number of constant sites: 40 (= 7.3% of all sites)
Number of site patterns: 453
Number of constant site patterns: 12 (= 2.6% of all site patterns)


SUBSTITUTION PROCESS

Model of substitution: VT (Mueller-Vingron 2000)
Amino acid frequencies (user specified):

 pi(A) =   7.8%
 pi(R) =   5.3%
 pi(N) =   4.4%
 pi(D) =   5.3%
 pi(C) =   1.6%
 pi(Q) =   3.7%
 pi(E) =   6.3%
 pi(G) =   7.2%
 pi(H) =   2.4%
 pi(I) =   6.1%
 pi(L) =   9.1%
 pi(K) =   6.0%
 pi(M) =   2.3%
 pi(F) =   4.2%
 pi(P) =   4.6%
 pi(S) =   6.4%
 pi(T) =   5.7%
 pi(W) =   1.3%
 pi(Y) =   3.4%
 pi(V) =   7.1%


AMBIGUOUS CHARACTERS IN THE SEQUENCE (SEQUENCES IN INPUT ORDER)

               gaps  wildcards        sum   % sequence
 AGc4442        116          0        116       21.17%   
 SMc00643       116          0        116       21.17%   
 mll3873        116          0        116       21.17%   
 BMEI0351        28          0         28        5.11%   
 CC3103         120          0        120       21.90%   
 VNG1089G       108          0        108       19.71%   
 TVN0287        112          0        112       20.44%   
 Ta1367m        113          0        113       20.62%   
 MA1919         124          0        124       22.63%   
 MA4118         124          0        124       22.63%   
 AF0841         211          0        211       38.50%   
 MJ0561         203          0        203       37.04%   
 PAB1303        209          0        209       38.14%   
 PH0438         209          0        209       38.14%   
 MTH615         208          0        208       37.96%   
 MK0235         202          0        202       36.86%   
 PAE0974        215          0        215       39.23%   
 SSO0242        213          0        213       38.87%   
 -------------------------------------------------------
 Sum           2747          0       2747       27.85%   


The table above shows the amount of gaps ('-') and other 'wildcard'
characters ('X', '?', etc.) and their percentage of the 548 columns
in the alignment.
Sequences with more than 50% ambiguous characters are marked with a '!' and 
should be checked, whether they have sufficient overlap to other sequences.
Sequences with 100% ambiguous characters do not hold any phylogenetic
information and had to be discarded from the analysis.


SEQUENCE COMPOSITION (SEQUENCES IN INPUT ORDER)

              5% chi-square test  p-value
 AGc4442           failed           0.28%  
 SMc00643          failed           0.13%  
 mll3873           failed           0.04%  
 BMEI0351          failed           0.51%  
 CC3103            failed           0.08%  
 VNG1089G          failed           0.00%  
 TVN0287           failed           0.25%  
 Ta1367m           failed           0.01%  
 MA1919            passed          67.63%  
 MA4118            failed           0.60%  
 AF0841            failed           0.31%  
 MJ0561            failed           0.29%  
 PAB1303           failed           2.29%  
 PH0438            failed           2.35%  
 MTH615            failed           0.12%  
 MK0235            failed           0.00%  
 PAE0974           failed           0.13%  
 SSO0242           failed           0.02%  

The chi-square tests compares the amino acid composition of each sequence
to the frequency distribution assumed in the maximum likelihood model.


IDENTICAL SEQUENCES

The sequences in each of the following groups are all identical. To speed
up computation please remove all but one of each group from the data set.

 All sequences are unique.


MAXIMUM LIKELIHOOD DISTANCES

Maximum likelihood distances are computed using the selected model of
substitution and rate heterogeneity.

  18
AGc4442     0.00000  0.11555  0.22183  0.26643  0.40156  0.89847  0.98928
            1.04964  1.09009  0.99629  1.09390  1.08993  1.10986  1.08630
            1.14584  1.14206  1.20946  1.35094
SMc00643    0.11555  0.00000  0.20871  0.28648  0.38962  0.88560  1.00183
            1.02736  1.07907  0.98578  1.08569  1.06519  1.09759  1.07463
            1.14186  1.16141  1.18539  1.38491
mll3873     0.22183  0.20871  0.00000  0.22752  0.39780  0.91358  1.00887
            1.03403  1.06000  0.97383  1.11752  1.09161  1.08576  1.06055
            1.14078  1.11868  1.19861  1.35592
BMEI0351    0.26643  0.28648  0.22752  0.00000  0.40400  0.90815  0.98558
            1.02045  1.07690  0.99938  1.13160  1.12927  1.10987  1.08203
            1.14622  1.13311  1.28204  1.45616
CC3103      0.40156  0.38962  0.39780  0.40400  0.00000  1.00670  1.06030
            1.02363  1.10699  0.95545  1.16352  1.13993  1.17881  1.12483
            1.19611  1.16277  1.29897  1.42340
VNG1089G    0.89847  0.88560  0.91358  0.90815  1.00670  0.00000  1.12160
            1.11846  1.22181  1.03994  1.24338  1.20499  1.21892  1.18380
            1.26171  1.18565  1.34883  1.41190
TVN0287     0.98928  1.00183  1.00887  0.98558  1.06030  1.12160  0.00000
            0.41863  1.13242  1.12185  1.30738  1.20884  1.30457  1.27371
            1.32306  1.31641  1.33642  1.42393
Ta1367m     1.04964  1.02736  1.03403  1.02045  1.02363  1.11846  0.41863
            0.00000  1.14194  1.18913  1.32476  1.28464  1.25999  1.23430
            1.35570  1.35687  1.37754  1.41967
MA1919      1.09009  1.07907  1.06000  1.07690  1.10699  1.22181  1.13242
            1.14194  0.00000  1.04944  1.33650  1.31252  1.30991  1.27251
            1.37823  1.40614  1.60894  1.61781
MA4118      0.99629  0.98578  0.97383  0.99938  0.95545  1.03994  1.12185
            1.18913  1.04944  0.00000  1.09981  0.98451  1.14466  1.13093
            1.05548  1.07441  1.22707  1.30109
AF0841      1.09390  1.08569  1.11752  1.13160  1.16352  1.24338  1.30738
            1.32476  1.33650  1.09981  0.00000  0.36434  0.40467  0.42000
            0.44407  0.49585  0.77316  0.90611
MJ0561      1.08993  1.06519  1.09161  1.12927  1.13993  1.20499  1.20884
            1.28464  1.31252  0.98451  0.36434  0.00000  0.40735  0.40132
            0.46621  0.53160  0.79658  0.86445
PAB1303     1.10986  1.09759  1.08576  1.10987  1.17881  1.21892  1.30457
            1.25999  1.30991  1.14466  0.40467  0.40735  0.00000  0.05854
            0.48552  0.57143  0.83250  0.88233
PH0438      1.08630  1.07463  1.06055  1.08203  1.12483  1.18380  1.27371
            1.23430  1.27251  1.13093  0.42000  0.40132  0.05854  0.00000
            0.47186  0.57416  0.86387  0.87607
MTH615      1.14584  1.14186  1.14078  1.14622  1.19611  1.26171  1.32306
            1.35570  1.37823  1.05548  0.44407  0.46621  0.48552  0.47186
            0.00000  0.49198  0.84563  0.92745
MK0235      1.14206  1.16141  1.11868  1.13311  1.16277  1.18565  1.31641
            1.35687  1.40614  1.07441  0.49585  0.53160  0.57143  0.57416
            0.49198  0.00000  0.71829  0.93034
PAE0974     1.20946  1.18539  1.19861  1.28204  1.29897  1.34883  1.33642
            1.37754  1.60894  1.22707  0.77316  0.79658  0.83250  0.86387
            0.84563  0.71829  0.00000  0.68343
SSO0242     1.35094  1.38491  1.35592  1.45616  1.42340  1.41190  1.42393
            1.41967  1.61781  1.30109  0.90611  0.86445  0.88233  0.87607
            0.92745  0.93034  0.68343  0.00000

Average distance (over all possible pairs of sequences):  1.00838


RATE HETEROGENEITY

Model of rate heterogeneity: uniform rate


TREE SEARCH

2 tree topologies were specified by the user.


MAXIMUM LIKELIHOOD BRANCH LENGTHS OF USER DEFINED TREE # 1 (NO CLOCK)

Branch lengths are computed using the selected model of
substitution and rate heterogeneity.


                                :----4 BMEI0351
                             :-19
                             :  :--2 SMc00643
                          :-20
                          :  :---3 mll3873
                      :--21
                      :   :--1 AGc4442
         :-----------22
         :            :-----5 CC3103
 :------32
 :       :                           :----7 TVN0287
 :       :                 :--------23
 :       :                 :         :----8 Ta1367m
 :       :      :---------26
 :       :      :          :      :------------9 MA1919
 :       :      :          :  :--24
 :       :      :          :  :   :-------10 MA4118
 :       :      :          :-25
 :       :      :             :----------6 VNG1089G
 :       :   :-27
 :       :   :  :-----15 MTH615
 :       :--31
 :           :         :-13 PAB1303
 :           :   :----28
 :           :   :     :-14 PH0438
 :           :--30
 :               :   :----11 AF0841
 :               :--29
 :               :   :----12 MJ0561
 :               :
 :               :-------16 MK0235
 :
 :-------18 SSO0242
 :
 :-----17 PAE0974
 

         branch  length     S.E.   branch  length     S.E.
AGc4442       1  0.10021  0.01740      19  0.00001  0.00570
SMc00643      2  0.09191  0.01683      20  0.00001  0.00116
mll3873       3  0.13635  0.02004      21  0.07892  0.02492
BMEI0351      4  0.19855  0.02431      22  0.65027  0.06166
CC3103        5  0.26354  0.03211      23  0.48152  0.05363
VNG1089G      6  0.59538  0.05567      24  0.10876  0.03624
TVN0287       7  0.19154  0.03092      25  0.05583  0.03322
Ta1367m       8  0.23742  0.03243      26  0.52249  0.05780
MA1919        9  0.67067  0.06028      27  0.00001  0.00103
MA4118       10  0.42094  0.04819      28  0.23070  0.03192
AF0841       11  0.20120  0.02966      29  0.08401  0.02289
MJ0561       12  0.18935  0.02940      30  0.07145  0.02253
PAB1303      13  0.03499  0.01192      31  0.09342  0.03234
PH0438       14  0.02394  0.01065      32  0.31287  0.04631
MTH615       15  0.24327  0.03333
MK0235       16  0.37107  0.04076
PAE0974      17  0.28498  0.04185     11 iterations until convergence
SSO0242      18  0.40338  0.04773     log L: -11138.28

WARNING --- at least one branch length is close to an internal boundary!


Unrooted user defined tree with maximum likelihood branch lengths
(in CLUSTAL W notation):

(PAE0974:0.28498,(((((BMEI0351:0.19855,SMc00643:0.09191)99:0.00001,
mll3873:0.13635)94:0.00001,AGc4442:0.10021)100:0.07892,CC3103:0.26354)
100:0.65027,((((TVN0287:0.19154,Ta1367m:0.23742)100:0.48152,((MA1919:0.67067,
MA4118:0.42094)83:0.10876,VNG1089G:0.59538)62:0.05583)62:0.52249,
MTH615:0.24327)87:0.00001,((PAB1303:0.03499,PH0438:0.02394)78:0.23070,
(AF0841:0.20120,MJ0561:0.18935)51:0.08401,MK0235:0.37107)82:0.07145)
89:0.09342)99:0.31287,SSO0242:0.40338);


MAXIMUM LIKELIHOOD BRANCH LENGTHS OF USER DEFINED TREE # 2 (NO CLOCK)

Branch lengths are computed using the selected model of
substitution and rate heterogeneity.


                                             :-----17 PAE0974
                                      :-----19
                                      :      :-------18 SSO0242
                            :--------25
                            :         :      :----15 MTH615
                            :         :   :-20
                            :         :   :  :------16 MK0235
                            :         :--24
                            :             :         :-13 PAB1303
                            :             :   :----21
                            :             :   :     :-14 PH0438
                            :             :--23
                            :                 :  :----11 AF0841
                            :                 :-22
                            :                    :----12 MJ0561
                       :---26
                       :    :-------10 MA4118
                   :--29
                   :   :              :----7 TVN0287
                   :   :    :--------27
                   :   :    :         :----8 Ta1367m
                   :   :---28
                   :        :-----------9 MA1919
            :-----30
            :      :----------6 VNG1089G
        :--31
        :   :-----5 CC3103
     :-32
     :  :---4 BMEI0351
 :--33
 :   :--3 mll3873
 :
 :-2 SMc00643
 :
 :--1 AGc4442
 

         branch  length     S.E.   branch  length     S.E.
AGc4442       1  0.06205  0.01364      19  0.27680  0.04438
SMc00643      2  0.05571  0.01306      20  0.03831  0.02011
mll3873       3  0.08763  0.01695      21  0.20439  0.03040
BMEI0351      4  0.12386  0.02063      22  0.05883  0.02015
CC3103        5  0.24363  0.03035      23  0.09417  0.02409
VNG1089G      6  0.57304  0.05333      24  0.10853  0.03183
TVN0287       7  0.19101  0.03074      25  0.48344  0.05859
Ta1367m       8  0.23501  0.03201      26  0.16228  0.04183
MA1919        9  0.61121  0.05798      27  0.45502  0.05193
MA4118       10  0.38279  0.04780      28  0.12614  0.03767
AF0841       11  0.19862  0.02991      29  0.10416  0.03370
MJ0561       12  0.19209  0.02987      30  0.29238  0.04176
PAB1303      13  0.03126  0.01166      31  0.07948  0.02246
PH0438       14  0.02790  0.01125      32  0.04440  0.01463
MTH615       15  0.21390  0.03154      33  0.10028  0.01799
MK0235       16  0.30425  0.03718
PAE0974      17  0.28576  0.04136     9 iterations until convergence
SSO0242      18  0.40830  0.04783     log L: -10831.23


Unrooted user defined tree with maximum likelihood branch lengths
(in CLUSTAL W notation):

(AGc4442:0.06205,((((((((PAE0974:0.28576,SSO0242:0.40830)100:0.27680,
((MTH615:0.21390,MK0235:0.30425)76:0.03831,((PAB1303:0.03126,PH0438:0.02790)
100:0.20439,(AF0841:0.19862,MJ0561:0.19209)82:0.05883)65:0.09417)
96:0.10853)100:0.48344,MA4118:0.38279)86:0.16228,((TVN0287:0.19101,
Ta1367m:0.23501)71:0.45502,MA1919:0.61121)72:0.12614)55:0.10416,
VNG1089G:0.57304)89:0.29238,CC3103:0.24363)92:0.07948,BMEI0351:0.12386)
55:0.04440,mll3873:0.08763)97:0.10028,SMc00643:0.05571);


COMPARISON OF USER TREES (NO CLOCK)

Tree   log L   difference    S.E.      p-1sKH     p-SH       c-ELW      2sKH
-------------------------------------------------------------------------------
 1  -11138.28   307.05       34.44    0.0000 -   0.0000 -   0.0000 -       -
 2  -10831.23     0.00  <---- best    1.0000 +   1.0000 +   1.0000 +    best

The columns show the results and p-values of the following tests:
1sKH - one sided KH test based on pairwise SH tests (Shimodaira-Hasegawa
       2000, Goldman et al., 2001, Kishino-Hasegawa 1989)
SH   - Shimodaira-Hasegawa test (2000)
ELW  - Expected Likelihood Weight (Strimmer-Rambaut 2002)
2sKH - two sided Kishino-Hasegawa test (1989)

Plus signs denote the confidence sets. Minus signs denote significant
exclusion. All tests used 5% significance level. 1sKH, SH, and ELW
performed 1000 resamplings using the RELL method.


TIME STAMP

Date and time: Tue Sep  4 20:59:09 2007
Runtime (excl. input) : 2 seconds (= 0.0 minutes = 0.0 hours)
Runtime (incl. input) : 2 seconds (= 0.0 minutes = 0.0 hours)
