# Supplementary material for: Horizontal Gene Transfers in prokaryotes show differential preferences for metabolic and translational genes
Source: BMC Evol Biol. 2009 Jan 10;9:9. doi: 10.1186/1471-2148-9-9 (PMC2651853; doi:10.1186/1471-2148-9-9)
Supplement: Additional file 6 — Likelihood based tree comparisons. All likelihood based tree comparison outputs are provided. [file 1471-2148-9-9-S6.zip › puzzle/COG0108_aq_350_1_VC2269_1]

TREE-PUZZLE 5.1.pl25

Input file name: /scratch/local/kanhere/COG0108_Bacteria_gamma_comb.infile
User tree file name: /scratch/local/kanhere/COG0108_Bacteria_gamma_comb.tmp_tree
Type of analysis: user tree evaluation
Parameter estimation: approximate (faster)
Parameter estimation uses: neighbor-joining tree (for substitution process and rate variation)

Standard errors (S.E.) are obtained by the curvature method.
The upper and lower bounds of an approximate 95% confidence interval
for parameter or branch length x are x-1.96*S.E. and x+1.96*S.E.


SEQUENCE ALIGNMENT

Input data: 18 sequences with 249 amino acid sites
Number of constant sites: 28 (= 11.2% of all sites)
Number of site patterns: 217
Number of constant site patterns: 11 (= 5.1% of all site patterns)


SUBSTITUTION PROCESS

Model of substitution: VT (Mueller-Vingron 2000)
Amino acid frequencies (user specified):

 pi(A) =   7.8%
 pi(R) =   5.3%
 pi(N) =   4.4%
 pi(D) =   5.3%
 pi(C) =   1.6%
 pi(Q) =   3.7%
 pi(E) =   6.3%
 pi(G) =   7.2%
 pi(H) =   2.4%
 pi(I) =   6.1%
 pi(L) =   9.1%
 pi(K) =   6.0%
 pi(M) =   2.3%
 pi(F) =   4.2%
 pi(P) =   4.6%
 pi(S) =   6.4%
 pi(T) =   5.7%
 pi(W) =   1.3%
 pi(Y) =   3.4%
 pi(V) =   7.1%


AMBIGUOUS CHARACTERS IN THE SEQUENCE (SEQUENCES IN INPUT ORDER)

               gaps  wildcards        sum   % sequence
 VC2269_1        46          0         46       18.47%   
 PA4054_1        44          0         44       17.67%   
 XF0953_1        45          0         45       18.07%   
 aq_350_1        38          0         38       15.26%   
 FN1508_1        46          0         46       18.47%   
 sll1894_1       43          0         43       17.27%   
 all3536_1        8          0          8        3.21%   
 ZribB           32          0         32       12.85%   
 ribB            32          0         32       12.85%   
 ECs3929         32          0         32       12.85%   
 STM3195         32          0         32       12.85%   
 YPO0658         32          0         32       12.85%   
 BU059           34          0         34       13.65%   
 HI0764          34          0         34       13.65%   
 PM1385          35          0         35       14.06%   
 VCA1060         31          0         31       12.45%   
 DR0155_1        38          0         38       15.26%   
 TM1826_1        69          0         69       27.71%   
 -------------------------------------------------------
 Sum            671          0        671       14.97%   


The table above shows the amount of gaps ('-') and other 'wildcard'
characters ('X', '?', etc.) and their percentage of the 249 columns
in the alignment.
Sequences with more than 50% ambiguous characters are marked with a '!' and 
should be checked, whether they have sufficient overlap to other sequences.
Sequences with 100% ambiguous characters do not hold any phylogenetic
information and had to be discarded from the analysis.


SEQUENCE COMPOSITION (SEQUENCES IN INPUT ORDER)

              5% chi-square test  p-value
 VC2269_1          failed           1.71%  
 PA4054_1          failed           0.02%  
 XF0953_1          passed           6.30%  
 aq_350_1          passed          18.04%  
 FN1508_1          failed           0.34%  
 sll1894_1         passed           8.51%  
 all3536_1         passed          28.69%  
 ZribB             failed           0.71%  
 ribB              failed           0.71%  
 ECs3929           failed           0.71%  
 STM3195           failed           0.71%  
 YPO0658           passed           8.61%  
 BU059             passed          49.82%  
 HI0764            passed          34.98%  
 PM1385            passed          64.33%  
 VCA1060           passed          14.35%  
 DR0155_1          failed           1.44%  
 TM1826_1          passed          22.44%  

The chi-square tests compares the amino acid composition of each sequence
to the frequency distribution assumed in the maximum likelihood model.


IDENTICAL SEQUENCES

The sequences in each of the following groups are all identical. To speed
up computation please remove all but one of each group from the data set.

ZribB, ribB, ECs3929.


MAXIMUM LIKELIHOOD DISTANCES

Maximum likelihood distances are computed using the selected model of
substitution and rate heterogeneity.

  18
VC2269_1    0.00000  0.34194  0.40140  0.46435  0.64403  0.61310  0.69460
            0.67716  0.67716  0.67716  0.69920  0.74657  0.82896  0.67953
            0.69760  0.78699  0.62618  1.26358
PA4054_1    0.34194  0.00000  0.42710  0.52041  0.68037  0.61959  0.67315
            0.70157  0.70157  0.70157  0.69303  0.72871  0.87643  0.70052
            0.74406  0.80697  0.69109  1.42903
XF0953_1    0.40140  0.42710  0.00000  0.50488  0.72226  0.56351  0.59781
            0.67051  0.67051  0.67051  0.64663  0.70653  0.83169  0.72927
            0.71111  0.79326  0.67947  1.44501
aq_350_1    0.46435  0.52041  0.50488  0.00000  0.55436  0.51182  0.53137
            0.69001  0.69001  0.69001  0.70789  0.73190  0.80346  0.69150
            0.70393  0.76308  0.61406  1.28567
FN1508_1    0.64403  0.68037  0.72226  0.55436  0.00000  0.69391  0.68095
            0.90195  0.90195  0.90195  0.90285  0.92884  0.94403  0.92256
            0.91934  0.86666  0.74074  1.35435
sll1894_1   0.61310  0.61959  0.56351  0.51182  0.69391  0.00000  0.15459
            0.69735  0.69735  0.69735  0.72972  0.78495  0.83172  0.69426
            0.67177  0.70193  0.61436  1.40489
all3536_1   0.69460  0.67315  0.59781  0.53137  0.68095  0.15459  0.00000
            0.74700  0.74700  0.74700  0.74993  0.84059  0.88414  0.80745
            0.78330  0.75104  0.61481  1.38601
ZribB       0.67716  0.70157  0.67051  0.69001  0.90195  0.69735  0.74700
            0.00000  0.00000  0.00000  0.03739  0.25129  0.37664  0.36275
            0.40359  0.44725  0.85113  1.44567
ribB        0.67716  0.70157  0.67051  0.69001  0.90195  0.69735  0.74700
            0.00000  0.00000  0.00000  0.03739  0.25129  0.37664  0.36275
            0.40359  0.44725  0.85113  1.44567
ECs3929     0.67716  0.70157  0.67051  0.69001  0.90195  0.69735  0.74700
            0.00000  0.00000  0.00000  0.03739  0.25129  0.37664  0.36275
            0.40359  0.44725  0.85113  1.44567
STM3195     0.69920  0.69303  0.64663  0.70789  0.90285  0.72972  0.74993
            0.03739  0.03739  0.03739  0.00000  0.23973  0.38838  0.37918
            0.40225  0.45018  0.85192  1.43859
YPO0658     0.74657  0.72871  0.70653  0.73190  0.92884  0.78495  0.84059
            0.25129  0.25129  0.25129  0.23973  0.00000  0.42027  0.38757
            0.39885  0.49883  0.95902  1.41766
BU059       0.82896  0.87643  0.83169  0.80346  0.94403  0.83172  0.88414
            0.37664  0.37664  0.37664  0.38838  0.42027  0.00000  0.46322
            0.49643  0.54665  0.98811  1.44153
HI0764      0.67953  0.70052  0.72927  0.69150  0.92256  0.69426  0.80745
            0.36275  0.36275  0.36275  0.37918  0.38757  0.46322  0.00000
            0.21775  0.51281  0.83552  1.37790
PM1385      0.69760  0.74406  0.71111  0.70393  0.91934  0.67177  0.78330
            0.40359  0.40359  0.40359  0.40225  0.39885  0.49643  0.21775
            0.00000  0.53953  0.81914  1.36398
VCA1060     0.78699  0.80697  0.79326  0.76308  0.86666  0.70193  0.75104
            0.44725  0.44725  0.44725  0.45018  0.49883  0.54665  0.51281
            0.53953  0.00000  0.91993  1.56094
DR0155_1    0.62618  0.69109  0.67947  0.61406  0.74074  0.61436  0.61481
            0.85113  0.85113  0.85113  0.85192  0.95902  0.98811  0.83552
            0.81914  0.91993  0.00000  1.18825
TM1826_1    1.26358  1.42903  1.44501  1.28567  1.35435  1.40489  1.38601
            1.44567  1.44567  1.44567  1.43859  1.41766  1.44153  1.37790
            1.36398  1.56094  1.18825  0.00000

Average distance (over all possible pairs of sequences):  0.70298


RATE HETEROGENEITY

Model of rate heterogeneity: uniform rate


TREE SEARCH

2 tree topologies were specified by the user.


MAXIMUM LIKELIHOOD BRANCH LENGTHS OF USER DEFINED TREE # 1 (NO CLOCK)

Branch lengths are computed using the selected model of
substitution and rate heterogeneity.


                     :---------1 VC2269_1
                  :-19
                  :  :------16 VCA1060
              :--29
              :   :       :--14 HI0764
              :   :  :---20
              :   :  :    :---15 PM1385
              :   :-28
              :      :                             :--6 sll1894_1
              :      :                     :------21
              :      :                     :       :--7 all3536_1
              :      :                  :-23
              :      :                  :  :  :---4 aq_350_1
              :      :                  :  :-22
              :      :                  :     :---------------------18 TM1826_1
              :      :               :-24
              :      :               :  :--------17 DR0155_1
              :      :          :---25
              :      :          :    :--------5 FN1508_1
              :      :       :-26
              :      :       :  :----3 XF0953_1
              :      :------27
              :              :----2 PA4054_1
           :-30
           :  :------13 BU059
       :--31
       :   :---12 YPO0658
    :-32
    :  :-11 STM3195
 :-33
 :  :-9 ribB
 :
 :-8 ZribB
 :
 :-10 ECs3929
 

         branch  length     S.E.   branch  length     S.E.
VC2269_1      1  0.47139  0.06079      19  0.04608  0.02661
PA4054_1      2  0.23211  0.04067      20  0.14625  0.03105
XF0953_1      3  0.23000  0.04065      21  0.30224  0.04816
aq_350_1      4  0.16357  0.03839      22  0.02647  0.03422
FN1508_1      5  0.42426  0.05925      23  0.03874  0.02616
sll1894_1     6  0.08108  0.02369      24  0.03890  0.02579
all3536_1     7  0.07780  0.02378      25  0.16442  0.03847
ZribB         8  0.00001  0.00443      26  0.01059  0.01782
ribB          9  0.00001  0.00302      27  0.33701  0.05139
ECs3929      10  0.00001  0.00443      28  0.00001  0.00470
STM3195      11  0.02103  0.01071      29  0.08901  0.02686
YPO0658      12  0.15819  0.03001      30  0.01242  0.01497
BU059        13  0.32269  0.04406      31  0.08555  0.02307
HI0764       14  0.09239  0.02578      32  0.01631  0.00968
PM1385       15  0.12992  0.02915      33  0.00001  0.00302
VCA1060      16  0.32896  0.04821
DR0155_1     17  0.43063  0.05810     14 iterations until convergence
TM1826_1     18  1.18639  0.12867     log L: -4859.20

WARNING --- at least one branch length is close to an internal boundary!


Unrooted user defined tree with maximum likelihood branch lengths
(in CLUSTAL W notation):

(ECs3929:0.00001,((((((VC2269_1:0.47139,VCA1060:0.32896)100:0.04608,
((HI0764:0.09239,PM1385:0.12992)100:0.14625,((((((sll1894_1:0.08108,
all3536_1:0.07780)98:0.30224,(aq_350_1:0.16357,TM1826_1:1.18639)
89:0.02647)56:0.03874,DR0155_1:0.43063)98:0.03890,FN1508_1:0.42426)
100:0.16442,XF0953_1:0.23000)100:0.01059,PA4054_1:0.23211)100:0.33701)
90:0.00001)95:0.08901,BU059:0.32269)95:0.01242,YPO0658:0.15819)100:0.08555,
STM3195:0.02103)100:0.01631,ribB:0.00001)100:0.00001,ZribB:0.00001);


MAXIMUM LIKELIHOOD BRANCH LENGTHS OF USER DEFINED TREE # 2 (NO CLOCK)

Branch lengths are computed using the selected model of
substitution and rate heterogeneity.


                          :--14 HI0764
                     :---19
                     :    :---15 PM1385
                  :-24
                  :  :             :-8 ZribB
                  :  :          :-20
                  :  :          :  :-9 ribB
                  :  :          :  :
                  :  :          :  :-10 ECs3929
                  :  :      :--21
                  :  :      :   :-11 STM3195
                  :  :   :-22
                  :  :   :  :---12 YPO0658
                  :  :--23
                  :      :------13 BU059
          :------25
          :       :------16 VCA1060
     :---30
     :    :          :--6 sll1894_1
     :    :   :-----26
     :    :   :      :--7 all3536_1
     :    :--29
     :        :   :---4 aq_350_1
     :        :--27
     :        :   :--------5 FN1508_1
     :        :
     :        :      :----17 DR0155_1
     :        :-----28
     :               :------------------18 TM1826_1
 :--31
 :   :----3 XF0953_1
 :
 :----2 PA4054_1
 :
 :---1 VC2269_1
 

         branch  length     S.E.   branch  length     S.E.
VC2269_1      1  0.17114  0.03472      19  0.13924  0.03042
PA4054_1      2  0.18311  0.03530      20  0.01346  0.00871
XF0953_1      3  0.20293  0.03855      21  0.08887  0.02365
aq_350_1      4  0.12779  0.03450      22  0.01637  0.01705
FN1508_1      5  0.44196  0.05876      23  0.06368  0.02307
sll1894_1     6  0.08101  0.02378      24  0.03822  0.02414
all3536_1     7  0.07910  0.02418      25  0.29708  0.05020
ZribB         8  0.00001  0.00120      26  0.28705  0.04701
ribB          9  0.00001  0.00120      27  0.08932  0.03121
ECs3929      10  0.00001  0.00120      28  0.26677  0.05578
STM3195      11  0.02384  0.01110      29  0.10019  0.03352
YPO0658      12  0.15627  0.02995      30  0.12613  0.03476
BU059        13  0.32057  0.04396      31  0.07982  0.02834
HI0764       14  0.09172  0.02540
PM1385       15  0.12968  0.02894
VCA1060      16  0.30880  0.04584
DR0155_1     17  0.20646  0.05185     12 iterations until convergence
TM1826_1     18  1.01714  0.11775     log L: -4700.45

WARNING --- at least one branch length is close to an internal boundary!


Unrooted user defined tree with maximum likelihood branch lengths
(in CLUSTAL W notation):

(VC2269_1:0.17114,(((((HI0764:0.09172,PM1385:0.12968)100:0.13924,
((((ZribB:0.00001,ribB:0.00001,ECs3929:0.00001)100:0.01346,STM3195:0.02384)
100:0.08887,YPO0658:0.15627)93:0.01637,BU059:0.32057)99:0.06368)67:0.03822,
VCA1060:0.30880)98:0.29708,((sll1894_1:0.08101,all3536_1:0.07910)
97:0.28705,(aq_350_1:0.12779,FN1508_1:0.44196)84:0.08932,(DR0155_1:0.20646,
TM1826_1:1.01714)83:0.26677)53:0.10019)99:0.12613,XF0953_1:0.20293)
100:0.07982,PA4054_1:0.18311);


COMPARISON OF USER TREES (NO CLOCK)

Tree   log L   difference    S.E.      p-1sKH     p-SH       c-ELW      2sKH
-------------------------------------------------------------------------------
 1   -4859.20   158.76       23.98    0.0000 -   0.0000 -   0.0000 -       -
 2   -4700.45     0.00  <---- best    1.0000 +   1.0000 +   1.0000 +    best

The columns show the results and p-values of the following tests:
1sKH - one sided KH test based on pairwise SH tests (Shimodaira-Hasegawa
       2000, Goldman et al., 2001, Kishino-Hasegawa 1989)
SH   - Shimodaira-Hasegawa test (2000)
ELW  - Expected Likelihood Weight (Strimmer-Rambaut 2002)
2sKH - two sided Kishino-Hasegawa test (1989)

Plus signs denote the confidence sets. Minus signs denote significant
exclusion. All tests used 5% significance level. 1sKH, SH, and ELW
performed 1000 resamplings using the RELL method.


TIME STAMP

Date and time: Tue Sep  4 21:18:25 2007
Runtime (excl. input) : 1 seconds (= 0.0 minutes = 0.0 hours)
Runtime (incl. input) : 1 seconds (= 0.0 minutes = 0.0 hours)
