# Supplementary material for: Horizontal Gene Transfers in prokaryotes show differential preferences for metabolic and translational genes
Source: BMC Evol Biol. 2009 Jan 10;9:9. doi: 10.1186/1471-2148-9-9 (PMC2651853; doi:10.1186/1471-2148-9-9)
Supplement: Additional file 6 — Likelihood based tree comparisons. All likelihood based tree comparison outputs are provided. [file 1471-2148-9-9-S6.zip › puzzle/COG0112_MA3520_CAC2264]

TREE-PUZZLE 5.1.pl25

Input file name: /scratch/local/kanhere/COG0112_Archaea_Gramplus_comb.infile
User tree file name: /scratch/local/kanhere/COG0112_Archaea_Gramplus_comb.tmp_tree
Type of analysis: user tree evaluation
Parameter estimation: approximate (faster)
Parameter estimation uses: neighbor-joining tree (for substitution process and rate variation)

Standard errors (S.E.) are obtained by the curvature method.
The upper and lower bounds of an approximate 95% confidence interval
for parameter or branch length x are x-1.96*S.E. and x+1.96*S.E.


SEQUENCE ALIGNMENT

Input data: 26 sequences with 468 amino acid sites
Number of constant sites: 31 (= 6.6% of all sites)
Number of site patterns: 448
Number of constant site patterns: 12 (= 2.7% of all site patterns)


SUBSTITUTION PROCESS

Model of substitution: VT (Mueller-Vingron 2000)
Amino acid frequencies (user specified):

 pi(A) =   7.8%
 pi(R) =   5.3%
 pi(N) =   4.4%
 pi(D) =   5.3%
 pi(C) =   1.6%
 pi(Q) =   3.7%
 pi(E) =   6.3%
 pi(G) =   7.2%
 pi(H) =   2.4%
 pi(I) =   6.1%
 pi(L) =   9.1%
 pi(K) =   6.0%
 pi(M) =   2.3%
 pi(F) =   4.2%
 pi(P) =   4.6%
 pi(S) =   6.4%
 pi(T) =   5.7%
 pi(W) =   1.3%
 pi(Y) =   3.4%
 pi(V) =   7.1%


AMBIGUOUS CHARACTERS IN THE SEQUENCE (SEQUENCES IN INPUT ORDER)

               gaps  wildcards        sum   % sequence
 MJ1597          39          0         39        8.33%   
 MTH1380         40          0         40        8.55%   
 MK0122          40          0         40        8.55%   
 AF0852          17          0         17        3.63%   
 APE1962         26          0         26        5.56%   
 SSO0530         35          0         35        7.48%   
 PAE0798         38          0         38        8.12%   
 PAB2018         41          0         41        8.76%   
 PH1654          41          0         41        8.76%   
 TVN0047         42          0         42        8.97%   
 Ta1509          32          0         32        6.84%   
 BH3765          55          0         55       11.75%   
 BS_glyA         53          0         53       11.32%   
 lin2683         55          0         55       11.75%   
 SA1915          56          0         56       11.97%   
 MA3520          56          0         56       11.97%   
 VNG1414G        44          0         44        9.40%   
 CAC2264         57          0         57       12.18%   
 SP1024          50          0         50       10.68%   
 SPy1145         50          0         50       10.68%   
 L0082           53          0         53       11.32%   
 MG394           62          0         62       13.25%   
 MPN576          62          0         62       13.25%   
 MYPU_3390       55          0         55       11.75%   
 TVN0796         81          0         81       17.31%   
 Ta0811          81          0         81       17.31%   
 -------------------------------------------------------
 Sum           1261          0       1261       10.36%   


The table above shows the amount of gaps ('-') and other 'wildcard'
characters ('X', '?', etc.) and their percentage of the 468 columns
in the alignment.
Sequences with more than 50% ambiguous characters are marked with a '!' and 
should be checked, whether they have sufficient overlap to other sequences.
Sequences with 100% ambiguous characters do not hold any phylogenetic
information and had to be discarded from the analysis.


SEQUENCE COMPOSITION (SEQUENCES IN INPUT ORDER)

              5% chi-square test  p-value
 MJ1597            failed           0.43%  
 MTH1380           failed           0.20%  
 MK0122            failed           0.00%  
 AF0852            failed           0.79%  
 APE1962           passed          39.26%  
 SSO0530           passed          11.32%  
 PAE0798           failed           2.49%  
 PAB2018           failed           0.28%  
 PH1654            failed           0.19%  
 TVN0047           passed          77.40%  
 Ta1509            passed          24.23%  
 BH3765            passed          29.61%  
 BS_glyA           passed           9.57%  
 lin2683           passed           7.21%  
 SA1915            failed           4.92%  
 MA3520            failed           1.87%  
 VNG1414G          failed           0.00%  
 CAC2264           failed           3.15%  
 SP1024            passed           7.21%  
 SPy1145           failed           0.31%  
 L0082             failed           0.64%  
 MG394             passed          13.94%  
 MPN576            passed          79.52%  
 MYPU_3390         failed           0.96%  
 TVN0796           failed           4.32%  
 Ta0811            failed           0.00%  

The chi-square tests compares the amino acid composition of each sequence
to the frequency distribution assumed in the maximum likelihood model.


IDENTICAL SEQUENCES

The sequences in each of the following groups are all identical. To speed
up computation please remove all but one of each group from the data set.

 All sequences are unique.


MAXIMUM LIKELIHOOD DISTANCES

Maximum likelihood distances are computed using the selected model of
substitution and rate heterogeneity.

  26
MJ1597      0.00000  0.44787  0.59570  0.64402  0.86209  0.84641  0.97037
            0.61760  0.60893  0.82645  0.81336  1.28283  1.27153  1.29606
            1.20345  1.29292  1.32689  1.18300  1.25005  1.38114  1.31639
            1.34859  1.35971  1.35500  1.28549  1.33356
MTH1380     0.44787  0.00000  0.59129  0.66986  0.85053  0.85331  0.92108
            0.70162  0.69082  0.79470  0.82229  1.30528  1.27547  1.30100
            1.19471  1.26244  1.22581  1.14961  1.28816  1.35686  1.36397
            1.33068  1.33732  1.37078  1.31868  1.37867
MK0122      0.59570  0.59129  0.00000  0.68533  0.90106  0.85699  0.89929
            0.75017  0.75409  0.84923  0.83679  1.25372  1.26676  1.37299
            1.21368  1.31703  1.19326  1.28497  1.31841  1.34204  1.41317
            1.42636  1.41896  1.47020  1.30886  1.31812
AF0852      0.64402  0.66986  0.68533  0.00000  0.95294  0.82269  0.86005
            0.73076  0.72676  0.75225  0.83817  1.27239  1.28685  1.34029
            1.23111  1.28733  1.39188  1.21180  1.29073  1.38431  1.28857
            1.33151  1.32026  1.27687  1.29751  1.31936
APE1962     0.86209  0.85053  0.90106  0.95294  0.00000  0.44397  0.74607
            0.71888  0.71256  0.86719  0.87140  1.46509  1.40069  1.49822
            1.40190  1.53436  1.60743  1.48877  1.45338  1.49399  1.43375
            1.55574  1.53743  1.47294  1.42349  1.43127
SSO0530     0.84641  0.85331  0.85699  0.82269  0.44397  0.00000  0.66391
            0.66392  0.65966  0.84016  0.85730  1.45252  1.48523  1.48793
            1.37302  1.46013  1.57167  1.50624  1.35869  1.47024  1.41337
            1.51969  1.49114  1.47215  1.35967  1.39627
PAE0798     0.97037  0.92108  0.89929  0.86005  0.74607  0.66391  0.00000
            0.78262  0.77501  0.92322  0.87883  1.37514  1.34662  1.43416
            1.36041  1.35772  1.45170  1.41216  1.31615  1.31660  1.44133
            1.37054  1.38257  1.41523  1.36185  1.42774
PAB2018     0.61760  0.70162  0.75017  0.73076  0.71888  0.66392  0.78262
            0.00000  0.01679  0.77069  0.76988  1.30633  1.26597  1.32922
            1.25033  1.31113  1.32891  1.24838  1.32242  1.35911  1.34280
            1.36743  1.39239  1.38309  1.34931  1.32949
PH1654      0.60893  0.69082  0.75409  0.72676  0.71256  0.65966  0.77501
            0.01679  0.00000  0.78653  0.77551  1.31413  1.27343  1.33784
            1.25797  1.31896  1.33735  1.25911  1.32624  1.36245  1.34617
            1.35712  1.39383  1.38418  1.34494  1.33158
TVN0047     0.82645  0.79470  0.84923  0.75225  0.86719  0.84016  0.92322
            0.77069  0.78653  0.00000  0.17821  1.42362  1.43824  1.48802
            1.33435  1.42744  1.56271  1.34834  1.40445  1.41191  1.40252
            1.44166  1.45691  1.48013  1.39952  1.42229
Ta1509      0.81336  0.82229  0.83679  0.83817  0.87140  0.85730  0.87883
            0.76988  0.77551  0.17821  0.00000  1.42884  1.37796  1.41112
            1.29060  1.47324  1.57110  1.34042  1.42424  1.43016  1.41308
            1.44392  1.46976  1.47414  1.39302  1.43776
BH3765      1.28283  1.30528  1.25372  1.27239  1.46509  1.45252  1.37514
            1.30633  1.31413  1.42362  1.42884  0.00000  0.24421  0.31824
            0.35045  0.50704  0.66213  0.48419  0.54713  0.54899  0.53305
            0.76310  0.74396  0.70601  1.60389  1.59123
BS_glyA     1.27153  1.27547  1.26676  1.28685  1.40069  1.48523  1.34662
            1.26597  1.27343  1.43824  1.37796  0.24421  0.00000  0.32796
            0.28925  0.54382  0.67492  0.44087  0.47741  0.51475  0.53142
            0.72865  0.74082  0.65344  1.66819  1.54605
lin2683     1.29606  1.30100  1.37299  1.34029  1.49822  1.48793  1.43416
            1.32922  1.33784  1.48802  1.41112  0.31824  0.32796  0.00000
            0.36863  0.54534  0.70136  0.47054  0.53032  0.54336  0.51155
            0.71946  0.76817  0.72846  1.68457  1.64730
SA1915      1.20345  1.19471  1.21368  1.23111  1.40190  1.37302  1.36041
            1.25033  1.25797  1.33435  1.29060  0.35045  0.28925  0.36863
            0.00000  0.49420  0.68060  0.44414  0.50522  0.53768  0.50772
            0.64835  0.67268  0.60871  1.72099  1.65663
MA3520      1.29292  1.26244  1.31703  1.28733  1.53436  1.46013  1.35772
            1.31113  1.31896  1.42744  1.47324  0.50704  0.54382  0.54534
            0.49420  0.00000  0.63806  0.45876  0.56148  0.59699  0.58567
            0.67114  0.68003  0.65012  1.72542  1.72505
VNG1414G    1.32689  1.22581  1.19326  1.39188  1.60743  1.57167  1.45170
            1.32891  1.33735  1.56271  1.57110  0.66213  0.67492  0.70136
            0.68060  0.63806  0.00000  0.65796  0.77456  0.72850  0.80207
            0.77169  0.77659  0.87622  1.83535  1.68843
CAC2264     1.18300  1.14961  1.28497  1.21180  1.48877  1.50624  1.41216
            1.24838  1.25911  1.34834  1.34042  0.48419  0.44087  0.47054
            0.44414  0.45876  0.65796  0.00000  0.52577  0.54182  0.55735
            0.66728  0.70788  0.67132  1.58137  1.56098
SP1024      1.25005  1.28816  1.31841  1.29073  1.45338  1.35869  1.31615
            1.32242  1.32624  1.40445  1.42424  0.54713  0.47741  0.53032
            0.50522  0.56148  0.77456  0.52577  0.00000  0.27361  0.33031
            0.64956  0.64135  0.65710  1.59794  1.59722
SPy1145     1.38114  1.35686  1.34204  1.38431  1.49399  1.47024  1.31660
            1.35911  1.36245  1.41191  1.43016  0.54899  0.51475  0.54336
            0.53768  0.59699  0.72850  0.54182  0.27361  0.00000  0.31578
            0.63950  0.65621  0.68183  1.70055  1.59735
L0082       1.31639  1.36397  1.41317  1.28857  1.43375  1.41337  1.44133
            1.34280  1.34617  1.40252  1.41308  0.53305  0.53142  0.51155
            0.50772  0.58567  0.80207  0.55735  0.33031  0.31578  0.00000
            0.61860  0.64691  0.62878  1.61374  1.65785
MG394       1.34859  1.33068  1.42636  1.33151  1.55574  1.51969  1.37054
            1.36743  1.35712  1.44166  1.44392  0.76310  0.72865  0.71946
            0.64835  0.67114  0.77169  0.66728  0.64956  0.63950  0.61860
            0.00000  0.25056  0.65365  1.91233  1.87275
MPN576      1.35971  1.33732  1.41896  1.32026  1.53743  1.49114  1.38257
            1.39239  1.39383  1.45691  1.46976  0.74396  0.74082  0.76817
            0.67268  0.68003  0.77659  0.70788  0.64135  0.65621  0.64691
            0.25056  0.00000  0.69703  1.85290  1.82995
MYPU_3390   1.35500  1.37078  1.47020  1.27687  1.47294  1.47215  1.41523
            1.38309  1.38418  1.48013  1.47414  0.70601  0.65344  0.72846
            0.60871  0.65012  0.87622  0.67132  0.65710  0.68183  0.62878
            0.65365  0.69703  0.00000  1.65807  1.66970
TVN0796     1.28549  1.31868  1.30886  1.29751  1.42349  1.35967  1.36185
            1.34931  1.34494  1.39952  1.39302  1.60389  1.66819  1.68457
            1.72099  1.72542  1.83535  1.58137  1.59794  1.70055  1.61374
            1.91233  1.85290  1.65807  0.00000  0.41192
Ta0811      1.33356  1.37867  1.31812  1.31936  1.43127  1.39627  1.42774
            1.32949  1.33158  1.42229  1.43776  1.59123  1.54605  1.64730
            1.65663  1.72505  1.68843  1.56098  1.59722  1.59735  1.65785
            1.87275  1.82995  1.66970  0.41192  0.00000

Average distance (over all possible pairs of sequences):  1.09738


RATE HETEROGENEITY

Model of rate heterogeneity: uniform rate


TREE SEARCH

2 tree topologies were specified by the user.


MAXIMUM LIKELIHOOD BRANCH LENGTHS OF USER DEFINED TREE # 1 (NO CLOCK)

Branch lengths are computed using the selected model of
substitution and rate heterogeneity.


       :-------------------26 Ta0811
    :-27
    :  :--11 Ta1509
 :-44
 :  :                                  :--19 SP1024
 :  :                               :-28
 :  :                               :  :---20 SPy1145
 :  :                          :---29
 :  :                          :    :---21 L0082
 :  :                       :-33
 :  :                       :  :         :---12 BH3765
 :  :                       :  :      :-30
 :  :                       :  :      :  :--13 BS_glyA
 :  :                       :  :   :-31
 :  :                       :  :   :  :---15 SA1915
 :  :                       :  :--32
 :  :                       :      :---14 lin2683
 :  :         :------------36
 :  :         :             :          :--22 MG394
 :  :         :             :    :----34
 :  :         :             :    :     :---23 MPN576
 :  :         :             :---35
 :  :         :             :    :-----24 MYPU_3390
 :  :         :             :
 :  :         :             :----18 CAC2264
 :  :         :
 :            :          :----5 APE1962
 :            :       :-37
 :            :       :  :-------7 PAE0798
 :            :------38
 :            :       :---6 SSO0530
 :            :
 :            :       :-8 PAB2018
 :            :------39
 :            :       :-9 PH1654
 :   --------43
 :            :  :------4 AF0852
 :            :-40
 :            :  :----1 MJ1597
 :            :
 :            :               :-----16 MA3520
 :            :  :-----------41
 :            :  :            :-----17 VNG1414G
 :            :-42
 :            :  :-----2 MTH1380
 :            :
 :            :------3 MK0122
 :
 :------------------25 TVN0796
 :
 :--10 TVN0047
 

         branch  length     S.E.   branch  length     S.E.
MJ1597        1  0.25977  0.03101      27  0.00001  0.00040
MTH1380       2  0.29544  0.03473      28  0.06492  0.01669
MK0122        3  0.42527  0.03936      29  0.18129  0.02721
AF0852        4  0.42634  0.03965      30  0.05845  0.01648
APE1962       5  0.28601  0.03270      31  0.03259  0.01419
SSO0530       6  0.20381  0.02844      32  0.11987  0.02384
PAE0798       7  0.49162  0.04406      33  0.02956  0.01706
PAB2018       8  0.01162  0.00606      34  0.27275  0.03473
PH1654        9  0.00522  0.00517      35  0.14739  0.02836
TVN0047      10  0.09976  0.01902      36  0.83294  0.06666
Ta1509       11  0.10309  0.01930      37  0.00387  0.01733
BH3765       12  0.14919  0.02164      38  0.41515  0.04186
BS_glyA      13  0.10388  0.01863      39  0.42620  0.03941
lin2683      14  0.20417  0.02633      40  0.06193  0.01965
SA1915       15  0.18085  0.02447      41  0.72995  0.06488
MA3520       16  0.32100  0.04114      42  0.06188  0.02489
VNG1414G     17  0.32508  0.04168      43  0.52350  0.04651
CAC2264      18  0.26109  0.03078      44  0.00001  0.00056
SP1024       19  0.14118  0.02144
SPy1145      20  0.14440  0.02155
L0082        21  0.14801  0.02272
MG394        22  0.10010  0.02039
MPN576       23  0.15378  0.02347
MYPU_3390    24  0.33426  0.03637
TVN0796      25  1.25132  0.09293     12 iterations until convergence
Ta0811       26  1.29576  0.09514     log L: -17055.99

WARNING --- at least one branch length is close to an internal boundary!


Unrooted user defined tree with maximum likelihood branch lengths
(in CLUSTAL W notation):

(TVN0047:0.09976,((Ta0811:1.29576,Ta1509:0.10309)99:0.00001,(((((
SP1024:0.14118,SPy1145:0.14440)100:0.06492,L0082:0.14801)100:0.18129,
(((BH3765:0.14919,BS_glyA:0.10388)53:0.05845,SA1915:0.18085)80:0.03259,
lin2683:0.20417)88:0.11987)79:0.02956,((MG394:0.10010,MPN576:0.15378)
80:0.27275,MYPU_3390:0.33426)71:0.14739,CAC2264:0.26109)99:0.83294,
((APE1962:0.28601,PAE0798:0.49162)93:0.00387,SSO0530:0.20381)92:0.41515,
(PAB2018:0.01162,PH1654:0.00522)77:0.42620,(AF0852:0.42634,MJ1597:0.25977)
69:0.06193,((MA3520:0.32100,VNG1414G:0.32508)66:0.72995,MTH1380:0.29544)
61:0.06188,MK0122:0.42527)95:0.52350)99:0.00001,TVN0796:1.25132);


MAXIMUM LIKELIHOOD BRANCH LENGTHS OF USER DEFINED TREE # 2 (NO CLOCK)

Branch lengths are computed using the selected model of
substitution and rate heterogeneity.


                               :---25 TVN0796
                   :----------27
                   :           :---26 Ta0811
             :----38
             :     :                   :--19 SP1024
             :     :                :-28
             :     :                :  :--20 SPy1145
             :     :           :---29
             :     :           :    :---21 L0082
             :     :           :
             :                 :          :--22 MG394
             :                 :    :----30
             :                 :    :     :---23 MPN576
             :                 :---31
             :                 :    :-----24 MYPU_3390
             :      ----------37
             :                 :         :--12 BH3765
             :                 :      :-32
             :                 :      :  :--13 BS_glyA
             :                 :   :-33
             :                 :   :  :---14 lin2683
             :                 :--34
             :                 :   :---15 SA1915
             :                 :
             :                 :     :----16 MA3520
             :                 :  :-35
             :                 :  :  :----18 CAC2264
             :                 :-36
             :                    :--------17 VNG1414G
         :--44
         :   :        :--10 TVN0047
         :   :-------39
         :   :        :--11 Ta1509
         :   :
         :   :         :-8 PAB2018
         :   :   :----40
         :   :   :     :-9 PH1654
         :   :--43
         :       :        :----5 APE1962
         :       :    :--41
         :       :    :   :---6 SSO0530
         :       :---42
         :            :------7 PAE0798
     :--45
     :   :------4 AF0852
 :--46
 :   :-----3 MK0122
 :
 :----2 MTH1380
 :
 :----1 MJ1597
 

         branch  length     S.E.   branch  length     S.E.
MJ1597        1  0.22039  0.02872      27  0.71207  0.07020
MTH1380       2  0.24944  0.03040      28  0.06283  0.01670
MK0122        3  0.34553  0.03611      29  0.20003  0.02795
AF0852        4  0.37032  0.03787      30  0.27938  0.03492
APE1962       5  0.28541  0.03225      31  0.16476  0.02883
SSO0530       6  0.17612  0.02656      32  0.04326  0.01451
PAE0798       7  0.38877  0.03976      33  0.06260  0.01656
PAB2018       8  0.01058  0.00595      34  0.10865  0.02211
PH1654        9  0.00624  0.00535      35  0.02843  0.01603
TVN0047      10  0.08695  0.01841      36  0.06966  0.02008
Ta1509       11  0.09588  0.01909      37  0.67807  0.06591
BH3765       12  0.13901  0.02100      38  0.24054  0.04830
BS_glyA      13  0.11444  0.01936      39  0.46954  0.04476
lin2683      14  0.20515  0.02572      40  0.28125  0.03375
SA1915       15  0.15767  0.02290      41  0.14279  0.02775
MA3520       16  0.25772  0.02999      42  0.18835  0.03183
VNG1414G     17  0.50456  0.04405      43  0.11578  0.02756
CAC2264      18  0.23503  0.02869      44  0.07681  0.02507
SP1024       19  0.14298  0.02156      45  0.10010  0.02446
SPy1145      20  0.14335  0.02149      46  0.08728  0.02261
L0082        21  0.15095  0.02294
MG394        22  0.10776  0.02095
MPN576       23  0.14612  0.02313
MYPU_3390    24  0.32814  0.03606
TVN0796      25  0.21358  0.03290     11 iterations until convergence
Ta0811       26  0.19843  0.03235     log L: -15973.36


Unrooted user defined tree with maximum likelihood branch lengths
(in CLUSTAL W notation):

(MJ1597:0.22039,(((((TVN0796:0.21358,Ta0811:0.19843)100:0.71207,(
((SP1024:0.14298,SPy1145:0.14335)98:0.06283,L0082:0.15095)92:0.20003,
((MG394:0.10776,MPN576:0.14612)71:0.27938,MYPU_3390:0.32814)87:0.16476,
(((BH3765:0.13901,BS_glyA:0.11444)78:0.04326,lin2683:0.20515)81:0.06260,
SA1915:0.15767)77:0.10865,((MA3520:0.25772,CAC2264:0.23503)64:0.02843,
VNG1414G:0.50456)50:0.06966)98:0.67807)96:0.24054,(TVN0047:0.08695,
Ta1509:0.09588)83:0.46954,((PAB2018:0.01058,PH1654:0.00624)98:0.28125,
((APE1962:0.28541,SSO0530:0.17612)89:0.14279,PAE0798:0.38877)74:0.18835)
61:0.11578)52:0.07681,AF0852:0.37032)76:0.10010,MK0122:0.34553)88:0.08728,
MTH1380:0.24944);


COMPARISON OF USER TREES (NO CLOCK)

Tree   log L   difference    S.E.      p-1sKH     p-SH       c-ELW      2sKH
-------------------------------------------------------------------------------
 1  -17055.99  1082.62       61.49    0.0000 -   0.0000 -   0.0000 -       -
 2  -15973.36     0.00  <---- best    1.0000 +   1.0000 +   1.0000 +    best

The columns show the results and p-values of the following tests:
1sKH - one sided KH test based on pairwise SH tests (Shimodaira-Hasegawa
       2000, Goldman et al., 2001, Kishino-Hasegawa 1989)
SH   - Shimodaira-Hasegawa test (2000)
ELW  - Expected Likelihood Weight (Strimmer-Rambaut 2002)
2sKH - two sided Kishino-Hasegawa test (1989)

Plus signs denote the confidence sets. Minus signs denote significant
exclusion. All tests used 5% significance level. 1sKH, SH, and ELW
performed 1000 resamplings using the RELL method.


TIME STAMP

Date and time: Tue Sep  4 21:08:02 2007
Runtime (excl. input) : 4 seconds (= 0.1 minutes = 0.0 hours)
Runtime (incl. input) : 4 seconds (= 0.1 minutes = 0.0 hours)
