# Supplementary material for: Horizontal Gene Transfers in prokaryotes show differential preferences for metabolic and translational genes
Source: BMC Evol Biol. 2009 Jan 10;9:9. doi: 10.1186/1471-2148-9-9 (PMC2651853; doi:10.1186/1471-2148-9-9)
Supplement: Additional file 6 — Likelihood based tree comparisons. All likelihood based tree comparison outputs are provided. [file 1471-2148-9-9-S6.zip › puzzle/COG0114_MA1001_slr0018]

TREE-PUZZLE 5.1.pl25

Input file name: /scratch/local/kanhere/COG0114_Archaea_Bacteria_comb.infile
User tree file name: /scratch/local/kanhere/COG0114_Archaea_Bacteria_comb.tmp_tree
Type of analysis: user tree evaluation
Parameter estimation: approximate (faster)
Parameter estimation uses: neighbor-joining tree (for substitution process and rate variation)

Standard errors (S.E.) are obtained by the curvature method.
The upper and lower bounds of an approximate 95% confidence interval
for parameter or branch length x are x-1.96*S.E. and x+1.96*S.E.


SEQUENCE ALIGNMENT

Input data: 7 sequences with 506 amino acid sites
Number of constant sites: 90 (= 17.8% of all sites)
Number of site patterns: 420
Number of constant site patterns: 18 (= 4.3% of all site patterns)


SUBSTITUTION PROCESS

Model of substitution: VT (Mueller-Vingron 2000)
Amino acid frequencies (user specified):

 pi(A) =   7.8%
 pi(R) =   5.3%
 pi(N) =   4.4%
 pi(D) =   5.3%
 pi(C) =   1.6%
 pi(Q) =   3.7%
 pi(E) =   6.3%
 pi(G) =   7.2%
 pi(H) =   2.4%
 pi(I) =   6.1%
 pi(L) =   9.1%
 pi(K) =   6.0%
 pi(M) =   2.3%
 pi(F) =   4.2%
 pi(P) =   4.6%
 pi(S) =   6.4%
 pi(T) =   5.7%
 pi(W) =   1.3%
 pi(Y) =   3.4%
 pi(V) =   7.1%


AMBIGUOUS CHARACTERS IN THE SEQUENCE (SEQUENCES IN INPUT ORDER)

               gaps  wildcards        sum   % sequence
 MA1001           8          0          8        1.58%   
 slr0018         40          0         40        7.91%   
 DR2627          42          0         42        8.30%   
 VNG1356G        36          0         36        7.11%   
 APE1816         55          0         55       10.87%   
 PAE2743         64          0         64       12.65%   
 SSO1077         61          0         61       12.06%   
 -------------------------------------------------------
 Sum            306          0        306        8.64%   


The table above shows the amount of gaps ('-') and other 'wildcard'
characters ('X', '?', etc.) and their percentage of the 506 columns
in the alignment.
Sequences with more than 50% ambiguous characters are marked with a '!' and 
should be checked, whether they have sufficient overlap to other sequences.
Sequences with 100% ambiguous characters do not hold any phylogenetic
information and had to be discarded from the analysis.


SEQUENCE COMPOSITION (SEQUENCES IN INPUT ORDER)

              5% chi-square test  p-value
 MA1001            passed          38.79%  
 slr0018           failed           0.02%  
 DR2627            failed           0.43%  
 VNG1356G          failed           0.00%  
 APE1816           failed           0.00%  
 PAE2743           passed           5.37%  
 SSO1077           passed          12.32%  

The chi-square tests compares the amino acid composition of each sequence
to the frequency distribution assumed in the maximum likelihood model.


IDENTICAL SEQUENCES

The sequences in each of the following groups are all identical. To speed
up computation please remove all but one of each group from the data set.

 All sequences are unique.


MAXIMUM LIKELIHOOD DISTANCES

Maximum likelihood distances are computed using the selected model of
substitution and rate heterogeneity.

  7
MA1001      0.00000  0.58518  0.61825  0.87537  1.22735  1.20476  1.05995
slr0018     0.58518  0.00000  0.53631  0.74339  1.18260  1.13176  1.04098
DR2627      0.61825  0.53631  0.00000  0.70859  1.15386  1.08021  1.04521
VNG1356G    0.87537  0.74339  0.70859  0.00000  1.00430  0.97806  1.03954
APE1816     1.22735  1.18260  1.15386  1.00430  0.00000  0.63345  0.64389
PAE2743     1.20476  1.13176  1.08021  0.97806  0.63345  0.00000  0.60883
SSO1077     1.05995  1.04098  1.04521  1.03954  0.64389  0.60883  0.00000

Average distance (over all possible pairs of sequences):  0.90961


RATE HETEROGENEITY

Model of rate heterogeneity: uniform rate


TREE SEARCH

2 tree topologies were specified by the user.


MAXIMUM LIKELIHOOD BRANCH LENGTHS OF USER DEFINED TREE # 1 (NO CLOCK)

Branch lengths are computed using the selected model of
substitution and rate heterogeneity.


                        :--------5 APE1816
                   :----8
                   :    :-------6 PAE2743
    :--------------9
    :              :-----7 SSO1077
 :-11
 :  :   :------3 DR2627
 :  :--10
 :      :------2 slr0018
 :
 :-----------4 VNG1356G
 :
 :---------1 MA1001
 

         branch  length     S.E.   branch  length     S.E.
MA1001        1  0.38746  0.03710       8  0.13365  0.02945
slr0018       2  0.27541  0.03066       9  0.58994  0.05359
DR2627        3  0.27459  0.03087      10  0.05176  0.01947
VNG1356G      4  0.50324  0.04328      11  0.00001  0.00115
APE1816       5  0.35085  0.03771
PAE2743       6  0.32011  0.03635     8 iterations until convergence
SSO1077       7  0.22135  0.03225     log L: -6242.57

WARNING --- at least one branch length is close to an internal boundary!


Unrooted user defined tree with maximum likelihood branch lengths
(in CLUSTAL W notation):

(MA1001:0.38746,(((APE1816:0.35085,PAE2743:0.32011)100:0.13365,SSO1077:0.22135)
100:0.58994,(DR2627:0.27459,slr0018:0.27541)100:0.05176)100:0.00001,
VNG1356G:0.50324);


MAXIMUM LIKELIHOOD BRANCH LENGTHS OF USER DEFINED TREE # 2 (NO CLOCK)

Branch lengths are computed using the selected model of
substitution and rate heterogeneity.


                              :--------5 APE1816
                          :---8
                          :   :--------6 PAE2743
             :------------9
             :            :------7 SSO1077
      :-----10
      :      :--------4 VNG1356G
 :---11
 :    :------3 DR2627
 :
 :------2 slr0018
 :
 :--------1 MA1001
 

         branch  length     S.E.   branch  length     S.E.
MA1001        1  0.36777  0.03600       8  0.08533  0.02644
slr0018       2  0.23769  0.02931       9  0.47865  0.04959
DR2627        3  0.23118  0.02965      10  0.21230  0.03516
VNG1356G      4  0.32502  0.03841      11  0.10567  0.02476
APE1816       5  0.34910  0.03748
PAE2743       6  0.32493  0.03649     9 iterations until convergence
SSO1077       7  0.27058  0.03420     log L: -6200.05


Unrooted user defined tree with maximum likelihood branch lengths
(in CLUSTAL W notation):

(MA1001:0.36777,((((APE1816:0.34910,PAE2743:0.32493)96:0.08533,SSO1077:0.27058)
100:0.47865,VNG1356G:0.32502)100:0.21230,DR2627:0.23118)93:0.10567,
slr0018:0.23769);


COMPARISON OF USER TREES (NO CLOCK)

Tree   log L   difference    S.E.      p-1sKH     p-SH       c-ELW      2sKH
-------------------------------------------------------------------------------
 1   -6242.57    42.52       12.86    0.0000 -   0.0000 -   0.0000 -       -
 2   -6200.05     0.00  <---- best    1.0000 +   1.0000 +   1.0000 +    best

The columns show the results and p-values of the following tests:
1sKH - one sided KH test based on pairwise SH tests (Shimodaira-Hasegawa
       2000, Goldman et al., 2001, Kishino-Hasegawa 1989)
SH   - Shimodaira-Hasegawa test (2000)
ELW  - Expected Likelihood Weight (Strimmer-Rambaut 2002)
2sKH - two sided Kishino-Hasegawa test (1989)

Plus signs denote the confidence sets. Minus signs denote significant
exclusion. All tests used 5% significance level. 1sKH, SH, and ELW
performed 1000 resamplings using the RELL method.


TIME STAMP

Date and time: Tue Sep  4 18:40:12 2007
Runtime (excl. input) : 1 seconds (= 0.0 minutes = 0.0 hours)
Runtime (incl. input) : 1 seconds (= 0.0 minutes = 0.0 hours)
