# Supplementary material for: Horizontal Gene Transfers in prokaryotes show differential preferences for metabolic and translational genes
Source: BMC Evol Biol. 2009 Jan 10;9:9. doi: 10.1186/1471-2148-9-9 (PMC2651853; doi:10.1186/1471-2148-9-9)
Supplement: Additional file 6 — Likelihood based tree comparisons. All likelihood based tree comparison outputs are provided. [file 1471-2148-9-9-S6.zip › puzzle/COG0114_VNG1356G_fumC]

TREE-PUZZLE 5.1.pl25

Input file name: /scratch/local/kanhere/COG0114_Archaea_gamma_comb.infile
User tree file name: /scratch/local/kanhere/COG0114_Archaea_gamma_comb.tmp_tree
Type of analysis: user tree evaluation
Parameter estimation: approximate (faster)
Parameter estimation uses: neighbor-joining tree (for substitution process and rate variation)

Standard errors (S.E.) are obtained by the curvature method.
The upper and lower bounds of an approximate 95% confidence interval
for parameter or branch length x are x-1.96*S.E. and x+1.96*S.E.


SEQUENCE ALIGNMENT

Input data: 16 sequences with 505 amino acid sites
Number of constant sites: 73 (= 14.5% of all sites)
Number of site patterns: 443
Number of constant site patterns: 18 (= 4.1% of all site patterns)


SUBSTITUTION PROCESS

Model of substitution: VT (Mueller-Vingron 2000)
Amino acid frequencies (user specified):

 pi(A) =   7.8%
 pi(R) =   5.3%
 pi(N) =   4.4%
 pi(D) =   5.3%
 pi(C) =   1.6%
 pi(Q) =   3.7%
 pi(E) =   6.3%
 pi(G) =   7.2%
 pi(H) =   2.4%
 pi(I) =   6.1%
 pi(L) =   9.1%
 pi(K) =   6.0%
 pi(M) =   2.3%
 pi(F) =   4.2%
 pi(P) =   4.6%
 pi(S) =   6.4%
 pi(T) =   5.7%
 pi(W) =   1.3%
 pi(Y) =   3.4%
 pi(V) =   7.1%


AMBIGUOUS CHARACTERS IN THE SEQUENCE (SEQUENCES IN INPUT ORDER)

               gaps  wildcards        sum   % sequence
 ECs2317         38          0         38        7.52%   
 ZfumC           38          0         38        7.52%   
 fumC            38          0         38        7.52%   
 STM1469         38          0         38        7.52%   
 YPO2264         40          0         40        7.92%   
 HI1398          41          1         42        8.32%   
 PM0823          41          0         41        8.12%   
 PA0854          41          0         41        8.12%   
 MA1001           7          0          7        1.39%   
 VNG1356G        35          0         35        6.93%   
 PA4470          47          0         47        9.31%   
 VC1573          44          0         44        8.71%   
 XF1554          32          0         32        6.34%   
 APE1816         54          0         54       10.69%   
 PAE2743         63          0         63       12.48%   
 SSO1077         60          0         60       11.88%   
 -------------------------------------------------------
 Sum            657          1        658        8.14%   


The table above shows the amount of gaps ('-') and other 'wildcard'
characters ('X', '?', etc.) and their percentage of the 505 columns
in the alignment.
Sequences with more than 50% ambiguous characters are marked with a '!' and 
should be checked, whether they have sufficient overlap to other sequences.
Sequences with 100% ambiguous characters do not hold any phylogenetic
information and had to be discarded from the analysis.


SEQUENCE COMPOSITION (SEQUENCES IN INPUT ORDER)

              5% chi-square test  p-value
 ECs2317           failed           0.43%  
 ZfumC             failed           0.43%  
 fumC              failed           0.37%  
 STM1469           failed           0.04%  
 YPO2264           failed           0.05%  
 HI1398            passed           9.85%  
 PM0823            passed          11.62%  
 PA0854            failed           0.00%  
 MA1001            passed          38.79%  
 VNG1356G          failed           0.00%  
 PA4470            failed           0.00%  
 VC1573            failed           0.00%  
 XF1554            failed           0.04%  
 APE1816           failed           0.00%  
 PAE2743           passed           5.37%  
 SSO1077           passed          12.32%  

The chi-square tests compares the amino acid composition of each sequence
to the frequency distribution assumed in the maximum likelihood model.


IDENTICAL SEQUENCES

The sequences in each of the following groups are all identical. To speed
up computation please remove all but one of each group from the data set.

ECs2317, ZfumC.


MAXIMUM LIKELIHOOD DISTANCES

Maximum likelihood distances are computed using the selected model of
substitution and rate heterogeneity.

  16
ECs2317     0.00000  0.00000  0.00211  0.08393  0.19069  0.50057  0.48027
            0.51735  0.65908  0.69601  0.88511  0.83190  0.85373  1.07436
            1.12065  1.05104
ZfumC       0.00000  0.00000  0.00211  0.08393  0.19069  0.50057  0.48027
            0.51735  0.65908  0.69601  0.88511  0.83190  0.85373  1.07436
            1.12065  1.05104
fumC        0.00211  0.00211  0.00000  0.08400  0.19116  0.50180  0.48149
            0.51860  0.66038  0.69505  0.88490  0.83398  0.84905  1.07478
            1.12110  1.04522
STM1469     0.08393  0.08393  0.08400  0.00000  0.19913  0.51238  0.49112
            0.54782  0.66737  0.70611  0.89582  0.84573  0.88699  1.05646
            1.14082  1.05608
YPO2264     0.19069  0.19069  0.19116  0.19913  0.00000  0.51085  0.46992
            0.55127  0.65544  0.73977  0.84140  0.84739  0.86600  1.10811
            1.12306  1.04840
HI1398      0.50057  0.50057  0.50180  0.51238  0.51085  0.00000  0.09791
            0.59858  0.60921  0.75226  1.03095  0.95848  0.91206  1.24418
            1.18454  1.12111
PM0823      0.48027  0.48027  0.48149  0.49112  0.46992  0.09791  0.00000
            0.57272  0.61697  0.73948  0.99369  0.91412  0.90612  1.24614
            1.20731  1.11285
PA0854      0.51735  0.51735  0.51860  0.54782  0.55127  0.59858  0.57272
            0.00000  0.67018  0.79649  0.82983  0.77272  0.78218  1.03907
            1.11639  1.10119
MA1001      0.65908  0.65908  0.66038  0.66737  0.65544  0.60921  0.61697
            0.67018  0.00000  0.87660  0.94147  0.93099  0.91799  1.22735
            1.20476  1.05995
VNG1356G    0.69601  0.69601  0.69505  0.70611  0.73977  0.75226  0.73948
            0.79649  0.87660  0.00000  0.79151  0.79698  0.80008  1.00815
            0.98292  1.04329
PA4470      0.88511  0.88511  0.88490  0.89582  0.84140  1.03095  0.99369
            0.82983  0.94147  0.79151  0.00000  0.43468  0.56245  1.11656
            1.07709  1.09131
VC1573      0.83190  0.83190  0.83398  0.84573  0.84739  0.95848  0.91412
            0.77272  0.93099  0.79698  0.43468  0.00000  0.52580  1.09240
            1.08230  1.10002
XF1554      0.85373  0.85373  0.84905  0.88699  0.86600  0.91206  0.90612
            0.78218  0.91799  0.80008  0.56245  0.52580  0.00000  1.03488
            1.06560  1.05517
APE1816     1.07436  1.07436  1.07478  1.05646  1.10811  1.24418  1.24614
            1.03907  1.22735  1.00815  1.11656  1.09240  1.03488  0.00000
            0.63344  0.64384
PAE2743     1.12065  1.12065  1.12110  1.14082  1.12306  1.18454  1.20731
            1.11639  1.20476  0.98292  1.07709  1.08230  1.06560  0.63344
            0.00000  0.60883
SSO1077     1.05104  1.05104  1.04522  1.05608  1.04840  1.12111  1.11285
            1.10119  1.05995  1.04329  1.09131  1.10002  1.05517  0.64384
            0.60883  0.00000

Average distance (over all possible pairs of sequences):  0.78530


RATE HETEROGENEITY

Model of rate heterogeneity: uniform rate


TREE SEARCH

2 tree topologies were specified by the user.


MAXIMUM LIKELIHOOD BRANCH LENGTHS OF USER DEFINED TREE # 1 (NO CLOCK)

Branch lengths are computed using the selected model of
substitution and rate heterogeneity.


                                                  :--------14 APE1816
                                             :---17
                                             :    :--------15 PAE2743
                               :------------18
                               :             :------16 SSO1077
                            :-20
                            :  :  :----------9 MA1001
                            :  :-19
                            :     :----------10 VNG1356G
                         :-21
                         :  :------------13 XF1554
                      :-23
                      :  :   :--------8 PA0854
                      :  :--22
                      :      :-----------11 PA4470
                   :-25
                   :  :         :--6 HI1398
                   :  :--------24
                   :            :-7 PM0823
           :------26
           :       :------------12 VC1573
       :--27
       :   :---5 YPO2264
    :-28
    :  :--4 STM1469
 :-29
 :  :-3 fumC
 :
 :-2 ZfumC
 :
 :-1 ECs2317
 

         branch  length     S.E.   branch  length     S.E.
ECs2317       1  0.00001  0.00265      17  0.09433  0.02653
ZfumC         2  0.00001  0.00265      18  0.52193  0.04937
fumC          3  0.00210  0.00211      19  0.01458  0.01747
STM1469       4  0.05203  0.01171      20  0.03613  0.01792
YPO2264       5  0.09674  0.01722      21  0.04074  0.01783
HI1398        6  0.06601  0.01358      22  0.04870  0.01874
PM0823        7  0.03217  0.01097      23  0.02866  0.01785
PA0854        8  0.33015  0.03402      24  0.35052  0.03516
MA1001        9  0.45686  0.04082      25  0.00001  0.00101
VNG1356G     10  0.45238  0.04061      26  0.24481  0.02984
PA4470       11  0.50703  0.04356      27  0.07333  0.01586
VC1573       12  0.53195  0.04434      28  0.03550  0.01020
XF1554       13  0.52055  0.04377      29  0.00001  0.00233
APE1816      14  0.34131  0.03703
PAE2743      15  0.33262  0.03671     12 iterations until convergence
SSO1077      16  0.26244  0.03341     log L: -10346.06

WARNING --- at least one branch length is close to an internal boundary!


Unrooted user defined tree with maximum likelihood branch lengths
(in CLUSTAL W notation):

(ECs2317:0.00001,((((((((((APE1816:0.34131,PAE2743:0.33262)98:0.09433,
SSO1077:0.26244)100:0.52193,(MA1001:0.45686,VNG1356G:0.45238)100:0.01458)
100:0.03613,XF1554:0.52055)100:0.04074,(PA0854:0.33015,PA4470:0.50703)
100:0.04870)100:0.02866,(HI1398:0.06601,PM0823:0.03217)100:0.35052)
71:0.00001,VC1573:0.53195)96:0.24481,YPO2264:0.09674)100:0.07333,
STM1469:0.05203)100:0.03550,fumC:0.00210)99:0.00001,ZfumC:0.00001);


MAXIMUM LIKELIHOOD BRANCH LENGTHS OF USER DEFINED TREE # 2 (NO CLOCK)

Branch lengths are computed using the selected model of
substitution and rate heterogeneity.


                        :--6 HI1398
                 :-----17
                 :      :-7 PM0823
           :----26
           :     :                              :------11 PA4470
           :     :                         :---18
           :     :                         :    :-----12 VC1573
           :     :                  :-----19
           :     :                  :      :-------13 XF1554
           :     :              :--22
           :     :              :   :               :--------14 APE1816
           :     :              :   :           :--20
           :     :              :   :           :   :--------15 PAE2743
           :     :              :   :----------21
           :     :              :               :-------16 SSO1077
           :     :       :-----23
           :     :       :      :---------10 VNG1356G
           :     :   :--24
           :     :   :   :-------8 PA0854
           :     :--25
           :         :---------9 MA1001
       :--27
       :   :---5 YPO2264
    :-28
    :  :--4 STM1469
 :-29
 :  :-3 fumC
 :
 :-2 ZfumC
 :
 :-1 ECs2317
 

         branch  length     S.E.   branch  length     S.E.
ECs2317       1  0.00001  0.00854      17  0.22765  0.02742
ZfumC         2  0.00001  0.00854      18  0.09432  0.02330
fumC          3  0.00210  0.00211      19  0.19160  0.03115
STM1469       4  0.05210  0.01171      20  0.07368  0.02444
YPO2264       5  0.09498  0.01689      21  0.44804  0.04619
HI1398        6  0.06713  0.01337      22  0.05112  0.02236
PM0823        7  0.03082  0.01029      23  0.19701  0.03016
PA0854        8  0.29046  0.03145      24  0.06000  0.02039
MA1001        9  0.41086  0.03760      25  0.06536  0.01901
VNG1356G     10  0.38257  0.03774      26  0.17036  0.02448
PA4470       11  0.25016  0.02915      27  0.07465  0.01570
VC1573       12  0.21950  0.02764      28  0.03574  0.01021
XF1554       13  0.29460  0.03225      29  0.00001  0.00288
APE1816      14  0.33873  0.03680
PAE2743      15  0.33133  0.03672     9 iterations until convergence
SSO1077      16  0.28946  0.03468     log L: -9846.96

WARNING --- at least one branch length is close to an internal boundary!


Unrooted user defined tree with maximum likelihood branch lengths
(in CLUSTAL W notation):

(ECs2317:0.00001,(((((HI1398:0.06713,PM0823:0.03082)80:0.22765,((
((((PA4470:0.25016,VC1573:0.21950)100:0.09432,XF1554:0.29460)100:0.19160,
((APE1816:0.33873,PAE2743:0.33133)93:0.07368,SSO1077:0.28946)100:0.44804)
92:0.05112,VNG1356G:0.38257)99:0.19701,PA0854:0.29046)79:0.06000,
MA1001:0.41086)56:0.06536)100:0.17036,YPO2264:0.09498)100:0.07465,
STM1469:0.05210)100:0.03574,fumC:0.00210)73:0.00001,ZfumC:0.00001);


COMPARISON OF USER TREES (NO CLOCK)

Tree   log L   difference    S.E.      p-1sKH     p-SH       c-ELW      2sKH
-------------------------------------------------------------------------------
 1  -10346.06   499.10       52.25    0.0000 -   0.0000 -   0.0000 -       -
 2   -9846.96     0.00  <---- best    1.0000 +   1.0000 +   1.0000 +    best

The columns show the results and p-values of the following tests:
1sKH - one sided KH test based on pairwise SH tests (Shimodaira-Hasegawa
       2000, Goldman et al., 2001, Kishino-Hasegawa 1989)
SH   - Shimodaira-Hasegawa test (2000)
ELW  - Expected Likelihood Weight (Strimmer-Rambaut 2002)
2sKH - two sided Kishino-Hasegawa test (1989)

Plus signs denote the confidence sets. Minus signs denote significant
exclusion. All tests used 5% significance level. 1sKH, SH, and ELW
performed 1000 resamplings using the RELL method.


TIME STAMP

Date and time: Tue Sep 11 16:23:56 2007
Runtime (excl. input) : 2 seconds (= 0.0 minutes = 0.0 hours)
Runtime (incl. input) : 2 seconds (= 0.0 minutes = 0.0 hours)
