# Supplementary material for: Horizontal Gene Transfers in prokaryotes show differential preferences for metabolic and translational genes
Source: BMC Evol Biol. 2009 Jan 10;9:9. doi: 10.1186/1471-2148-9-9 (PMC2651853; doi:10.1186/1471-2148-9-9)
Supplement: Additional file 6 — Likelihood based tree comparisons. All likelihood based tree comparison outputs are provided. [file 1471-2148-9-9-S6.zip › puzzle/COG0131_MA0219_lin0575]

TREE-PUZZLE 5.1.pl25

Input file name: /scratch/local/kanhere/COG0131_Archaea_Gramplus_comb.infile
User tree file name: /scratch/local/kanhere/COG0131_Archaea_Gramplus_comb.tmp_tree
Type of analysis: user tree evaluation
Parameter estimation: approximate (faster)
Parameter estimation uses: neighbor-joining tree (for substitution process and rate variation)

Standard errors (S.E.) are obtained by the curvature method.
The upper and lower bounds of an approximate 95% confidence interval
for parameter or branch length x are x-1.96*S.E. and x+1.96*S.E.


SEQUENCE ALIGNMENT

Input data: 14 sequences with 209 amino acid sites
Number of constant sites: 24 (= 11.5% of all sites)
Number of site patterns: 195
Number of constant site patterns: 12 (= 6.2% of all site patterns)


SUBSTITUTION PROCESS

Model of substitution: VT (Mueller-Vingron 2000)
Amino acid frequencies (user specified):

 pi(A) =   7.8%
 pi(R) =   5.3%
 pi(N) =   4.4%
 pi(D) =   5.3%
 pi(C) =   1.6%
 pi(Q) =   3.7%
 pi(E) =   6.3%
 pi(G) =   7.2%
 pi(H) =   2.4%
 pi(I) =   6.1%
 pi(L) =   9.1%
 pi(K) =   6.0%
 pi(M) =   2.3%
 pi(F) =   4.2%
 pi(P) =   4.6%
 pi(S) =   6.4%
 pi(T) =   5.7%
 pi(W) =   1.3%
 pi(Y) =   3.4%
 pi(V) =   7.1%


AMBIGUOUS CHARACTERS IN THE SEQUENCE (SEQUENCES IN INPUT ORDER)

               gaps  wildcards        sum   % sequence
 MK0855           8          0          8        3.83%   
 VNG2295G        13          0         13        6.22%   
 MA0219          18          0         18        8.61%   
 MTH1467         32          0         32       15.31%   
 BH3581          15          0         15        7.18%   
 BS_hisB         15          0         15        7.18%   
 SA2468          17          0         17        8.13%   
 L0068            9          0          9        4.31%   
 CAC0938         12          0         12        5.74%   
 lin0575         15          0         15        7.18%   
 MJ0698          12          0         12        5.74%   
 AF0985          31          0         31       14.83%   
 PAE0990         23          0         23       11.00%   
 SSO0596         16          0         16        7.66%   
 -------------------------------------------------------
 Sum            236          0        236        8.07%   


The table above shows the amount of gaps ('-') and other 'wildcard'
characters ('X', '?', etc.) and their percentage of the 209 columns
in the alignment.
Sequences with more than 50% ambiguous characters are marked with a '!' and 
should be checked, whether they have sufficient overlap to other sequences.
Sequences with 100% ambiguous characters do not hold any phylogenetic
information and had to be discarded from the analysis.


SEQUENCE COMPOSITION (SEQUENCES IN INPUT ORDER)

              5% chi-square test  p-value
 MK0855            failed           2.66%  
 VNG2295G          failed           0.00%  
 MA0219            passed          14.66%  
 MTH1467           failed           0.04%  
 BH3581            failed           2.48%  
 BS_hisB           failed           2.49%  
 SA2468            passed          19.30%  
 L0068             failed           3.35%  
 CAC0938           failed           2.23%  
 lin0575           passed          39.51%  
 MJ0698            passed           7.36%  
 AF0985            failed           0.65%  
 PAE0990           failed           0.03%  
 SSO0596           passed          12.39%  

The chi-square tests compares the amino acid composition of each sequence
to the frequency distribution assumed in the maximum likelihood model.


IDENTICAL SEQUENCES

The sequences in each of the following groups are all identical. To speed
up computation please remove all but one of each group from the data set.

 All sequences are unique.


MAXIMUM LIKELIHOOD DISTANCES

Maximum likelihood distances are computed using the selected model of
substitution and rate heterogeneity.

  14
MK0855      0.00000  0.74963  0.72108  0.72829  0.80528  0.79295  1.03184
            0.87447  0.82968  0.87981  0.77586  1.05630  1.16687  0.92722
VNG2295G    0.74963  0.00000  0.76101  0.77356  0.86342  0.88259  1.14189
            0.95164  0.86198  0.95019  0.86715  1.09078  1.11788  0.98401
MA0219      0.72108  0.76101  0.00000  0.65793  0.80622  0.78399  0.94878
            0.74119  0.75260  0.70110  0.74244  0.88719  1.05278  0.94147
MTH1467     0.72829  0.77356  0.65793  0.00000  0.87207  0.86555  1.12396
            0.95596  0.89729  0.87487  0.73917  0.92195  1.00334  0.95023
BH3581      0.80528  0.86342  0.80622  0.87207  0.00000  0.21728  0.71538
            0.75305  0.73808  0.61147  0.85509  1.17672  1.15501  1.02918
BS_hisB     0.79295  0.88259  0.78399  0.86555  0.21728  0.00000  0.78128
            0.74314  0.73902  0.66893  0.83425  1.13812  1.08282  1.01509
SA2468      1.03184  1.14189  0.94878  1.12396  0.71538  0.78128  0.00000
            0.76913  0.86403  0.69606  1.03666  1.20829  1.31812  1.25521
L0068       0.87447  0.95164  0.74119  0.95596  0.75305  0.74314  0.76913
            0.00000  0.67445  0.64189  1.05477  1.01593  1.20354  0.92787
CAC0938     0.82968  0.86198  0.75260  0.89729  0.73808  0.73902  0.86403
            0.67445  0.00000  0.51190  0.84438  1.10354  1.19952  1.01172
lin0575     0.87981  0.95019  0.70110  0.87487  0.61147  0.66893  0.69606
            0.64189  0.51190  0.00000  0.81011  0.99847  1.16921  0.92913
MJ0698      0.77586  0.86715  0.74244  0.73917  0.85509  0.83425  1.03666
            1.05477  0.84438  0.81011  0.00000  1.11434  1.25606  0.94303
AF0985      1.05630  1.09078  0.88719  0.92195  1.17672  1.13812  1.20829
            1.01593  1.10354  0.99847  1.11434  0.00000  0.84376  0.99863
PAE0990     1.16687  1.11788  1.05278  1.00334  1.15501  1.08282  1.31812
            1.20354  1.19952  1.16921  1.25606  0.84376  0.00000  0.97748
SSO0596     0.92722  0.98401  0.94147  0.95023  1.02918  1.01509  1.25521
            0.92787  1.01172  0.92913  0.94303  0.99863  0.97748  0.00000

Average distance (over all possible pairs of sequences):  0.90590


RATE HETEROGENEITY

Model of rate heterogeneity: uniform rate


TREE SEARCH

2 tree topologies were specified by the user.


MAXIMUM LIKELIHOOD BRANCH LENGTHS OF USER DEFINED TREE # 1 (NO CLOCK)

Branch lengths are computed using the selected model of
substitution and rate heterogeneity.


                                     :---6 BS_hisB
                                  :-15
                                  :  :--------------7 SA2468
                         :-------16
                         :        :--5 BH3581
                     :--17
                     :   :------10 lin0575
                 :--18
                 :   :--------8 L0068
          :-----19
          :      :-------9 CAC0938
 :-------24
 :        :        :-------3 MA0219
 :        :    :--20
 :        :    :   :----------2 VNG2295G
 :        :---21
 :        :    :--------4 MTH1467
 :        :
 :        :     :---------------12 AF0985
 :        :  :-22
 :        :  :  :----------11 MJ0698
 :        :-23
 :           :--------1 MK0855
 :
 :---------14 SSO0596
 :
 :-------------13 PAE0990
 

         branch  length     S.E.   branch  length     S.E.
MK0855        1  0.38959  0.05772      15  0.02133  0.01958
VNG2295G      2  0.49252  0.06731      16  0.31862  0.05297
MA0219        3  0.30753  0.05322      17  0.06301  0.03000
MTH1467       4  0.38223  0.06036      18  0.05090  0.02917
BH3581        5  0.09146  0.02886      19  0.24516  0.04964
BS_hisB       6  0.12211  0.03113      20  0.05511  0.03512
SA2468        7  0.65793  0.07658      21  0.09992  0.03873
L0068         8  0.38365  0.05646      22  0.00976  0.03348
CAC0938       9  0.29780  0.04969      23  0.03548  0.03078
lin0575      10  0.25611  0.04685      24  0.32497  0.06677
MJ0698       11  0.47312  0.06618
AF0985       12  0.72571  0.08840
PAE0990      13  0.61405  0.08560     9 iterations until convergence
SSO0596      14  0.39738  0.06918     log L: -4906.13


Unrooted user defined tree with maximum likelihood branch lengths
(in CLUSTAL W notation):

(PAE0990:0.61405,((((((BS_hisB:0.12211,SA2468:0.65793)84:0.02133,
BH3581:0.09146)95:0.31862,lin0575:0.25611)100:0.06301,L0068:0.38365)
100:0.05090,CAC0938:0.29780)100:0.24516,((MA0219:0.30753,VNG2295G:0.49252)
65:0.05511,MTH1467:0.38223)65:0.09992,((AF0985:0.72571,MJ0698:0.47312)
75:0.00976,MK0855:0.38959)62:0.03548)100:0.32497,SSO0596:0.39738);


MAXIMUM LIKELIHOOD BRANCH LENGTHS OF USER DEFINED TREE # 2 (NO CLOCK)

Branch lengths are computed using the selected model of
substitution and rate heterogeneity.


                        :---5 BH3581
               :-------15
               :        :---6 BS_hisB
               :
               :    :------9 CAC0938
               :---16
               :    :-----10 lin0575
      :-------17
      :        :------------7 SA2468
      :        :
      :        :--------8 L0068
      :
      :             :---------12 AF0985
      :       :----18
      :       :     :-----------13 PAE0990
      :------19
      :       :---------14 SSO0596
 :---20
 :    :--------3 MA0219
 :    :
 :    :----------4 MTH1467
 :    :
 :    :----------11 MJ0698
 :
 :----------2 VNG2295G
 :
 :-------1 MK0855
 

         branch  length     S.E.   branch  length     S.E.
MK0855        1  0.32150  0.05497      15  0.31421  0.05159
VNG2295G      2  0.47074  0.06519      16  0.11928  0.03519
MA0219        3  0.37496  0.05584      17  0.30118  0.05310
MTH1467       4  0.44915  0.06347      18  0.19512  0.06353
BH3581        5  0.11270  0.02981      19  0.28852  0.06073
BS_hisB       6  0.11019  0.02978      20  0.13477  0.04213
SA2468        7  0.56125  0.07010
L0068         8  0.39183  0.05629
CAC0938       9  0.29422  0.04855
lin0575      10  0.23644  0.04419
MJ0698       11  0.49399  0.06673
AF0985       12  0.43302  0.07126
PAE0990      13  0.50901  0.07756     7 iterations until convergence
SSO0596      14  0.43766  0.06898     log L: -4854.63


Unrooted user defined tree with maximum likelihood branch lengths
(in CLUSTAL W notation):

(MK0855:0.32150,(((BH3581:0.11270,BS_hisB:0.11019)99:0.31421,(CAC0938:0.29422,
lin0575:0.23644)73:0.11928,SA2468:0.56125,L0068:0.39183)97:0.30118,
((AF0985:0.43302,PAE0990:0.50901)97:0.19512,SSO0596:0.43766)91:0.28852,
MA0219:0.37496,MTH1467:0.44915,MJ0698:0.49399)50:0.13477,VNG2295G:0.47074);


COMPARISON OF USER TREES (NO CLOCK)

Tree   log L   difference    S.E.      p-1sKH     p-SH       c-ELW      2sKH
-------------------------------------------------------------------------------
 1   -4906.13    51.50       21.87    0.0050 -   0.0130 -   0.0072 -       -
 2   -4854.63     0.00  <---- best    1.0000 +   1.0000 +   0.9928 +    best

The columns show the results and p-values of the following tests:
1sKH - one sided KH test based on pairwise SH tests (Shimodaira-Hasegawa
       2000, Goldman et al., 2001, Kishino-Hasegawa 1989)
SH   - Shimodaira-Hasegawa test (2000)
ELW  - Expected Likelihood Weight (Strimmer-Rambaut 2002)
2sKH - two sided Kishino-Hasegawa test (1989)

Plus signs denote the confidence sets. Minus signs denote significant
exclusion. All tests used 5% significance level. 1sKH, SH, and ELW
performed 1000 resamplings using the RELL method.


TIME STAMP

Date and time: Tue Sep  4 18:41:03 2007
Runtime (excl. input) : 1 seconds (= 0.0 minutes = 0.0 hours)
Runtime (incl. input) : 1 seconds (= 0.0 minutes = 0.0 hours)
