# Supplementary material for: Horizontal Gene Transfers in prokaryotes show differential preferences for metabolic and translational genes
Source: BMC Evol Biol. 2009 Jan 10;9:9. doi: 10.1186/1471-2148-9-9 (PMC2651853; doi:10.1186/1471-2148-9-9)
Supplement: Additional file 6 — Likelihood based tree comparisons. All likelihood based tree comparison outputs are provided. [file 1471-2148-9-9-S6.zip › puzzle/COG0133_MA2991_TM0138]

TREE-PUZZLE 5.1.pl25

Input file name: /scratch/local/kanhere/COG0133_Archaea_Bacteria_comb.infile
User tree file name: /scratch/local/kanhere/COG0133_Archaea_Bacteria_comb.tmp_tree
Type of analysis: user tree evaluation
Parameter estimation: approximate (faster)
Parameter estimation uses: neighbor-joining tree (for substitution process and rate variation)

Standard errors (S.E.) are obtained by the curvature method.
The upper and lower bounds of an approximate 95% confidence interval
for parameter or branch length x are x-1.96*S.E. and x+1.96*S.E.


SEQUENCE ALIGNMENT

Input data: 14 sequences with 458 amino acid sites
Number of constant sites: 115 (= 25.1% of all sites)
Number of site patterns: 354
Number of constant site patterns: 20 (= 5.6% of all site patterns)


SUBSTITUTION PROCESS

Model of substitution: VT (Mueller-Vingron 2000)
Amino acid frequencies (user specified):

 pi(A) =   7.8%
 pi(R) =   5.3%
 pi(N) =   4.4%
 pi(D) =   5.3%
 pi(C) =   1.6%
 pi(Q) =   3.7%
 pi(E) =   6.3%
 pi(G) =   7.2%
 pi(H) =   2.4%
 pi(I) =   6.1%
 pi(L) =   9.1%
 pi(K) =   6.0%
 pi(M) =   2.3%
 pi(F) =   4.2%
 pi(P) =   4.6%
 pi(S) =   6.4%
 pi(T) =   5.7%
 pi(W) =   1.3%
 pi(Y) =   3.4%
 pi(V) =   7.1%


AMBIGUOUS CHARACTERS IN THE SEQUENCE (SEQUENCES IN INPUT ORDER)

               gaps  wildcards        sum   % sequence
 AF1600          61          0         61       13.32%   
 PAB2048         70          0         70       15.28%   
 aq_706          61          0         61       13.32%   
 all0410         49          0         49       10.70%   
 all3794         45          0         45        9.83%   
 slr0543         46          0         46       10.04%   
 DR0941          27          0         27        5.90%   
 FN0317          63          0         63       13.76%   
 MJ1037          54          0         54       11.79%   
 MK0784          60          0         60       13.10%   
 MTH1659         66          0         66       14.41%   
 TM0138          69          0         69       15.07%   
 MA2991          55          0         55       12.01%   
 VNG0307G        28          0         28        6.11%   
 -------------------------------------------------------
 Sum            754          0        754       11.76%   


The table above shows the amount of gaps ('-') and other 'wildcard'
characters ('X', '?', etc.) and their percentage of the 458 columns
in the alignment.
Sequences with more than 50% ambiguous characters are marked with a '!' and 
should be checked, whether they have sufficient overlap to other sequences.
Sequences with 100% ambiguous characters do not hold any phylogenetic
information and had to be discarded from the analysis.


SEQUENCE COMPOSITION (SEQUENCES IN INPUT ORDER)

              5% chi-square test  p-value
 AF1600            failed           0.08%  
 PAB2048           passed           5.64%  
 aq_706            failed           0.66%  
 all0410           passed          11.20%  
 all3794           failed           1.51%  
 slr0543           failed           4.10%  
 DR0941            failed           0.83%  
 FN0317            failed           0.98%  
 MJ1037            failed           0.13%  
 MK0784            failed           0.01%  
 MTH1659           failed           0.01%  
 TM0138            passed           5.69%  
 MA2991            failed           0.66%  
 VNG0307G          failed           0.00%  

The chi-square tests compares the amino acid composition of each sequence
to the frequency distribution assumed in the maximum likelihood model.


IDENTICAL SEQUENCES

The sequences in each of the following groups are all identical. To speed
up computation please remove all but one of each group from the data set.

 All sequences are unique.


MAXIMUM LIKELIHOOD DISTANCES

Maximum likelihood distances are computed using the selected model of
substitution and rate heterogeneity.

  14
AF1600      0.00000  0.28368  0.41361  0.60225  0.57632  0.58460  0.60858
            0.57272  0.53493  0.49579  0.44353  0.46734  0.49586  0.67128
PAB2048     0.28368  0.00000  0.37962  0.56064  0.52975  0.56552  0.56901
            0.59013  0.49327  0.45798  0.47554  0.44702  0.45477  0.64974
aq_706      0.41361  0.37962  0.00000  0.53297  0.50862  0.55758  0.49006
            0.55364  0.49447  0.50529  0.52035  0.40899  0.54348  0.74327
all0410     0.60225  0.56064  0.53297  0.00000  0.15792  0.25631  0.48684
            0.59636  0.52930  0.62281  0.58494  0.51381  0.60216  0.72444
all3794     0.57632  0.52975  0.50862  0.15792  0.00000  0.21783  0.49298
            0.58692  0.50231  0.60020  0.57553  0.49103  0.57067  0.66125
slr0543     0.58460  0.56552  0.55758  0.25631  0.21783  0.00000  0.53788
            0.62697  0.49608  0.61486  0.59804  0.51535  0.62492  0.72263
DR0941      0.60858  0.56901  0.49006  0.48684  0.49298  0.53788  0.00000
            0.64630  0.60425  0.66725  0.63350  0.56758  0.66481  0.83489
FN0317      0.57272  0.59013  0.55364  0.59636  0.58692  0.62697  0.64630
            0.00000  0.57164  0.64976  0.64293  0.60514  0.66063  0.78828
MJ1037      0.53493  0.49327  0.49447  0.52930  0.50231  0.49608  0.60425
            0.57164  0.00000  0.39769  0.52112  0.50089  0.53274  0.67990
MK0784      0.49579  0.45798  0.50529  0.62281  0.60020  0.61486  0.66725
            0.64976  0.39769  0.00000  0.51448  0.49678  0.50236  0.64490
MTH1659     0.44353  0.47554  0.52035  0.58494  0.57553  0.59804  0.63350
            0.64293  0.52112  0.51448  0.00000  0.49245  0.55952  0.67016
TM0138      0.46734  0.44702  0.40899  0.51381  0.49103  0.51535  0.56758
            0.60514  0.50089  0.49678  0.49245  0.00000  0.44981  0.64796
MA2991      0.49586  0.45477  0.54348  0.60216  0.57067  0.62492  0.66481
            0.66063  0.53274  0.50236  0.55952  0.44981  0.00000  0.57606
VNG0307G    0.67128  0.64974  0.74327  0.72444  0.66125  0.72263  0.83489
            0.78828  0.67990  0.64490  0.67016  0.64796  0.57606  0.00000

Average distance (over all possible pairs of sequences):  0.54963


RATE HETEROGENEITY

Model of rate heterogeneity: uniform rate


TREE SEARCH

2 tree topologies were specified by the user.


MAXIMUM LIKELIHOOD BRANCH LENGTHS OF USER DEFINED TREE # 1 (NO CLOCK)

Branch lengths are computed using the selected model of
substitution and rate heterogeneity.


                                         :----4 all0410
                                     :--15
                                     :   :--5 all3794
                             :------16
                             :       :-----6 slr0543
                       :----18
                       :     :   :----------7 DR0941
                       :     :--17
                       :         :-------------8 FN0317
                    :-19
                    :  :--------12 TM0138
              :----20
              :     :-------3 aq_706
         :---22
         :    :  :--------1 AF1600
         :    :  :
         :       :----------9 MJ1037
         :     -21
         :       :-------2 PAB2048
         :       :
         :       :-----------10 MK0784
 :------23
 :       :---------11 MTH1659
 :
 :--------------14 VNG0307G
 :
 :------13 MA2991
 

         branch  length     S.E.   branch  length     S.E.
AF1600        1  0.24921  0.02951      15  0.05913  0.01658
PAB2048       2  0.20998  0.02738      16  0.17553  0.02703
aq_706        3  0.20041  0.02685      17  0.03531  0.01664
all0410       4  0.10809  0.01842      18  0.10526  0.02362
all3794       5  0.05901  0.01479      19  0.02927  0.01722
slr0543       6  0.12914  0.02109      20  0.10131  0.02192
DR0941        7  0.30542  0.03466      21  0.01563  0.01392
FN0317        8  0.38148  0.03881      22  0.08140  0.02157
MJ1037        9  0.30279  0.03300      23  0.15762  0.02935
MK0784       10  0.31446  0.03379
MTH1659      11  0.27981  0.03271
TM0138       12  0.24643  0.03066
MA2991       13  0.18060  0.02935     9 iterations until convergence
VNG0307G     14  0.43550  0.04240     log L: -7959.66


Unrooted user defined tree with maximum likelihood branch lengths
(in CLUSTAL W notation):

(MA2991:0.18060,(((((((all0410:0.10809,all3794:0.05901)100:0.05913,
slr0543:0.12914)100:0.17553,(DR0941:0.30542,FN0317:0.38148)100:0.03531)
100:0.10526,TM0138:0.24643)83:0.02927,aq_706:0.20041)100:0.10131,
(AF1600:0.24921,MJ1037:0.30279,PAB2048:0.20998,MK0784:0.31446)74:0.01563)
71:0.08140,MTH1659:0.27981)74:0.15762,VNG0307G:0.43550);


MAXIMUM LIKELIHOOD BRANCH LENGTHS OF USER DEFINED TREE # 2 (NO CLOCK)

Branch lengths are computed using the selected model of
substitution and rate heterogeneity.


                    :-------9 MJ1037
             :-----15
             :      :--------10 MK0784
             :
             :         :------13 MA2991
             :--------16
             :         :---------------14 VNG0307G
       :----21
       :     :                    :----4 all0410
       :     :                :--17
       :     :                :   :--5 all3794
       :     :         :-----18
       :     :         :      :-----6 slr0543
       :     :    :---19
       :     :    :    :----------7 DR0941
       :     :---20
       :     :    :------------8 FN0317
       :     :
       :     :--------3 aq_706
       :     :
       :     :---------12 TM0138
 :----22
 :     :----------11 MTH1659
 :
 :-----2 PAB2048
 :
 :------1 AF1600
 

         branch  length     S.E.   branch  length     S.E.
AF1600        1  0.17098  0.02564      15  0.14127  0.02517
PAB2048       2  0.14216  0.02362      16  0.23058  0.03337
aq_706        3  0.24875  0.02951      17  0.05643  0.01645
all0410       4  0.10821  0.01845      18  0.15021  0.02537
all3794       5  0.05975  0.01488      19  0.09340  0.02296
slr0543       6  0.13093  0.02119      20  0.09020  0.02274
DR0941        7  0.30531  0.03408      21  0.09987  0.02259
FN0317        8  0.37529  0.03791      22  0.09871  0.02312
MJ1037        9  0.19459  0.02741
MK0784       10  0.22388  0.02932
MTH1659      11  0.29012  0.03319
TM0138       12  0.26296  0.03123
MA2991       13  0.16892  0.02960     7 iterations until convergence
VNG0307G     14  0.45151  0.04331     log L: -7886.67


Unrooted user defined tree with maximum likelihood branch lengths
(in CLUSTAL W notation):

(AF1600:0.17098,(((MJ1037:0.19459,MK0784:0.22388)89:0.14127,(MA2991:0.16892,
VNG0307G:0.45151)78:0.23058,((((all0410:0.10821,all3794:0.05975)
99:0.05643,slr0543:0.13093)99:0.15021,DR0941:0.30531)87:0.09340,FN0317:0.37529)
56:0.09020,aq_706:0.24875,TM0138:0.26296)50:0.09987,MTH1659:0.29012)
62:0.09871,PAB2048:0.14216);


COMPARISON OF USER TREES (NO CLOCK)

Tree   log L   difference    S.E.      p-1sKH     p-SH       c-ELW      2sKH
-------------------------------------------------------------------------------
 1   -7959.66    72.99       28.66    0.0060 -   0.0100 -   0.0030 -       -
 2   -7886.67     0.00  <---- best    1.0000 +   1.0000 +   0.9970 +    best

The columns show the results and p-values of the following tests:
1sKH - one sided KH test based on pairwise SH tests (Shimodaira-Hasegawa
       2000, Goldman et al., 2001, Kishino-Hasegawa 1989)
SH   - Shimodaira-Hasegawa test (2000)
ELW  - Expected Likelihood Weight (Strimmer-Rambaut 2002)
2sKH - two sided Kishino-Hasegawa test (1989)

Plus signs denote the confidence sets. Minus signs denote significant
exclusion. All tests used 5% significance level. 1sKH, SH, and ELW
performed 1000 resamplings using the RELL method.


TIME STAMP

Date and time: Tue Sep  4 20:26:17 2007
Runtime (excl. input) : 1 seconds (= 0.0 minutes = 0.0 hours)
Runtime (incl. input) : 1 seconds (= 0.0 minutes = 0.0 hours)
