# Supplementary material for: Horizontal Gene Transfers in prokaryotes show differential preferences for metabolic and translational genes
Source: BMC Evol Biol. 2009 Jan 10;9:9. doi: 10.1186/1471-2148-9-9 (PMC2651853; doi:10.1186/1471-2148-9-9)
Supplement: Additional file 6 — Likelihood based tree comparisons. All likelihood based tree comparison outputs are provided. [file 1471-2148-9-9-S6.zip › puzzle/COG0145_MA2300_1_mlr1573_1]

TREE-PUZZLE 5.1.pl25

Input file name: /scratch/local/kanhere/COG0145_Archaea_alpha_comb.infile
User tree file name: /scratch/local/kanhere/COG0145_Archaea_alpha_comb.tmp_tree
Type of analysis: user tree evaluation
Parameter estimation: approximate (faster)
Parameter estimation uses: neighbor-joining tree (for substitution process and rate variation)

Standard errors (S.E.) are obtained by the curvature method.
The upper and lower bounds of an approximate 95% confidence interval
for parameter or branch length x are x-1.96*S.E. and x+1.96*S.E.


SEQUENCE ALIGNMENT

Input data: 37 sequences with 1009 amino acid sites
Number of constant sites: 10 (= 1.0% of all sites)
Number of site patterns: 858
Number of constant site patterns: 4 (= 0.5% of all site patterns)


SUBSTITUTION PROCESS

Model of substitution: VT (Mueller-Vingron 2000)
Amino acid frequencies (user specified):

 pi(A) =   7.8%
 pi(R) =   5.3%
 pi(N) =   4.4%
 pi(D) =   5.3%
 pi(C) =   1.6%
 pi(Q) =   3.7%
 pi(E) =   6.3%
 pi(G) =   7.2%
 pi(H) =   2.4%
 pi(I) =   6.1%
 pi(L) =   9.1%
 pi(K) =   6.0%
 pi(M) =   2.3%
 pi(F) =   4.2%
 pi(P) =   4.6%
 pi(S) =   6.4%
 pi(T) =   5.7%
 pi(W) =   1.3%
 pi(Y) =   3.4%
 pi(V) =   7.1%


AMBIGUOUS CHARACTERS IN THE SEQUENCE (SEQUENCES IN INPUT ORDER)

               gaps  wildcards        sum   % sequence
 SMb20023_1     313          0        313       31.02%   
 BMEII0602_     310          0        310       30.72%   
 mlr1573_1      315          0        315       31.22%   
 CC2369_1       325          0        325       32.21%   
 MA2300_1       255          0        255       25.27%   
 mlr4786        315          0        315       31.22%   
 mlr9030        340          0        340       33.70%   
 APE1328        224          0        224       22.20%   
 APE2528        322          0        322       31.91%   
 MJ0964         329          0        329       32.61%   
 SSO2008        365          0        365       36.17%   
 SSO2936        359          0        359       35.58%   
 PAE2030        362          0        362       35.88%   
 TVN0812        353          0        353       34.99%   
 MK1091         329          0        329       32.61%   
 SSO1663        326          0        326       32.31%   
 AGpT62         331          0        331       32.80%   
 mlr7024        317          0        317       31.42%   
 SMb20406       305          0        305       30.23%   
 mlr5245        296          0        296       29.34%   
 AF0906         515          0        515       51.04%  !
 MA2889         441          0        441       43.71%   
 MK1093         527          0        527       52.23%  !
 MA4562         355          0        355       35.18%   
 MA4563         358          0        358       35.48%   
 MA0858         359          0        359       35.58%   
 MA3497         326          0        326       32.31%   
 MA3498         369          0        369       36.57%   
 MA4203         367          0        367       36.37%   
 MA4395         338          0        338       33.50%   
 MA4396         365          0        365       36.17%   
 SMc02580       341          0        341       33.80%   
 mlr4662        329          0        329       32.61%   
 AGl3530        491          0        491       48.66%   
 mll9131        494          0        494       48.96%   
 AGl3521        497          0        497       49.26%   
 SSO1668        480          0        480       47.57%   
 -------------------------------------------------------
 Sum          13343          0      13343       35.74%   


The table above shows the amount of gaps ('-') and other 'wildcard'
characters ('X', '?', etc.) and their percentage of the 1009 columns
in the alignment.
Sequences with more than 50% ambiguous characters are marked with a '!' and 
should be checked, whether they have sufficient overlap to other sequences.
Sequences with 100% ambiguous characters do not hold any phylogenetic
information and had to be discarded from the analysis.


SEQUENCE COMPOSITION (SEQUENCES IN INPUT ORDER)

              5% chi-square test  p-value
 SMb20023_1        failed           0.00%  
 BMEII0602_        failed           0.00%  
 mlr1573_1         failed           0.00%  
 CC2369_1          failed           0.00%  
 MA2300_1          failed           0.01%  
 mlr4786           failed           0.00%  
 mlr9030           failed           0.00%  
 APE1328           failed           0.00%  
 APE2528           failed           0.00%  
 MJ0964            failed           0.00%  
 SSO2008           failed           0.00%  
 SSO2936           failed           0.04%  
 PAE2030           failed           0.00%  
 TVN0812           failed           0.33%  
 MK1091            failed           0.00%  
 SSO1663           failed           0.00%  
 AGpT62            failed           0.00%  
 mlr7024           failed           0.00%  
 SMb20406          failed           0.05%  
 mlr5245           failed           0.10%  
 AF0906            failed           0.00%  
 MA2889            failed           0.00%  
 MK1093            failed           0.00%  
 MA4562            passed          20.78%  
 MA4563            passed          27.17%  
 MA0858            failed           0.49%  
 MA3497            passed           7.73%  
 MA3498            failed           3.50%  
 MA4203            passed          11.31%  
 MA4395            failed           2.48%  
 MA4396            passed          40.69%  
 SMc02580          failed           0.00%  
 mlr4662           failed           0.00%  
 AGl3530           failed           0.00%  
 mll9131           failed           0.00%  
 AGl3521           failed           0.00%  
 SSO1668           failed           0.00%  

The chi-square tests compares the amino acid composition of each sequence
to the frequency distribution assumed in the maximum likelihood model.


IDENTICAL SEQUENCES

The sequences in each of the following groups are all identical. To speed
up computation please remove all but one of each group from the data set.

 All sequences are unique.


MAXIMUM LIKELIHOOD DISTANCES

Maximum likelihood distances are computed using the selected model of
substitution and rate heterogeneity.

  37
SMb20023_1  0.00000  0.24576  0.50134  0.61021  0.65898  1.50680  1.47359
            1.58669  1.62278  1.50524  1.44035  1.58891  1.38161  1.53440
            1.53568  1.67871  1.68437  1.66385  1.81765  1.82765  3.48425
            3.05840  3.33698  2.92779  3.01653  2.92297  3.09564  3.05508
            2.93793  2.81723  2.81620  2.80719  2.79416  2.35621  2.47815
            2.37148  2.76057
BMEII0602_  0.24576  0.00000  0.49204  0.61834  0.64687  1.48275  1.44163
            1.62377  1.63440  1.50190  1.40567  1.47706  1.42951  1.50109
            1.51138  1.60261  1.66796  1.56002  1.79766  1.75156  3.40447
            2.96008  3.32204  2.82412  2.90459  2.88779  3.01119  2.99425
            2.93423  2.80819  2.73765  2.64738  2.66359  2.30140  2.44623
            2.35050  2.69342
mlr1573_1   0.50134  0.49204  0.00000  0.64501  0.65240  1.52232  1.41048
            1.51292  1.62531  1.58412  1.46269  1.52717  1.41442  1.61719
            1.53650  1.60229  1.69607  1.61337  1.76293  1.75110  3.65302
            3.15141  3.40513  2.93104  2.96866  3.06764  3.04245  3.02339
            2.91589  2.80384  2.79664  2.75303  2.79534  2.40372  2.36460
            2.46224  2.54040
CC2369_1    0.61021  0.61834  0.64501  0.00000  0.62854  1.38197  1.41029
            1.43810  1.56339  1.52420  1.35618  1.41693  1.29978  1.49054
            1.44900  1.65910  1.54883  1.53402  1.74682  1.75174  3.14756
            2.90052  3.18119  2.97857  2.97407  2.81692  2.91617  2.92806
            2.88714  2.75648  2.69827  2.54719  2.63824  2.36196  2.33374
            2.28342  2.55857
MA2300_1    0.65898  0.64687  0.65240  0.62854  0.00000  1.54064  1.55046
            1.41435  1.54042  1.49589  1.41745  1.47929  1.34910  1.49899
            1.51594  1.60385  1.63610  1.56012  1.79336  1.83826  3.38027
            2.83371  3.20015  2.63293  2.68434  2.67545  2.77249  2.80632
            2.73123  2.51394  2.63904  2.45716  2.76436  2.42853  2.49474
            2.34298  2.57418
mlr4786     1.50680  1.48275  1.52232  1.38197  1.54064  0.00000  1.17195
            1.23767  1.18526  1.17041  1.17973  1.28678  1.18058  1.31172
            1.17297  1.26190  1.44096  1.39328  1.54669  1.57333  2.80383
            2.49487  2.76118  2.49592  2.70803  2.58825  2.61572  2.47293
            2.44196  2.37108  2.52030  2.48111  2.44700  2.12114  2.03989
            2.20476  2.34548
mlr9030     1.47359  1.44163  1.41048  1.41029  1.55046  1.17195  0.00000
            1.23380  1.19900  1.22266  1.25189  1.27698  1.17763  1.27033
            1.20985  1.25364  1.37042  1.31622  1.54469  1.55977  2.91413
            2.53435  3.21496  2.77322  2.89915  2.83471  2.96803  2.93558
            2.89616  2.66898  2.64853  2.54610  2.74779  2.23070  2.30766
            2.47284  2.46681
APE1328     1.58669  1.62377  1.51292  1.43810  1.41435  1.23767  1.23380
            0.00000  0.58945  0.76573  0.96168  0.96889  0.81473  0.97824
            0.91229  1.16751  1.29700  1.32478  1.61718  1.64451  2.89009
            2.43462  2.81898  2.53283  2.48748  2.55511  2.70847  2.53319
            2.36067  2.24078  2.39388  2.61129  2.69053  2.37815  2.36359
            2.33015  2.53607
APE2528     1.62278  1.63440  1.62531  1.56339  1.54042  1.18526  1.19900
            0.58945  0.00000  0.69630  0.93795  0.96864  0.84411  1.05112
            0.95877  1.10148  1.39268  1.27571  1.60094  1.60426  2.75664
            2.62880  2.83175  2.82618  2.85523  2.74395  2.86288  2.65455
            2.63093  2.54886  2.61177  2.81130  2.72348  2.52614  2.39215
            2.60298  2.51846
MJ0964      1.50524  1.50190  1.58412  1.52420  1.49589  1.17041  1.22266
            0.76573  0.69630  0.00000  0.76773  0.79119  0.80737  0.81854
            0.88228  1.02549  1.37053  1.32904  1.51906  1.49027  2.89747
            2.81707  3.03003  2.66630  2.72729  2.63280  2.86176  2.64614
            2.56732  2.52326  2.54090  2.68606  2.70685  2.15785  2.19998
            2.40610  2.35159
SSO2008     1.44035  1.40567  1.46269  1.35618  1.41745  1.17973  1.25189
            0.96168  0.93795  0.76773  0.00000  0.25387  0.55395  0.64055
            0.86717  1.03237  1.45129  1.34093  1.60703  1.60380  2.43255
            2.57395  2.80079  2.48679  2.49241  2.39135  2.75722  2.45102
            2.37644  2.32912  2.23693  2.68196  2.70155  2.30607  2.39090
            2.57178  2.45811
SSO2936     1.58891  1.47706  1.52717  1.41693  1.47929  1.28678  1.27698
            0.96889  0.96864  0.79119  0.25387  0.00000  0.56066  0.67439
            0.92881  1.07687  1.49398  1.36287  1.67970  1.69681  2.76623
            2.76477  2.93130  2.48241  2.62559  2.44214  2.87252  2.54881
            2.49943  2.44557  2.42215  2.81790  2.91162  2.39023  2.50653
            2.51045  2.63510
PAE2030     1.38161  1.42951  1.41442  1.29978  1.34910  1.18058  1.17763
            0.81473  0.84411  0.80737  0.55395  0.56066  0.00000  0.70667
            0.75090  1.07805  1.25397  1.31434  1.64902  1.68696  2.71869
            2.86911  2.62509  2.74227  2.84121  2.73036  3.22296  2.90513
            2.74518  2.55450  2.74757  2.72964  2.77592  2.16845  2.32144
            2.23834  2.37158
TVN0812     1.53440  1.50109  1.61719  1.49054  1.49899  1.31172  1.27033
            0.97824  1.05112  0.81854  0.64055  0.67439  0.70667  0.00000
            0.98015  1.13946  1.33769  1.35705  1.68796  1.69124  2.88177
            2.69940  2.73640  2.70576  2.76701  2.62354  2.95631  2.88990
            2.85208  2.51929  2.52638  2.74820  2.84031  2.30025  2.39965
            2.69105  2.44480
MK1091      1.53568  1.51138  1.53650  1.44900  1.51594  1.17297  1.20985
            0.91229  0.95877  0.88228  0.86717  0.92881  0.75090  0.98015
            0.00000  1.20624  1.31999  1.38972  1.65893  1.63468  2.66201
            2.70783  2.84880  2.76598  2.83275  2.74029  3.00415  2.98390
            2.59076  2.64905  2.64181  2.76537  2.77112  2.18796  2.16828
            2.22073  2.28956
SSO1663     1.67871  1.60261  1.60229  1.65910  1.60385  1.26190  1.25364
            1.16751  1.10148  1.02549  1.03237  1.07687  1.07805  1.13946
            1.20624  0.00000  1.31472  1.28890  1.50330  1.47387  2.80689
            2.45290  2.97204  2.67831  2.67959  2.69888  2.73739  2.62798
            2.61258  2.40207  2.46158  2.54166  2.63135  2.14576  2.20543
            2.34422  2.14081
AGpT62      1.68437  1.66796  1.69607  1.54883  1.63610  1.44096  1.37042
            1.29700  1.39268  1.37053  1.45129  1.49398  1.25397  1.33769
            1.31999  1.31472  0.00000  1.07852  1.89448  1.87695  2.78862
            2.52812  2.61566  2.84584  2.86053  2.77802  2.84281  2.63381
            2.76165  2.50477  2.51801  2.35388  2.46068  2.37352  2.28784
            2.47277  2.41261
mlr7024     1.66385  1.56002  1.61337  1.53402  1.56012  1.39328  1.31622
            1.32478  1.27571  1.32904  1.34093  1.36287  1.31434  1.35705
            1.38972  1.28890  1.07852  0.00000  1.74220  1.72281  3.21198
            2.63574  2.89383  2.90009  3.02946  2.75997  2.73112  2.67082
            2.81734  2.65673  2.68965  2.63402  2.75189  2.36089  2.45080
            2.67515  2.65229
SMb20406    1.81765  1.79766  1.76293  1.74682  1.79336  1.54669  1.54469
            1.61718  1.60094  1.51906  1.60703  1.67970  1.64902  1.68796
            1.65893  1.50330  1.89448  1.74220  0.00000  0.14618  2.74751
            2.70597  2.98577  2.93879  2.96834  2.89449  3.10311  2.99856
            2.90756  2.98130  2.90020  2.67286  2.78381  2.29091  2.38066
            2.42278  2.55015
mlr5245     1.82765  1.75156  1.75110  1.75174  1.83826  1.57333  1.55977
            1.64451  1.60426  1.49027  1.60380  1.69681  1.68696  1.69124
            1.63468  1.47387  1.87695  1.72281  0.14618  0.00000  2.65805
            2.65177  2.94940  2.99259  3.01584  2.77913  3.08073  3.00112
            2.92870  2.97556  2.85019  2.62260  2.73854  2.28201  2.40018
            2.45710  2.58036
AF0906      3.48425  3.40447  3.65302  3.14756  3.38027  2.80383  2.91413
            2.89009  2.75664  2.89747  2.43255  2.76623  2.71869  2.88177
            2.66201  2.80689  2.78862  3.21198  2.74751  2.65805  0.00000
            1.35389  1.58848  2.00750  2.13384  2.00868  2.28286  2.03826
            2.06240  2.13338  2.16996  2.00057  2.01378  1.99474  2.01941
            2.14908  2.05385
MA2889      3.05840  2.96008  3.15141  2.90052  2.83371  2.49487  2.53435
            2.43462  2.62880  2.81707  2.57395  2.76477  2.86911  2.69940
            2.70783  2.45290  2.52812  2.63574  2.70597  2.65177  1.35389
            0.00000  1.53472  1.69998  1.71287  1.65492  1.75542  1.65786
            1.66410  1.64370  1.71926  1.70405  1.60903  1.87809  1.97755
            1.96774  2.02976
MK1093      3.33698  3.32204  3.40513  3.18119  3.20015  2.76118  3.21496
            2.81898  2.83175  3.03003  2.80079  2.93130  2.62509  2.73640
            2.84880  2.97204  2.61566  2.89383  2.98577  2.94940  1.58848
            1.53472  0.00000  2.17680  2.06795  2.11267  2.07461  2.16574
            2.11605  2.07639  2.11410  2.07734  2.06769  2.29612  2.24236
            2.35092  2.43749
MA4562      2.92779  2.82412  2.93104  2.97857  2.63293  2.49592  2.77322
            2.53283  2.82618  2.66630  2.48679  2.48241  2.74227  2.70576
            2.76598  2.67831  2.84584  2.90009  2.93879  2.99259  2.00750
            1.69998  2.17680  0.00000  0.40788  0.54055  0.84484  0.76577
            0.77527  0.77502  0.82448  1.29712  1.32015  1.86447  2.00223
            1.92004  2.09519
MA4563      3.01653  2.90459  2.96866  2.97407  2.68434  2.70803  2.89915
            2.48748  2.85523  2.72729  2.49241  2.62559  2.84121  2.76701
            2.83275  2.67959  2.86053  3.02946  2.96834  3.01584  2.13384
            1.71287  2.06795  0.40788  0.00000  0.56347  0.80421  0.76843
            0.75681  0.74809  0.82896  1.32675  1.35203  2.00130  2.09487
            1.96278  2.07985
MA0858      2.92297  2.88779  3.06764  2.81692  2.67545  2.58825  2.83471
            2.55511  2.74395  2.63280  2.39135  2.44214  2.73036  2.62354
            2.74029  2.69888  2.77802  2.75997  2.89449  2.77913  2.00868
            1.65492  2.11267  0.54055  0.56347  0.00000  0.82570  0.70659
            0.74076  0.72024  0.76293  1.31760  1.37343  1.88343  1.93444
            1.83946  2.02205
MA3497      3.09564  3.01119  3.04245  2.91617  2.77249  2.61572  2.96803
            2.70847  2.86288  2.86176  2.75722  2.87252  3.22296  2.95631
            3.00415  2.73739  2.84281  2.73112  3.10311  3.08073  2.28286
            1.75542  2.07461  0.84484  0.80421  0.82570  0.00000  0.54396
            0.65528  0.62243  0.62579  1.29769  1.35369  1.93385  1.98180
            1.89576  1.81324
MA3498      3.05508  2.99425  3.02339  2.92806  2.80632  2.47293  2.93558
            2.53319  2.65455  2.64614  2.45102  2.54881  2.90513  2.88990
            2.98390  2.62798  2.63381  2.67082  2.99856  3.00112  2.03826
            1.65786  2.16574  0.76577  0.76843  0.70659  0.54396  0.00000
            0.59432  0.52698  0.59892  1.25391  1.21020  1.89192  1.96291
            1.91675  1.85724
MA4203      2.93793  2.93423  2.91589  2.88714  2.73123  2.44196  2.89616
            2.36067  2.63093  2.56732  2.37644  2.49943  2.74518  2.85208
            2.59076  2.61258  2.76165  2.81734  2.90756  2.92870  2.06240
            1.66410  2.11605  0.77527  0.75681  0.74076  0.65528  0.59432
            0.00000  0.55035  0.56948  1.18168  1.21606  1.83117  1.91718
            1.88485  1.92255
MA4395      2.81723  2.80819  2.80384  2.75648  2.51394  2.37108  2.66898
            2.24078  2.54886  2.52326  2.32912  2.44557  2.55450  2.51929
            2.64905  2.40207  2.50477  2.65673  2.98130  2.97556  2.13338
            1.64370  2.07639  0.77502  0.74809  0.72024  0.62243  0.52698
            0.55035  0.00000  0.56109  1.20335  1.23029  1.87740  1.94401
            1.93723  1.94132
MA4396      2.81620  2.73765  2.79664  2.69827  2.63904  2.52030  2.64853
            2.39388  2.61177  2.54090  2.23693  2.42215  2.74757  2.52638
            2.64181  2.46158  2.51801  2.68965  2.90020  2.85019  2.16996
            1.71926  2.11410  0.82448  0.82896  0.76293  0.62579  0.59892
            0.56948  0.56109  0.00000  1.27979  1.28175  1.87657  1.95879
            1.96735  1.92401
SMc02580    2.80719  2.64738  2.75303  2.54719  2.45716  2.48111  2.54610
            2.61129  2.81130  2.68606  2.68196  2.81790  2.72964  2.74820
            2.76537  2.54166  2.35388  2.63402  2.67286  2.62260  2.00057
            1.70405  2.07734  1.29712  1.32675  1.31760  1.29769  1.25391
            1.18168  1.20335  1.27979  0.00000  0.53163  1.71199  1.86315
            1.83115  1.99238
mlr4662     2.79416  2.66359  2.79534  2.63824  2.76436  2.44700  2.74779
            2.69053  2.72348  2.70685  2.70155  2.91162  2.77592  2.84031
            2.77112  2.63135  2.46068  2.75189  2.78381  2.73854  2.01378
            1.60903  2.06769  1.32015  1.35203  1.37343  1.35369  1.21020
            1.21606  1.23029  1.28175  0.53163  0.00000  1.74983  1.95602
            1.89935  1.92265
AGl3530     2.35621  2.30140  2.40372  2.36196  2.42853  2.12114  2.23070
            2.37815  2.52614  2.15785  2.30607  2.39023  2.16845  2.30025
            2.18796  2.14576  2.37352  2.36089  2.29091  2.28201  1.99474
            1.87809  2.29612  1.86447  2.00130  1.88343  1.93385  1.89192
            1.83117  1.87740  1.87657  1.71199  1.74983  0.00000  0.53291
            0.69608  0.90016
mll9131     2.47815  2.44623  2.36460  2.33374  2.49474  2.03989  2.30766
            2.36359  2.39215  2.19998  2.39090  2.50653  2.32144  2.39965
            2.16828  2.20543  2.28784  2.45080  2.38066  2.40018  2.01941
            1.97755  2.24236  2.00223  2.09487  1.93444  1.98180  1.96291
            1.91718  1.94401  1.95879  1.86315  1.95602  0.53291  0.00000
            0.67669  0.97096
AGl3521     2.37148  2.35050  2.46224  2.28342  2.34298  2.20476  2.47284
            2.33015  2.60298  2.40610  2.57178  2.51045  2.23834  2.69105
            2.22073  2.34422  2.47277  2.67515  2.42278  2.45710  2.14908
            1.96774  2.35092  1.92004  1.96278  1.83946  1.89576  1.91675
            1.88485  1.93723  1.96735  1.83115  1.89935  0.69608  0.67669
            0.00000  0.96431
SSO1668     2.76057  2.69342  2.54040  2.55857  2.57418  2.34548  2.46681
            2.53607  2.51846  2.35159  2.45811  2.63510  2.37158  2.44480
            2.28956  2.14081  2.41261  2.65229  2.55015  2.58036  2.05385
            2.02976  2.43749  2.09519  2.07985  2.02205  1.81324  1.85724
            1.92255  1.94132  1.92401  1.99238  1.92265  0.90016  0.97096
            0.96431  0.00000

Average distance (over all possible pairs of sequences):  2.05835


RATE HETEROGENEITY

Model of rate heterogeneity: uniform rate


TREE SEARCH

2 tree topologies were specified by the user.


MAXIMUM LIKELIHOOD BRANCH LENGTHS OF USER DEFINED TREE # 1 (NO CLOCK)

Branch lengths are computed using the selected model of
substitution and rate heterogeneity.


                     :-------16 SSO1663
                     :
                     :-----------------37 SSO1668
                 :--38
                 :   :-11 SSO2008
                 :   :
                 :   :--12 SSO2936
              :-41
              :  :       :---8 APE1328
              :  :  :---39
              :  :  :    :---9 APE2528
              :  :-40
              :     :--13 PAE2030
       :-----48
       :      :                         :------------------5 MA2300_1
       :      :                         :
       :      :                         :----25 MA4563
       :      :                         :
       :      :                         :----26 MA0858
       :      :                         :
       :      :                         :------------22 MA2889
       :      :                         :
       :      :                         :----27 MA3497
       :      :        :---------------42
       :      :        :                :---28 MA3498
       :      :        :                :
       :      :        :                :---29 MA4203
       :      :        :                :
       :      :        :                :---30 MA4395
       :      :        :                :
       :      :        :                :---31 MA4396
       :      :        :                :
       :      :        :                :----24 MA4562
       :      :     :-43
       :      :     :  :----14 TVN0812
       :      :  :-44
       :      :  :  :-----------------21 AF0906
       :      :-47
       :         :     :----15 MK1091
       :         :  :-45
       :         :  :  :------------------23 MK1093
       :         :-46
       :            :----10 MJ0964
    :-49
    :  :----4 CC2369_1
 :-54
 :  :            :----36 AGl3521
 :  :  :--------50
 :  :  :         :---34 AGl3530
 :  :  :         :
 :  :  :         :------------17 AGpT62
 :  :-53
 :     :       :--1 SMb20023_1
 :     :    :-51
 :     :    :  :------------19 SMb20406
 :     :    :  :
 :     :    :  :------------------32 SMc02580
 :     :---52
 :          :-2 BMEII0602_
 :
 :-------7 mlr9030
 :
 :---------20 mlr5245
 :
 :-------6 mlr4786
 :
 :---------------33 mlr4662
 :
 :-----------35 mll9131
 :
 :----3 mlr1573_1
 :
 :--------18 mlr7024
 

         branch  length     S.E.   branch  length     S.E.
SMb20023_1    1  0.16140  0.01862      38  0.24357  0.02625
BMEII0602_    2  0.10864  0.01654      39  0.36593  0.03403
mlr1573_1     3  0.52732  0.03915      40  0.05351  0.01837
CC2369_1      4  0.50923  0.03796      41  0.04725  0.01615
MA2300_1      5  2.38947  0.15979      42  1.95386  0.12752
mlr4786       6  0.89218  0.05504      43  0.00001  0.00082
mlr9030       7  0.88237  0.05579      44  0.02484  0.02641
APE1328       8  0.31851  0.03066      45  0.07203  0.03469
APE2528       9  0.29689  0.02961      46  0.09816  0.02227
MJ0964       10  0.42278  0.03427      47  0.00001  0.00145
SSO2008      11  0.11786  0.01768      48  0.67422  0.04826
SSO2936      12  0.16738  0.01981      49  0.00001  0.00036
PAE2030      13  0.27346  0.02734      50  0.96421  0.07571
TVN0812      14  0.46171  0.03581      51  0.00001  0.00366
MK1091       15  0.42921  0.03747      52  0.34736  0.03189
SSO1663      16  0.94071  0.05537      53  0.00001  0.00059
AGpT62       17  1.51125  0.10438      54  0.04671  0.01953
mlr7024      18  1.04029  0.06248
SMb20406     19  1.57834  0.08979
mlr5245      20  1.18547  0.06882
AF0906       21  2.28084  0.18206
MA2889       22  1.54014  0.09782
MK1093       23  2.40626  0.20170
MA4562       24  0.51105  0.03577
MA4563       25  0.49490  0.03536
MA0858       26  0.47554  0.03433
MA3497       27  0.44783  0.03301
MA3498       28  0.36610  0.02921
MA4203       29  0.38787  0.03053
MA4395       30  0.35918  0.02897
MA4396       31  0.39900  0.03110
SMc02580     32  2.39329  0.16629
mlr4662      33  1.98747  0.12983
AGl3530      34  0.35869  0.04270
mll9131      35  1.47303  0.10413
AGl3521      36  0.41816  0.04408     35 iterations until convergence
SSO1668      37  2.25196  0.16578     log L: -50404.12

WARNING --- at least one branch length is close to an internal boundary!


Unrooted user defined tree with maximum likelihood branch lengths
(in CLUSTAL W notation):

(mlr7024:1.04029,(((((SSO1663:0.94071,SSO1668:2.25196,SSO2008:0.11786,
SSO2936:0.16738)100:0.24357,((APE1328:0.31851,APE2528:0.29689)71:0.36593,
PAE2030:0.27346)65:0.05351)73:0.04725,((((MA2300_1:2.38947,MA4563:0.49490,
MA0858:0.47554,MA2889:1.54014,MA3497:0.44783,MA3498:0.36610,MA4203:0.38787,
MA4395:0.35918,MA4396:0.39900,MA4562:0.51105)100:1.95386,TVN0812:0.46171)
58:0.00001,AF0906:2.28084)96:0.02484,((MK1091:0.42921,MK1093:2.40626)
71:0.07203,MJ0964:0.42278)58:0.09816)56:0.00001)100:0.67422,CC2369_1:0.50923)
100:0.00001,((AGl3521:0.41816,AGl3530:0.35869,AGpT62:1.51125)96:0.96421,
((SMb20023_1:0.16140,SMb20406:1.57834,SMc02580:2.39329)65:0.00001,
BMEII0602_:0.10864)83:0.34736)52:0.00001)100:0.04671,mlr9030:0.88237,
mlr5245:1.18547,mlr4786:0.89218,mlr4662:1.98747,mll9131:1.47303,
mlr1573_1:0.52732);


MAXIMUM LIKELIHOOD BRANCH LENGTHS OF USER DEFINED TREE # 2 (NO CLOCK)

Branch lengths are computed using the selected model of
substitution and rate heterogeneity.


                                :-19 SMb20406
                     :---------38
                     :          :-20 mlr5245
                     :
                     :                      :--34 AGl3530
                     :                   :-39
                     :                   :  :---35 mll9131
                     :               :--40
                     :               :   :---36 AGl3521
                     :         :----41
                     :         :     :----37 SSO1668
                     :--------52
                     :         :             :------21 AF0906
                     :         :         :--42
                     :         :         :   :-------23 MK1093
                     :         :    :---43
                     :         :    :    :----22 MA2889
                     :         :---51
                     :              :          :--32 SMc02580
                     :              :    :----44
                     :              :    :     :---33 mlr4662
                     :              :---50
                     :                   :            :--24 MA4562
                     :                   :        :--45
                     :                   :        :   :--25 MA4563
                     :                   :    :--46
                     :                   :    :   :--26 MA0858
                     :                   :---49
                     :                        :     :---27 MA3497
                     :                        :  :-47
                     :                        :  :  :--28 MA3498
                     :                        :  :
                     :                           :---29 MA4203
                     :                         -48
                     :                           :---30 MA4395
                     :                           :
                     :                           :---31 MA4396
                     :
                     :     :-----17 AGpT62
                     :----53
                     :     :----18 mlr7024
            :-------60
            :        :   :-----6 mlr4786
            :        :--54
            :        :   :-----7 mlr9030
            :        :
            :        :       :---8 APE1328
            :        :   :--55
            :        :   :   :--9 APE2528
            :        :--56
            :        :   :---10 MJ0964
            :        :
            :        :           :-11 SSO2008
            :        :       :--57
            :        :       :   :--12 SSO2936
            :        :   :--58
            :        :   :   :---13 PAE2030
            :        :   :   :
            :        :   :   :----14 TVN0812
            :        :--59
            :        :   :----15 MK1091
            :        :
            :        :-----16 SSO1663
         :-61
         :  :---5 MA2300_1
     :--62
     :   :---4 CC2369_1
 :--63
 :   :--3 mlr1573_1
 :
 :-2 BMEII0602_
 :
 :-1 SMb20023_1
 

         branch  length     S.E.   branch  length     S.E.
SMb20023_1    1  0.13222  0.01672      38  1.09958  0.06486
BMEII0602_    2  0.11764  0.01617      39  0.10792  0.02764
mlr1573_1     3  0.26707  0.02508      40  0.14819  0.03855
CC2369_1      4  0.31571  0.02834      41  0.50596  0.06686
MA2300_1      5  0.29561  0.02856      42  0.22000  0.05437
mlr4786       6  0.61423  0.04492      43  0.40802  0.06377
mlr9030       7  0.62275  0.04601      44  0.45871  0.05017
APE1328       8  0.35000  0.03066      45  0.16787  0.02379
APE2528       9  0.27145  0.02733      46  0.23114  0.02962
MJ0964       10  0.33894  0.03064      47  0.12397  0.02115
SSO2008      11  0.10523  0.01665      48  0.12596  0.02506
SSO2936      12  0.15345  0.01888      49  0.38835  0.04781
PAE2030      13  0.29107  0.02730      50  0.33334  0.05621
TVN0812      14  0.45699  0.03438      51  0.34826  0.06574
MK1091       15  0.46481  0.03604      52  0.98485  0.08650
SSO1663      16  0.62847  0.04210      53  0.43640  0.04280
AGpT62       17  0.58148  0.04618      54  0.20808  0.03282
mlr7024      18  0.53175  0.04481      55  0.16947  0.02563
SMb20406     19  0.10434  0.01481      56  0.23279  0.02816
mlr5245      20  0.04220  0.01335      57  0.24378  0.02556
AF0906       21  0.71868  0.06851      58  0.16145  0.02518
MA2889       22  0.49997  0.05560      59  0.19923  0.02718
MK1093       23  0.87657  0.07626      60  0.83589  0.05592
MA4562       24  0.20377  0.02274      61  0.06066  0.02205
MA4563       25  0.22213  0.02343      62  0.14336  0.02188
MA0858       26  0.23369  0.02568      63  0.15542  0.02067
MA3497       27  0.33958  0.02920
MA3498       28  0.25560  0.02583
MA4203       29  0.32804  0.02791
MA4395       30  0.30615  0.02663
MA4396       31  0.34799  0.02870
SMc02580     32  0.24740  0.02953
mlr4662      33  0.29705  0.03085
AGl3530      34  0.26022  0.03026
mll9131      35  0.29356  0.03145
AGl3521      36  0.38782  0.03780     17 iterations until convergence
SSO1668      37  0.51624  0.04866     log L: -43849.79


Unrooted user defined tree with maximum likelihood branch lengths
(in CLUSTAL W notation):

(SMb20023_1:0.13222,(((((SMb20406:0.10434,mlr5245:0.04220)97:1.09958,
((((AGl3530:0.26022,mll9131:0.29356)97:0.10792,AGl3521:0.38782)100:0.14819,
SSO1668:0.51624)99:0.50596,(((AF0906:0.71868,MK1093:0.87657)98:0.22000,
MA2889:0.49997)99:0.40802,((SMc02580:0.24740,mlr4662:0.29705)99:0.45871,
(((MA4562:0.20377,MA4563:0.22213)100:0.16787,MA0858:0.23369)100:0.23114,
((MA3497:0.33958,MA3498:0.25560)59:0.12397,MA4203:0.32804,MA4395:0.30615,
MA4396:0.34799)90:0.12596)99:0.38835)97:0.33334)94:0.34826)96:0.98485,
(AGpT62:0.58148,mlr7024:0.53175)91:0.43640,(mlr4786:0.61423,mlr9030:0.62275)
67:0.20808,((APE1328:0.35000,APE2528:0.27145)63:0.16947,MJ0964:0.33894)
52:0.23279,(((SSO2008:0.10523,SSO2936:0.15345)59:0.24378,PAE2030:0.29107,
TVN0812:0.45699)54:0.16145,MK1091:0.46481)52:0.19923,SSO1663:0.62847)
76:0.83589,MA2300_1:0.29561)70:0.06066,CC2369_1:0.31571)85:0.14336,
mlr1573_1:0.26707)96:0.15542,BMEII0602_:0.11764);


COMPARISON OF USER TREES (NO CLOCK)

Tree   log L   difference    S.E.      p-1sKH     p-SH       c-ELW      2sKH
-------------------------------------------------------------------------------
 1  -50404.12  6554.33      227.44    0.0000 -   0.0000 -   0.0000 -       -
 2  -43849.79     0.00  <---- best    1.0000 +   1.0000 +   1.0000 +    best

The columns show the results and p-values of the following tests:
1sKH - one sided KH test based on pairwise SH tests (Shimodaira-Hasegawa
       2000, Goldman et al., 2001, Kishino-Hasegawa 1989)
SH   - Shimodaira-Hasegawa test (2000)
ELW  - Expected Likelihood Weight (Strimmer-Rambaut 2002)
2sKH - two sided Kishino-Hasegawa test (1989)

Plus signs denote the confidence sets. Minus signs denote significant
exclusion. All tests used 5% significance level. 1sKH, SH, and ELW
performed 1000 resamplings using the RELL method.


TIME STAMP

Date and time: Tue Sep  4 21:11:38 2007
Runtime (excl. input) : 17 seconds (= 0.3 minutes = 0.0 hours)
Runtime (incl. input) : 17 seconds (= 0.3 minutes = 0.0 hours)
