# Supplementary material for: Horizontal Gene Transfers in prokaryotes show differential preferences for metabolic and translational genes
Source: BMC Evol Biol. 2009 Jan 10;9:9. doi: 10.1186/1471-2148-9-9 (PMC2651853; doi:10.1186/1471-2148-9-9)
Supplement: Additional file 6 — Likelihood based tree comparisons. All likelihood based tree comparison outputs are provided. [file 1471-2148-9-9-S6.zip › puzzle/COG0172_MA4048_aq_298]

TREE-PUZZLE 5.1.pl25

Input file name: /scratch/local/kanhere/COG0172_Archaea_Bacteria_comb.infile
User tree file name: /scratch/local/kanhere/COG0172_Archaea_Bacteria_comb.tmp_tree
Type of analysis: user tree evaluation
Parameter estimation: approximate (faster)
Parameter estimation uses: neighbor-joining tree (for substitution process and rate variation)

Standard errors (S.E.) are obtained by the curvature method.
The upper and lower bounds of an approximate 95% confidence interval
for parameter or branch length x are x-1.96*S.E. and x+1.96*S.E.


SEQUENCE ALIGNMENT

Input data: 19 sequences with 562 amino acid sites
Number of constant sites: 10 (= 1.8% of all sites)
Number of site patterns: 546
Number of constant site patterns: 7 (= 1.3% of all site patterns)


SUBSTITUTION PROCESS

Model of substitution: VT (Mueller-Vingron 2000)
Amino acid frequencies (user specified):

 pi(A) =   7.8%
 pi(R) =   5.3%
 pi(N) =   4.4%
 pi(D) =   5.3%
 pi(C) =   1.6%
 pi(Q) =   3.7%
 pi(E) =   6.3%
 pi(G) =   7.2%
 pi(H) =   2.4%
 pi(I) =   6.1%
 pi(L) =   9.1%
 pi(K) =   6.0%
 pi(M) =   2.3%
 pi(F) =   4.2%
 pi(P) =   4.6%
 pi(S) =   6.4%
 pi(T) =   5.7%
 pi(W) =   1.3%
 pi(Y) =   3.4%
 pi(V) =   7.1%


AMBIGUOUS CHARACTERS IN THE SEQUENCE (SEQUENCES IN INPUT ORDER)

               gaps  wildcards        sum   % sequence
 APE1976         99          0         99       17.62%   
 SSO0602        105          0        105       18.68%   
 PAE3158        111          0        111       19.75%   
 AF2035         109          0        109       19.40%   
 PAB0881        107          0        107       19.04%   
 PH0710         102          0        102       18.15%   
 TVN0987        121          0        121       21.53%   
 Ta0468         121          0        121       21.53%   
 MA4048         141          0        141       25.09%   
 FN0110         138          0        138       24.56%   
 TM1379         137          0        137       24.38%   
 aq_298         137          0        137       24.38%   
 all3976        136          0        136       24.20%   
 slr1703        132          0        132       23.49%   
 VNG2072G        88          0         88       15.66%   
 DR1276         137          0        137       24.38%   
 MJ1077          41          0         41        7.30%   
 MTH1122         49          0         49        8.72%   
 MK1460          35          0         35        6.23%   
 -------------------------------------------------------
 Sum           2046          0       2046       19.16%   


The table above shows the amount of gaps ('-') and other 'wildcard'
characters ('X', '?', etc.) and their percentage of the 562 columns
in the alignment.
Sequences with more than 50% ambiguous characters are marked with a '!' and 
should be checked, whether they have sufficient overlap to other sequences.
Sequences with 100% ambiguous characters do not hold any phylogenetic
information and had to be discarded from the analysis.


SEQUENCE COMPOSITION (SEQUENCES IN INPUT ORDER)

              5% chi-square test  p-value
 APE1976           failed           0.00%  
 SSO0602           failed           0.04%  
 PAE3158           failed           0.02%  
 AF2035            failed           0.00%  
 PAB0881           failed           0.00%  
 PH0710            failed           0.00%  
 TVN0987           failed           0.02%  
 Ta0468            failed           0.33%  
 MA4048            passed           8.59%  
 FN0110            failed           0.46%  
 TM1379            failed           0.47%  
 aq_298            failed           0.00%  
 all3976           failed           1.54%  
 slr1703           failed           1.94%  
 VNG2072G          failed           0.00%  
 DR1276            failed           0.00%  
 MJ1077            failed           0.00%  
 MTH1122           failed           0.00%  
 MK1460            failed           0.00%  

The chi-square tests compares the amino acid composition of each sequence
to the frequency distribution assumed in the maximum likelihood model.


IDENTICAL SEQUENCES

The sequences in each of the following groups are all identical. To speed
up computation please remove all but one of each group from the data set.

 All sequences are unique.


MAXIMUM LIKELIHOOD DISTANCES

Maximum likelihood distances are computed using the selected model of
substitution and rate heterogeneity.

  19
APE1976     0.00000  0.52564  0.65097  0.64752  0.76336  0.78174  0.91594
            0.89842  1.25394  1.28690  1.05288  1.18574  1.29911  1.33783
            1.42953  1.21847  2.76038  2.76912  2.61833
SSO0602     0.52564  0.00000  0.63658  0.63852  0.74510  0.75913  0.86489
            0.88133  1.18300  1.07265  1.10779  1.08292  1.32065  1.31894
            1.35219  1.19229  2.62194  2.90871  2.67620
PAE3158     0.65097  0.63658  0.00000  0.70122  0.84266  0.85079  0.88286
            0.91036  1.25045  1.18938  1.14829  1.06967  1.35986  1.40873
            1.37335  1.21753  2.60621  2.78088  2.66624
AF2035      0.64752  0.63852  0.70122  0.00000  0.67906  0.66390  0.77725
            0.83697  1.10398  1.01241  0.97184  0.99472  1.11092  1.23500
            1.21677  1.06378  2.75836  2.98207  2.79544
PAB0881     0.76336  0.74510  0.84266  0.67906  0.00000  0.06927  0.75169
            0.80002  1.05680  0.95136  0.79374  0.87705  1.06333  1.08341
            1.10182  0.98621  2.59298  2.72855  2.61516
PH0710      0.78174  0.75913  0.85079  0.66390  0.06927  0.00000  0.76419
            0.79686  1.01761  0.93882  0.81372  0.86780  1.05167  1.11979
            1.13737  0.98465  2.70483  2.78366  2.61756
TVN0987     0.91594  0.86489  0.88286  0.77725  0.75169  0.76419  0.00000
            0.16972  1.01663  0.99193  0.94337  0.98739  1.15159  1.27251
            1.16760  1.21702  2.76360  2.88566  2.72289
Ta0468      0.89842  0.88133  0.91036  0.83697  0.80002  0.79686  0.16972
            0.00000  1.05280  1.04415  0.99064  1.03662  1.19451  1.28072
            1.17719  1.24916  2.81791  2.94983  2.78545
MA4048      1.25394  1.18300  1.25045  1.10398  1.05680  1.01761  1.01663
            1.05280  0.00000  0.63747  0.68641  0.58212  0.73030  0.81591
            0.82090  1.09211  2.40776  2.50749  2.29553
FN0110      1.28690  1.07265  1.18938  1.01241  0.95136  0.93882  0.99193
            1.04415  0.63747  0.00000  0.65591  0.55231  0.76924  0.88843
            0.93581  1.00387  2.74234  2.83795  2.65671
TM1379      1.05288  1.10779  1.14829  0.97184  0.79374  0.81372  0.94337
            0.99064  0.68641  0.65591  0.00000  0.51664  0.73588  0.78857
            0.86617  0.90780  2.55618  2.60788  2.41357
aq_298      1.18574  1.08292  1.06967  0.99472  0.87705  0.86780  0.98739
            1.03662  0.58212  0.55231  0.51664  0.00000  0.63669  0.73707
            0.86210  0.95899  2.45373  2.71683  2.38694
all3976     1.29911  1.32065  1.35986  1.11092  1.06333  1.05167  1.15159
            1.19451  0.73030  0.76924  0.73588  0.63669  0.00000  0.39515
            0.86127  1.03985  2.86487  2.77793  2.81005
slr1703     1.33783  1.31894  1.40873  1.23500  1.08341  1.11979  1.27251
            1.28072  0.81591  0.88843  0.78857  0.73707  0.39515  0.00000
            0.85357  1.11767  2.75407  2.69701  2.57922
VNG2072G    1.42953  1.35219  1.37335  1.21677  1.10182  1.13737  1.16760
            1.17719  0.82090  0.93581  0.86617  0.86210  0.86127  0.85357
            0.00000  1.11216  2.96752  2.80437  2.90182
DR1276      1.21847  1.19229  1.21753  1.06378  0.98621  0.98465  1.21702
            1.24916  1.09211  1.00387  0.90780  0.95899  1.03985  1.11767
            1.11216  0.00000  2.79772  2.89009  2.54702
MJ1077      2.76038  2.62194  2.60621  2.75836  2.59298  2.70483  2.76360
            2.81791  2.40776  2.74234  2.55618  2.45373  2.86487  2.75407
            2.96752  2.79772  0.00000  0.72317  0.80717
MTH1122     2.76912  2.90871  2.78088  2.98207  2.72855  2.78366  2.88566
            2.94983  2.50749  2.83795  2.60788  2.71683  2.77793  2.69701
            2.80437  2.89009  0.72317  0.00000  0.82973
MK1460      2.61833  2.67620  2.66624  2.79544  2.61516  2.61756  2.72289
            2.78545  2.29553  2.65671  2.41357  2.38694  2.81005  2.57922
            2.90182  2.54702  0.80717  0.82973  0.00000

Average distance (over all possible pairs of sequences):  1.44476


RATE HETEROGENEITY

Model of rate heterogeneity: uniform rate


TREE SEARCH

2 tree topologies were specified by the user.


MAXIMUM LIKELIHOOD BRANCH LENGTHS OF USER DEFINED TREE # 1 (NO CLOCK)

Branch lengths are computed using the selected model of
substitution and rate heterogeneity.


                           :--13 all3976
                     :----20
                     :     :---14 slr1703
                  :-22
                  :  :  :-------16 DR1276
                  :  :-21
                  :     :----10 FN0110
               :-23
               :  :---11 TM1379
         :----24
         :     :---12 aq_298
         :
         :     :-5 PAB0881
         :----25
         :     :-6 PH0710
    :---31
    :    :  :----4 AF2035
    :    :-26
    :    :  :-----------------17 MJ1077
    :    :
    :    :        :-7 TVN0987
    :    :  :----27
    :    :  :     :--8 Ta0468
    :    :-30
    :    :  :        :----9 MA4048
    :    :  :   :---28
    :    :  :   :    :-----15 VNG2072G
    :    :  :--29
    :    :      :-----------------18 MTH1122
    :    :
    :    :------------------19 MK1460
 :-32
 :  :---2 SSO0602
 :
 :----3 PAE3158
 :
 :---1 APE1976
 

         branch  length     S.E.   branch  length     S.E.
APE1976       1  0.29984  0.03304      20  0.37709  0.04099
SSO0602       2  0.25330  0.03043      21  0.03077  0.02236
PAE3158       3  0.38026  0.03740      22  0.05014  0.02190
AF2035        4  0.42236  0.04030      23  0.01926  0.01710
PAB0881       5  0.03533  0.01114      24  0.39646  0.04295
PH0710        6  0.03451  0.01119      25  0.36997  0.03730
TVN0987       7  0.05856  0.01637      26  0.00001  0.00248
Ta0468        8  0.11429  0.01936      27  0.43827  0.04363
MA4048        9  0.34279  0.04289      28  0.23014  0.04620
FN0110       10  0.34456  0.03759      29  0.13432  0.04075
TM1379       11  0.30870  0.03482      30  0.08824  0.02721
aq_298       12  0.23954  0.03054      31  0.29302  0.03617
all3976      13  0.14646  0.02646      32  0.03823  0.02081
slr1703      14  0.25943  0.03188
VNG2072G     15  0.54566  0.05256
DR1276       16  0.69781  0.05741
MJ1077       17  1.84395  0.12829
MTH1122      18  1.81972  0.13255     19 iterations until convergence
MK1460       19  1.93006  0.13326     log L: -15921.58

WARNING --- at least one branch length is close to an internal boundary!


Unrooted user defined tree with maximum likelihood branch lengths
(in CLUSTAL W notation):

(APE1976:0.29984,((((((all3976:0.14646,slr1703:0.25943)100:0.37709,
(DR1276:0.69781,FN0110:0.34456)100:0.03077)100:0.05014,TM1379:0.30870)
97:0.01926,aq_298:0.23954)98:0.39646,(PAB0881:0.03533,PH0710:0.03451)
77:0.36997,(AF2035:0.42236,MJ1077:1.84395)69:0.00001,((TVN0987:0.05856,
Ta0468:0.11429)100:0.43827,((MA4048:0.34279,VNG2072G:0.54566)61:0.23014,
MTH1122:1.81972)55:0.13432)51:0.08824,MK1460:1.93006)93:0.29302,
SSO0602:0.25330)93:0.03823,PAE3158:0.38026);


MAXIMUM LIKELIHOOD BRANCH LENGTHS OF USER DEFINED TREE # 2 (NO CLOCK)

Branch lengths are computed using the selected model of
substitution and rate heterogeneity.


                   :-7 TVN0987
            :-----20
            :      :--8 Ta0468
        :--28
        :   :    :-5 PAB0881
        :   :---21
        :   :    :-6 PH0710
        :   :
        :   :               :--13 all3976
        :   :          :---22
        :   :          :    :---14 slr1703
        :   :      :--23
        :   :      :   :-----15 VNG2072G
        :   :      :
        :          :                        :----17 MJ1077
        :          :                    :--24
        :          :                    :   :----18 MTH1122
        :          :-------------------25
        :          :                    :---19 MK1460
        :          :
        :          :  :----10 FN0110
        :          :-26
        :          :  :---12 aq_298
        :    -----27
        :          :----9 MA4048
        :          :
        :          :---11 TM1379
        :          :
        :          :-------16 DR1276
    :--29
    :   :---4 AF2035
 :-30
 :  :----3 PAE3158
 :
 :---2 SSO0602
 :
 :---1 APE1976
 

         branch  length     S.E.   branch  length     S.E.
APE1976       1  0.28741  0.03174      20  0.45593  0.04333
SSO0602       2  0.25572  0.02988      21  0.30572  0.03539
PAE3158       3  0.35589  0.03622      22  0.26330  0.03622
AF2035        4  0.26099  0.03186      23  0.17840  0.03251
PAB0881       5  0.03778  0.01125      24  0.20352  0.04085
PH0710        6  0.03216  0.01093      25  2.06144  0.16327
TVN0987       7  0.05756  0.01621      26  0.07824  0.02172
Ta0468        8  0.11522  0.01937      27  0.45865  0.04572
MA4048        9  0.39677  0.03844      28  0.18260  0.03027
FN0110       10  0.35388  0.03588      29  0.14184  0.02671
TM1379       11  0.33375  0.03480      30  0.07012  0.02139
aq_298       12  0.23360  0.02949
all3976      13  0.17360  0.02734
slr1703      14  0.23104  0.03037
VNG2072G     15  0.50985  0.04725
DR1276       16  0.75316  0.05847
MJ1077       17  0.35780  0.03802
MTH1122      18  0.38193  0.03901     23 iterations until convergence
MK1460       19  0.28195  0.04189     log L: -14673.60


Unrooted user defined tree with maximum likelihood branch lengths
(in CLUSTAL W notation):

(APE1976:0.28741,((((TVN0987:0.05756,Ta0468:0.11522)99:0.45593,(PAB0881:0.03778,
PH0710:0.03216)98:0.30572,(((all3976:0.17360,slr1703:0.23104)95:0.26330,
VNG2072G:0.50985)82:0.17840,((MJ1077:0.35780,MTH1122:0.38193)99:0.20352,
MK1460:0.28195)69:2.06144,(FN0110:0.35388,aq_298:0.23360)57:0.07824,
MA4048:0.39677,TM1379:0.33375,DR1276:0.75316)95:0.45865)82:0.18260,
AF2035:0.26099)89:0.14184,PAE3158:0.35589)95:0.07012,SSO0602:0.25572);


COMPARISON OF USER TREES (NO CLOCK)

Tree   log L   difference    S.E.      p-1sKH     p-SH       c-ELW      2sKH
-------------------------------------------------------------------------------
 1  -15921.58  1247.98       70.91    0.0000 -   0.0000 -   0.0000 -       -
 2  -14673.60     0.00  <---- best    1.0000 +   1.0000 +   1.0000 +    best

The columns show the results and p-values of the following tests:
1sKH - one sided KH test based on pairwise SH tests (Shimodaira-Hasegawa
       2000, Goldman et al., 2001, Kishino-Hasegawa 1989)
SH   - Shimodaira-Hasegawa test (2000)
ELW  - Expected Likelihood Weight (Strimmer-Rambaut 2002)
2sKH - two sided Kishino-Hasegawa test (1989)

Plus signs denote the confidence sets. Minus signs denote significant
exclusion. All tests used 5% significance level. 1sKH, SH, and ELW
performed 1000 resamplings using the RELL method.


TIME STAMP

Date and time: Tue Sep  4 20:27:24 2007
Runtime (excl. input) : 4 seconds (= 0.1 minutes = 0.0 hours)
Runtime (incl. input) : 4 seconds (= 0.1 minutes = 0.0 hours)
