# Supplementary material for: Horizontal Gene Transfers in prokaryotes show differential preferences for metabolic and translational genes
Source: BMC Evol Biol. 2009 Jan 10;9:9. doi: 10.1186/1471-2148-9-9 (PMC2651853; doi:10.1186/1471-2148-9-9)
Supplement: Additional file 6 — Likelihood based tree comparisons. All likelihood based tree comparison outputs are provided. [file 1471-2148-9-9-S6.zip › puzzle/COG0172_VNG2072G_BS_serS]

TREE-PUZZLE 5.1.pl25

Input file name: /scratch/local/kanhere/COG0172_Archaea_Gramplus_comb.infile
User tree file name: /scratch/local/kanhere/COG0172_Archaea_Gramplus_comb.tmp_tree
Type of analysis: user tree evaluation
Parameter estimation: approximate (faster)
Parameter estimation uses: neighbor-joining tree (for substitution process and rate variation)

Standard errors (S.E.) are obtained by the curvature method.
The upper and lower bounds of an approximate 95% confidence interval
for parameter or branch length x are x-1.96*S.E. and x+1.96*S.E.


SEQUENCE ALIGNMENT

Input data: 26 sequences with 558 amino acid sites
Number of constant sites: 12 (= 2.2% of all sites)
Number of site patterns: 533
Number of constant site patterns: 6 (= 1.1% of all site patterns)


SUBSTITUTION PROCESS

Model of substitution: VT (Mueller-Vingron 2000)
Amino acid frequencies (user specified):

 pi(A) =   7.8%
 pi(R) =   5.3%
 pi(N) =   4.4%
 pi(D) =   5.3%
 pi(C) =   1.6%
 pi(Q) =   3.7%
 pi(E) =   6.3%
 pi(G) =   7.2%
 pi(H) =   2.4%
 pi(I) =   6.1%
 pi(L) =   9.1%
 pi(K) =   6.0%
 pi(M) =   2.3%
 pi(F) =   4.2%
 pi(P) =   4.6%
 pi(S) =   6.4%
 pi(T) =   5.7%
 pi(W) =   1.3%
 pi(Y) =   3.4%
 pi(V) =   7.1%


AMBIGUOUS CHARACTERS IN THE SEQUENCE (SEQUENCES IN INPUT ORDER)

               gaps  wildcards        sum   % sequence
 APE1976         95          0         95       17.03%   
 SSO0602        101          0        101       18.10%   
 PAE3158        107          0        107       19.18%   
 AF2035         105          0        105       18.82%   
 PAB0881        103          0        103       18.46%   
 PH0710          98          0         98       17.56%   
 TVN0987        117          0        117       20.97%   
 Ta0468         117          0        117       20.97%   
 MA4048         137          0        137       24.55%   
 VNG2072G        84          0         84       15.05%   
 BH0024         133          0        133       23.84%   
 BS_serS        133          0        133       23.84%   
 lin2890        131          0        131       23.48%   
 CAC0021        134          0        134       24.01%   
 SP0411         134          0        134       24.01%   
 SPy1742        133          0        133       23.84%   
 L150515        135          0        135       24.19%   
 SA0009         130          0        130       23.30%   
 MG005          141          0        141       25.27%   
 MPN005         138          0        138       24.73%   
 UU106          140          0        140       25.09%   
 MYPU_0340      137          0        137       24.55%   
 CAC0017        133          0        133       23.84%   
 MJ1077          37          0         37        6.63%   
 MTH1122         45          0         45        8.06%   
 MK1460          31          0         31        5.56%   
 -------------------------------------------------------
 Sum           2929          0       2929       20.19%   


The table above shows the amount of gaps ('-') and other 'wildcard'
characters ('X', '?', etc.) and their percentage of the 558 columns
in the alignment.
Sequences with more than 50% ambiguous characters are marked with a '!' and 
should be checked, whether they have sufficient overlap to other sequences.
Sequences with 100% ambiguous characters do not hold any phylogenetic
information and had to be discarded from the analysis.


SEQUENCE COMPOSITION (SEQUENCES IN INPUT ORDER)

              5% chi-square test  p-value
 APE1976           failed           0.00%  
 SSO0602           failed           0.04%  
 PAE3158           failed           0.02%  
 AF2035            failed           0.00%  
 PAB0881           failed           0.00%  
 PH0710            failed           0.00%  
 TVN0987           failed           0.02%  
 Ta0468            failed           0.33%  
 MA4048            passed           8.59%  
 VNG2072G          failed           0.00%  
 BH0024            failed           4.30%  
 BS_serS           failed           1.44%  
 lin2890           failed           0.52%  
 CAC0021           failed           0.93%  
 SP0411            failed           4.07%  
 SPy1742           passed          40.24%  
 L150515           passed          19.64%  
 SA0009            passed           8.55%  
 MG005             failed           0.00%  
 MPN005            failed           0.04%  
 UU106             failed           0.12%  
 MYPU_0340         failed           0.00%  
 CAC0017           failed           0.03%  
 MJ1077            failed           0.00%  
 MTH1122           failed           0.00%  
 MK1460            failed           0.00%  

The chi-square tests compares the amino acid composition of each sequence
to the frequency distribution assumed in the maximum likelihood model.


IDENTICAL SEQUENCES

The sequences in each of the following groups are all identical. To speed
up computation please remove all but one of each group from the data set.

 All sequences are unique.


MAXIMUM LIKELIHOOD DISTANCES

Maximum likelihood distances are computed using the selected model of
substitution and rate heterogeneity.

  26
APE1976     0.00000  0.52567  0.65099  0.64755  0.76336  0.78174  0.91592
            0.89840  1.26042  1.41125  1.22697  1.20048  1.22983  1.19030
            1.21415  1.27797  1.33127  1.18117  1.39847  1.40307  1.39712
            1.54320  1.29945  2.75871  2.74930  2.51866
SSO0602     0.52567  0.00000  0.63662  0.63852  0.74510  0.75913  0.86489
            0.88133  1.18378  1.33490  1.16398  1.12629  1.13707  1.15031
            1.15870  1.19759  1.19666  1.09122  1.29427  1.33250  1.22603
            1.33736  1.31625  2.55974  2.86363  2.57635
PAE3158     0.65099  0.63662  0.00000  0.70122  0.84266  0.85079  0.88286
            0.91037  1.24932  1.34581  1.18732  1.13505  1.14881  1.19057
            1.21042  1.22071  1.23430  1.16020  1.45552  1.47684  1.35052
            1.53601  1.34326  2.60664  2.74577  2.55300
AF2035      0.64755  0.63852  0.70122  0.00000  0.67906  0.66390  0.77725
            0.83697  1.09559  1.19715  1.02565  0.96041  1.08723  1.05890
            1.09762  1.09286  1.11704  1.15500  1.31359  1.34913  1.25162
            1.43436  1.40287  2.74600  2.88588  2.75164
PAB0881     0.76336  0.74510  0.84266  0.67906  0.00000  0.06927  0.75169
            0.80002  1.04459  1.10123  0.97643  0.91491  0.92157  0.82510
            0.95558  0.97720  1.01021  0.98131  1.18670  1.21298  1.10066
            1.23799  1.13041  2.54102  2.65985  2.53796
PH0710      0.78174  0.75913  0.85079  0.66390  0.06927  0.00000  0.76419
            0.79686  1.00576  1.13472  0.97165  0.89998  0.92121  0.83752
            0.95316  0.99415  1.01942  0.97541  1.17498  1.19378  1.09756
            1.24695  1.12919  2.65223  2.73167  2.53650
TVN0987     0.91592  0.86489  0.88286  0.77725  0.75169  0.76419  0.00000
            0.16972  1.01540  1.15718  1.01826  0.99066  0.99444  0.98760
            1.07470  1.07250  1.04949  1.06251  1.28791  1.36235  1.20197
            1.41634  1.23473  2.73364  2.79341  2.65013
Ta0468      0.89840  0.88133  0.91037  0.83697  0.80002  0.79686  0.16972
            0.00000  1.03485  1.16891  1.01964  1.02344  0.95567  1.01813
            1.11261  1.10634  1.05760  1.10545  1.31366  1.36225  1.20895
            1.46373  1.22543  2.82141  2.85426  2.70897
MA4048      1.26042  1.18378  1.24932  1.09559  1.04459  1.00576  1.01540
            1.03485  0.00000  0.80578  0.61379  0.58768  0.59956  0.58520
            0.65273  0.67449  0.65371  0.77471  0.97622  0.99262  0.85865
            1.07315  0.96628  2.42419  2.41327  2.23434
VNG2072G    1.41125  1.33490  1.34581  1.19715  1.10123  1.13472  1.15718
            1.16891  0.80578  0.00000  0.75322  0.77080  0.80249  0.81218
            0.81673  0.83553  0.84830  0.92752  1.24740  1.25644  1.05947
            1.23381  1.14752  2.83613  2.75590  2.69332
BH0024      1.22697  1.16398  1.18732  1.02565  0.97643  0.97165  1.01826
            1.01964  0.61379  0.75322  0.00000  0.26322  0.30643  0.45527
            0.50015  0.52954  0.47365  0.63618  0.94922  0.92664  0.76670
            1.03120  0.92462  2.57408  2.69003  2.46415
BS_serS     1.20048  1.12629  1.13505  0.96041  0.91491  0.89998  0.99066
            1.02344  0.58768  0.77080  0.26322  0.00000  0.31008  0.46662
            0.49971  0.51953  0.48969  0.63828  0.94924  0.89766  0.76503
            1.00447  0.90032  2.64908  2.73165  2.48111
lin2890     1.22983  1.13707  1.14881  1.08723  0.92157  0.92121  0.99444
            0.95567  0.59956  0.80249  0.30643  0.31008  0.00000  0.43615
            0.52834  0.52599  0.51305  0.59780  0.97857  0.95615  0.77235
            1.06431  0.90310  2.67758  2.61144  2.49698
CAC0021     1.19030  1.15031  1.19057  1.05890  0.82510  0.83752  0.98760
            1.01813  0.58520  0.81218  0.45527  0.46662  0.43615  0.00000
            0.51341  0.54377  0.57175  0.57944  0.98444  0.99549  0.78355
            0.92629  0.91700  2.64679  2.69798  2.52073
SP0411      1.21415  1.15870  1.21042  1.09762  0.95558  0.95316  1.07470
            1.11261  0.65273  0.81673  0.50015  0.49971  0.52834  0.51341
            0.00000  0.19435  0.21966  0.57721  0.92195  0.89952  0.74889
            0.99663  0.99234  2.53548  2.59588  2.37401
SPy1742     1.27797  1.19759  1.22071  1.09286  0.97720  0.99415  1.07250
            1.10634  0.67449  0.83553  0.52954  0.51953  0.52599  0.54377
            0.19435  0.00000  0.23665  0.58352  0.90186  0.89905  0.73459
            0.99364  0.98294  2.47059  2.69708  2.41476
L150515     1.33127  1.19666  1.23430  1.11704  1.01021  1.01942  1.04949
            1.05760  0.65371  0.84830  0.47365  0.48969  0.51305  0.57175
            0.21966  0.23665  0.00000  0.63557  0.96094  0.92421  0.76411
            1.04545  0.98277  2.42025  2.57533  2.30656
SA0009      1.18117  1.09122  1.16020  1.15500  0.98131  0.97541  1.06251
            1.10545  0.77471  0.92752  0.63618  0.63828  0.59780  0.57944
            0.57721  0.58352  0.63557  0.00000  0.97746  0.97889  0.77286
            0.95070  1.01672  2.44846  2.51072  2.34391
MG005       1.39847  1.29427  1.45552  1.31359  1.18670  1.17498  1.28791
            1.31366  0.97622  1.24740  0.94922  0.94924  0.97857  0.98444
            0.92195  0.90186  0.96094  0.97746  0.00000  0.23355  0.75119
            1.03749  1.13253  2.75063  2.77548  2.53475
MPN005      1.40307  1.33250  1.47684  1.34913  1.21298  1.19378  1.36235
            1.36225  0.99262  1.25644  0.92664  0.89766  0.95615  0.99549
            0.89952  0.89905  0.92421  0.97889  0.23355  0.00000  0.78617
            1.04091  1.14923  2.95724  2.83354  2.56844
UU106       1.39712  1.22603  1.35052  1.25162  1.10066  1.09756  1.20197
            1.20895  0.85865  1.05947  0.76670  0.76503  0.77235  0.78355
            0.74889  0.73459  0.76411  0.77286  0.75119  0.78617  0.00000
            0.92434  1.04246  2.54293  2.66302  2.57578
MYPU_0340   1.54320  1.33736  1.53601  1.43436  1.23799  1.24695  1.41634
            1.46373  1.07315  1.23381  1.03120  1.00447  1.06431  0.92629
            0.99663  0.99364  1.04545  0.95070  1.03749  1.04091  0.92434
            0.00000  1.20810  2.62465  2.84903  2.62426
CAC0017     1.29945  1.31625  1.34326  1.40287  1.13041  1.12919  1.23473
            1.22543  0.96628  1.14752  0.92462  0.90032  0.90310  0.91700
            0.99234  0.98294  0.98277  1.01672  1.13253  1.14923  1.04246
            1.20810  0.00000  2.69043  2.76746  2.54139
MJ1077      2.75871  2.55974  2.60664  2.74600  2.54102  2.65223  2.73364
            2.82141  2.42419  2.83613  2.57408  2.64908  2.67758  2.64679
            2.53548  2.47059  2.42025  2.44846  2.75063  2.95724  2.54293
            2.62465  2.69043  0.00000  0.72317  0.80716
MTH1122     2.74930  2.86363  2.74577  2.88588  2.65985  2.73167  2.79341
            2.85426  2.41327  2.75590  2.69003  2.73165  2.61144  2.69798
            2.59588  2.69708  2.57533  2.51072  2.77548  2.83354  2.66302
            2.84903  2.76746  0.72317  0.00000  0.82970
MK1460      2.51866  2.57635  2.55300  2.75164  2.53796  2.53650  2.65013
            2.70897  2.23434  2.69332  2.46415  2.48111  2.49698  2.52073
            2.37401  2.41476  2.30656  2.34391  2.53475  2.56844  2.57578
            2.62426  2.54139  0.80716  0.82970  0.00000

Average distance (over all possible pairs of sequences):  1.31213


RATE HETEROGENEITY

Model of rate heterogeneity: uniform rate


TREE SEARCH

2 tree topologies were specified by the user.


MAXIMUM LIKELIHOOD BRANCH LENGTHS OF USER DEFINED TREE # 1 (NO CLOCK)

Branch lengths are computed using the selected model of
substitution and rate heterogeneity.


            :-7 TVN0987
    :------27
    :       :--8 Ta0468
 :-46
 :  :                 :-15 SP0411
 :  :              :-28
 :  :              :  :--16 SPy1742
 :  :         :---29
 :  :         :    :--17 L150515
 :  :      :-33
 :  :      :  :        :--12 BS_serS
 :  :      :  :     :-30
 :  :      :  :     :  :-----18 SA0009
 :  :      :  :  :-31
 :  :      :  :  :  :--11 BH0024
 :  :      :  :-32
 :  :      :     :--13 lin2890
 :  :  :--39
 :  :  :   :     :-------23 CAC0017
 :  :  :   :  :-34
 :  :  :   :  :  :--14 CAC0021
 :  :  :   :-38
 :  :  :      :              :-19 MG005
 :  :  :      :        :----35
 :  :  :      :        :     :--20 MPN005
 :  :  :      :    :--36
 :  :  :      :    :   :---21 UU106
 :  :  :      :---37
 :  :  :           :-----22 MYPU_0340
 :  :-45
 :  :  :            :---1 APE1976
 :  :  :         :-40
 :  :  :         :  :----3 PAE3158
 :  :  :     :--41
 :  :  :     :   :---2 SSO0602
 :  :  :----44
 :  :        :        :-5 PAB0881
 :  :        :  :----42
 :  :        :  :     :-6 PH0710
 :  :        :  :
 :  :           :------------------26 MK1460
 :  :         -43
 :  :           :----4 AF2035
 :  :           :
 :  :           :-----------------24 MJ1077
 :  :
 :  :-------------------25 MTH1122
 :
 :------10 VNG2072G
 :
 :---9 MA4048
 

         branch  length     S.E.   branch  length     S.E.
APE1976       1  0.30689  0.03282      27  0.64043  0.05328
SSO0602       2  0.26875  0.03068      28  0.03142  0.01357
PAE3158       3  0.37767  0.03691      29  0.26093  0.03089
AF2035        4  0.34213  0.03631      30  0.00001  0.00055
PAB0881       5  0.04148  0.01136      31  0.03613  0.01468
PH0710        6  0.02807  0.01031      32  0.07249  0.01908
TVN0987       7  0.05969  0.01668      33  0.05303  0.01724
Ta0468        8  0.11125  0.01929      34  0.00878  0.01412
MA4048        9  0.29737  0.03556      35  0.41333  0.04350
VNG2072G     10  0.57817  0.04965      36  0.13066  0.03109
BH0024       11  0.16678  0.02293      37  0.23655  0.03525
BS_serS      12  0.15086  0.02196      38  0.05929  0.01910
lin2890      13  0.16630  0.02318      39  0.12538  0.02603
CAC0021      14  0.20229  0.02755      40  0.02252  0.01943
SP0411       15  0.08156  0.01615      41  0.19788  0.03073
SPy1742      16  0.11803  0.01878      42  0.35535  0.03734
L150515      17  0.12545  0.02039      43  0.01415  0.01621
SA0009       18  0.51461  0.04309      44  0.42178  0.04384
MG005        19  0.09937  0.02084      45  0.01414  0.01240
MPN005       20  0.13769  0.02273      46  0.08503  0.02727
UU106        21  0.29631  0.03704
MYPU_0340    22  0.55421  0.05075
CAC0017      23  0.73008  0.05674
MJ1077       24  1.86827  0.13131
MTH1122      25  2.04575  0.14461     11 iterations until convergence
MK1460       26  1.91637  0.13321     log L: -19348.25

WARNING --- at least one branch length is close to an internal boundary!


Unrooted user defined tree with maximum likelihood branch lengths
(in CLUSTAL W notation):

(MA4048:0.29737,((TVN0987:0.05969,Ta0468:0.11125)95:0.64043,(((((
SP0411:0.08156,SPy1742:0.11803)100:0.03142,L150515:0.12545)99:0.26093,
(((BS_serS:0.15086,SA0009:0.51461)51:0.00001,BH0024:0.16678)78:0.03613,
lin2890:0.16630)97:0.07249)90:0.05303,((CAC0017:0.73008,CAC0021:0.20229)
98:0.00878,(((MG005:0.09937,MPN005:0.13769)97:0.41333,UU106:0.29631)
82:0.13066,MYPU_0340:0.55421)78:0.23655)68:0.05929)99:0.12538,(((
APE1976:0.30689,PAE3158:0.37767)97:0.02252,SSO0602:0.26875)94:0.19788,
((PAB0881:0.04148,PH0710:0.02807)69:0.35535,MK1460:1.91637,AF2035:0.34213,
MJ1077:1.86827)51:0.01415)60:0.42178)55:0.01414,MTH1122:2.04575)
62:0.08503,VNG2072G:0.57817);


MAXIMUM LIKELIHOOD BRANCH LENGTHS OF USER DEFINED TREE # 2 (NO CLOCK)

Branch lengths are computed using the selected model of
substitution and rate heterogeneity.


                 :-5 PAB0881
            :---27
            :    :-6 PH0710
        :--42
        :   :        :-7 TVN0987
        :   :  :----28
        :   :  :     :--8 Ta0468
        :   :-41
        :      :          :---9 MA4048
        :      :      :--29
        :      :      :   :------10 VNG2072G
        :      :      :
        :             :                        :----24 MJ1077
        :             :                    :--30
        :             :                    :   :----25 MTH1122
        :             :-------------------31
        :             :                    :---26 MK1460
        :             :
        :             :       :-15 SP0411
        :             :    :-32
        :             :    :  :--16 SPy1742
        :             :---33
        :             :    :--17 L150515
        :       -----40
        :             :         :--11 BH0024
        :             :      :-34
        :             :      :  :--12 BS_serS
        :             :  :--35
        :             :  :   :--13 lin2890
        :             :-36
        :             :  :--14 CAC0021
        :             :
        :             :              :-19 MG005
        :             :        :----37
        :             :        :     :--20 MPN005
        :             :    :--38
        :             :    :   :---21 UU106
        :             :---39
        :             :    :------22 MYPU_0340
        :             :
        :             :----18 SA0009
        :             :
        :             :-------23 CAC0017
    :--43
    :   :---4 AF2035
 :-44
 :  :----3 PAE3158
 :
 :---2 SSO0602
 :
 :---1 APE1976
 

         branch  length     S.E.   branch  length     S.E.
APE1976       1  0.29126  0.03196      27  0.27316  0.03432
SSO0602       2  0.25389  0.02980      28  0.38232  0.04104
PAE3158       3  0.34844  0.03580      29  0.17920  0.03117
AF2035        4  0.27321  0.03275      30  0.21851  0.04104
PAB0881       5  0.04290  0.01159      31  2.08813  0.16475
PH0710        6  0.02671  0.01038      32  0.03095  0.01262
TVN0987       7  0.05967  0.01651      33  0.25658  0.03055
Ta0468        8  0.11300  0.01937      34  0.06227  0.01692
MA4048        9  0.28235  0.03510      35  0.11627  0.02278
VNG2072G     10  0.57771  0.04946      36  0.08054  0.01930
BH0024       11  0.14039  0.02142      37  0.42098  0.04406
BS_serS      12  0.13786  0.02130      38  0.13014  0.03134
lin2890      13  0.14798  0.02233      39  0.25157  0.03606
CAC0021      14  0.21958  0.02752      40  0.45174  0.04625
SP0411       15  0.08002  0.01581      41  0.10336  0.02807
SPy1742      16  0.11724  0.01861      42  0.18050  0.03040
L150515      17  0.12852  0.02028      43  0.13192  0.02657
SA0009       18  0.41235  0.03780      44  0.07493  0.02146
MG005        19  0.09749  0.02078
MPN005       20  0.13992  0.02289
UU106        21  0.29693  0.03726
MYPU_0340    22  0.56351  0.05130
CAC0017      23  0.75919  0.05750
MJ1077       24  0.35480  0.03778
MTH1122      25  0.38570  0.03900     23 iterations until convergence
MK1460       26  0.26314  0.04122     log L: -18197.44


Unrooted user defined tree with maximum likelihood branch lengths
(in CLUSTAL W notation):

(APE1976:0.29126,((((PAB0881:0.04290,PH0710:0.02671)99:0.27316,((
TVN0987:0.05967,Ta0468:0.11300)99:0.38232,((MA4048:0.28235,VNG2072G:0.57771)
85:0.17920,((MJ1077:0.35480,MTH1122:0.38570)96:0.21851,MK1460:0.26314)
77:2.08813,((SP0411:0.08002,SPy1742:0.11724)75:0.03095,L150515:0.12852)
67:0.25658,(((BH0024:0.14039,BS_serS:0.13786)88:0.06227,lin2890:0.14798)
57:0.11627,CAC0021:0.21958)66:0.08054,(((MG005:0.09749,MPN005:0.13992)
76:0.42098,UU106:0.29693)65:0.13014,MYPU_0340:0.56351)63:0.25157,
SA0009:0.41235,CAC0017:0.75919)89:0.45174)70:0.10336)86:0.18050,
AF2035:0.27321)91:0.13192,PAE3158:0.34844)96:0.07493,SSO0602:0.25389);


COMPARISON OF USER TREES (NO CLOCK)

Tree   log L   difference    S.E.      p-1sKH     p-SH       c-ELW      2sKH
-------------------------------------------------------------------------------
 1  -19348.25  1150.80       67.29    0.0000 -   0.0000 -   0.0000 -       -
 2  -18197.44     0.00  <---- best    1.0000 +   1.0000 +   1.0000 +    best

The columns show the results and p-values of the following tests:
1sKH - one sided KH test based on pairwise SH tests (Shimodaira-Hasegawa
       2000, Goldman et al., 2001, Kishino-Hasegawa 1989)
SH   - Shimodaira-Hasegawa test (2000)
ELW  - Expected Likelihood Weight (Strimmer-Rambaut 2002)
2sKH - two sided Kishino-Hasegawa test (1989)

Plus signs denote the confidence sets. Minus signs denote significant
exclusion. All tests used 5% significance level. 1sKH, SH, and ELW
performed 1000 resamplings using the RELL method.


TIME STAMP

Date and time: Tue Sep  4 18:45:34 2007
Runtime (excl. input) : 6 seconds (= 0.1 minutes = 0.0 hours)
Runtime (incl. input) : 6 seconds (= 0.1 minutes = 0.0 hours)
