# Supplementary material for: Horizontal Gene Transfers in prokaryotes show differential preferences for metabolic and translational genes
Source: BMC Evol Biol. 2009 Jan 10;9:9. doi: 10.1186/1471-2148-9-9 (PMC2651853; doi:10.1186/1471-2148-9-9)
Supplement: Additional file 6 — Likelihood based tree comparisons. All likelihood based tree comparison outputs are provided. [file 1471-2148-9-9-S6.zip › puzzle/COG0177_MA4014_all3970]

TREE-PUZZLE 5.1.pl25

Input file name: /scratch/local/kanhere/COG0177_Archaea_Bacteria_comb.infile
User tree file name: /scratch/local/kanhere/COG0177_Archaea_Bacteria_comb.tmp_tree
Type of analysis: user tree evaluation
Parameter estimation: approximate (faster)
Parameter estimation uses: neighbor-joining tree (for substitution process and rate variation)

Standard errors (S.E.) are obtained by the curvature method.
The upper and lower bounds of an approximate 95% confidence interval
for parameter or branch length x are x-1.96*S.E. and x+1.96*S.E.


SEQUENCE ALIGNMENT

Input data: 25 sequences with 362 amino acid sites
Number of constant sites: 6 (= 1.7% of all sites)
Number of site patterns: 324
Number of constant site patterns: 5 (= 1.5% of all site patterns)


SUBSTITUTION PROCESS

Model of substitution: VT (Mueller-Vingron 2000)
Amino acid frequencies (user specified):

 pi(A) =   7.8%
 pi(R) =   5.3%
 pi(N) =   4.4%
 pi(D) =   5.3%
 pi(C) =   1.6%
 pi(Q) =   3.7%
 pi(E) =   6.3%
 pi(G) =   7.2%
 pi(H) =   2.4%
 pi(I) =   6.1%
 pi(L) =   9.1%
 pi(K) =   6.0%
 pi(M) =   2.3%
 pi(F) =   4.2%
 pi(P) =   4.6%
 pi(S) =   6.4%
 pi(T) =   5.7%
 pi(W) =   1.3%
 pi(Y) =   3.4%
 pi(V) =   7.1%


AMBIGUOUS CHARACTERS IN THE SEQUENCE (SEQUENCES IN INPUT ORDER)

               gaps  wildcards        sum   % sequence
 AF1692         153          0        153       42.27%   
 aq_282         149          0        149       41.16%   
 MJ0613_1       136          0        136       37.57%   
 MA4609         146          0        146       40.33%   
 TM0366         149          0        149       41.16%   
 MTH764         129          0        129       35.64%   
 TVN0804        147          0        147       40.61%   
 Ta0790m        145          0        145       40.06%   
 PAB0459        140          0        140       38.67%   
 PH1498         140          0        140       38.67%   
 all3970        139          0        139       38.40%   
 slr1822        143          0        143       39.50%   
 MA4014         106          0        106       29.28%   
 DR0289         137          0        137       37.85%   
 VNG0592G       135          0        135       37.29%   
 FN0057         161          0        161       44.48%   
 aq_496         130          0        130       35.91%   
 APE0150         98          0         98       27.07%   
 PAE0880        139          0        139       38.40%   
 SSO0116        126          0        126       34.81%   
 MK0193         129          0        129       35.64%   
 VNG0398G        97          0         97       26.80%   
 DR2438         103          0        103       28.45%   
 DR0928          24          0         24        6.63%   
 MK1362         156          0        156       43.09%   
 -------------------------------------------------------
 Sum           3257          0       3257       35.99%   


The table above shows the amount of gaps ('-') and other 'wildcard'
characters ('X', '?', etc.) and their percentage of the 362 columns
in the alignment.
Sequences with more than 50% ambiguous characters are marked with a '!' and 
should be checked, whether they have sufficient overlap to other sequences.
Sequences with 100% ambiguous characters do not hold any phylogenetic
information and had to be discarded from the analysis.


SEQUENCE COMPOSITION (SEQUENCES IN INPUT ORDER)

              5% chi-square test  p-value
 AF1692            failed           0.81%  
 aq_282            failed           0.00%  
 MJ0613_1          failed           0.00%  
 MA4609            passed          12.93%  
 TM0366            failed           0.20%  
 MTH764            failed           3.10%  
 TVN0804           passed          58.32%  
 Ta0790m           failed           0.09%  
 PAB0459           failed           0.50%  
 PH1498            failed           1.15%  
 all3970           passed          18.81%  
 slr1822           passed          45.02%  
 MA4014            passed          69.24%  
 DR0289            failed           0.02%  
 VNG0592G          passed           6.83%  
 FN0057            passed          12.81%  
 aq_496            failed           0.00%  
 APE0150           failed           0.84%  
 PAE0880           passed          25.49%  
 SSO0116           failed           0.22%  
 MK0193            failed           0.03%  
 VNG0398G          failed           0.00%  
 DR2438            failed           0.89%  
 DR0928            failed           0.00%  
 MK1362            failed           0.00%  

The chi-square tests compares the amino acid composition of each sequence
to the frequency distribution assumed in the maximum likelihood model.


IDENTICAL SEQUENCES

The sequences in each of the following groups are all identical. To speed
up computation please remove all but one of each group from the data set.

 All sequences are unique.


MAXIMUM LIKELIHOOD DISTANCES

Maximum likelihood distances are computed using the selected model of
substitution and rate heterogeneity.

  25
AF1692      0.00000  0.69687  0.91470  1.00935  0.78331  0.99197  1.19162
            1.08734  1.02884  0.99498  1.29290  1.19784  1.32425  1.21473
            1.50965  1.25903  1.18558  1.50437  1.45712  1.38391  1.36673
            1.73871  1.87744  2.01698  1.88377
aq_282      0.69687  0.00000  0.71516  0.84127  0.76576  0.86476  1.16377
            1.13843  1.17036  1.18409  1.44026  1.33567  1.36576  1.45259
            1.51368  1.19332  1.09444  1.64930  1.36968  1.51395  1.37937
            2.12233  2.07943  2.08675  1.94168
MJ0613_1    0.91470  0.71516  0.00000  0.93548  0.89371  0.98597  1.26841
            1.23473  1.33978  1.34578  1.39448  1.34415  1.39149  1.53461
            1.49969  1.16548  1.36806  1.86972  1.55733  1.61798  1.49615
            1.99139  1.90225  2.19443  1.97456
MA4609      1.00935  0.84127  0.93548  0.00000  0.69952  0.71054  0.97064
            1.02956  0.99319  0.98065  1.22416  1.27329  1.30633  1.37846
            1.37909  1.21671  1.33820  1.76709  1.54254  1.46925  1.46929
            1.76869  1.77755  2.01327  1.87916
TM0366      0.78331  0.76576  0.89371  0.69952  0.00000  0.77451  0.89232
            0.82069  0.91206  0.91081  1.31257  1.25779  1.29862  1.29056
            1.50458  1.39233  1.21664  1.42813  1.38711  1.19751  1.20661
            1.52083  1.55539  1.79776  1.72934
MTH764      0.99197  0.86476  0.98597  0.71054  0.77451  0.00000  0.94962
            0.90276  0.91872  0.94971  1.21924  1.15107  1.48709  1.39126
            1.48450  1.14125  1.34142  1.95755  1.55498  1.47572  1.50179
            1.67445  1.67303  2.00608  1.81965
TVN0804     1.19162  1.16377  1.26841  0.97064  0.89232  0.94962  0.00000
            0.44518  1.02109  1.05719  1.27933  1.28661  1.20993  1.33680
            1.43199  1.23034  1.43231  1.95855  1.58815  1.48096  1.49225
            1.63194  1.88407  2.14582  2.12006
Ta0790m     1.08734  1.13843  1.23473  1.02956  0.82069  0.90276  0.44518
            0.00000  1.01051  1.05191  1.52749  1.36202  1.41634  1.35063
            1.64792  1.44372  1.42226  1.89042  1.75259  1.56115  1.50643
            1.62647  1.72512  2.05107  1.90841
PAB0459     1.02884  1.17036  1.33978  0.99319  0.91206  0.91872  1.02109
            1.01051  0.00000  0.10555  1.29641  1.19604  1.25067  1.18664
            1.45076  1.32252  1.30613  1.72343  1.72546  1.38307  1.27937
            1.48764  1.72707  1.73921  1.85176
PH1498      0.99498  1.18409  1.34578  0.98065  0.91081  0.94971  1.05719
            1.05191  0.10555  0.00000  1.28704  1.21775  1.28392  1.21175
            1.44810  1.30015  1.34836  1.71616  1.75253  1.38984  1.35410
            1.56952  1.81578  1.76803  1.88607
all3970     1.29290  1.44026  1.39448  1.22416  1.31257  1.21924  1.27933
            1.52749  1.29641  1.28704  0.00000  0.31816  0.71738  0.83349
            0.90005  0.84742  1.06709  1.82809  1.64392  1.40665  1.52038
            1.85363  1.91411  2.02632  2.02708
slr1822     1.19784  1.33567  1.34415  1.27329  1.25779  1.15107  1.28661
            1.36202  1.19604  1.21775  0.31816  0.00000  0.74290  0.82660
            0.97581  0.79051  1.06096  1.71511  1.49524  1.46811  1.55843
            1.65880  1.84784  1.73117  1.96643
MA4014      1.32425  1.36576  1.39149  1.30633  1.29862  1.48709  1.20993
            1.41634  1.25067  1.28392  0.71738  0.74290  0.00000  0.97615
            0.93473  0.90801  1.18359  1.99418  1.53571  1.39346  1.58887
            1.85361  1.90938  2.10158  2.08692
DR0289      1.21473  1.45259  1.53461  1.37846  1.29056  1.39126  1.33680
            1.35063  1.18664  1.21175  0.83349  0.82660  0.97615  0.00000
            1.05964  1.01693  1.19183  1.60936  1.57134  1.37589  1.76573
            1.50321  1.97712  1.70790  1.95842
VNG0592G    1.50965  1.51368  1.49969  1.37909  1.50458  1.48450  1.43199
            1.64792  1.45076  1.44810  0.90005  0.97581  0.93473  1.05964
            0.00000  1.00866  1.16011  1.94676  1.57545  1.61288  1.64990
            1.66655  1.82610  2.11518  2.28090
FN0057      1.25903  1.19332  1.16548  1.21671  1.39233  1.14125  1.23034
            1.44372  1.32252  1.30015  0.84742  0.79051  0.90801  1.01693
            1.00866  0.00000  0.90364  1.76416  1.46029  1.25732  1.49870
            1.85057  2.13263  2.05956  2.23463
aq_496      1.18558  1.09444  1.36806  1.33820  1.21664  1.34142  1.43231
            1.42226  1.30613  1.34836  1.06709  1.06096  1.18359  1.19183
            1.16011  0.90364  0.00000  1.84443  1.51682  1.51186  1.24430
            2.04004  2.15100  2.10971  1.80162
APE0150     1.50437  1.64930  1.86972  1.76709  1.42813  1.95755  1.95855
            1.89042  1.72343  1.71616  1.82809  1.71511  1.99418  1.60936
            1.94676  1.76416  1.84443  0.00000  0.93990  1.19448  1.40296
            1.54233  1.88218  2.24517  1.87138
PAE0880     1.45712  1.36968  1.55733  1.54254  1.38711  1.55498  1.58815
            1.75259  1.72546  1.75253  1.64392  1.49524  1.53571  1.57134
            1.57545  1.46029  1.51682  0.93990  0.00000  1.16924  1.28412
            1.58026  1.82919  1.72452  1.71038
SSO0116     1.38391  1.51395  1.61798  1.46925  1.19751  1.47572  1.48096
            1.56115  1.38307  1.38984  1.40665  1.46811  1.39346  1.37589
            1.61288  1.25732  1.51186  1.19448  1.16924  0.00000  1.34325
            1.60048  1.61261  1.91617  2.08682
MK0193      1.36673  1.37937  1.49615  1.46929  1.20661  1.50179  1.49225
            1.50643  1.27937  1.35410  1.52038  1.55843  1.58887  1.76573
            1.64990  1.49870  1.24430  1.40296  1.28412  1.34325  0.00000
            1.51685  1.93463  1.85376  1.86681
VNG0398G    1.73871  2.12233  1.99139  1.76869  1.52083  1.67445  1.63194
            1.62647  1.48764  1.56952  1.85363  1.65880  1.85361  1.50321
            1.66655  1.85057  2.04004  1.54233  1.58026  1.60048  1.51685
            0.00000  1.85081  2.11347  1.89101
DR2438      1.87744  2.07943  1.90225  1.77755  1.55539  1.67303  1.88407
            1.72512  1.72707  1.81578  1.91411  1.84784  1.90938  1.97712
            1.82610  2.13263  2.15100  1.88218  1.82919  1.61261  1.93463
            1.85081  0.00000  2.01466  2.16396
DR0928      2.01698  2.08675  2.19443  2.01327  1.79776  2.00608  2.14582
            2.05107  1.73921  1.76803  2.02632  1.73117  2.10158  1.70790
            2.11518  2.05956  2.10971  2.24517  1.72452  1.91617  1.85376
            2.11347  2.01466  0.00000  2.14057
MK1362      1.88377  1.94168  1.97456  1.87916  1.72934  1.81965  2.12006
            1.90841  1.85176  1.88607  2.02708  1.96643  2.08692  1.95842
            2.28090  2.23463  1.80162  1.87138  1.71038  2.08682  1.86681
            1.89101  2.16396  2.14057  0.00000

Average distance (over all possible pairs of sequences):  1.45971


RATE HETEROGENEITY

Model of rate heterogeneity: uniform rate


TREE SEARCH

2 tree topologies were specified by the user.


MAXIMUM LIKELIHOOD BRANCH LENGTHS OF USER DEFINED TREE # 1 (NO CLOCK)

Branch lengths are computed using the selected model of
substitution and rate heterogeneity.


                         :-----2 aq_282
                     :--26
                     :   :---------17 aq_496
                  :-32
                  :  :               :---11 all3970
                  :  :          :---27
                  :  :          :    :--12 slr1822
                  :  :  :------30
                  :  :  :       :        :-----14 DR0289
                  :  :  :       :  :----28
                  :  :  :       :  :     :------------------24 DR0928
                  :  :  :       :  :     :
                  :  :  :       :  :     :-------------------23 DR2438
                  :  :  :       :-29
                  :  :  :          :------16 FN0057
                  :  :-31
                  :     :------5 TM0366
        :--------44
        :         :              :---7 TVN0804
        :         :      :------33
        :         :      :       :---8 Ta0790m
        :         :  :--37
        :         :  :   :           :--------------22 VNG0398G
        :         :  :   :   :------34
        :         :  :   :   :       :--------15 VNG0592G
        :         :  :   :--36
        :         :  :       :  :------------13 MA4014
        :         :  :       :-35
        :         :  :       :  :-----4 MA4609
        :         :  :       :
        :         :  :       :-----6 MTH764
        :         :-43
        :            :         :---------21 MK0193
        :            :   :----38
        :            :   :     :---------------25 MK1362
        :            :--42
        :                :            :-9 PAB0459
        :                :  :--------39
        :                :  :         :-10 PH1498
        :                :-41
        :                   :   :-------3 MJ0613_1
        :                   :--40
        :                       :-----1 AF1692
 :-----45
 :      :------20 SSO0116
 :
 :------19 PAE0880
 :
 :-------18 APE0150
 

         branch  length     S.E.   branch  length     S.E.
AF1692        1  0.41256  0.06299      26  0.12419  0.04793
aq_282        2  0.41650  0.06229      27  0.21451  0.04753
MJ0613_1      3  0.53379  0.07187      28  0.26203  0.06600
MA4609        4  0.39857  0.06147      29  0.00544  0.02914
TM0366        5  0.45178  0.06063      30  0.49648  0.07098
MTH764        6  0.41890  0.05875      31  0.00001  0.00104
TVN0804       7  0.21137  0.04304      32  0.00001  0.00396
Ta0790m       8  0.23879  0.04463      33  0.46985  0.06682
PAB0459       9  0.07214  0.02162      34  0.45735  0.08927
PH1498       10  0.03433  0.01870      35  0.06773  0.04233
all3970      11  0.17176  0.03497      36  0.08690  0.03823
slr1822      12  0.15368  0.03356      37  0.10316  0.03920
MA4014       13  0.99110  0.10403      38  0.28477  0.08511
DR0289       14  0.40106  0.06952      39  0.62495  0.07573
VNG0592G     15  0.63211  0.09657      40  0.13384  0.04498
FN0057       16  0.48734  0.06779      41  0.00001  0.00131
aq_496       17  0.76565  0.08714      42  0.11381  0.03931
APE0150      18  0.57698  0.08104      43  0.00001  0.00091
PAE0880      19  0.43950  0.07283      44  0.61723  0.08718
SSO0116      20  0.45018  0.07423      45  0.35408  0.07793
MK0193       21  0.76508  0.10229
VNG0398G     22  1.12776  0.13116
DR2438       23  1.59702  0.16942
DR0928       24  1.45988  0.15335     12 iterations until convergence
MK1362       25  1.22214  0.14341     log L: -12189.66

WARNING --- at least one branch length is close to an internal boundary!


Unrooted user defined tree with maximum likelihood branch lengths
(in CLUSTAL W notation):

(APE0150:0.57698,((((aq_282:0.41650,aq_496:0.76565)100:0.12419,((
(all3970:0.17176,slr1822:0.15368)100:0.21451,((DR0289:0.40106,DR0928:1.45988,
DR2438:1.59702)100:0.26203,FN0057:0.48734)100:0.00544)99:0.49648,
TM0366:0.45178)98:0.00001)99:0.00001,(((TVN0804:0.21137,Ta0790m:0.23879)
100:0.46985,((VNG0398G:1.12776,VNG0592G:0.63211)87:0.45735,(MA4014:0.99110,
MA4609:0.39857)75:0.06773,MTH764:0.41890)51:0.08690)62:0.10316,(
(MK0193:0.76508,MK1362:1.22214)95:0.28477,((PAB0459:0.07214,PH1498:0.03433)
84:0.62495,(MJ0613_1:0.53379,AF1692:0.41256)69:0.13384)59:0.00001)
54:0.11381)54:0.00001)96:0.61723,SSO0116:0.45018)97:0.35408,PAE0880:0.43950);


MAXIMUM LIKELIHOOD BRANCH LENGTHS OF USER DEFINED TREE # 2 (NO CLOCK)

Branch lengths are computed using the selected model of
substitution and rate heterogeneity.


                :-9 PAB0459
      :--------26
      :         :-10 PH1498
      :
      :       :---7 TVN0804
      :------27
      :       :---8 Ta0790m
 :---36
 :    :    :-----4 MA4609
 :    :---28
 :    :    :-----6 MTH764
 :    :
 :    :               :-----16 FN0057
 :    :            :-29
 :    :            :  :-------17 aq_496
 :    :     :-----32
 :    :     :      :         :--11 all3970
 :    :     :      :    :---30
 :    :     :      :    :    :---12 slr1822
 :    :     :      :    :
 :    :     :           :------13 MA4014
 :    :     :       ---31
 :    :     :           :--------14 DR0289
 :    :     :           :
 :    :     :           :---------15 VNG0592G
 :    :----35
 :    :     :              :------------23 DR2438
 :    :     :       :-----33
 :    :     :       :      :--------------24 DR0928
 :    :     :       :
 :    :             :-----------18 APE0150
 :    :             :
 :    :             :---------19 PAE0880
 :    :      ------34
 :    :             :--------20 SSO0116
 :    :             :
 :    :             :----------21 MK0193
 :    :             :
 :    :             :-------------22 VNG0398G
 :    :             :
 :    :             :-----------------25 MK1362
 :    :
 :    :-----5 TM0366
 :
 :   :----2 aq_282
 :--37
 :   :------3 MJ0613_1
 :
 :-----1 AF1692
 

         branch  length     S.E.   branch  length     S.E.
AF1692        1  0.41772  0.06067      26  0.62905  0.07487
aq_282        2  0.26396  0.05039      27  0.45992  0.06517
MJ0613_1      3  0.50947  0.06781      28  0.19654  0.04767
MA4609        4  0.38482  0.05810      29  0.04456  0.04143
TM0366        5  0.38239  0.05575      30  0.18791  0.04098
MTH764        6  0.35833  0.05553      31  0.22464  0.05299
TVN0804       7  0.24187  0.04498      32  0.34429  0.06764
Ta0790m       8  0.21307  0.04296      33  0.42528  0.10032
PAB0459       9  0.05606  0.02060      34  0.46944  0.07917
PH1498       10  0.05063  0.02008      35  0.30010  0.06379
all3970      11  0.13891  0.03191      36  0.23954  0.05200
slr1822      12  0.18857  0.03600      37  0.11313  0.04374
MA4014       13  0.49900  0.06213
DR0289       14  0.61452  0.07173
VNG0592G     15  0.69376  0.07654
FN0057       16  0.39568  0.06123
aq_496       17  0.56454  0.07252
APE0150      18  0.89570  0.09778
PAE0880      19  0.74120  0.08840
SSO0116      20  0.67135  0.08226
MK0193       21  0.79284  0.09234
VNG0398G     22  1.07009  0.11010
DR2438       23  0.94665  0.12278
DR0928       24  1.15942  0.13702     11 iterations until convergence
MK1362       25  1.37906  0.14954     log L: -11840.47


Unrooted user defined tree with maximum likelihood branch lengths
(in CLUSTAL W notation):

(AF1692:0.41772,((PAB0459:0.05606,PH1498:0.05063)99:0.62905,(TVN0804:0.24187,
Ta0790m:0.21307)76:0.45992,(MA4609:0.38482,MTH764:0.35833)71:0.19654,
(((FN0057:0.39568,aq_496:0.56454)77:0.04456,((all3970:0.13891,slr1822:0.18857)
62:0.18791,MA4014:0.49900,DR0289:0.61452,VNG0592G:0.69376)56:0.22464)
90:0.34429,((DR2438:0.94665,DR0928:1.15942)65:0.42528,APE0150:0.89570,
PAE0880:0.74120,SSO0116:0.67135,MK0193:0.79284,VNG0398G:1.07009,
MK1362:1.37906)82:0.46944)65:0.30010,TM0366:0.38239)88:0.23954,(
aq_282:0.26396,MJ0613_1:0.50947)72:0.11313);


COMPARISON OF USER TREES (NO CLOCK)

Tree   log L   difference    S.E.      p-1sKH     p-SH       c-ELW      2sKH
-------------------------------------------------------------------------------
 1  -12189.66   349.19       49.21    0.0000 -   0.0000 -   0.0000 -       -
 2  -11840.47     0.00  <---- best    1.0000 +   1.0000 +   1.0000 +    best

The columns show the results and p-values of the following tests:
1sKH - one sided KH test based on pairwise SH tests (Shimodaira-Hasegawa
       2000, Goldman et al., 2001, Kishino-Hasegawa 1989)
SH   - Shimodaira-Hasegawa test (2000)
ELW  - Expected Likelihood Weight (Strimmer-Rambaut 2002)
2sKH - two sided Kishino-Hasegawa test (1989)

Plus signs denote the confidence sets. Minus signs denote significant
exclusion. All tests used 5% significance level. 1sKH, SH, and ELW
performed 1000 resamplings using the RELL method.


TIME STAMP

Date and time: Tue Sep  4 21:01:24 2007
Runtime (excl. input) : 3 seconds (= 0.1 minutes = 0.0 hours)
Runtime (incl. input) : 3 seconds (= 0.1 minutes = 0.0 hours)
