# Supplementary material for: Horizontal Gene Transfers in prokaryotes show differential preferences for metabolic and translational genes
Source: BMC Evol Biol. 2009 Jan 10;9:9. doi: 10.1186/1471-2148-9-9 (PMC2651853; doi:10.1186/1471-2148-9-9)
Supplement: Additional file 6 — Likelihood based tree comparisons. All likelihood based tree comparison outputs are provided. [file 1471-2148-9-9-S6.zip › puzzle/COG0197_TM1493_BS_rplP]

TREE-PUZZLE 5.1.pl25

Input file name: /scratch/local/kanhere/COG0197_Bacteria_Gramplus_comb.infile
User tree file name: /scratch/local/kanhere/COG0197_Bacteria_Gramplus_comb.tmp_tree
Type of analysis: user tree evaluation
Parameter estimation: approximate (faster)
Parameter estimation uses: neighbor-joining tree (for substitution process and rate variation)

Standard errors (S.E.) are obtained by the curvature method.
The upper and lower bounds of an approximate 95% confidence interval
for parameter or branch length x are x-1.96*S.E. and x+1.96*S.E.


SEQUENCE ALIGNMENT

Input data: 18 sequences with 153 amino acid sites
Number of constant sites: 30 (= 19.6% of all sites)
Number of site patterns: 135
Number of constant site patterns: 13 (= 9.6% of all site patterns)


SUBSTITUTION PROCESS

Model of substitution: VT (Mueller-Vingron 2000)
Amino acid frequencies (user specified):

 pi(A) =   7.8%
 pi(R) =   5.3%
 pi(N) =   4.4%
 pi(D) =   5.3%
 pi(C) =   1.6%
 pi(Q) =   3.7%
 pi(E) =   6.3%
 pi(G) =   7.2%
 pi(H) =   2.4%
 pi(I) =   6.1%
 pi(L) =   9.1%
 pi(K) =   6.0%
 pi(M) =   2.3%
 pi(F) =   4.2%
 pi(P) =   4.6%
 pi(S) =   6.4%
 pi(T) =   5.7%
 pi(W) =   1.3%
 pi(Y) =   3.4%
 pi(V) =   7.1%


AMBIGUOUS CHARACTERS IN THE SEQUENCE (SEQUENCES IN INPUT ORDER)

               gaps  wildcards        sum   % sequence
 BH0141           9          0          9        5.88%   
 BS_rplP          9          0          9        5.88%   
 SP0216          16          0         16       10.46%   
 SPy0057         16          0         16       10.46%   
 L0412           16          0         16       10.46%   
 lin2774          9          0          9        5.88%   
 SA2040           9          0          9        5.88%   
 all4208         11          0         11        7.19%   
 sll1805         14          0         14        9.15%   
 CAC3126          6          0          6        3.92%   
 DR0318          11          0         11        7.19%   
 FN1638          10          0         10        6.54%   
 TM1493          11          0         11        7.19%   
 aq_018          11          0         11        7.19%   
 MG158           15          0         15        9.80%   
 MPN172          14          0         14        9.15%   
 UU238           15          0         15        9.80%   
 MYPU_5800       11          0         11        7.19%   
 -------------------------------------------------------
 Sum            213          0        213        7.73%   


The table above shows the amount of gaps ('-') and other 'wildcard'
characters ('X', '?', etc.) and their percentage of the 153 columns
in the alignment.
Sequences with more than 50% ambiguous characters are marked with a '!' and 
should be checked, whether they have sufficient overlap to other sequences.
Sequences with 100% ambiguous characters do not hold any phylogenetic
information and had to be discarded from the analysis.


SEQUENCE COMPOSITION (SEQUENCES IN INPUT ORDER)

              5% chi-square test  p-value
 BH0141            failed           0.23%  
 BS_rplP           failed           0.39%  
 SP0216            failed           0.04%  
 SPy0057           failed           0.06%  
 L0412             failed           1.85%  
 lin2774           failed           0.07%  
 SA2040            failed           2.81%  
 all4208           failed           0.30%  
 sll1805           failed           0.12%  
 CAC3126           passed          12.34%  
 DR0318            failed           1.23%  
 FN1638            failed           0.85%  
 TM1493            failed           0.51%  
 aq_018            failed           0.97%  
 MG158             failed           3.42%  
 MPN172            passed           9.62%  
 UU238             failed           1.16%  
 MYPU_5800         failed           2.48%  

The chi-square tests compares the amino acid composition of each sequence
to the frequency distribution assumed in the maximum likelihood model.


IDENTICAL SEQUENCES

The sequences in each of the following groups are all identical. To speed
up computation please remove all but one of each group from the data set.

 All sequences are unique.


MAXIMUM LIKELIHOOD DISTANCES

Maximum likelihood distances are computed using the selected model of
substitution and rate heterogeneity.

  18
BH0141      0.00000  0.07956  0.17570  0.17511  0.26337  0.19587  0.25742
            0.50957  0.42644  0.48002  0.52824  0.55021  0.44776  0.62485
            0.70890  0.65232  0.53358  0.58386
BS_rplP     0.07956  0.00000  0.22059  0.21986  0.29160  0.19484  0.21300
            0.48617  0.44610  0.43063  0.53682  0.57476  0.41784  0.59530
            0.72231  0.70649  0.55181  0.64328
SP0216      0.17570  0.22059  0.00000  0.00737  0.13651  0.17077  0.31325
            0.57574  0.49717  0.50493  0.54760  0.57338  0.57180  0.70278
            0.71178  0.67548  0.61293  0.50070
SPy0057     0.17511  0.21986  0.00737  0.00000  0.12799  0.17934  0.31258
            0.57105  0.49316  0.51617  0.55925  0.58525  0.57194  0.71603
            0.72526  0.68880  0.61171  0.48861
L0412       0.26337  0.29160  0.13651  0.12799  0.00000  0.23817  0.36725
            0.61644  0.51341  0.53013  0.62240  0.65412  0.59822  0.74513
            0.76630  0.72647  0.67347  0.52535
lin2774     0.19587  0.19484  0.17077  0.17934  0.23817  0.00000  0.30568
            0.59795  0.53681  0.59951  0.54129  0.57673  0.45442  0.67269
            0.72446  0.66376  0.63257  0.52721
SA2040      0.25742  0.21300  0.31325  0.31258  0.36725  0.30568  0.00000
            0.55665  0.51752  0.52513  0.51130  0.62680  0.47017  0.66005
            0.66052  0.64091  0.59922  0.57661
all4208     0.50957  0.48617  0.57574  0.57105  0.61644  0.59795  0.55665
            0.00000  0.15985  0.41861  0.45840  0.56309  0.49187  0.69173
            0.92774  0.87137  0.71886  0.82563
sll1805     0.42644  0.44610  0.49717  0.49316  0.51341  0.53681  0.51752
            0.15985  0.00000  0.38868  0.43993  0.58447  0.53117  0.67685
            0.84199  0.82568  0.68167  0.77006
CAC3126     0.48002  0.43063  0.50493  0.51617  0.53013  0.59951  0.52513
            0.41861  0.38868  0.00000  0.45280  0.53918  0.54868  0.63647
            0.83499  0.81058  0.70146  0.78947
DR0318      0.52824  0.53682  0.54760  0.55925  0.62240  0.54129  0.51130
            0.45840  0.43993  0.45280  0.00000  0.47785  0.47621  0.73940
            0.74166  0.71599  0.65842  0.74503
FN1638      0.55021  0.57476  0.57338  0.58525  0.65412  0.57673  0.62680
            0.56309  0.58447  0.53918  0.47785  0.00000  0.51743  0.70120
            0.83512  0.82756  0.76918  0.70551
TM1493      0.44776  0.41784  0.57180  0.57194  0.59822  0.45442  0.47017
            0.49187  0.53117  0.54868  0.47621  0.51743  0.00000  0.59575
            0.84075  0.75734  0.65520  0.80345
aq_018      0.62485  0.59530  0.70278  0.71603  0.74513  0.67269  0.66005
            0.69173  0.67685  0.63647  0.73940  0.70120  0.59575  0.00000
            0.87936  0.89448  0.75478  0.93475
MG158       0.70890  0.72231  0.71178  0.72526  0.76630  0.72446  0.66052
            0.92774  0.84199  0.83499  0.74166  0.83512  0.84075  0.87936
            0.00000  0.07578  0.35819  0.64236
MPN172      0.65232  0.70649  0.67548  0.68880  0.72647  0.66376  0.64091
            0.87137  0.82568  0.81058  0.71599  0.82756  0.75734  0.89448
            0.07578  0.00000  0.30466  0.57298
UU238       0.53358  0.55181  0.61293  0.61171  0.67347  0.63257  0.59922
            0.71886  0.68167  0.70146  0.65842  0.76918  0.65520  0.75478
            0.35819  0.30466  0.00000  0.55588
MYPU_5800   0.58386  0.64328  0.50070  0.48861  0.52535  0.52721  0.57661
            0.82563  0.77006  0.78947  0.74503  0.70551  0.80345  0.93475
            0.64236  0.57298  0.55588  0.00000

Average distance (over all possible pairs of sequences):  0.55664


RATE HETEROGENEITY

Model of rate heterogeneity: uniform rate


TREE SEARCH

2 tree topologies were specified by the user.


MAXIMUM LIKELIHOOD BRANCH LENGTHS OF USER DEFINED TREE # 1 (NO CLOCK)

Branch lengths are computed using the selected model of
substitution and rate heterogeneity.


                                     :----8 all4208
                             :------19
                             :       :--9 sll1805
                          :-22
                          :  :        :------13 TM1493
                          :  :  :----20
                          :  :  :     :-------------14 aq_018
                          :  :-21
                          :     :-------11 DR0318
                :--------30
                :         :                   :-3 SP0216
                :         :                :-23
                :         :                :  :-4 SPy0057
                :         :           :---24
                :         :           :    :----5 L0412
                :         :  :-------28
                :         :  :        :         :--1 BH0141
                :         :  :        :      :-25
                :         :  :        :      :  :--2 BS_rplP
                :         :  :        :  :--26
                :         :  :        :  :   :------7 SA2040
                :         :  :        :-27
                :         :  :           :---6 lin2774
                :         :-29
                :         :  :--------10 CAC3126
                :         :
                :         :-----------12 FN1638
        :------31
        :       :--------18 MYPU_5800
 :-----32
 :      :----17 UU238
 :
 :-16 MPN172
 :
 :---15 MG158
 

         branch  length     S.E.   branch  length     S.E.
BH0141        1  0.04342  0.01878      19  0.19521  0.04454
BS_rplP       2  0.03558  0.01716      20  0.13293  0.04435
SP0216        3  0.00736  0.00737      21  0.03380  0.02498
SPy0057       4  0.00001  0.00229      22  0.02783  0.02202
L0412         5  0.10579  0.02976      23  0.02808  0.01730
lin2774       6  0.08920  0.02819      24  0.07336  0.02869
SA2040        7  0.18156  0.03887      25  0.02988  0.01637
all4208       8  0.10708  0.03115      26  0.04649  0.02229
sll1805       9  0.05954  0.02591      27  0.01222  0.01612
CAC3126      10  0.24857  0.04956      28  0.24097  0.05122
DR0318       11  0.22431  0.04765      29  0.02939  0.02336
FN1638       12  0.37607  0.06257      30  0.25625  0.05536
TM1493       13  0.19676  0.04913      31  0.17639  0.04760
aq_018       14  0.42964  0.06932      32  0.16628  0.04180
MG158        15  0.07577  0.02408
MPN172       16  0.00001  0.00141
UU238        17  0.13750  0.03870     11 iterations until convergence
MYPU_5800    18  0.25175  0.05408     log L: -2887.56

WARNING --- at least one branch length is close to an internal boundary!


Unrooted user defined tree with maximum likelihood branch lengths
(in CLUSTAL W notation):

(MG158:0.07577,(((((all4208:0.10708,sll1805:0.05954)100:0.19521,(
(TM1493:0.19676,aq_018:0.42964)82:0.13293,DR0318:0.22431)72:0.03380)
67:0.02783,((((SP0216:0.00736,SPy0057:0.00001)100:0.02808,L0412:0.10579)
97:0.07336,(((BH0141:0.04342,BS_rplP:0.03558)74:0.02988,SA2040:0.18156)
65:0.04649,lin2774:0.08920)96:0.01222)89:0.24097,CAC3126:0.24857)
54:0.02939,FN1638:0.37607)71:0.25625,MYPU_5800:0.25175)74:0.17639,
UU238:0.13750)99:0.16628,MPN172:0.00001);


MAXIMUM LIKELIHOOD BRANCH LENGTHS OF USER DEFINED TREE # 2 (NO CLOCK)

Branch lengths are computed using the selected model of
substitution and rate heterogeneity.


               :-3 SP0216
            :-19
            :  :-4 SPy0057
        :--20
        :   :----5 L0412
    :--21
    :   :---6 lin2774
 :-32
 :  :                              :---15 MG158
 :  :                       :-----22
 :  :                       :      :-16 MPN172
 :  :                :-----23
 :  :                :      :-----17 UU238
 :  :       :-------24
 :  :       :        :--------18 MYPU_5800
 :  :   :--30
 :  :   :   :                :----8 all4208
 :  :   :   :         :-----25
 :  :   :   :         :      :--9 sll1805
 :  :   :   :    :---26
 :  :   :   :    :    :-------10 CAC3126
 :  :   :   :---29
 :  :   :        :     :------11 DR0318
 :  :   :        :----27
 :  :   :        :     :---------12 FN1638
 :  :   :        :
 :  :   :        :    :------13 TM1493
 :  :   :        :---28
 :  :   :             :-------------14 aq_018
 :  :--31
 :      :----7 SA2040
 :
 :--2 BS_rplP
 :
 :--1 BH0141
 

         branch  length     S.E.   branch  length     S.E.
BH0141        1  0.03547  0.01684      19  0.02854  0.01744
BS_rplP       2  0.04331  0.01839      20  0.06200  0.02401
SP0216        3  0.00001  0.01018      21  0.05337  0.02053
SPy0057       4  0.00736  0.00737      22  0.16178  0.04045
L0412         5  0.11469  0.03098      23  0.14382  0.04194
lin2774       6  0.07449  0.02420      24  0.21556  0.05069
SA2040        7  0.13120  0.03346      25  0.16005  0.04103
all4208       8  0.10756  0.03208      26  0.09129  0.03665
sll1805       9  0.06324  0.02732      27  0.13336  0.04101
CAC3126      10  0.22303  0.04724      28  0.07770  0.03776
DR0318       11  0.18564  0.04600      29  0.09460  0.03681
FN1638       12  0.30350  0.05658      30  0.06784  0.02981
TM1493       13  0.20954  0.04868      31  0.06140  0.02410
aq_018       14  0.42439  0.06777      32  0.03080  0.01580
MG158        15  0.07577  0.02408
MPN172       16  0.00001  0.00363
UU238        17  0.14140  0.03827     9 iterations until convergence
MYPU_5800    18  0.27503  0.05423     log L: -2819.38

WARNING --- at least one branch length is close to an internal boundary!


Unrooted user defined tree with maximum likelihood branch lengths
(in CLUSTAL W notation):

(BH0141:0.03547,((((SP0216:0.00001,SPy0057:0.00736)100:0.02854,L0412:0.11469)
100:0.06200,lin2774:0.07449)97:0.05337,(((((MG158:0.07577,MPN172:0.00001)
100:0.16178,UU238:0.14140)100:0.14382,MYPU_5800:0.27503)98:0.21556,
(((all4208:0.10756,sll1805:0.06324)99:0.16005,CAC3126:0.22303)91:0.09129,
(DR0318:0.18564,FN1638:0.30350)83:0.13336,(TM1493:0.20954,aq_018:0.42439)
80:0.07770)86:0.09460)82:0.06784,SA2040:0.13120)52:0.06140)73:0.03080,
BS_rplP:0.04331);


COMPARISON OF USER TREES (NO CLOCK)

Tree   log L   difference    S.E.      p-1sKH     p-SH       c-ELW      2sKH
-------------------------------------------------------------------------------
 1   -2887.56    68.18       17.62    0.0000 -   0.0000 -   0.0000 -       -
 2   -2819.38     0.00  <---- best    1.0000 +   1.0000 +   1.0000 +    best

The columns show the results and p-values of the following tests:
1sKH - one sided KH test based on pairwise SH tests (Shimodaira-Hasegawa
       2000, Goldman et al., 2001, Kishino-Hasegawa 1989)
SH   - Shimodaira-Hasegawa test (2000)
ELW  - Expected Likelihood Weight (Strimmer-Rambaut 2002)
2sKH - two sided Kishino-Hasegawa test (1989)

Plus signs denote the confidence sets. Minus signs denote significant
exclusion. All tests used 5% significance level. 1sKH, SH, and ELW
performed 1000 resamplings using the RELL method.


TIME STAMP

Date and time: Tue Sep  4 21:18:31 2007
Runtime (excl. input) : 1 seconds (= 0.0 minutes = 0.0 hours)
Runtime (incl. input) : 1 seconds (= 0.0 minutes = 0.0 hours)
