# Supplementary material for: Horizontal Gene Transfers in prokaryotes show differential preferences for metabolic and translational genes
Source: BMC Evol Biol. 2009 Jan 10;9:9. doi: 10.1186/1471-2148-9-9 (PMC2651853; doi:10.1186/1471-2148-9-9)
Supplement: Additional file 6 — Likelihood based tree comparisons. All likelihood based tree comparison outputs are provided. [file 1471-2148-9-9-S6.zip › puzzle/COG0202_aq_070_mlr0325]

TREE-PUZZLE 5.1.pl25

Input file name: /scratch/local/kanhere/COG0202_Bacteria_alpha_comb.infile
User tree file name: /scratch/local/kanhere/COG0202_Bacteria_alpha_comb.tmp_tree
Type of analysis: user tree evaluation
Parameter estimation: approximate (faster)
Parameter estimation uses: neighbor-joining tree (for substitution process and rate variation)

Standard errors (S.E.) are obtained by the curvature method.
The upper and lower bounds of an approximate 95% confidence interval
for parameter or branch length x are x-1.96*S.E. and x+1.96*S.E.


SEQUENCE ALIGNMENT

Input data: 13 sequences with 392 amino acid sites
Number of constant sites: 37 (= 9.4% of all sites)
Number of site patterns: 356
Number of constant site patterns: 12 (= 3.4% of all site patterns)


SUBSTITUTION PROCESS

Model of substitution: VT (Mueller-Vingron 2000)
Amino acid frequencies (user specified):

 pi(A) =   7.8%
 pi(R) =   5.3%
 pi(N) =   4.4%
 pi(D) =   5.3%
 pi(C) =   1.6%
 pi(Q) =   3.7%
 pi(E) =   6.3%
 pi(G) =   7.2%
 pi(H) =   2.4%
 pi(I) =   6.1%
 pi(L) =   9.1%
 pi(K) =   6.0%
 pi(M) =   2.3%
 pi(F) =   4.2%
 pi(P) =   4.6%
 pi(S) =   6.4%
 pi(T) =   5.7%
 pi(W) =   1.3%
 pi(Y) =   3.4%
 pi(V) =   7.1%


AMBIGUOUS CHARACTERS IN THE SEQUENCE (SEQUENCES IN INPUT ORDER)

               gaps  wildcards        sum   % sequence
 TM1472          56          0         56       14.29%   
 aq_070          75          0         75       19.13%   
 AGc3518         56          0         56       14.29%   
 SMc01285        56          0         56       14.29%   
 mlr0325         56          0         56       14.29%   
 BMEI0781        55          0         55       14.03%   
 CC1272          54          0         54       13.78%   
 RC0982          52          0         52       13.27%   
 RP635           52          0         52       13.27%   
 DR2128          51          0         51       13.01%   
 all4191         77          0         77       19.64%   
 sll1818         78          0         78       19.90%   
 FN1283          50          0         50       12.76%   
 -------------------------------------------------------
 Sum            768          0        768       15.07%   


The table above shows the amount of gaps ('-') and other 'wildcard'
characters ('X', '?', etc.) and their percentage of the 392 columns
in the alignment.
Sequences with more than 50% ambiguous characters are marked with a '!' and 
should be checked, whether they have sufficient overlap to other sequences.
Sequences with 100% ambiguous characters do not hold any phylogenetic
information and had to be discarded from the analysis.


SEQUENCE COMPOSITION (SEQUENCES IN INPUT ORDER)

              5% chi-square test  p-value
 TM1472            failed           0.00%  
 aq_070            failed           0.09%  
 AGc3518           passed          27.52%  
 SMc01285          passed          30.16%  
 mlr0325           passed          23.81%  
 BMEI0781          passed          30.26%  
 CC1272            passed          10.45%  
 RC0982            passed           8.37%  
 RP635             passed           7.07%  
 DR2128            failed           1.62%  
 all4191           passed          10.89%  
 sll1818           passed          13.02%  
 FN1283            failed           0.00%  

The chi-square tests compares the amino acid composition of each sequence
to the frequency distribution assumed in the maximum likelihood model.


IDENTICAL SEQUENCES

The sequences in each of the following groups are all identical. To speed
up computation please remove all but one of each group from the data set.

 All sequences are unique.


MAXIMUM LIKELIHOOD DISTANCES

Maximum likelihood distances are computed using the selected model of
substitution and rate heterogeneity.

  13
TM1472      0.00000  0.86763  0.97160  0.99148  0.96698  0.97138  0.98339
            1.06325  1.08442  1.22076  1.05449  1.02214  1.20795
aq_070      0.86763  0.00000  0.92888  0.93051  0.90238  0.93861  0.97194
            0.98533  0.98519  1.02666  1.09501  1.10655  1.21854
AGc3518     0.97160  0.92888  0.00000  0.04803  0.08299  0.10491  0.28505
            0.50109  0.51695  0.97196  1.06793  1.07566  1.06926
SMc01285    0.99148  0.93051  0.04803  0.00000  0.09561  0.10823  0.29603
            0.51391  0.52997  0.96409  1.07294  1.08932  1.04853
mlr0325     0.96698  0.90238  0.08299  0.09561  0.00000  0.12193  0.31272
            0.53458  0.55108  0.99574  1.10393  1.09720  1.03933
BMEI0781    0.97138  0.93861  0.10491  0.10823  0.12193  0.00000  0.29385
            0.52586  0.54302  0.99788  1.09631  1.09732  1.02703
CC1272      0.98339  0.97194  0.28505  0.29603  0.31272  0.29385  0.00000
            0.51973  0.54360  0.93669  1.10881  1.09840  1.12523
RC0982      1.06325  0.98533  0.50109  0.51391  0.53458  0.52586  0.51973
            0.00000  0.03520  1.06594  1.17634  1.15812  1.17238
RP635       1.08442  0.98519  0.51695  0.52997  0.55108  0.54302  0.54360
            0.03520  0.00000  1.09027  1.15933  1.16374  1.19204
DR2128      1.22076  1.02666  0.97196  0.96409  0.99574  0.99788  0.93669
            1.06594  1.09027  0.00000  1.09472  1.07071  1.11375
all4191     1.05449  1.09501  1.06793  1.07294  1.10393  1.09631  1.10881
            1.17634  1.15933  1.09472  0.00000  0.33044  1.17387
sll1818     1.02214  1.10655  1.07566  1.08932  1.09720  1.09732  1.09840
            1.15812  1.16374  1.07071  0.33044  0.00000  1.13093
FN1283      1.20795  1.21854  1.06926  1.04853  1.03933  1.02703  1.12523
            1.17238  1.19204  1.11375  1.17387  1.13093  0.00000

Average distance (over all possible pairs of sequences):  0.85558


RATE HETEROGENEITY

Model of rate heterogeneity: uniform rate


TREE SEARCH

2 tree topologies were specified by the user.


MAXIMUM LIKELIHOOD BRANCH LENGTHS OF USER DEFINED TREE # 1 (NO CLOCK)

Branch lengths are computed using the selected model of
substitution and rate heterogeneity.


                       :-8 RC0982
            :---------14
            :          :-9 RP635
       :---19
       :    :                    :----------1 TM1472
       :    :             :-----15
       :    :             :      :----------2 aq_070
       :    :             :
       :    :             :             :----11 all4191
       :    :             :------------16
       :    :             :             :----12 sll1818
       :    :  :---------17
       :    :  :          :-----------------13 FN1283
       :    :  :          :
       :    :  :          :-------------10 DR2128
       :    :-18
       :       :----7 CC1272
    :-20
    :  :-3 AGc3518
 :-21
 :  :--5 mlr0325
 :
 :-4 SMc01285
 :
 :--6 BMEI0781
 

         branch  length     S.E.   branch  length     S.E.
TM1472        1  0.45765  0.05470      14  0.39299  0.04118
aq_070        2  0.44620  0.05423      15  0.20478  0.04437
AGc3518       3  0.00851  0.00631      16  0.54049  0.06029
SMc01285      4  0.02999  0.01027      17  0.40479  0.05082
mlr0325       5  0.06960  0.01511      18  0.01072  0.01821
BMEI0781      6  0.08461  0.01655      19  0.12219  0.02386
CC1272        7  0.16425  0.02672      20  0.00757  0.00567
RC0982        8  0.00001  0.00105      21  0.01204  0.00711
RP635         9  0.03519  0.01019
DR2128       10  0.58537  0.06056
all4191      11  0.16292  0.03097
sll1818      12  0.17343  0.03124     9 iterations until convergence
FN1283       13  0.73779  0.06991     log L: -6080.18

WARNING --- at least one branch length is close to an internal boundary!


Unrooted user defined tree with maximum likelihood branch lengths
(in CLUSTAL W notation):

(BMEI0781:0.08461,((((RC0982:0.00001,RP635:0.03519)100:0.39299,((
(TM1472:0.45765,aq_070:0.44620)97:0.20478,(all4191:0.16292,sll1818:0.17343)
82:0.54049,FN1283:0.73779,DR2128:0.58537)100:0.40479,CC1272:0.16425)
55:0.01072)99:0.12219,AGc3518:0.00851)77:0.00757,mlr0325:0.06960)
72:0.01204,SMc01285:0.02999);


MAXIMUM LIKELIHOOD BRANCH LENGTHS OF USER DEFINED TREE # 2 (NO CLOCK)

Branch lengths are computed using the selected model of
substitution and rate heterogeneity.


                                 :-3 AGc3518
                              :-14
                              :  :-4 SMc01285
                           :-15
                           :  :--5 mlr0325
                      :---16
                      :    :--6 BMEI0781
                  :--17
                  :   :----7 CC1272
        :--------19
        :         :         :-8 RC0982
        :         :--------18
        :                   :-9 RP635
 :-----22
 :      :             :----11 all4191
 :      :------------20
 :      :             :----12 sll1818
 :      :
 :      :    :------------10 DR2128
 :      :---21
 :           :---------------13 FN1283
 :
 :----------2 aq_070
 :
 :----------1 TM1472
 

         branch  length     S.E.   branch  length     S.E.
TM1472        1  0.45669  0.05469      14  0.02418  0.00949
aq_070        2  0.44454  0.05443      15  0.02948  0.01229
AGc3518       3  0.01360  0.00793      16  0.10616  0.02230
SMc01285      4  0.03492  0.01098      17  0.08211  0.02585
mlr0325       5  0.05854  0.01423      18  0.32155  0.03879
BMEI0781      6  0.04716  0.01373      19  0.32966  0.04755
CC1272        7  0.15680  0.02573      20  0.52659  0.06001
RC0982        8  0.00001  0.00092      21  0.13614  0.04538
RP635         9  0.03519  0.01019      22  0.18691  0.04319
DR2128       10  0.50513  0.05885
all4191      11  0.16548  0.03105
sll1818      12  0.17045  0.03102     8 iterations until convergence
FN1283       13  0.66655  0.06836     log L: -6054.88

WARNING --- at least one branch length is close to an internal boundary!


Unrooted user defined tree with maximum likelihood branch lengths
(in CLUSTAL W notation):

(TM1472:0.45669,((((((AGc3518:0.01360,SMc01285:0.03492)93:0.02418,
mlr0325:0.05854)63:0.02948,BMEI0781:0.04716)100:0.10616,CC1272:0.15680)
100:0.08211,(RC0982:0.00001,RP635:0.03519)100:0.32155)100:0.32966,
(all4191:0.16548,sll1818:0.17045)100:0.52659,(DR2128:0.50513,FN1283:0.66655)
65:0.13614)81:0.18691,aq_070:0.44454);


COMPARISON OF USER TREES (NO CLOCK)

Tree   log L   difference    S.E.      p-1sKH     p-SH       c-ELW      2sKH
-------------------------------------------------------------------------------
 1   -6080.18    25.30       13.00    0.0370 -   0.0240 -   0.0161 -       +
 2   -6054.88     0.00  <---- best    1.0000 +   1.0000 +   0.9839 +    best

The columns show the results and p-values of the following tests:
1sKH - one sided KH test based on pairwise SH tests (Shimodaira-Hasegawa
       2000, Goldman et al., 2001, Kishino-Hasegawa 1989)
SH   - Shimodaira-Hasegawa test (2000)
ELW  - Expected Likelihood Weight (Strimmer-Rambaut 2002)
2sKH - two sided Kishino-Hasegawa test (1989)

Plus signs denote the confidence sets. Minus signs denote significant
exclusion. All tests used 5% significance level. 1sKH, SH, and ELW
performed 1000 resamplings using the RELL method.


TIME STAMP

Date and time: Tue Sep  4 19:25:10 2007
Runtime (excl. input) : 1 seconds (= 0.0 minutes = 0.0 hours)
Runtime (incl. input) : 1 seconds (= 0.0 minutes = 0.0 hours)
