# Supplementary material for: Horizontal Gene Transfers in prokaryotes show differential preferences for metabolic and translational genes
Source: BMC Evol Biol. 2009 Jan 10;9:9. doi: 10.1186/1471-2148-9-9 (PMC2651853; doi:10.1186/1471-2148-9-9)
Supplement: Additional file 6 — Likelihood based tree comparisons. All likelihood based tree comparison outputs are provided. [file 1471-2148-9-9-S6.zip › puzzle/COG0227_DR2524_L0422]

TREE-PUZZLE 5.1.pl25

Input file name: /scratch/local/kanhere/COG0227_Bacteria_Gramplus_comb.infile
User tree file name: /scratch/local/kanhere/COG0227_Bacteria_Gramplus_comb.tmp_tree
Type of analysis: user tree evaluation
Parameter estimation: approximate (faster)
Parameter estimation uses: neighbor-joining tree (for substitution process and rate variation)

Standard errors (S.E.) are obtained by the curvature method.
The upper and lower bounds of an approximate 95% confidence interval
for parameter or branch length x are x-1.96*S.E. and x+1.96*S.E.


SEQUENCE ALIGNMENT

Input data: 18 sequences with 103 amino acid sites
Number of constant sites: 1 (= 1.0% of all sites)
Number of site patterns: 94
Number of constant site patterns: 1 (= 1.1% of all site patterns)


SUBSTITUTION PROCESS

Model of substitution: VT (Mueller-Vingron 2000)
Amino acid frequencies (user specified):

 pi(A) =   7.8%
 pi(R) =   5.3%
 pi(N) =   4.4%
 pi(D) =   5.3%
 pi(C) =   1.6%
 pi(Q) =   3.7%
 pi(E) =   6.3%
 pi(G) =   7.2%
 pi(H) =   2.4%
 pi(I) =   6.1%
 pi(L) =   9.1%
 pi(K) =   6.0%
 pi(M) =   2.3%
 pi(F) =   4.2%
 pi(P) =   4.6%
 pi(S) =   6.4%
 pi(T) =   5.7%
 pi(W) =   1.3%
 pi(Y) =   3.4%
 pi(V) =   7.1%


AMBIGUOUS CHARACTERS IN THE SEQUENCE (SEQUENCES IN INPUT ORDER)

               gaps  wildcards        sum   % sequence
 DR2524          22          0         22       21.36%   
 L0422           39          0         39       37.86%   
 BS_rpmB         41          0         41       39.81%   
 lin1930         41          0         41       39.81%   
 BH2500          41          0         41       39.81%   
 SA1067          41          0         41       39.81%   
 SP0441          41          0         41       39.81%   
 SPy1888         41          0         41       39.81%   
 TM0255          31          0         31       30.10%   
 aq_080          34          0         34       33.01%   
 CAC1733         40          0         40       38.83%   
 FN1437          18          0         18       17.48%   
 asl2630         25          0         25       24.27%   
 ssr1604         25          0         25       24.27%   
 MYPU_6960       40          0         40       38.83%   
 MG426           39          0         39       37.86%   
 MPN624          38          0         38       36.89%   
 UU209.1         39          0         39       37.86%   
 -------------------------------------------------------
 Sum            636          0        636       34.30%   


The table above shows the amount of gaps ('-') and other 'wildcard'
characters ('X', '?', etc.) and their percentage of the 103 columns
in the alignment.
Sequences with more than 50% ambiguous characters are marked with a '!' and 
should be checked, whether they have sufficient overlap to other sequences.
Sequences with 100% ambiguous characters do not hold any phylogenetic
information and had to be discarded from the analysis.


SEQUENCE COMPOSITION (SEQUENCES IN INPUT ORDER)

              5% chi-square test  p-value
 DR2524            passed          18.99%  
 L0422             passed          43.80%  
 BS_rpmB           failed           4.78%  
 lin1930           failed           0.52%  
 BH2500            failed           1.69%  
 SA1067            failed           3.98%  
 SP0441            passed          17.47%  
 SPy1888           passed          27.16%  
 TM0255            failed           1.28%  
 aq_080            failed           0.44%  
 CAC1733           failed           4.73%  
 FN1437            passed          28.66%  
 asl2630           passed          12.57%  
 ssr1604           passed           8.91%  
 MYPU_6960         failed           0.91%  
 MG426             failed           1.42%  
 MPN624            failed           1.23%  
 UU209.1           passed           5.82%  

The chi-square tests compares the amino acid composition of each sequence
to the frequency distribution assumed in the maximum likelihood model.

WARNING: Result of chi-square test may not be valid because of small
maximum likelihood frequencies and short sequence length!


IDENTICAL SEQUENCES

The sequences in each of the following groups are all identical. To speed
up computation please remove all but one of each group from the data set.

 All sequences are unique.


MAXIMUM LIKELIHOOD DISTANCES

Maximum likelihood distances are computed using the selected model of
substitution and rate heterogeneity.

  18
DR2524      0.00000  0.68095  0.88874  0.86226  0.99098  0.94642  0.95935
            0.89994  1.72355  1.62069  1.55184  1.67335  1.37055  1.43949
            1.25788  1.21535  1.35116  1.01084
L0422       0.68095  0.00000  0.47468  0.38508  0.51452  0.52348  0.20793
            0.20642  1.10764  1.30327  1.09769  1.01035  1.31189  1.46032
            0.99612  1.14892  1.26936  0.74059
BS_rpmB     0.88874  0.47468  0.00000  0.16576  0.22656  0.32440  0.35050
            0.30939  0.89620  1.15887  0.74018  0.92090  1.26699  1.18977
            0.79985  1.01983  0.99580  0.63721
lin1930     0.86226  0.38508  0.16576  0.00000  0.24488  0.24333  0.28957
            0.24997  0.81160  1.17275  0.88049  0.86552  1.32934  1.23921
            0.95377  1.01931  0.99478  0.60293
BH2500      0.99098  0.51452  0.22656  0.24488  0.00000  0.28316  0.35935
            0.33952  0.83195  1.10485  0.84008  0.99464  1.29358  1.14488
            0.91841  1.02435  0.92617  0.65856
SA1067      0.94642  0.52348  0.32440  0.24333  0.28316  0.00000  0.37086
            0.35044  0.91398  1.24065  0.99294  0.98139  1.24585  1.19575
            0.86620  1.05134  0.95095  0.69625
SP0441      0.95935  0.20793  0.35050  0.28957  0.35935  0.37086  0.00000
            0.06279  0.88833  1.19091  0.94292  0.91190  1.38122  1.31664
            0.97128  1.16806  0.98965  0.71802
SPy1888     0.89994  0.20642  0.30939  0.24997  0.33952  0.35044  0.06279
            0.00000  0.92510  1.23541  0.91079  0.85398  1.42548  1.35987
            0.97080  1.12008  1.01114  0.68940
TM0255      1.72355  1.10764  0.89620  0.81160  0.83195  0.91398  0.88833
            0.92510  0.00000  0.73683  0.77502  1.21133  1.41447  1.20219
            1.38293  1.41882  1.33145  1.06370
aq_080      1.62069  1.30327  1.15887  1.17275  1.10485  1.24065  1.19091
            1.23541  0.73683  0.00000  0.90703  1.47003  1.68346  1.63724
            1.77115  1.64492  1.60824  1.56555
CAC1733     1.55184  1.09769  0.74018  0.88049  0.84008  0.99294  0.94292
            0.91079  0.77502  0.90703  0.00000  0.90512  1.46948  1.54175
            1.36432  1.54261  1.32604  1.33899
FN1437      1.67335  1.01035  0.92090  0.86552  0.99464  0.98139  0.91190
            0.85398  1.21133  1.47003  0.90512  0.00000  1.46102  1.50777
            0.93971  1.16940  1.12435  0.89172
asl2630     1.37055  1.31189  1.26699  1.32934  1.29358  1.24585  1.38122
            1.42548  1.41447  1.68346  1.46948  1.46102  0.00000  0.23288
            0.92822  1.31688  1.45516  1.24837
ssr1604     1.43949  1.46032  1.18977  1.23921  1.14488  1.19575  1.31664
            1.35987  1.20219  1.63724  1.54175  1.50777  0.23288  0.00000
            1.12244  1.28618  1.35726  1.13462
MYPU_6960   1.25788  0.99612  0.79985  0.95377  0.91841  0.86620  0.97128
            0.97080  1.38293  1.77115  1.36432  0.93971  0.92822  1.12244
            0.00000  0.73901  0.74909  0.58472
MG426       1.21535  1.14892  1.01983  1.01931  1.02435  1.05134  1.16806
            1.12008  1.41882  1.64492  1.54261  1.16940  1.31688  1.28618
            0.73901  0.00000  0.16099  0.51869
MPN624      1.35116  1.26936  0.99580  0.99478  0.92617  0.95095  0.98965
            1.01114  1.33145  1.60824  1.32604  1.12435  1.45516  1.35726
            0.74909  0.16099  0.00000  0.48858
UU209.1     1.01084  0.74059  0.63721  0.60293  0.65856  0.69625  0.71802
            0.68940  1.06370  1.56555  1.33899  0.89172  1.24837  1.13462
            0.58472  0.51869  0.48858  0.00000

Average distance (over all possible pairs of sequences):  0.98988


RATE HETEROGENEITY

Model of rate heterogeneity: uniform rate


TREE SEARCH

2 tree topologies were specified by the user.


MAXIMUM LIKELIHOOD BRANCH LENGTHS OF USER DEFINED TREE # 1 (NO CLOCK)

Branch lengths are computed using the selected model of
substitution and rate heterogeneity.


                                          :---13 asl2630
                            :------------19
                            :             :-14 ssr1604
                       :---22
                       :    :         :----9 TM0255
                       :    :  :-----20
                       :    :  :      :--------10 aq_080
                       :    :-21
                       :       :----------------1 DR2524
             :--------30
             :         :                :-7 SP0441
             :         :             :-23
             :         :             :  :-8 SPy1888
             :         :         :--24
             :         :         :   :---2 L0422
             :         :  :-----28
             :         :  :      :         :--5 BH2500
             :         :  :      :     :--25
             :         :  :      :     :   :--3 BS_rpmB
             :         :  :      :  :-26
             :         :  :      :  :  :----6 SA1067
             :         :  :      :-27
             :         :  :         :-4 lin1930
             :         :-29
             :         :  :--------11 CAC1733
             :         :
             :         :---------12 FN1437
         :--31
         :   :-------15 MYPU_6960
 :------32
 :       :--18 UU209.1
 :
 :-17 MPN624
 :
 :--16 MG426
 

         branch  length     S.E.   branch  length     S.E.
DR2524        1  1.01096  0.19959      19  0.79328  0.16185
L0422         2  0.16805  0.05612      20  0.31836  0.11571
BS_rpmB       3  0.10618  0.04795      21  0.00001  0.00362
lin1930       4  0.06268  0.03794      22  0.18493  0.09388
BH2500        5  0.12676  0.05129      23  0.02547  0.02356
SA1067        6  0.21118  0.06331      24  0.09523  0.04639
SP0441        7  0.04755  0.02783      25  0.07434  0.03912
SPy1888       8  0.01508  0.01616      26  0.00001  0.00735
TM0255        9  0.23794  0.08801      27  0.06164  0.03757
aq_080       10  0.51584  0.12115      28  0.28045  0.09017
CAC1733      11  0.50784  0.11703      29  0.00001  0.00234
FN1437       12  0.53165  0.11861      30  0.48598  0.12615
asl2630      13  0.17481  0.05684      31  0.10331  0.07484
ssr1604      14  0.06038  0.04550      32  0.34517  0.08891
MYPU_6960    15  0.42336  0.10816
MG426        16  0.11181  0.04680
MPN624       17  0.05015  0.03614     11 iterations until convergence
UU209.1      18  0.09029  0.05512     log L: -1928.69

WARNING --- at least one branch length is close to an internal boundary!


Unrooted user defined tree with maximum likelihood branch lengths
(in CLUSTAL W notation):

(MG426:0.11181,(((((asl2630:0.17481,ssr1604:0.06038)100:0.79328,(
(TM0255:0.23794,aq_080:0.51584)85:0.31836,DR2524:1.01096)77:0.00001)
72:0.18493,((((SP0441:0.04755,SPy1888:0.01508)100:0.02547,L0422:0.16805)
98:0.09523,(((BH2500:0.12676,BS_rpmB:0.10618)72:0.07434,SA1067:0.21118)
68:0.00001,lin1930:0.06268)95:0.06164)87:0.28045,CAC1733:0.50784)
56:0.00001,FN1437:0.53165)70:0.48598,MYPU_6960:0.42336)73:0.10331,
UU209.1:0.09029)100:0.34517,MPN624:0.05015);


MAXIMUM LIKELIHOOD BRANCH LENGTHS OF USER DEFINED TREE # 2 (NO CLOCK)

Branch lengths are computed using the selected model of
substitution and rate heterogeneity.


         :-7 SP0441
      :-19
      :  :-8 SPy1888
 :---30
 :    :                         :---13 asl2630
 :    :        :---------------20
 :    :        :                :-14 ssr1604
 :    :   :---27
 :    :   :    :                   :--16 MG426
 :    :   :    :           :------21
 :    :   :    :           :       :-17 MPN624
 :    :   :    :       :--22
 :    :   :    :       :   :--18 UU209.1
 :    :   :    :------23
 :    :   :    :       :-------15 MYPU_6960
 :    :   :    :
 :    :   :    :                :----9 TM0255
 :    :   :    :          :----24
 :    :   :    :          :     :--------10 aq_080
 :    :   :    :     :---25
 :    :   :    :     :    :------11 CAC1733
 :    :   :    :----26
 :    :   :          :--------12 FN1437
 :    :--29
 :        :  :---3 BS_rpmB
 :        :  :
 :           :--4 lin1930
 :         -28
 :           :---5 BH2500
 :           :
 :           :----6 SA1067
 :
 :-2 L0422
 :
 :-----------1 DR2524
 

         branch  length     S.E.   branch  length     S.E.
DR2524        1  0.70949  0.13308      19  0.01795  0.02385
L0422         2  0.00001  0.00502      20  0.94889  0.17922
BS_rpmB       3  0.16398  0.05757      21  0.34875  0.08810
lin1930       4  0.08310  0.04199      22  0.08423  0.06653
BH2500        5  0.18019  0.06043      23  0.36167  0.10779
SA1067        6  0.20888  0.06331      24  0.24153  0.09526
SP0441        7  0.04737  0.02774      25  0.14725  0.07960
SPy1888       8  0.01527  0.01616      26  0.20691  0.08631
TM0255        9  0.24517  0.08680      27  0.16800  0.07896
aq_080       10  0.52250  0.11973      28  0.06316  0.04109
CAC1733      11  0.33708  0.09507      29  0.10948  0.05169
FN1437       12  0.47508  0.11462      30  0.18771  0.06033
asl2630      13  0.17234  0.05710
ssr1604      14  0.06169  0.04735
MYPU_6960    15  0.44611  0.10762
MG426        16  0.11109  0.04668
MPN624       17  0.05091  0.03628     13 iterations until convergence
UU209.1      18  0.08368  0.05047     log L: -1896.72

WARNING --- at least one branch length is close to an internal boundary!


Unrooted user defined tree with maximum likelihood branch lengths
(in CLUSTAL W notation):

(DR2524:0.70949,((SP0441:0.04737,SPy1888:0.01527)88:0.01795,(((asl2630:0.17234,
ssr1604:0.06169)94:0.94889,(((MG426:0.11109,MPN624:0.05091)94:0.34875,
UU209.1:0.08368)52:0.08423,MYPU_6960:0.44611)74:0.36167,(((TM0255:0.24517,
aq_080:0.52250)89:0.24153,CAC1733:0.33708)56:0.14725,FN1437:0.47508)
67:0.20691)59:0.16800,(BS_rpmB:0.16398,lin1930:0.08310,BH2500:0.18019,
SA1067:0.20888)57:0.06316)57:0.10948)57:0.18771,L0422:0.00001);


COMPARISON OF USER TREES (NO CLOCK)

Tree   log L   difference    S.E.      p-1sKH     p-SH       c-ELW      2sKH
-------------------------------------------------------------------------------
 1   -1928.69    31.97       13.93    0.0170 -   0.0070 -   0.0076 -       -
 2   -1896.72     0.00  <---- best    1.0000 +   1.0000 +   0.9924 +    best

The columns show the results and p-values of the following tests:
1sKH - one sided KH test based on pairwise SH tests (Shimodaira-Hasegawa
       2000, Goldman et al., 2001, Kishino-Hasegawa 1989)
SH   - Shimodaira-Hasegawa test (2000)
ELW  - Expected Likelihood Weight (Strimmer-Rambaut 2002)
2sKH - two sided Kishino-Hasegawa test (1989)

Plus signs denote the confidence sets. Minus signs denote significant
exclusion. All tests used 5% significance level. 1sKH, SH, and ELW
performed 1000 resamplings using the RELL method.


TIME STAMP

Date and time: Tue Sep  4 19:27:02 2007
Runtime (excl. input) : 0 seconds (= 0.0 minutes = 0.0 hours)
Runtime (incl. input) : 0 seconds (= 0.0 minutes = 0.0 hours)
