# Supplementary material for: Horizontal Gene Transfers in prokaryotes show differential preferences for metabolic and translational genes
Source: BMC Evol Biol. 2009 Jan 10;9:9. doi: 10.1186/1471-2148-9-9 (PMC2651853; doi:10.1186/1471-2148-9-9)
Supplement: Additional file 6 — Likelihood based tree comparisons. All likelihood based tree comparison outputs are provided. [file 1471-2148-9-9-S6.zip › puzzle/COG0242_aq_579_NMB0110]

TREE-PUZZLE 5.1.pl25

Input file name: /scratch/local/kanhere/COG0242_Bacteria_Proteobacteria_comb.infile
User tree file name: /scratch/local/kanhere/COG0242_Bacteria_Proteobacteria_comb.tmp_tree
Type of analysis: user tree evaluation
Parameter estimation: approximate (faster)
Parameter estimation uses: neighbor-joining tree (for substitution process and rate variation)

Standard errors (S.E.) are obtained by the curvature method.
The upper and lower bounds of an approximate 95% confidence interval
for parameter or branch length x are x-1.96*S.E. and x+1.96*S.E.


SEQUENCE ALIGNMENT

Input data: 14 sequences with 232 amino acid sites
Number of constant sites: 22 (= 9.5% of all sites)
Number of site patterns: 203
Number of constant site patterns: 13 (= 6.4% of all site patterns)


SUBSTITUTION PROCESS

Model of substitution: VT (Mueller-Vingron 2000)
Amino acid frequencies (user specified):

 pi(A) =   7.8%
 pi(R) =   5.3%
 pi(N) =   4.4%
 pi(D) =   5.3%
 pi(C) =   1.6%
 pi(Q) =   3.7%
 pi(E) =   6.3%
 pi(G) =   7.2%
 pi(H) =   2.4%
 pi(I) =   6.1%
 pi(L) =   9.1%
 pi(K) =   6.0%
 pi(M) =   2.3%
 pi(F) =   4.2%
 pi(P) =   4.6%
 pi(S) =   6.4%
 pi(T) =   5.7%
 pi(W) =   1.3%
 pi(Y) =   3.4%
 pi(V) =   7.1%


AMBIGUOUS CHARACTERS IN THE SEQUENCE (SEQUENCES IN INPUT ORDER)

               gaps  wildcards        sum   % sequence
 NMA0164         65          0         65       28.02%   
 NMB0110         65          0         65       28.02%   
 RSc0070         63          0         63       27.16%   
 HP0793          58          0         58       25.00%   
 jhp0729         58          0         58       25.00%   
 Cj0191c         57          0         57       24.57%   
 aq_579          63          0         63       27.16%   
 FN1157          58          0         58       25.00%   
 TM1661          68          0         68       29.31%   
 DR2434           0          0          0        0.00%   
 RSc1399         55          0         55       23.71%   
 alr3079         45          0         45       19.40%   
 slr1549         45          0         45       19.40%   
 all2007         53          0         53       22.84%   
 -------------------------------------------------------
 Sum            753          0        753       23.18%   


The table above shows the amount of gaps ('-') and other 'wildcard'
characters ('X', '?', etc.) and their percentage of the 232 columns
in the alignment.
Sequences with more than 50% ambiguous characters are marked with a '!' and 
should be checked, whether they have sufficient overlap to other sequences.
Sequences with 100% ambiguous characters do not hold any phylogenetic
information and had to be discarded from the analysis.


SEQUENCE COMPOSITION (SEQUENCES IN INPUT ORDER)

              5% chi-square test  p-value
 NMA0164           passed          11.41%  
 NMB0110           passed          11.41%  
 RSc0070           passed          12.68%  
 HP0793            failed           0.35%  
 jhp0729           failed           0.18%  
 Cj0191c           failed           0.09%  
 aq_579            passed           7.08%  
 FN1157            failed           0.11%  
 TM1661            passed          11.30%  
 DR2434            passed          12.37%  
 RSc1399           failed           3.94%  
 alr3079           passed          28.76%  
 slr1549           passed          17.59%  
 all2007           passed          49.03%  

The chi-square tests compares the amino acid composition of each sequence
to the frequency distribution assumed in the maximum likelihood model.


IDENTICAL SEQUENCES

The sequences in each of the following groups are all identical. To speed
up computation please remove all but one of each group from the data set.

NMA0164, NMB0110.


MAXIMUM LIKELIHOOD DISTANCES

Maximum likelihood distances are computed using the selected model of
substitution and rate heterogeneity.

  14
NMA0164     0.00000  0.00000  0.37641  0.89538  0.90220  1.12391  0.95253
            0.93859  1.11483  1.34381  1.31802  1.10745  1.25054  1.43870
NMB0110     0.00000  0.00000  0.37641  0.89538  0.90220  1.12391  0.95253
            0.93859  1.11483  1.34381  1.31802  1.10745  1.25054  1.43870
RSc0070     0.37641  0.37641  0.00000  1.00999  1.02340  1.08158  1.04425
            0.96123  1.09482  1.49771  1.46287  1.22040  1.18997  1.52770
HP0793      0.89538  0.89538  1.00999  0.00000  0.02867  0.64205  1.13934
            1.12548  1.15787  1.41281  1.64696  1.27707  1.30603  1.42828
jhp0729     0.90220  0.90220  1.02340  0.02867  0.00000  0.67046  1.15293
            1.12789  1.16983  1.41710  1.70898  1.27046  1.31803  1.41585
Cj0191c     1.12391  1.12391  1.08158  0.64205  0.67046  0.00000  1.11942
            0.96194  1.06743  1.51875  1.43100  1.57963  1.54887  1.50076
aq_579      0.95253  0.95253  1.04425  1.13934  1.15293  1.11942  0.00000
            1.05155  1.07038  1.41832  1.26071  1.30784  1.32620  1.50849
FN1157      0.93859  0.93859  0.96123  1.12548  1.12789  0.96194  1.05155
            0.00000  0.79081  1.24484  1.29572  1.30755  1.28825  1.32079
TM1661      1.11483  1.11483  1.09482  1.15787  1.16983  1.06743  1.07038
            0.79081  0.00000  1.15119  1.45610  1.17660  1.12203  1.23466
DR2434      1.34381  1.34381  1.49771  1.41281  1.41710  1.51875  1.41832
            1.24484  1.15119  0.00000  1.56361  1.29882  1.49343  1.41083
RSc1399     1.31802  1.31802  1.46287  1.64696  1.70898  1.43100  1.26071
            1.29572  1.45610  1.56361  0.00000  1.49530  1.48097  1.27924
alr3079     1.10745  1.10745  1.22040  1.27707  1.27046  1.57963  1.30784
            1.30755  1.17660  1.29882  1.49530  0.00000  0.39790  1.11225
slr1549     1.25054  1.25054  1.18997  1.30603  1.31803  1.54887  1.32620
            1.28825  1.12203  1.49343  1.48097  0.39790  0.00000  1.03896
all2007     1.43870  1.43870  1.52770  1.42828  1.41585  1.50076  1.50849
            1.32079  1.23466  1.41083  1.27924  1.11225  1.03896  0.00000

Average distance (over all possible pairs of sequences):  1.17237


RATE HETEROGENEITY

Model of rate heterogeneity: uniform rate


TREE SEARCH

2 tree topologies were specified by the user.


MAXIMUM LIKELIHOOD BRANCH LENGTHS OF USER DEFINED TREE # 1 (NO CLOCK)

Branch lengths are computed using the selected model of
substitution and rate heterogeneity.


         :----3 RSc0070
      :-15
      :  :--------------------11 RSc1399
 :---25
 :    :                     :-4 HP0793
 :    :              :-----16
 :    :              :      :-5 jhp0729
 :    :      :------17
 :    :      :       :------6 Cj0191c
 :    :-----24
 :           :       :--------8 FN1157
 :           :    :-18
 :           :    :  :---------------10 DR2434
 :           :---23
 :                :     :--------9 TM1661
 :                :  :-19
 :                :  :  :----------7 aq_579
 :                :-22
 :                   :                :---------------14 all2007
 :                   :             :-20
 :                   :             :  :----12 alr3079
 :                   :------------21
 :                                 :----13 slr1549
 :
 :-2 NMB0110
 :
 :-1 NMA0164
 

         branch  length     S.E.   branch  length     S.E.
NMA0164       1  0.00001  0.00137      15  0.00001  0.00225
NMB0110       2  0.00001  0.00137      16  0.31442  0.06095
RSc0070       3  0.20062  0.04492      17  0.36564  0.07026
HP0793        4  0.00001  0.00224      18  0.04530  0.04835
jhp0729       5  0.02867  0.01285      19  0.02375  0.03399
Cj0191c       6  0.33802  0.06256      20  0.00001  0.00114
aq_579        7  0.60570  0.08543      21  0.75569  0.10297
FN1157        8  0.44908  0.07332      22  0.05235  0.03843
TM1661        9  0.46130  0.07457      23  0.14364  0.05508
DR2434       10  0.91717  0.10940      24  0.30973  0.06540
RSc1399      11  1.23390  0.14162      25  0.18952  0.04382
alr3079      12  0.21518  0.04640
slr1549      13  0.20533  0.04586     11 iterations until convergence
all2007      14  0.92018  0.10726     log L: -4524.64

WARNING --- at least one branch length is close to an internal boundary!


Unrooted user defined tree with maximum likelihood branch lengths
(in CLUSTAL W notation):

(NMA0164:0.00001,((RSc0070:0.20062,RSc1399:1.23390)100:0.00001,((
(HP0793:0.00001,jhp0729:0.02867)100:0.31442,Cj0191c:0.33802)99:0.36564,
((FN1157:0.44908,DR2434:0.91717)82:0.04530,((TM1661:0.46130,aq_579:0.60570)
100:0.02375,((all2007:0.92018,alr3079:0.21518)100:0.00001,slr1549:0.20533)
98:0.75569)59:0.05235)70:0.14364)98:0.30973)100:0.18952,NMB0110:0.00001);


MAXIMUM LIKELIHOOD BRANCH LENGTHS OF USER DEFINED TREE # 2 (NO CLOCK)

Branch lengths are computed using the selected model of
substitution and rate heterogeneity.


                            :-4 HP0793
                     :-----15
                     :      :-5 jhp0729
             :------16
             :       :------6 Cj0191c
      :-----21
      :      :                  :---12 alr3079
      :      :    :------------17
      :      :    :             :----13 slr1549
      :      :    :
      :           :     :-------8 FN1157
      :           :----18
      :           :     :-------9 TM1661
      :       ---20
      :           :        :-----------11 RSc1399
      :           :-------19
      :           :        :----------14 all2007
      :           :
      :           :----------7 aq_579
      :           :
      :           :---------------10 DR2434
 :---22
 :    :----3 RSc0070
 :
 :-2 NMB0110
 :
 :-1 NMA0164
 

         branch  length     S.E.   branch  length     S.E.
NMA0164       1  0.00001  0.00085      15  0.29453  0.05971
NMB0110       2  0.00001  0.00085      16  0.35015  0.06932
RSc0070       3  0.21474  0.04612      17  0.71191  0.09683
HP0793        4  0.00001  0.00133      18  0.22227  0.06007
jhp0729       5  0.02867  0.01285      19  0.38886  0.08477
Cj0191c       6  0.36088  0.06421      20  0.15888  0.05646
aq_579        7  0.61494  0.08498      21  0.31837  0.06513
FN1157        8  0.40142  0.06966      22  0.16012  0.04179
TM1661        9  0.41549  0.07020
DR2434       10  0.94298  0.10994
RSc1399      11  0.66934  0.10016
alr3079      12  0.16482  0.04498
slr1549      13  0.23412  0.04848     9 iterations until convergence
all2007      14  0.61706  0.09793     log L: -4487.56

WARNING --- at least one branch length is close to an internal boundary!


Unrooted user defined tree with maximum likelihood branch lengths
(in CLUSTAL W notation):

(NMA0164:0.00001,((((HP0793:0.00001,jhp0729:0.02867)100:0.29453,Cj0191c:0.36088)
94:0.35015,((alr3079:0.16482,slr1549:0.23412)96:0.71191,(FN1157:0.40142,
TM1661:0.41549)72:0.22227,(RSc1399:0.66934,all2007:0.61706)53:0.38886,
aq_579:0.61494,DR2434:0.94298)53:0.15888)98:0.31837,RSc0070:0.21474)
99:0.16012,NMB0110:0.00001);


COMPARISON OF USER TREES (NO CLOCK)

Tree   log L   difference    S.E.      p-1sKH     p-SH       c-ELW      2sKH
-------------------------------------------------------------------------------
 1   -4524.64    37.08       17.63    0.0300 -   0.0140 -   0.0127 -       -
 2   -4487.56     0.00  <---- best    1.0000 +   1.0000 +   0.9873 +    best

The columns show the results and p-values of the following tests:
1sKH - one sided KH test based on pairwise SH tests (Shimodaira-Hasegawa
       2000, Goldman et al., 2001, Kishino-Hasegawa 1989)
SH   - Shimodaira-Hasegawa test (2000)
ELW  - Expected Likelihood Weight (Strimmer-Rambaut 2002)
2sKH - two sided Kishino-Hasegawa test (1989)

Plus signs denote the confidence sets. Minus signs denote significant
exclusion. All tests used 5% significance level. 1sKH, SH, and ELW
performed 1000 resamplings using the RELL method.


TIME STAMP

Date and time: Tue Sep  4 19:27:54 2007
Runtime (excl. input) : 1 seconds (= 0.0 minutes = 0.0 hours)
Runtime (incl. input) : 1 seconds (= 0.0 minutes = 0.0 hours)
