# Supplementary material for: Horizontal Gene Transfers in prokaryotes show differential preferences for metabolic and translational genes
Source: BMC Evol Biol. 2009 Jan 10;9:9. doi: 10.1186/1471-2148-9-9 (PMC2651853; doi:10.1186/1471-2148-9-9)
Supplement: Additional file 6 — Likelihood based tree comparisons. All likelihood based tree comparison outputs are provided. [file 1471-2148-9-9-S6.zip › puzzle/COG0249_MA0523_BH2369]

TREE-PUZZLE 5.1.pl25

Input file name: /scratch/local/kanhere/COG0249_Archaea_Gramplus_comb.infile
User tree file name: /scratch/local/kanhere/COG0249_Archaea_Gramplus_comb.tmp_tree
Type of analysis: user tree evaluation
Parameter estimation: approximate (faster)
Parameter estimation uses: neighbor-joining tree (for substitution process and rate variation)

Standard errors (S.E.) are obtained by the curvature method.
The upper and lower bounds of an approximate 95% confidence interval
for parameter or branch length x are x-1.96*S.E. and x+1.96*S.E.


SEQUENCE ALIGNMENT

Input data: 15 sequences with 944 amino acid sites
Number of constant sites: 11 (= 1.2% of all sites)
Number of site patterns: 930
Number of constant site patterns: 6 (= 0.6% of all site patterns)


SUBSTITUTION PROCESS

Model of substitution: VT (Mueller-Vingron 2000)
Amino acid frequencies (user specified):

 pi(A) =   7.8%
 pi(R) =   5.3%
 pi(N) =   4.4%
 pi(D) =   5.3%
 pi(C) =   1.6%
 pi(Q) =   3.7%
 pi(E) =   6.3%
 pi(G) =   7.2%
 pi(H) =   2.4%
 pi(I) =   6.1%
 pi(L) =   9.1%
 pi(K) =   6.0%
 pi(M) =   2.3%
 pi(F) =   4.2%
 pi(P) =   4.6%
 pi(S) =   6.4%
 pi(T) =   5.7%
 pi(W) =   1.3%
 pi(Y) =   3.4%
 pi(V) =   7.1%


AMBIGUOUS CHARACTERS IN THE SEQUENCE (SEQUENCES IN INPUT ORDER)

               gaps  wildcards        sum   % sequence
 VNG0163G        73          0         73        7.73%   
 VNG0172G        81          0         81        8.58%   
 MA0523          44          0         44        4.66%   
 BS_mutS         86          0         86        9.11%   
 lin1440         84          0         84        8.90%   
 BH2369          79          0         79        8.37%   
 SA1137          72          0         72        7.63%   
 L0277          104          0        104       11.02%   
 SPy2148         93          0         93        9.85%   
 CAC1837         75          0         75        7.94%   
 CAC3034        346          0        346       36.65%   
 CAC3563        367          0        367       38.88%   
 SA1853         408          0        408       43.22%   
 TVN0674        438          0        438       46.40%   
 TVN0675        444          0        444       47.03%   
 -------------------------------------------------------
 Sum           2794          0       2794       19.73%   


The table above shows the amount of gaps ('-') and other 'wildcard'
characters ('X', '?', etc.) and their percentage of the 944 columns
in the alignment.
Sequences with more than 50% ambiguous characters are marked with a '!' and 
should be checked, whether they have sufficient overlap to other sequences.
Sequences with 100% ambiguous characters do not hold any phylogenetic
information and had to be discarded from the analysis.


SEQUENCE COMPOSITION (SEQUENCES IN INPUT ORDER)

              5% chi-square test  p-value
 VNG0163G          failed           0.00%  
 VNG0172G          failed           0.00%  
 MA0523            failed           0.01%  
 BS_mutS           failed           0.00%  
 lin1440           failed           0.00%  
 BH2369            failed           0.00%  
 SA1137            failed           0.00%  
 L0277             failed           0.00%  
 SPy2148           failed           0.13%  
 CAC1837           failed           0.00%  
 CAC3034           failed           0.00%  
 CAC3563           failed           0.00%  
 SA1853            failed           0.00%  
 TVN0674           failed           0.04%  
 TVN0675           failed           0.67%  

The chi-square tests compares the amino acid composition of each sequence
to the frequency distribution assumed in the maximum likelihood model.


IDENTICAL SEQUENCES

The sequences in each of the following groups are all identical. To speed
up computation please remove all but one of each group from the data set.

 All sequences are unique.


MAXIMUM LIKELIHOOD DISTANCES

Maximum likelihood distances are computed using the selected model of
substitution and rate heterogeneity.

  15
VNG0163G    0.00000  0.84980  1.12166  1.16246  1.20941  1.16785  1.23382
            1.20614  1.15315  1.24310  2.48759  2.57812  2.49394  2.41101
            2.72780
VNG0172G    0.84980  0.00000  0.96942  1.01655  1.00834  1.01355  1.03480
            1.01460  1.02965  1.02090  2.27989  2.38464  2.33531  2.40055
            2.53280
MA0523      1.12166  0.96942  0.00000  0.87455  0.90204  0.85623  0.91066
            0.98796  0.98183  0.92383  2.08545  2.07977  2.22052  2.44938
            2.73136
BS_mutS     1.16246  1.01655  0.87455  0.00000  0.48333  0.51969  0.63075
            0.74800  0.76537  0.80361  2.29513  2.12593  2.28989  2.19600
            2.72658
lin1440     1.20941  1.00834  0.90204  0.48333  0.00000  0.57351  0.60477
            0.71006  0.74401  0.80353  2.15677  2.04762  2.31302  2.23283
            2.74421
BH2369      1.16785  1.01355  0.85623  0.51969  0.57351  0.00000  0.72892
            0.83963  0.78476  0.85955  2.23830  2.14072  2.28303  2.24050
            2.82098
SA1137      1.23382  1.03480  0.91066  0.63075  0.60477  0.72892  0.00000
            0.79661  0.82967  0.84426  2.31498  2.08473  2.32666  2.34540
            2.62951
L0277       1.20614  1.01460  0.98796  0.74800  0.71006  0.83963  0.79661
            0.00000  0.44926  0.93561  2.23847  2.11626  2.25073  2.41582
            2.60382
SPy2148     1.15315  1.02965  0.98183  0.76537  0.74401  0.78476  0.82967
            0.44926  0.00000  0.98544  2.32465  2.09558  2.16153  2.38786
            2.57354
CAC1837     1.24310  1.02090  0.92383  0.80361  0.80353  0.85955  0.84426
            0.93561  0.98544  0.00000  2.13743  2.22097  2.31805  2.22202
            2.51376
CAC3034     2.48759  2.27989  2.08545  2.29513  2.15677  2.23830  2.31498
            2.23847  2.32465  2.13743  0.00000  2.28989  2.02869  2.80086
            2.98411
CAC3563     2.57812  2.38464  2.07977  2.12593  2.04762  2.14072  2.08473
            2.11626  2.09558  2.22097  2.28989  0.00000  1.68234  3.29049
            3.32143
SA1853      2.49394  2.33531  2.22052  2.28989  2.31302  2.28303  2.32666
            2.25073  2.16153  2.31805  2.02869  1.68234  0.00000  2.99093
            3.07003
TVN0674     2.41101  2.40055  2.44938  2.19600  2.23283  2.24050  2.34540
            2.41582  2.38786  2.22202  2.80086  3.29049  2.99093  0.00000
            2.30550
TVN0675     2.72780  2.53280  2.73136  2.72658  2.74421  2.82098  2.62951
            2.60382  2.57354  2.51376  2.98411  3.32143  3.07003  2.30550
            0.00000

Average distance (over all possible pairs of sequences):  1.75646


RATE HETEROGENEITY

Model of rate heterogeneity: uniform rate


TREE SEARCH

2 tree topologies were specified by the user.


MAXIMUM LIKELIHOOD BRANCH LENGTHS OF USER DEFINED TREE # 1 (NO CLOCK)

Branch lengths are computed using the selected model of
substitution and rate heterogeneity.


       :---6 BH2369
    :-16
    :  :--4 BS_mutS
 :-26
 :  :          :--8 L0277
 :  :     :---17
 :  :     :    :--9 SPy2148
 :  :  :-24
 :  :  :  :      :----10 CAC1837
 :  :  :  :   :-18
 :  :  :  :   :  :---------------11 CAC3034
 :  :  :  :   :  :
 :  :  :  :   :  :---------------12 CAC3563
 :  :  :  :--23
 :  :  :      :             :--------14 TVN0674
 :  :  :      :  :---------19
 :  :  :      :  :          :-----------15 TVN0675
 :  :  :      :-22
 :  :  :         :        :-----1 VNG0163G
 :  :  :         :   :---20
 :  :  :         :   :    :---2 VNG0172G
 :  :  :         :--21
 :  :  :             :----3 MA0523
 :  :-25
 :     :--5 lin1440
 :
 :------------------13 SA1853
 :
 :---7 SA1137
 

         branch  length     S.E.   branch  length     S.E.
VNG0163G      1  0.55480  0.03729      16  0.09553  0.01741
VNG0172G      2  0.33726  0.03060      17  0.30307  0.02707
MA0523        3  0.42015  0.03187      18  0.06608  0.02777
BS_mutS       4  0.22411  0.02090      19  1.07043  0.11802
lin1440       5  0.24148  0.02132      20  0.30310  0.03233
BH2369        6  0.33608  0.02489      21  0.16895  0.02655
SA1137        7  0.34440  0.02806      22  0.00001  0.00310
L0277         8  0.22801  0.02174      23  0.15873  0.02338
SPy2148       9  0.23615  0.02185      24  0.09558  0.01903
CAC1837      10  0.39539  0.03163      25  0.02779  0.01219
CAC3034      11  1.85177  0.11987      26  0.08296  0.02695
CAC3563      12  1.81051  0.11925
SA1853       13  2.12368  0.15026
TVN0674      14  0.94626  0.11145     49 iterations until convergence
TVN0675      15  1.35738  0.13393     log L: -23469.93

WARNING --- at least one branch length is close to an internal boundary!


Unrooted user defined tree with maximum likelihood branch lengths
(in CLUSTAL W notation):

(SA1137:0.34440,((BH2369:0.33608,BS_mutS:0.22411)75:0.09553,(((L0277:0.22801,
SPy2148:0.23615)100:0.30307,((CAC1837:0.39539,CAC3034:1.85177,CAC3563:1.81051)
100:0.06608,((TVN0674:0.94626,TVN0675:1.35738)100:1.07043,((VNG0163G:0.55480,
VNG0172G:0.33726)100:0.30310,MA0523:0.42015)68:0.16895)99:0.00001)
76:0.15873)99:0.09558,lin1440:0.24148)58:0.02779)100:0.08296,SA1853:2.12368);


MAXIMUM LIKELIHOOD BRANCH LENGTHS OF USER DEFINED TREE # 2 (NO CLOCK)

Branch lengths are computed using the selected model of
substitution and rate heterogeneity.


                       :---------14 TVN0674
                :-----16
                :      :-----------15 TVN0675
          :----19
          :     :          :--------12 CAC3563
          :     :     :---17
          :     :     :    :-------13 SA1853
          :     :----18
          :           :---------11 CAC3034
      :--25
      :   :        :--8 L0277
      :   :   :---20
      :   :   :    :--9 SPy2148
      :   :--24
      :   :   :        :--4 BS_mutS
      :   :   :     :-21
      :   :   :     :  :---6 BH2369
      :   :   :  :-22
      :   :   :  :  :--5 lin1440
      :   :   :-23
      :   :      :----7 SA1137
      :   :
      :   :----10 CAC1837
 :---26
 :    :----3 MA0523
 :
 :---2 VNG0172G
 :
 :-----1 VNG0163G
 

         branch  length     S.E.   branch  length     S.E.
VNG0163G      1  0.55743  0.03738      16  0.60082  0.10377
VNG0172G      2  0.33386  0.03056      17  0.34203  0.07648
MA0523        3  0.41755  0.03171      18  0.41334  0.07653
BS_mutS       4  0.22477  0.02083      19  0.49084  0.07195
lin1440       5  0.23272  0.02099      20  0.31001  0.02726
BH2369        6  0.33394  0.02474      21  0.09514  0.01708
SA1137        7  0.39462  0.02743      22  0.07924  0.01640
L0277         8  0.22786  0.02180      23  0.06235  0.01765
SPy2148       9  0.23662  0.02197      24  0.15782  0.02320
CAC1837      10  0.44934  0.03158      25  0.16519  0.02643
CAC3034      11  1.02232  0.08935      26  0.31190  0.03248
CAC3563      12  0.87820  0.08188
SA1853       13  0.85006  0.08323
TVN0674      14  0.99761  0.11060     12 iterations until convergence
TVN0675      15  1.30396  0.12806     log L: -23284.22


Unrooted user defined tree with maximum likelihood branch lengths
(in CLUSTAL W notation):

(VNG0163G:0.55743,((((TVN0674:0.99761,TVN0675:1.30396)100:0.60082,
((CAC3563:0.87820,SA1853:0.85006)100:0.34203,CAC3034:1.02232)98:0.41334)
96:0.49084,((L0277:0.22786,SPy2148:0.23662)100:0.31001,(((BS_mutS:0.22477,
BH2369:0.33394)67:0.09514,lin1440:0.23272)73:0.07924,SA1137:0.39462)
79:0.06235)71:0.15782,CAC1837:0.44934)57:0.16519,MA0523:0.41755)66:0.31190,
VNG0172G:0.33386);


COMPARISON OF USER TREES (NO CLOCK)

Tree   log L   difference    S.E.      p-1sKH     p-SH       c-ELW      2sKH
-------------------------------------------------------------------------------
 1  -23469.93   185.72       25.54    0.0000 -   0.0000 -   0.0000 -       -
 2  -23284.22     0.00  <---- best    1.0000 +   1.0000 +   1.0000 +    best

The columns show the results and p-values of the following tests:
1sKH - one sided KH test based on pairwise SH tests (Shimodaira-Hasegawa
       2000, Goldman et al., 2001, Kishino-Hasegawa 1989)
SH   - Shimodaira-Hasegawa test (2000)
ELW  - Expected Likelihood Weight (Strimmer-Rambaut 2002)
2sKH - two sided Kishino-Hasegawa test (1989)

Plus signs denote the confidence sets. Minus signs denote significant
exclusion. All tests used 5% significance level. 1sKH, SH, and ELW
performed 1000 resamplings using the RELL method.


TIME STAMP

Date and time: Tue Sep  4 20:27:50 2007
Runtime (excl. input) : 9 seconds (= 0.1 minutes = 0.0 hours)
Runtime (incl. input) : 9 seconds (= 0.1 minutes = 0.0 hours)
