# Supplementary material for: Horizontal Gene Transfers in prokaryotes show differential preferences for metabolic and translational genes
Source: BMC Evol Biol. 2009 Jan 10;9:9. doi: 10.1186/1471-2148-9-9 (PMC2651853; doi:10.1186/1471-2148-9-9)
Supplement: Additional file 6 — Likelihood based tree comparisons. All likelihood based tree comparison outputs are provided. [file 1471-2148-9-9-S6.zip › puzzle/COG0252_BS_ansA_PAB2294]

TREE-PUZZLE 5.1.pl25

Input file name: /scratch/local/kanhere/COG0252_Gramplus_Archaea_comb.infile
User tree file name: /scratch/local/kanhere/COG0252_Gramplus_Archaea_comb.tmp_tree
Type of analysis: user tree evaluation
Parameter estimation: approximate (faster)
Parameter estimation uses: neighbor-joining tree (for substitution process and rate variation)

Standard errors (S.E.) are obtained by the curvature method.
The upper and lower bounds of an approximate 95% confidence interval
for parameter or branch length x are x-1.96*S.E. and x+1.96*S.E.


SEQUENCE ALIGNMENT

Input data: 24 sequences with 497 amino acid sites
Number of constant sites: 18 (= 3.6% of all sites)
Number of site patterns: 482
Number of constant site patterns: 9 (= 1.9% of all site patterns)


SUBSTITUTION PROCESS

Model of substitution: VT (Mueller-Vingron 2000)
Amino acid frequencies (user specified):

 pi(A) =   7.8%
 pi(R) =   5.3%
 pi(N) =   4.4%
 pi(D) =   5.3%
 pi(C) =   1.6%
 pi(Q) =   3.7%
 pi(E) =   6.3%
 pi(G) =   7.2%
 pi(H) =   2.4%
 pi(I) =   6.1%
 pi(L) =   9.1%
 pi(K) =   6.0%
 pi(M) =   2.3%
 pi(F) =   4.2%
 pi(P) =   4.6%
 pi(S) =   6.4%
 pi(T) =   5.7%
 pi(W) =   1.3%
 pi(Y) =   3.4%
 pi(V) =   7.1%


AMBIGUOUS CHARACTERS IN THE SEQUENCE (SEQUENCES IN INPUT ORDER)

               gaps  wildcards        sum   % sequence
 MJ0020          80          0         80       16.10%   
 MTH706          62          0         62       12.47%   
 PAB1901         59          0         59       11.87%   
 PH1463          59          0         59       11.87%   
 MK1509          39          0         39        7.85%   
 MA1317          73          0         73       14.69%   
 VNG1844G        70          0         70       14.08%   
 AF0882          79          0         79       15.90%   
 APE2200         70          0         70       14.08%   
 PAE1003         80          0         80       16.10%   
 SSO0938         53          0         53       10.66%   
 TVN1118         91          0         91       18.31%   
 Ta0972          88          0         88       17.71%   
 PAB2294        157          0        157       31.59%   
 PH0066         169          0        169       34.00%   
 BS_ansA        168          0        168       33.80%   
 BH1624         175          0        175       35.21%   
 SA1310         175          0        175       35.21%   
 SP1998         177          0        177       35.61%   
 SPy1782        176          0        176       35.41%   
 L142722        174          0        174       35.01%   
 CAC1714        166          0        166       33.40%   
 BS_yccC        122          0        122       24.55%   
 lin2054        177          0        177       35.61%   
 -------------------------------------------------------
 Sum           2739          0       2739       22.96%   


The table above shows the amount of gaps ('-') and other 'wildcard'
characters ('X', '?', etc.) and their percentage of the 497 columns
in the alignment.
Sequences with more than 50% ambiguous characters are marked with a '!' and 
should be checked, whether they have sufficient overlap to other sequences.
Sequences with 100% ambiguous characters do not hold any phylogenetic
information and had to be discarded from the analysis.


SEQUENCE COMPOSITION (SEQUENCES IN INPUT ORDER)

              5% chi-square test  p-value
 MJ0020            failed           0.00%  
 MTH706            failed           0.14%  
 PAB1901           failed           0.50%  
 PH1463            failed           3.54%  
 MK1509            failed           0.00%  
 MA1317            passed           6.25%  
 VNG1844G          failed           0.00%  
 AF0882            passed          14.97%  
 APE2200           failed           0.06%  
 PAE1003           failed           0.01%  
 SSO0938           passed          20.88%  
 TVN1118           failed           0.64%  
 Ta0972            failed           1.81%  
 PAB2294           failed           0.10%  
 PH0066            failed           0.39%  
 BS_ansA           passed          13.84%  
 BH1624            passed          11.60%  
 SA1310            failed           1.02%  
 SP1998            passed          15.64%  
 SPy1782           failed           4.32%  
 L142722           passed          16.85%  
 CAC1714           failed           0.70%  
 BS_yccC           failed           0.17%  
 lin2054           passed          51.69%  

The chi-square tests compares the amino acid composition of each sequence
to the frequency distribution assumed in the maximum likelihood model.


IDENTICAL SEQUENCES

The sequences in each of the following groups are all identical. To speed
up computation please remove all but one of each group from the data set.

 All sequences are unique.


MAXIMUM LIKELIHOOD DISTANCES

Maximum likelihood distances are computed using the selected model of
substitution and rate heterogeneity.

  24
MJ0020      0.00000  0.67424  0.66311  0.67964  0.71942  0.82519  0.97755
            0.83899  0.89354  0.95938  0.83373  1.01742  1.10480  1.25345
            1.13862  1.19622  1.42351  1.65299  1.62732  1.69205  1.72816
            1.48095  1.66034  1.72413
MTH706      0.67424  0.00000  0.62166  0.63922  0.75930  0.73367  0.78449
            0.76343  0.86148  0.94171  0.92001  1.02934  0.94712  1.30173
            1.28656  1.29070  1.50297  1.76189  1.65389  1.68531  1.73267
            1.53895  1.85876  1.76744
PAB1901     0.66311  0.62166  0.00000  0.10159  0.59513  0.80502  0.89018
            0.69930  0.68006  0.87988  0.77298  1.07488  1.07021  1.24846
            1.20977  1.22749  1.50428  1.70677  1.64227  1.64939  1.58643
            1.40909  1.76113  1.77184
PH1463      0.67964  0.63922  0.10159  0.00000  0.62334  0.80608  0.91722
            0.70122  0.70441  0.90504  0.76273  1.04697  1.07353  1.24090
            1.23426  1.24707  1.50298  1.69671  1.69783  1.70330  1.61849
            1.44948  1.81787  1.73180
MK1509      0.71942  0.75930  0.59513  0.62334  0.00000  0.82696  0.92481
            0.74269  0.85304  0.96544  0.89977  1.04225  1.04803  1.38178
            1.41023  1.31000  1.58267  1.84092  1.77978  1.77170  1.78629
            1.45829  1.80184  1.76151
MA1317      0.82519  0.73367  0.80502  0.80608  0.82696  0.00000  0.69032
            0.64461  1.00762  1.08632  1.00791  1.17140  1.09790  1.47407
            1.40867  1.42200  1.64527  1.86702  1.83116  1.87212  1.70388
            1.50696  1.88974  1.67072
VNG1844G    0.97755  0.78449  0.89018  0.91722  0.92481  0.69032  0.00000
            0.74160  1.01014  1.01683  1.09925  1.11796  1.09206  1.50786
            1.39634  1.37147  1.56001  1.74256  1.76254  1.77352  1.81809
            1.57689  1.87038  1.78132
AF0882      0.83899  0.76343  0.69930  0.70122  0.74269  0.64461  0.74160
            0.00000  0.90306  1.03654  0.86273  1.04290  1.05575  1.23658
            1.27644  1.35265  1.58421  1.75727  1.76901  1.86339  1.70339
            1.52857  1.98586  1.62086
APE2200     0.89354  0.86148  0.68006  0.70441  0.85304  1.00762  1.01014
            0.90306  0.00000  0.80822  0.83965  1.13330  1.16105  1.21838
            1.23608  1.37817  1.62037  1.72057  1.80228  1.78239  1.67838
            1.59414  2.02117  1.74633
PAE1003     0.95938  0.94171  0.87988  0.90504  0.96544  1.08632  1.01683
            1.03654  0.80822  0.00000  0.98788  1.15340  1.15549  1.55214
            1.51095  1.41121  1.59682  1.85831  1.70238  1.76746  1.63579
            1.62944  2.19030  1.86003
SSO0938     0.83373  0.92001  0.77298  0.76273  0.89977  1.00791  1.09925
            0.86273  0.83965  0.98788  0.00000  1.03604  1.08700  1.26775
            1.30421  1.36246  1.59082  1.84805  1.75793  1.88414  1.83063
            1.63900  1.88249  1.75484
TVN1118     1.01742  1.02934  1.07488  1.04697  1.04225  1.17140  1.11796
            1.04290  1.13330  1.15340  1.03604  0.00000  0.47659  1.46235
            1.43939  1.51245  1.72956  1.97218  1.73000  1.98771  1.84975
            1.76265  2.10895  1.97915
Ta0972      1.10480  0.94712  1.07021  1.07353  1.04803  1.09790  1.09206
            1.05575  1.16105  1.15549  1.08700  0.47659  0.00000  1.46857
            1.46012  1.47865  1.82272  2.21233  1.89958  1.97953  2.00411
            1.84109  2.10892  2.03345
PAB2294     1.25345  1.30173  1.24846  1.24090  1.38178  1.47407  1.50786
            1.23658  1.21838  1.55214  1.26775  1.46235  1.46857  0.00000
            0.28923  0.97532  1.64283  1.89113  2.00320  1.92622  1.76045
            1.74449  1.92287  1.67038
PH0066      1.13862  1.28656  1.20977  1.23426  1.41023  1.40867  1.39634
            1.27644  1.23608  1.51095  1.30421  1.43939  1.46012  0.28923
            0.00000  1.00614  1.76703  2.03825  1.91935  1.96012  1.78364
            1.81381  1.79922  1.81048
BS_ansA     1.19622  1.29070  1.22749  1.24707  1.31000  1.42200  1.37147
            1.35265  1.37817  1.41121  1.36246  1.51245  1.47865  0.97532
            1.00614  0.00000  1.61277  1.92206  1.93757  1.98400  1.83208
            1.78146  1.75647  1.76208
BH1624      1.42351  1.50297  1.50428  1.50298  1.58267  1.64527  1.56001
            1.58421  1.62037  1.59682  1.59082  1.72956  1.82272  1.64283
            1.76703  1.61277  0.00000  0.68067  0.79887  0.74632  0.75805
            0.86729  1.17413  1.17867
SA1310      1.65299  1.76189  1.70677  1.69671  1.84092  1.86702  1.74256
            1.75727  1.72057  1.85831  1.84805  1.97218  2.21233  1.89113
            2.03825  1.92206  0.68067  0.00000  0.79723  0.73165  0.75433
            1.01247  1.28755  1.33896
SP1998      1.62732  1.65389  1.64227  1.69783  1.77978  1.83116  1.76254
            1.76901  1.80228  1.70238  1.75793  1.73000  1.89958  2.00320
            1.91935  1.93757  0.79887  0.79723  0.00000  0.35980  0.50121
            1.10722  1.33285  1.39128
SPy1782     1.69205  1.68531  1.64939  1.70330  1.77170  1.87212  1.77352
            1.86339  1.78239  1.76746  1.88414  1.98771  1.97953  1.92622
            1.96012  1.98400  0.74632  0.73165  0.35980  0.00000  0.56439
            1.10412  1.33947  1.34856
L142722     1.72816  1.73267  1.58643  1.61849  1.78629  1.70388  1.81809
            1.70339  1.67838  1.63579  1.83063  1.84975  2.00411  1.76045
            1.78364  1.83208  0.75805  0.75433  0.50121  0.56439  0.00000
            1.03069  1.31235  1.27453
CAC1714     1.48095  1.53895  1.40909  1.44948  1.45829  1.50696  1.57689
            1.52857  1.59414  1.62944  1.63900  1.76265  1.84109  1.74449
            1.81381  1.78146  0.86729  1.01247  1.10722  1.10412  1.03069
            0.00000  1.25759  1.12330
BS_yccC     1.66034  1.85876  1.76113  1.81787  1.80184  1.88974  1.87038
            1.98586  2.02117  2.19030  1.88249  2.10895  2.10892  1.92287
            1.79922  1.75647  1.17413  1.28755  1.33285  1.33947  1.31235
            1.25759  0.00000  1.42279
lin2054     1.72413  1.76744  1.77184  1.73180  1.76151  1.67072  1.78132
            1.62086  1.74633  1.86003  1.75484  1.97915  2.03345  1.67038
            1.81048  1.76208  1.17867  1.33896  1.39128  1.34856  1.27453
            1.12330  1.42279  0.00000

Average distance (over all possible pairs of sequences):  1.37009


RATE HETEROGENEITY

Model of rate heterogeneity: uniform rate


TREE SEARCH

2 tree topologies were specified by the user.


MAXIMUM LIKELIHOOD BRANCH LENGTHS OF USER DEFINED TREE # 1 (NO CLOCK)

Branch lengths are computed using the selected model of
substitution and rate heterogeneity.


          :------8 AF0882
       :-25
       :  :------1 MJ0020
 :----41
 :     :           :-----9 APE2200
 :     :       :--26
 :     :       :   :-------10 PAE1003
 :     :  :---27
 :     :  :    :------11 SSO0938
 :     :-40
 :     :  :                                :--19 SP1998
 :     :  :                           :---28
 :     :  :                           :    :---20 SPy1782
 :     :  :                     :----29
 :     :  :                     :     :---21 L142722
 :     :  :                :---34
 :     :  :                :    :              :--------------16 BS_ansA
 :     :  :                :    :        :----30
 :     :  :                :    :        :     :---------23 BS_yccC
 :     :  :                :    :     :-31
 :     :  :                :    :     :  :------18 SA1310
 :     :  :                :    :  :-32
 :     :  :                :    :  :  :-----17 BH1624
 :     :  :                :    :-33
 :     :  :                :       :------------24 lin2054
 :     :  :  :------------35
 :     :  :  :             :-----22 CAC1714
 :     :  :-39
 :     :     :             :----12 TVN1118
 :     :     :   :--------36
 :     :     :   :         :---13 Ta0972
 :     :     :--38
 :     :         :    :----6 MA1317
 :     :         :---37
 :     :         :    :-----7 VNG1844G
 :     :         :
 :     :         :----2 MTH706
 :     :
 :     :-----5 MK1509
 :
 :---------------14 PAB2294
 :
 :---------------15 PH0066
 :
 :-4 PH1463
 :
 :-3 PAB1901
 

         branch  length     S.E.   branch  length     S.E.
MJ0020        1  0.44004  0.04186      25  0.05220  0.02284
MTH706        2  0.29450  0.03414      26  0.14303  0.03279
PAB1901       3  0.04699  0.01278      27  0.20073  0.03339
PH1463        4  0.05960  0.01374      28  0.18012  0.03496
MK1509        5  0.39337  0.03750      29  0.32189  0.04601
MA1317        6  0.31529  0.03776      30  0.30889  0.06799
VNG1844G      7  0.41475  0.04250      31  0.03373  0.02927
AF0882        8  0.46508  0.04329      32  0.04411  0.02888
APE2200       9  0.33285  0.03959      33  0.00001  0.00100
PAE1003      10  0.51380  0.04912      34  0.22472  0.04984
SSO0938      11  0.45549  0.04465      35  0.91260  0.08941
TVN1118      12  0.27323  0.03527      36  0.61086  0.05551
Ta0972       13  0.20875  0.03263      37  0.22124  0.03478
PAB2294      14  1.18010  0.09189      38  0.08811  0.02704
PH0066       15  1.18085  0.09334      39  0.08010  0.02606
BS_ansA      16  1.13027  0.11022      40  0.01159  0.01586
BH1624       17  0.33200  0.04296      41  0.25729  0.03026
SA1310       18  0.44094  0.05065
SP1998       19  0.15820  0.02876
SPy1782      20  0.21418  0.03235
L142722      21  0.21870  0.03630
CAC1714      22  0.40102  0.05499
BS_yccC      23  0.67882  0.07978     16 iterations until convergence
lin2054      24  0.96570  0.08575     log L: -17368.28

WARNING --- at least one branch length is close to an internal boundary!


Unrooted user defined tree with maximum likelihood branch lengths
(in CLUSTAL W notation):

(PAB1901:0.04699,((AF0882:0.46508,MJ0020:0.44004)71:0.05220,(((APE2200:0.33285,
PAE1003:0.51380)94:0.14303,SSO0938:0.45549)91:0.20073,(((((SP1998:0.15820,
SPy1782:0.21418)100:0.18012,L142722:0.21870)100:0.32189,((((BS_ansA:1.13027,
BS_yccC:0.67882)100:0.30889,SA1310:0.44094)64:0.03373,BH1624:0.33200)
95:0.04411,lin2054:0.96570)100:0.00001)91:0.22472,CAC1714:0.40102)
100:0.91260,((TVN1118:0.27323,Ta0972:0.20875)94:0.61086,(MA1317:0.31529,
VNG1844G:0.41475)63:0.22124,MTH706:0.29450)75:0.08811)66:0.08010)
59:0.01159,MK1509:0.39337)75:0.25729,PAB2294:1.18010,PH0066:1.18085,
PH1463:0.05960);


MAXIMUM LIKELIHOOD BRANCH LENGTHS OF USER DEFINED TREE # 2 (NO CLOCK)

Branch lengths are computed using the selected model of
substitution and rate heterogeneity.


                     :--14 PAB2294
              :-----25
              :      :---15 PH0066
        :----26
        :     :-------16 BS_ansA
 :-----33
 :      :                                :--19 SP1998
 :      :                            :--27
 :      :                            :   :---20 SPy1782
 :      :                       :---28
 :      :                       :    :---21 L142722
 :      :                   :--29
 :      :                   :   :-----18 SA1310
 :      :             :----30
 :      :             :     :----17 BH1624
 :      :         :--31
 :      :         :   :-----22 CAC1714
 :      :--------32
 :                :----------23 BS_yccC
 :                :
 :                :---------24 lin2054
 :
 :          :----12 TVN1118
 :---------34
 :          :---13 Ta0972
 :
 :       :-3 PAB1901
 :  :---35
 :  :    :-4 PH1463
 :-36
 :  :-----5 MK1509
 :
 :        :----6 MA1317
 :    :--37
 :    :   :------7 VNG1844G
 :---38
 :    :----8 AF0882
 :
 :        :-----9 APE2200
 :    :--39
 :    :   :-------10 PAE1003
 :---40
 :    :------11 SSO0938
 :
 :-----2 MTH706
 :
 :------1 MJ0020
 

         branch  length     S.E.   branch  length     S.E.
MJ0020        1  0.46617  0.04260      25  0.40014  0.05697
MTH706        2  0.39608  0.03845      26  0.28414  0.05833
PAB1901       3  0.04494  0.01303      27  0.15472  0.03320
PH1463        4  0.05752  0.01390      28  0.24527  0.04192
MK1509        5  0.37532  0.03715      29  0.14885  0.03774
MA1317        6  0.28562  0.03597      30  0.25612  0.04708
VNG1844G      7  0.45083  0.04396      31  0.13482  0.04317
AF0882        8  0.31699  0.03763      32  0.64700  0.08158
APE2200       9  0.33728  0.04009      33  0.38972  0.06127
PAE1003      10  0.51187  0.04942      34  0.67840  0.05859
SSO0938      11  0.45471  0.04518      35  0.23937  0.03011
TVN1118      12  0.25597  0.03492      36  0.07681  0.02347
Ta0972       13  0.22857  0.03391      37  0.13549  0.03071
PAB2294      14  0.12066  0.02813      38  0.23930  0.03481
PH0066       15  0.17512  0.03020      39  0.14560  0.03364
BS_ansA      16  0.53062  0.06266      40  0.22040  0.03498
BH1624       17  0.26041  0.04092
SA1310       18  0.37890  0.04661
SP1998       19  0.16585  0.02906
SPy1782      20  0.20664  0.03179
L142722      21  0.24623  0.03710
CAC1714      22  0.40038  0.05210
BS_yccC      23  0.82526  0.08081     10 iterations until convergence
lin2054      24  0.73719  0.07427     log L: -16666.31


Unrooted user defined tree with maximum likelihood branch lengths
(in CLUSTAL W notation):

(MJ0020:0.46617,(((PAB2294:0.12066,PH0066:0.17512)100:0.40014,BS_ansA:0.53062)
100:0.28414,((((((SP1998:0.16585,SPy1782:0.20664)100:0.15472,L142722:0.24623)
99:0.24527,SA1310:0.37890)97:0.14885,BH1624:0.26041)97:0.25612,CAC1714:0.40038)
56:0.13482,BS_yccC:0.82526,lin2054:0.73719)99:0.64700)97:0.38972,
(TVN1118:0.25597,Ta0972:0.22857)91:0.67840,((PAB1901:0.04494,PH1463:0.05752)
74:0.23937,MK1509:0.37532)69:0.07681,((MA1317:0.28562,VNG1844G:0.45083)
52:0.13549,AF0882:0.31699)67:0.23930,((APE2200:0.33728,PAE1003:0.51187)
69:0.14560,SSO0938:0.45471)54:0.22040,MTH706:0.39608);


COMPARISON OF USER TREES (NO CLOCK)

Tree   log L   difference    S.E.      p-1sKH     p-SH       c-ELW      2sKH
-------------------------------------------------------------------------------
 1  -17368.28   701.98       52.88    0.0000 -   0.0000 -   0.0000 -       -
 2  -16666.31     0.00  <---- best    1.0000 +   1.0000 +   1.0000 +    best

The columns show the results and p-values of the following tests:
1sKH - one sided KH test based on pairwise SH tests (Shimodaira-Hasegawa
       2000, Goldman et al., 2001, Kishino-Hasegawa 1989)
SH   - Shimodaira-Hasegawa test (2000)
ELW  - Expected Likelihood Weight (Strimmer-Rambaut 2002)
2sKH - two sided Kishino-Hasegawa test (1989)

Plus signs denote the confidence sets. Minus signs denote significant
exclusion. All tests used 5% significance level. 1sKH, SH, and ELW
performed 1000 resamplings using the RELL method.


TIME STAMP

Date and time: Tue Sep  4 18:45:09 2007
Runtime (excl. input) : 3 seconds (= 0.1 minutes = 0.0 hours)
Runtime (incl. input) : 3 seconds (= 0.1 minutes = 0.0 hours)
