# Supplementary material for: Horizontal Gene Transfers in prokaryotes show differential preferences for metabolic and translational genes
Source: BMC Evol Biol. 2009 Jan 10;9:9. doi: 10.1186/1471-2148-9-9 (PMC2651853; doi:10.1186/1471-2148-9-9)
Supplement: Additional file 6 — Likelihood based tree comparisons. All likelihood based tree comparison outputs are provided. [file 1471-2148-9-9-S6.zip › puzzle/COG0274_MTH818_BH1352]

TREE-PUZZLE 5.1.pl25

Input file name: /scratch/local/kanhere/COG0274_Archaea_Gramplus_comb.infile
User tree file name: /scratch/local/kanhere/COG0274_Archaea_Gramplus_comb.tmp_tree
Type of analysis: user tree evaluation
Parameter estimation: approximate (faster)
Parameter estimation uses: neighbor-joining tree (for substitution process and rate variation)

Standard errors (S.E.) are obtained by the curvature method.
The upper and lower bounds of an approximate 95% confidence interval
for parameter or branch length x are x-1.96*S.E. and x+1.96*S.E.


SEQUENCE ALIGNMENT

Input data: 19 sequences with 256 amino acid sites
Number of constant sites: 16 (= 6.2% of all sites)
Number of site patterns: 250
Number of constant site patterns: 10 (= 4.0% of all site patterns)


SUBSTITUTION PROCESS

Model of substitution: VT (Mueller-Vingron 2000)
Amino acid frequencies (user specified):

 pi(A) =   7.8%
 pi(R) =   5.3%
 pi(N) =   4.4%
 pi(D) =   5.3%
 pi(C) =   1.6%
 pi(Q) =   3.7%
 pi(E) =   6.3%
 pi(G) =   7.2%
 pi(H) =   2.4%
 pi(I) =   6.1%
 pi(L) =   9.1%
 pi(K) =   6.0%
 pi(M) =   2.3%
 pi(F) =   4.2%
 pi(P) =   4.6%
 pi(S) =   6.4%
 pi(T) =   5.7%
 pi(W) =   1.3%
 pi(Y) =   3.4%
 pi(V) =   7.1%


AMBIGUOUS CHARACTERS IN THE SEQUENCE (SEQUENCES IN INPUT ORDER)

               gaps  wildcards        sum   % sequence
 SA0133          36          0         36       14.06%   
 SA1939          36          0         36       14.06%   
 BH1352          32          0         32       12.50%   
 lin2103         33          0         33       12.89%   
 BS_dra          45          0         45       17.58%   
 CAC1545         41          0         41       16.02%   
 L63310          36          0         36       14.06%   
 SP0843          36          0         36       14.06%   
 MG050           33          0         33       12.89%   
 MPN063          32          0         32       12.50%   
 MYPU_3140       27          0         27       10.55%   
 SPy1867         33          0         33       12.89%   
 UU585           41          0         41       16.02%   
 VNG1859G        44          0         44       17.19%   
 MTH818          32          0         32       12.50%   
 APE2437         63          0         63       24.61%   
 TVN0175          7          0          7        2.73%   
 Ta0684          10          0         10        3.91%   
 PAE1231         30          0         30       11.72%   
 -------------------------------------------------------
 Sum            647          0        647       13.30%   


The table above shows the amount of gaps ('-') and other 'wildcard'
characters ('X', '?', etc.) and their percentage of the 256 columns
in the alignment.
Sequences with more than 50% ambiguous characters are marked with a '!' and 
should be checked, whether they have sufficient overlap to other sequences.
Sequences with 100% ambiguous characters do not hold any phylogenetic
information and had to be discarded from the analysis.


SEQUENCE COMPOSITION (SEQUENCES IN INPUT ORDER)

              5% chi-square test  p-value
 SA0133            failed           0.25%  
 SA1939            failed           0.28%  
 BH1352            failed           0.77%  
 lin2103           failed           0.03%  
 BS_dra            failed           0.02%  
 CAC1545           failed           0.00%  
 L63310            failed           0.71%  
 SP0843            failed           0.23%  
 MG050             failed           0.38%  
 MPN063            passed          33.72%  
 MYPU_3140         failed           0.00%  
 SPy1867           failed           0.14%  
 UU585             failed           0.00%  
 VNG1859G          failed           0.00%  
 MTH818            failed           0.01%  
 APE2437           failed           0.07%  
 TVN0175           failed           0.68%  
 Ta0684            failed           0.02%  
 PAE1231           failed           0.00%  

The chi-square tests compares the amino acid composition of each sequence
to the frequency distribution assumed in the maximum likelihood model.


IDENTICAL SEQUENCES

The sequences in each of the following groups are all identical. To speed
up computation please remove all but one of each group from the data set.

 All sequences are unique.


MAXIMUM LIKELIHOOD DISTANCES

Maximum likelihood distances are computed using the selected model of
substitution and rate heterogeneity.

  19
SA0133      0.00000  0.02662  0.50949  0.50364  0.54607  0.47535  0.47596
            0.50206  0.87893  0.86913  0.66862  0.81546  0.81241  0.91597
            0.74181  1.43472  1.19999  1.21739  1.37065
SA1939      0.02662  0.00000  0.50131  0.49646  0.53945  0.46728  0.49475
            0.52147  0.88093  0.87111  0.69220  0.81393  0.80650  0.90942
            0.72818  1.44240  1.18500  1.20651  1.35708
BH1352      0.50949  0.50131  0.00000  0.27932  0.39379  0.41035  0.46163
            0.49236  0.92747  0.88779  0.82327  0.94192  0.78414  0.86989
            0.61987  1.26810  1.23229  1.26240  1.15281
lin2103     0.50364  0.49646  0.27932  0.00000  0.29122  0.33321  0.47223
            0.45626  0.93315  0.92540  0.79264  0.86472  0.79918  0.84482
            0.63027  1.36119  1.14639  1.21501  1.24352
BS_dra      0.54607  0.53945  0.39379  0.29122  0.00000  0.37507  0.52172
            0.49438  0.88688  0.82542  0.75772  0.89655  0.83069  0.92271
            0.74963  1.41952  1.21095  1.17902  1.35262
CAC1545     0.47535  0.46728  0.41035  0.33321  0.37507  0.00000  0.49572
            0.51948  0.89379  0.86338  0.72919  0.83296  0.71006  0.95002
            0.78371  1.33720  1.12423  1.11164  1.29905
L63310      0.47596  0.49475  0.46163  0.47223  0.52172  0.49572  0.00000
            0.44572  0.85539  0.83114  0.66235  0.85523  0.77802  0.89161
            0.68359  1.34888  1.17024  1.19547  1.32189
SP0843      0.50206  0.52147  0.49236  0.45626  0.49438  0.51948  0.44572
            0.00000  0.88876  0.79491  0.79117  0.84781  0.79338  0.93971
            0.65292  1.28946  1.35838  1.27648  1.26999
MG050       0.87893  0.88093  0.92747  0.93315  0.88688  0.89379  0.85539
            0.88876  0.00000  0.17459  0.77879  1.08262  0.83914  1.23080
            0.99812  1.44909  1.52271  1.45482  1.52567
MPN063      0.86913  0.87111  0.88779  0.92540  0.82542  0.86338  0.83114
            0.79491  0.17459  0.00000  0.76575  1.07369  0.75790  1.22182
            0.98883  1.44579  1.49216  1.35691  1.46876
MYPU_3140   0.66862  0.69220  0.82327  0.79264  0.75772  0.72919  0.66235
            0.79117  0.77879  0.76575  0.00000  0.92196  0.76062  1.15319
            0.91285  1.59339  1.31121  1.30986  1.46661
SPy1867     0.81546  0.81393  0.94192  0.86472  0.89655  0.83296  0.85523
            0.84781  1.08262  1.07369  0.92196  0.00000  0.81834  1.03798
            1.05565  1.56424  1.25344  1.28116  1.45743
UU585       0.81241  0.80650  0.78414  0.79918  0.83069  0.71006  0.77802
            0.79338  0.83914  0.75790  0.76062  0.81834  0.00000  1.15716
            1.01348  1.52714  1.33116  1.28857  1.44808
VNG1859G    0.91597  0.90942  0.86989  0.84482  0.92271  0.95002  0.89161
            0.93971  1.23080  1.22182  1.15319  1.03798  1.15716  0.00000
            0.94068  1.38600  1.40973  1.26190  1.42658
MTH818      0.74181  0.72818  0.61987  0.63027  0.74963  0.78371  0.68359
            0.65292  0.99812  0.98883  0.91285  1.05565  1.01348  0.94068
            0.00000  1.18490  1.40140  1.39546  1.34318
APE2437     1.43472  1.44240  1.26810  1.36119  1.41952  1.33720  1.34888
            1.28946  1.44909  1.44579  1.59339  1.56424  1.52714  1.38600
            1.18490  0.00000  2.04044  1.84365  1.57860
TVN0175     1.19999  1.18500  1.23229  1.14639  1.21095  1.12423  1.17024
            1.35838  1.52271  1.49216  1.31121  1.25344  1.33116  1.40973
            1.40140  2.04044  0.00000  0.39741  1.03077
Ta0684      1.21739  1.20651  1.26240  1.21501  1.17902  1.11164  1.19547
            1.27648  1.45482  1.35691  1.30986  1.28116  1.28857  1.26190
            1.39546  1.84365  0.39741  0.00000  1.01782
PAE1231     1.37065  1.35708  1.15281  1.24352  1.35262  1.29905  1.32189
            1.26999  1.52567  1.46876  1.46661  1.45743  1.44808  1.42658
            1.34318  1.57860  1.03077  1.01782  0.00000

Average distance (over all possible pairs of sequences):  0.97053


RATE HETEROGENEITY

Model of rate heterogeneity: uniform rate


TREE SEARCH

2 tree topologies were specified by the user.


MAXIMUM LIKELIHOOD BRANCH LENGTHS OF USER DEFINED TREE # 1 (NO CLOCK)

Branch lengths are computed using the selected model of
substitution and rate heterogeneity.


           :-1 SA0133
    :-----20
    :      :-2 SA1939
 :-35
 :  :            :---8 SP0843
 :  :         :-21
 :  :         :  :---------12 SPy1867
 :  :     :--22
 :  :     :   :---7 L63310
 :  :  :-33
 :  :  :  :             :------------16 APE2437
 :  :  :  :        :---23
 :  :  :  :        :    :----------19 PAE1231
 :  :  :  :  :----27
 :  :  :  :  :     :              :---17 TVN0175
 :  :  :  :  :     :  :----------24
 :  :  :  :  :     :  :           :---18 Ta0684
 :  :  :  :  :     :-26
 :  :  :  :  :        :   :--------14 VNG1859G
 :  :  :  :  :        :--25
 :  :  :  :  :            :-----15 MTH818
 :  :  :  :-32
 :  :  :     :                    :--9 MG050
 :  :  :     :            :------28
 :  :  :     :            :       :-10 MPN063
 :  :  :     :        :--29
 :  :  :     :        :   :-----13 UU585
 :  :  :     :  :----30
 :  :  :     :  :     :-----11 MYPU_3140
 :  :  :     :-31
 :  :  :        :---6 CAC1545
 :  :-34
 :     :--4 lin2103
 :
 :----5 BS_dra
 :
 :---3 BH1352
 

         branch  length     S.E.   branch  length     S.E.
SA0133        1  0.01601  0.00959      20  0.35179  0.04704
SA1939        2  0.01076  0.00849      21  0.06684  0.02816
BH1352        3  0.18409  0.03288      22  0.10042  0.02838
lin2103       4  0.14660  0.02932      23  0.18223  0.06656
BS_dra        5  0.23559  0.03785      24  0.76017  0.08907
CAC1545       6  0.18407  0.03598      25  0.08367  0.04035
L63310        7  0.21858  0.03773      26  0.00001  0.00203
SP0843        8  0.20287  0.03788      27  0.23940  0.05069
MG050         9  0.12273  0.02736      28  0.41486  0.05962
MPN063       10  0.05455  0.02256      29  0.12082  0.04013
MYPU_3140    11  0.31887  0.05026      30  0.26358  0.04856
SPy1867      12  0.66013  0.07238      31  0.05644  0.02563
UU585        13  0.35647  0.05515      32  0.00662  0.01700
VNG1859G     14  0.59741  0.07477      33  0.04488  0.02169
MTH818       15  0.37321  0.05851      34  0.00001  0.00138
APE2437      16  0.84212  0.11072      35  0.02506  0.01883
TVN0175      17  0.21888  0.04206
Ta0684       18  0.18352  0.04029     11 iterations until convergence
PAE1231      19  0.74134  0.09580     log L: -6904.45

WARNING --- at least one branch length is close to an internal boundary!


Unrooted user defined tree with maximum likelihood branch lengths
(in CLUSTAL W notation):

(BH1352:0.18409,((SA0133:0.01601,SA1939:0.01076)100:0.35179,((((SP0843:0.20287,
SPy1867:0.66013)100:0.06684,L63310:0.21858)100:0.10042,(((APE2437:0.84212,
PAE1231:0.74134)97:0.18223,((TVN0175:0.21888,Ta0684:0.18352)100:0.76017,
(VNG1859G:0.59741,MTH818:0.37321)64:0.08367)86:0.00001)91:0.23940,
((((MG050:0.12273,MPN063:0.05455)97:0.41486,UU585:0.35647)70:0.12082,
MYPU_3140:0.31887)66:0.26358,CAC1545:0.18407)53:0.05644)94:0.00662)
98:0.04488,lin2103:0.14660)51:0.00001)75:0.02506,BS_dra:0.23559);


MAXIMUM LIKELIHOOD BRANCH LENGTHS OF USER DEFINED TREE # 2 (NO CLOCK)

Branch lengths are computed using the selected model of
substitution and rate heterogeneity.


          :---7 L63310
       :-20
       :  :----8 SP0843
 :----28
 :     :    :---3 BH1352
 :     :    :
 :     :    :--4 lin2103
 :     :---21
 :     :    :---5 BS_dra
 :     :    :
 :     :    :----6 CAC1545
 :     :
 :     :                   :---17 TVN0175
 :     :             :----22
 :     :             :     :---18 Ta0684
 :     :   :--------23
 :     :   :         :--------19 PAE1231
 :     :   :
 :         :             :--9 MG050
 :         :    :-------24
 :         :    :        :-10 MPN063
 :         :---25
 :         :    :-----11 MYPU_3140
 :         :    :
 :         :    :------13 UU585
 :      --27
 :         :    :-----15 MTH818
 :         :---26
 :         :    :------------16 APE2437
 :         :
 :         :---------12 SPy1867
 :         :
 :         :----------14 VNG1859G
 :
 :-2 SA1939
 :
 :-1 SA0133
 

         branch  length     S.E.   branch  length     S.E.
SA0133        1  0.00514  0.00599      20  0.04541  0.02198
SA1939        2  0.02150  0.01022      21  0.16323  0.03298
BH1352        3  0.20311  0.03405      22  0.29431  0.06447
lin2103       4  0.11470  0.02598      23  0.61059  0.08421
BS_dra        5  0.22566  0.03619      24  0.48068  0.06170
CAC1545       6  0.23591  0.03675      25  0.22793  0.04577
L63310        7  0.21887  0.03728      26  0.20498  0.05225
SP0843        8  0.25245  0.03955      27  0.14320  0.03505
MG050         9  0.11203  0.02699      28  0.27271  0.04192
MPN063       10  0.06524  0.02398
MYPU_3140    11  0.34997  0.05136
SPy1867      12  0.61351  0.06945
UU585        13  0.40495  0.05612
VNG1859G     14  0.74820  0.08219
MTH818       15  0.32374  0.05681
APE2437      16  0.90716  0.10730
TVN0175      17  0.22273  0.04055
Ta0684       18  0.17765  0.03801     9 iterations until convergence
PAE1231      19  0.57988  0.07885     log L: -6804.06


Unrooted user defined tree with maximum likelihood branch lengths
(in CLUSTAL W notation):

(SA0133:0.00514,((L63310:0.21887,SP0843:0.25245)79:0.04541,(BH1352:0.20311,
lin2103:0.11470,BS_dra:0.22566,CAC1545:0.23591)79:0.16323,(((TVN0175:0.22273,
Ta0684:0.17765)94:0.29431,PAE1231:0.57988)77:0.61059,((MG050:0.11203,
MPN063:0.06524)83:0.48068,MYPU_3140:0.34997,UU585:0.40495)60:0.22793,
(MTH818:0.32374,APE2437:0.90716)55:0.20498,SPy1867:0.61351,VNG1859G:0.74820)
50:0.14320)94:0.27271,SA1939:0.02150);


COMPARISON OF USER TREES (NO CLOCK)

Tree   log L   difference    S.E.      p-1sKH     p-SH       c-ELW      2sKH
-------------------------------------------------------------------------------
 1   -6904.45   100.40       27.41    0.0000 -   0.0000 -   0.0011 -       -
 2   -6804.06     0.00  <---- best    1.0000 +   1.0000 +   0.9989 +    best

The columns show the results and p-values of the following tests:
1sKH - one sided KH test based on pairwise SH tests (Shimodaira-Hasegawa
       2000, Goldman et al., 2001, Kishino-Hasegawa 1989)
SH   - Shimodaira-Hasegawa test (2000)
ELW  - Expected Likelihood Weight (Strimmer-Rambaut 2002)
2sKH - two sided Kishino-Hasegawa test (1989)

Plus signs denote the confidence sets. Minus signs denote significant
exclusion. All tests used 5% significance level. 1sKH, SH, and ELW
performed 1000 resamplings using the RELL method.


TIME STAMP

Date and time: Tue Sep  4 20:28:47 2007
Runtime (excl. input) : 1 seconds (= 0.0 minutes = 0.0 hours)
Runtime (incl. input) : 1 seconds (= 0.0 minutes = 0.0 hours)
