# Supplementary material for: Horizontal Gene Transfers in prokaryotes show differential preferences for metabolic and translational genes
Source: BMC Evol Biol. 2009 Jan 10;9:9. doi: 10.1186/1471-2148-9-9 (PMC2651853; doi:10.1186/1471-2148-9-9)
Supplement: Additional file 6 — Likelihood based tree comparisons. All likelihood based tree comparison outputs are provided. [file 1471-2148-9-9-S6.zip › puzzle/COG0284_RSc2773_VNG1673G]

TREE-PUZZLE 5.1.pl25

Input file name: /scratch/local/kanhere/COG0284_Proteobacteria_Archaea_comb.infile
User tree file name: /scratch/local/kanhere/COG0284_Proteobacteria_Archaea_comb.tmp_tree
Type of analysis: user tree evaluation
Parameter estimation: approximate (faster)
Parameter estimation uses: neighbor-joining tree (for substitution process and rate variation)

Standard errors (S.E.) are obtained by the curvature method.
The upper and lower bounds of an approximate 95% confidence interval
for parameter or branch length x are x-1.96*S.E. and x+1.96*S.E.


SEQUENCE ALIGNMENT

Input data: 19 sequences with 346 amino acid sites
Number of constant sites: 8 (= 2.3% of all sites)
Number of site patterns: 320
Number of constant site patterns: 6 (= 1.9% of all site patterns)


SUBSTITUTION PROCESS

Model of substitution: VT (Mueller-Vingron 2000)
Amino acid frequencies (user specified):

 pi(A) =   7.8%
 pi(R) =   5.3%
 pi(N) =   4.4%
 pi(D) =   5.3%
 pi(C) =   1.6%
 pi(Q) =   3.7%
 pi(E) =   6.3%
 pi(G) =   7.2%
 pi(H) =   2.4%
 pi(I) =   6.1%
 pi(L) =   9.1%
 pi(K) =   6.0%
 pi(M) =   2.3%
 pi(F) =   4.2%
 pi(P) =   4.6%
 pi(S) =   6.4%
 pi(T) =   5.7%
 pi(W) =   1.3%
 pi(Y) =   3.4%
 pi(V) =   7.1%


AMBIGUOUS CHARACTERS IN THE SEQUENCE (SEQUENCES IN INPUT ORDER)

               gaps  wildcards        sum   % sequence
 HP0005         119          0        119       34.39%   
 jhp0005        119          0        119       34.39%   
 Cj0381c         67          0         67       19.36%   
 NMA1033        100          0        100       28.90%   
 NMB0824        100          0        100       28.90%   
 PAB1505        138          0        138       39.88%   
 PH0731         105          0        105       30.35%   
 MA0969         103          0        103       29.77%   
 MJ0252         112          0        112       32.37%   
 MTH129         118          0        118       34.10%   
 AF0929         105          0        105       30.35%   
 TVN0028        120          0        120       34.68%   
 Ta0073         131          0        131       37.86%   
 MK0735         128          0        128       36.99%   
 PAE0768        147          0        147       42.49%   
 APE2348        102          0        102       29.48%   
 SSO0616        124          0        124       35.84%   
 RSc2773         58          0         58       16.76%   
 VNG1673G        79          0         79       22.83%   
 -------------------------------------------------------
 Sum           2075          0       2075       31.56%   


The table above shows the amount of gaps ('-') and other 'wildcard'
characters ('X', '?', etc.) and their percentage of the 346 columns
in the alignment.
Sequences with more than 50% ambiguous characters are marked with a '!' and 
should be checked, whether they have sufficient overlap to other sequences.
Sequences with 100% ambiguous characters do not hold any phylogenetic
information and had to be discarded from the analysis.


SEQUENCE COMPOSITION (SEQUENCES IN INPUT ORDER)

              5% chi-square test  p-value
 HP0005            failed           1.32%  
 jhp0005           failed           4.03%  
 Cj0381c           failed           0.84%  
 NMA1033           passed          10.71%  
 NMB0824           passed          11.72%  
 PAB1505           failed           0.04%  
 PH0731            failed           0.03%  
 MA0969            failed           0.54%  
 MJ0252            failed           0.02%  
 MTH129            failed           0.13%  
 AF0929            failed           0.71%  
 TVN0028           passed          11.63%  
 Ta0073            failed           1.06%  
 MK0735            failed           0.00%  
 PAE0768           passed           6.55%  
 APE2348           failed           0.00%  
 SSO0616           passed           8.17%  
 RSc2773           failed           0.15%  
 VNG1673G          failed           0.00%  

The chi-square tests compares the amino acid composition of each sequence
to the frequency distribution assumed in the maximum likelihood model.


IDENTICAL SEQUENCES

The sequences in each of the following groups are all identical. To speed
up computation please remove all but one of each group from the data set.

 All sequences are unique.


MAXIMUM LIKELIHOOD DISTANCES

Maximum likelihood distances are computed using the selected model of
substitution and rate heterogeneity.

  19
HP0005      0.00000  0.03155  0.66482  1.18959  1.18959  2.05482  2.20537
            2.29069  2.03443  2.21819  2.31377  2.35905  2.38480  2.34934
            2.58841  2.30655  2.59793  3.11839  3.26695
jhp0005     0.03155  0.00000  0.66175  1.23127  1.23127  1.97710  2.07771
            2.30178  2.03599  2.21531  2.35930  2.35166  2.36035  2.36424
            2.55757  2.27540  2.56080  3.11278  3.31170
Cj0381c     0.66482  0.66175  0.00000  1.21607  1.21607  1.63390  1.81285
            1.82607  1.84293  1.99841  2.05210  2.04494  2.00038  2.04293
            2.31826  2.42580  2.45783  2.92762  3.08140
NMA1033     1.18959  1.23127  1.21607  0.00000  0.00402  2.04646  2.33858
            1.97715  2.23549  2.06616  2.25723  2.27277  1.92220  2.07890
            2.03417  2.33724  2.37135  3.04308  3.36635
NMB0824     1.18959  1.23127  1.21607  0.00402  0.00000  2.04646  2.33858
            1.97715  2.23549  2.06616  2.25723  2.27277  1.92220  2.07890
            2.03417  2.33724  2.37135  3.04308  3.36635
PAB1505     2.05482  1.97710  1.63390  2.04646  2.04646  0.00000  0.22390
            0.66804  0.75517  0.96168  0.91222  1.10727  0.89897  1.00642
            1.38670  1.22569  1.33392  2.12675  1.95451
PH0731      2.20537  2.07771  1.81285  2.33858  2.33858  0.22390  0.00000
            0.84603  0.92738  1.09852  1.05119  1.18445  0.95642  1.03291
            1.37426  1.31126  1.33198  2.45829  2.14490
MA0969      2.29069  2.30178  1.82607  1.97715  1.97715  0.66804  0.84603
            0.00000  0.83807  0.82542  0.96426  1.08979  0.95389  0.92313
            1.30947  1.34922  1.31388  1.84159  1.99308
MJ0252      2.03443  2.03599  1.84293  2.23549  2.23549  0.75517  0.92738
            0.83807  0.00000  0.73724  0.90173  1.15658  1.09537  1.12221
            1.49229  1.41017  1.49932  2.20386  2.16915
MTH129      2.21819  2.21531  1.99841  2.06616  2.06616  0.96168  1.09852
            0.82542  0.73724  0.00000  0.99319  1.24798  1.16856  1.06589
            1.42401  1.49848  1.47951  2.10505  2.35446
AF0929      2.31377  2.35930  2.05210  2.25723  2.25723  0.91222  1.05119
            0.96426  0.90173  0.99319  0.00000  1.13193  1.05325  1.17658
            1.41545  1.69230  1.45058  2.22848  2.22028
TVN0028     2.35905  2.35166  2.04494  2.27277  2.27277  1.10727  1.18445
            1.08979  1.15658  1.24798  1.13193  0.00000  0.65729  1.18388
            1.28358  1.56731  1.57553  2.34998  2.21626
Ta0073      2.38480  2.36035  2.00038  1.92220  1.92220  0.89897  0.95642
            0.95389  1.09537  1.16856  1.05325  0.65729  0.00000  1.12436
            1.30174  1.35260  1.38890  2.29678  2.11278
MK0735      2.34934  2.36424  2.04293  2.07890  2.07890  1.00642  1.03291
            0.92313  1.12221  1.06589  1.17658  1.18388  1.12436  0.00000
            1.00999  1.27375  1.34839  1.99685  2.09385
PAE0768     2.58841  2.55757  2.31826  2.03417  2.03417  1.38670  1.37426
            1.30947  1.49229  1.42401  1.41545  1.28358  1.30174  1.00999
            0.00000  1.44590  1.46097  2.39392  2.51975
APE2348     2.30655  2.27540  2.42580  2.33724  2.33724  1.22569  1.31126
            1.34922  1.41017  1.49848  1.69230  1.56731  1.35260  1.27375
            1.44590  0.00000  1.24155  2.22970  2.16970
SSO0616     2.59793  2.56080  2.45783  2.37135  2.37135  1.33392  1.33198
            1.31388  1.49932  1.47951  1.45058  1.57553  1.38890  1.34839
            1.46097  1.24155  0.00000  2.26098  2.45562
RSc2773     3.11839  3.11278  2.92762  3.04308  3.04308  2.12675  2.45829
            1.84159  2.20386  2.10505  2.22848  2.34998  2.29678  1.99685
            2.39392  2.22970  2.26098  0.00000  0.88877
VNG1673G    3.26695  3.31170  3.08140  3.36635  3.36635  1.95451  2.14490
            1.99308  2.16915  2.35446  2.22028  2.21626  2.11278  2.09385
            2.51975  2.16970  2.45562  0.88877  0.00000

Average distance (over all possible pairs of sequences):  1.76679


RATE HETEROGENEITY

Model of rate heterogeneity: uniform rate


TREE SEARCH

2 tree topologies were specified by the user.


MAXIMUM LIKELIHOOD BRANCH LENGTHS OF USER DEFINED TREE # 1 (NO CLOCK)

Branch lengths are computed using the selected model of
substitution and rate heterogeneity.


                              :-1 HP0005
                        :----20
                        :     :-2 jhp0005
                   :---21
                   :    :---3 Cj0381c
       :----------24
       :           :         :-4 NMA1033
       :           :  :-----22
       :           :  :      :-5 NMB0824
       :           :-23
       :              :-----------------18 RSc2773
       :
       :        :------16 APE2348
       :     :-25
       :     :  :-------15 PAE0768
       :----26
       :     :-------17 SSO0616
 :----31
 :     :   :-----11 AF0929
 :     :--27
 :     :   :----9 MJ0252
 :     :
 :     :         :----12 TVN0028
 :     :  :-----28
 :     :  :      :---13 Ta0073
 :     :-30
 :     :  :   :--8 MA0969
 :     :  :--29
 :     :  :   :--------------19 VNG1673G
 :     :  :
 :     :  :-----10 MTH129
 :     :
 :     :------14 MK0735
 :
 :--7 PH0731
 :
 :-6 PAB1505
 

         branch  length     S.E.   branch  length     S.E.
HP0005        1  0.00823  0.00876      20  0.38308  0.05983
jhp0005       2  0.02336  0.01136      21  0.35143  0.08265
Cj0381c       3  0.28731  0.05562      22  0.63023  0.09228
NMA1033       4  0.00201  0.00402      23  0.00001  0.00233
NMB0824       5  0.00201  0.00402      24  1.20781  0.14793
PAB1505       6  0.06103  0.02640      25  0.00001  0.00087
PH0731        7  0.18927  0.03740      26  0.48208  0.08319
MA0969        8  0.20294  0.04991      27  0.20232  0.05189
MJ0252        9  0.39295  0.05940      28  0.53609  0.07543
MTH129       10  0.56015  0.06780      29  0.16165  0.04963
AF0929       11  0.58902  0.07275      30  0.03954  0.03070
TVN0028      12  0.41312  0.06190      31  0.48526  0.06575
Ta0073       13  0.26449  0.05331
MK0735       14  0.70637  0.08169
PAE0768      15  0.81856  0.10607
APE2348      16  0.68163  0.09165
SSO0616      17  0.78558  0.10012
RSc2773      18  2.10191  0.25413     20 iterations until convergence
VNG1673G     19  1.75458  0.18120     log L: -8844.97

WARNING --- at least one branch length is close to an internal boundary!


Unrooted user defined tree with maximum likelihood branch lengths
(in CLUSTAL W notation):

(PAB1505:0.06103,((((HP0005:0.00823,jhp0005:0.02336)100:0.38308,Cj0381c:0.28731)
100:0.35143,((NMA1033:0.00201,NMB0824:0.00201)100:0.63023,RSc2773:2.10191)
100:0.00001)99:1.20781,((APE2348:0.68163,PAE0768:0.81856)79:0.00001,
SSO0616:0.78558)95:0.48208,(AF0929:0.58902,MJ0252:0.39295)59:0.20232,
((TVN0028:0.41312,Ta0073:0.26449)92:0.53609,(MA0969:0.20294,VNG1673G:1.75458)
59:0.16165,MTH129:0.56015)51:0.03954,MK0735:0.70637)80:0.48526,PH0731:0.18927);


MAXIMUM LIKELIHOOD BRANCH LENGTHS OF USER DEFINED TREE # 2 (NO CLOCK)

Branch lengths are computed using the selected model of
substitution and rate heterogeneity.


                  :-4 NMA1033
           :-----20
           :      :-5 NMB0824
      :---28
      :    :                   :----12 TVN0028
      :    :            :-----21
      :    :            :      :---13 Ta0073
      :    :            :
      :                 :             :----18 RSc2773
      :                 :------------22
      :                 :             :----19 VNG1673G
      :                 :
      :                 :     :-6 PAB1505
      :                 :----23
      :                 :     :--7 PH0731
      :                 :
      :                 :     :---14 MK0735
      :                 :----24
      :                 :     :------15 PAE0768
      :     -----------27
      :                 :      :-----16 APE2348
      :                 :-----25
      :                 :      :------17 SSO0616
      :                 :
      :                 :    :---9 MJ0252
      :                 :---26
      :                 :    :----10 MTH129
      :                 :
      :                 :---8 MA0969
      :                 :
      :                 :------11 AF0929
 :---29
 :    :---3 Cj0381c
 :
 :-2 jhp0005
 :
 :-1 HP0005
 

         branch  length     S.E.   branch  length     S.E.
HP0005        1  0.00806  0.00872      20  0.61318  0.09235
jhp0005       2  0.02352  0.01138      21  0.53621  0.07508
Cj0381c       3  0.30153  0.05658      22  1.45192  0.16730
NMA1033       4  0.00201  0.00402      23  0.49652  0.06605
NMB0824       5  0.00201  0.00402      24  0.44147  0.07351
PAB1505       6  0.06369  0.02693      25  0.57165  0.09133
PH0731        7  0.18710  0.03743      26  0.25906  0.05383
MA0969        8  0.36591  0.05288      27  1.38229  0.16707
MJ0252        9  0.37162  0.05763      28  0.31000  0.08424
MTH129       10  0.42070  0.06043      29  0.37244  0.05935
AF0929       11  0.72380  0.07935
TVN0028      12  0.42154  0.06233
Ta0073       13  0.25767  0.05293
MK0735       14  0.30927  0.06497
PAE0768      15  0.73484  0.09349
APE2348      16  0.56526  0.08865
SSO0616      17  0.72494  0.09735
RSc2773      18  0.44399  0.07311     12 iterations until convergence
VNG1673G     19  0.44452  0.07261     log L: -8629.99


Unrooted user defined tree with maximum likelihood branch lengths
(in CLUSTAL W notation):

(HP0005:0.00806,(((NMA1033:0.00201,NMB0824:0.00201)99:0.61318,((TVN0028:0.42154,
Ta0073:0.25767)97:0.53621,(RSc2773:0.44399,VNG1673G:0.44452)92:1.45192,
(PAB1505:0.06369,PH0731:0.18710)92:0.49652,(MK0735:0.30927,PAE0768:0.73484)
90:0.44147,(APE2348:0.56526,SSO0616:0.72494)77:0.57165,(MJ0252:0.37162,
MTH129:0.42070)53:0.25906,MA0969:0.36591,AF0929:0.72380)96:1.38229)
99:0.31000,Cj0381c:0.30153)100:0.37244,jhp0005:0.02352);


COMPARISON OF USER TREES (NO CLOCK)

Tree   log L   difference    S.E.      p-1sKH     p-SH       c-ELW      2sKH
-------------------------------------------------------------------------------
 1   -8844.97   214.98       26.82    0.0000 -   0.0000 -   0.0000 -       -
 2   -8629.99     0.00  <---- best    1.0000 +   1.0000 +   1.0000 +    best

The columns show the results and p-values of the following tests:
1sKH - one sided KH test based on pairwise SH tests (Shimodaira-Hasegawa
       2000, Goldman et al., 2001, Kishino-Hasegawa 1989)
SH   - Shimodaira-Hasegawa test (2000)
ELW  - Expected Likelihood Weight (Strimmer-Rambaut 2002)
2sKH - two sided Kishino-Hasegawa test (1989)

Plus signs denote the confidence sets. Minus signs denote significant
exclusion. All tests used 5% significance level. 1sKH, SH, and ELW
performed 1000 resamplings using the RELL method.


TIME STAMP

Date and time: Tue Sep  4 20:29:13 2007
Runtime (excl. input) : 2 seconds (= 0.0 minutes = 0.0 hours)
Runtime (incl. input) : 2 seconds (= 0.0 minutes = 0.0 hours)
