# Supplementary material for: Horizontal Gene Transfers in prokaryotes show differential preferences for metabolic and translational genes
Source: BMC Evol Biol. 2009 Jan 10;9:9. doi: 10.1186/1471-2148-9-9 (PMC2651853; doi:10.1186/1471-2148-9-9)
Supplement: Additional file 6 — Likelihood based tree comparisons. All likelihood based tree comparison outputs are provided. [file 1471-2148-9-9-S6.zip › puzzle/COG0289_MK1422_aq_916]

TREE-PUZZLE 5.1.pl25

Input file name: /scratch/local/kanhere/COG0289_Archaea_Bacteria_comb.infile
User tree file name: /scratch/local/kanhere/COG0289_Archaea_Bacteria_comb.tmp_tree
Type of analysis: user tree evaluation
Parameter estimation: approximate (faster)
Parameter estimation uses: neighbor-joining tree (for substitution process and rate variation)

Standard errors (S.E.) are obtained by the curvature method.
The upper and lower bounds of an approximate 95% confidence interval
for parameter or branch length x are x-1.96*S.E. and x+1.96*S.E.


SEQUENCE ALIGNMENT

Input data: 9 sequences with 305 amino acid sites
Number of constant sites: 28 (= 9.2% of all sites)
Number of site patterns: 285
Number of constant site patterns: 15 (= 5.3% of all site patterns)


SUBSTITUTION PROCESS

Model of substitution: VT (Mueller-Vingron 2000)
Amino acid frequencies (user specified):

 pi(A) =   7.8%
 pi(R) =   5.3%
 pi(N) =   4.4%
 pi(D) =   5.3%
 pi(C) =   1.6%
 pi(Q) =   3.7%
 pi(E) =   6.3%
 pi(G) =   7.2%
 pi(H) =   2.4%
 pi(I) =   6.1%
 pi(L) =   9.1%
 pi(K) =   6.0%
 pi(M) =   2.3%
 pi(F) =   4.2%
 pi(P) =   4.6%
 pi(S) =   6.4%
 pi(T) =   5.7%
 pi(W) =   1.3%
 pi(Y) =   3.4%
 pi(V) =   7.1%


AMBIGUOUS CHARACTERS IN THE SEQUENCE (SEQUENCES IN INPUT ORDER)

               gaps  wildcards        sum   % sequence
 MJ0422          15          0         15        4.92%   
 MTH800          32          0         32       10.49%   
 MA4474          42          0         42       13.77%   
 AF0909          48          0         48       15.74%   
 MK1422          30          0         30        9.84%   
 aq_916          40          0         40       13.11%   
 TM1520          89          0         89       29.18%   
 alr2542         27          0         27        8.85%   
 sll1058         30          0         30        9.84%   
 -------------------------------------------------------
 Sum            353          0        353       12.86%   


The table above shows the amount of gaps ('-') and other 'wildcard'
characters ('X', '?', etc.) and their percentage of the 305 columns
in the alignment.
Sequences with more than 50% ambiguous characters are marked with a '!' and 
should be checked, whether they have sufficient overlap to other sequences.
Sequences with 100% ambiguous characters do not hold any phylogenetic
information and had to be discarded from the analysis.


SEQUENCE COMPOSITION (SEQUENCES IN INPUT ORDER)

              5% chi-square test  p-value
 MJ0422            failed           0.00%  
 MTH800            failed           0.00%  
 MA4474            failed           1.46%  
 AF0909            failed           0.05%  
 MK1422            failed           0.00%  
 aq_916            failed           2.51%  
 TM1520            failed           3.97%  
 alr2542           passed           6.32%  
 sll1058           failed           0.10%  

The chi-square tests compares the amino acid composition of each sequence
to the frequency distribution assumed in the maximum likelihood model.


IDENTICAL SEQUENCES

The sequences in each of the following groups are all identical. To speed
up computation please remove all but one of each group from the data set.

 All sequences are unique.


MAXIMUM LIKELIHOOD DISTANCES

Maximum likelihood distances are computed using the selected model of
substitution and rate heterogeneity.

  9
MJ0422      0.00000  0.57650  0.64265  0.78485  0.86534  0.87714  1.06994
            1.39444  1.38359
MTH800      0.57650  0.00000  0.66170  0.96509  0.77513  0.95715  1.07694
            1.40133  1.29803
MA4474      0.64265  0.66170  0.00000  0.71629  0.81377  0.94054  1.06527
            1.38697  1.40653
AF0909      0.78485  0.96509  0.71629  0.00000  0.84573  0.81862  1.04152
            1.32459  1.33971
MK1422      0.86534  0.77513  0.81377  0.84573  0.00000  0.83580  1.05436
            1.44210  1.46226
aq_916      0.87714  0.95715  0.94054  0.81862  0.83580  0.00000  0.97333
            1.54489  1.54365
TM1520      1.06994  1.07694  1.06527  1.04152  1.05436  0.97333  0.00000
            1.46706  1.40558
alr2542     1.39444  1.40133  1.38697  1.32459  1.44210  1.54489  1.46706
            0.00000  0.32998
sll1058     1.38359  1.29803  1.40653  1.33971  1.46226  1.54365  1.40558
            0.32998  0.00000

Average distance (over all possible pairs of sequences):  1.06912


RATE HETEROGENEITY

Model of rate heterogeneity: uniform rate


TREE SEARCH

2 tree topologies were specified by the user.


MAXIMUM LIKELIHOOD BRANCH LENGTHS OF USER DEFINED TREE # 1 (NO CLOCK)

Branch lengths are computed using the selected model of
substitution and rate heterogeneity.


                                   :---8 alr2542
                 :----------------10
                 :                 :----9 sll1058
            :---11
            :    :----------7 TM1520
      :----12
      :     :---------6 aq_916
      :
      :-------2 MTH800
 :---13
 :    :-------1 MJ0422
 :    :
 :    :----------5 MK1422
 :
 :--------4 AF0909
 :
 :------3 MA4474
 

         branch  length     S.E.   branch  length     S.E.
MJ0422        1  0.36007  0.04825      10  0.92397  0.10237
MTH800        2  0.39059  0.04964      11  0.14367  0.05822
MA4474        3  0.29056  0.04467      12  0.21942  0.05132
AF0909        4  0.45554  0.05627      13  0.15068  0.03810
MK1422        5  0.53587  0.06023
aq_916        6  0.47078  0.06279
TM1520        7  0.53138  0.07675
alr2542       8  0.13985  0.03523     14 iterations until convergence
sll1058       9  0.19263  0.03675     log L: -4663.74


Unrooted user defined tree with maximum likelihood branch lengths
(in CLUSTAL W notation):

(MA4474:0.29056,((((alr2542:0.13985,sll1058:0.19263)100:0.92397,TM1520:0.53138)
97:0.14367,aq_916:0.47078)100:0.21942,MTH800:0.39059,MJ0422:0.36007,
MK1422:0.53587)54:0.15068,AF0909:0.45554);


MAXIMUM LIKELIHOOD BRANCH LENGTHS OF USER DEFINED TREE # 2 (NO CLOCK)

Branch lengths are computed using the selected model of
substitution and rate heterogeneity.


                                     :---8 alr2542
                   :----------------10
                   :                 :----9 sll1058
            :-----11
            :      :-----------7 TM1520
      :----13
      :     :    :-------5 MK1422
      :     :---12
      :     :    :---------6 aq_916
      :     :
      :     :--------4 AF0909
 :---14
 :    :-----3 MA4474
 :
 :------2 MTH800
 :
 :-----1 MJ0422
 

         branch  length     S.E.   branch  length     S.E.
MJ0422        1  0.28244  0.04378      10  0.88042  0.09962
MTH800        2  0.32489  0.04592      11  0.23320  0.06575
MA4474        3  0.28759  0.04456      12  0.13554  0.04279
AF0909        4  0.41538  0.05596      13  0.18403  0.04439
MK1422        5  0.40257  0.05643      14  0.14870  0.03824
aq_916        6  0.48813  0.06083
TM1520        7  0.57978  0.08063
alr2542       8  0.13367  0.03495     14 iterations until convergence
sll1058       9  0.19845  0.03686     log L: -4637.73


Unrooted user defined tree with maximum likelihood branch lengths
(in CLUSTAL W notation):

(MJ0422:0.28244,((((alr2542:0.13367,sll1058:0.19845)100:0.88042,TM1520:0.57978)
81:0.23320,(MK1422:0.40257,aq_916:0.48813)61:0.13554,AF0909:0.41538)
90:0.18403,MA4474:0.28759)97:0.14870,MTH800:0.32489);


COMPARISON OF USER TREES (NO CLOCK)

Tree   log L   difference    S.E.      p-1sKH     p-SH       c-ELW      2sKH
-------------------------------------------------------------------------------
 1   -4663.74    26.01       15.75    0.0530 +   0.0540 +   0.0438 -       +
 2   -4637.73     0.00  <---- best    1.0000 +   1.0000 +   0.9562 +    best

The columns show the results and p-values of the following tests:
1sKH - one sided KH test based on pairwise SH tests (Shimodaira-Hasegawa
       2000, Goldman et al., 2001, Kishino-Hasegawa 1989)
SH   - Shimodaira-Hasegawa test (2000)
ELW  - Expected Likelihood Weight (Strimmer-Rambaut 2002)
2sKH - two sided Kishino-Hasegawa test (1989)

Plus signs denote the confidence sets. Minus signs denote significant
exclusion. All tests used 5% significance level. 1sKH, SH, and ELW
performed 1000 resamplings using the RELL method.


TIME STAMP

Date and time: Tue Sep  4 18:45:06 2007
Runtime (excl. input) : 1 seconds (= 0.0 minutes = 0.0 hours)
Runtime (incl. input) : 1 seconds (= 0.0 minutes = 0.0 hours)
