# Supplementary material for: Horizontal Gene Transfers in prokaryotes show differential preferences for metabolic and translational genes
Source: BMC Evol Biol. 2009 Jan 10;9:9. doi: 10.1186/1471-2148-9-9 (PMC2651853; doi:10.1186/1471-2148-9-9)
Supplement: Additional file 6 — Likelihood based tree comparisons. All likelihood based tree comparison outputs are provided. [file 1471-2148-9-9-S6.zip › puzzle/COG0296_SSO2093_all0168]

TREE-PUZZLE 5.1.pl25

Input file name: /scratch/local/kanhere/COG0296_Archaea_Bacteria_comb.infile
User tree file name: /scratch/local/kanhere/COG0296_Archaea_Bacteria_comb.tmp_tree
Type of analysis: user tree evaluation
Parameter estimation: approximate (faster)
Parameter estimation uses: neighbor-joining tree (for substitution process and rate variation)

Standard errors (S.E.) are obtained by the curvature method.
The upper and lower bounds of an approximate 95% confidence interval
for parameter or branch length x are x-1.96*S.E. and x+1.96*S.E.


SEQUENCE ALIGNMENT

Input data: 10 sequences with 894 amino acid sites
Number of constant sites: 19 (= 2.1% of all sites)
Number of site patterns: 773
Number of constant site patterns: 10 (= 1.3% of all site patterns)


SUBSTITUTION PROCESS

Model of substitution: VT (Mueller-Vingron 2000)
Amino acid frequencies (user specified):

 pi(A) =   7.8%
 pi(R) =   5.3%
 pi(N) =   4.4%
 pi(D) =   5.3%
 pi(C) =   1.6%
 pi(Q) =   3.7%
 pi(E) =   6.3%
 pi(G) =   7.2%
 pi(H) =   2.4%
 pi(I) =   6.1%
 pi(L) =   9.1%
 pi(K) =   6.0%
 pi(M) =   2.3%
 pi(F) =   4.2%
 pi(P) =   4.6%
 pi(S) =   6.4%
 pi(T) =   5.7%
 pi(W) =   1.3%
 pi(Y) =   3.4%
 pi(V) =   7.1%


AMBIGUOUS CHARACTERS IN THE SEQUENCE (SEQUENCES IN INPUT ORDER)

               gaps  wildcards        sum   % sequence
 all0713        130          0        130       14.54%   
 sll0158        124          0        124       13.87%   
 aq_722         264          0        264       29.53%   
 DR1848         189          0        189       21.14%   
 FN0856         283          0        283       31.66%   
 SSO2093        333          0        333       37.25%   
 all0168        274          0        274       30.65%   
 DR0464         294          0        294       32.89%   
 all0875        342          0        342       38.26%   
 MA3032         267          0        267       29.87%   
 -------------------------------------------------------
 Sum           2500          0       2500       27.96%   


The table above shows the amount of gaps ('-') and other 'wildcard'
characters ('X', '?', etc.) and their percentage of the 894 columns
in the alignment.
Sequences with more than 50% ambiguous characters are marked with a '!' and 
should be checked, whether they have sufficient overlap to other sequences.
Sequences with 100% ambiguous characters do not hold any phylogenetic
information and had to be discarded from the analysis.


SEQUENCE COMPOSITION (SEQUENCES IN INPUT ORDER)

              5% chi-square test  p-value
 all0713           failed           0.00%  
 sll0158           failed           0.00%  
 aq_722            failed           0.00%  
 DR1848            failed           0.00%  
 FN0856            failed           0.00%  
 SSO2093           failed           0.00%  
 all0168           failed           0.42%  
 DR0464            failed           0.00%  
 all0875           failed           0.00%  
 MA3032            failed           0.00%  

The chi-square tests compares the amino acid composition of each sequence
to the frequency distribution assumed in the maximum likelihood model.


IDENTICAL SEQUENCES

The sequences in each of the following groups are all identical. To speed
up computation please remove all but one of each group from the data set.

 All sequences are unique.


MAXIMUM LIKELIHOOD DISTANCES

Maximum likelihood distances are computed using the selected model of
substitution and rate heterogeneity.

  10
all0713     0.00000  0.26929  0.65411  0.88652  0.92873  2.29340  2.33671
            2.26138  2.23478  3.10503
sll0158     0.26929  0.00000  0.68198  0.88222  0.98666  2.22619  2.30458
            2.32212  2.25488  3.10270
aq_722      0.65411  0.68198  0.00000  0.83202  0.96423  2.44740  2.53742
            2.45044  2.18585  3.16517
DR1848      0.88652  0.88222  0.83202  0.00000  1.14076  2.39367  2.36065
            2.34430  2.16482  3.02803
FN0856      0.92873  0.98666  0.96423  1.14076  0.00000  2.27286  2.26369
            2.35233  2.21025  3.11389
SSO2093     2.29340  2.22619  2.44740  2.39367  2.27286  0.00000  0.87419
            1.22984  1.84463  2.77429
all0168     2.33671  2.30458  2.53742  2.36065  2.26369  0.87419  0.00000
            1.17668  1.98026  2.79913
DR0464      2.26138  2.32212  2.45044  2.34430  2.35233  1.22984  1.17668
            0.00000  2.30547  3.09571
all0875     2.23478  2.25488  2.18585  2.16482  2.21025  1.84463  1.98026
            2.30547  0.00000  2.62794
MA3032      3.10503  3.10270  3.16517  3.02803  3.11389  2.77429  2.79913
            3.09571  2.62794  0.00000

Average distance (over all possible pairs of sequences):  2.01483


RATE HETEROGENEITY

Model of rate heterogeneity: uniform rate


TREE SEARCH

2 tree topologies were specified by the user.


MAXIMUM LIKELIHOOD BRANCH LENGTHS OF USER DEFINED TREE # 1 (NO CLOCK)

Branch lengths are computed using the selected model of
substitution and rate heterogeneity.


                        :----------------10 MA3032
            :----------11
            :           :---------6 SSO2093
         :-12
         :  :---3 aq_722
    :---15
    :    :     :----------------8 DR0464
    :    :  :-13
    :    :  :  :----4 DR1848
    :    :-14
    :       :------5 FN0856
 :-16
 :  :--2 sll0158
 :
 :-------------------9 all0875
 :
 :-------------------7 all0168
 :
 :--1 all0713
 

         branch  length     S.E.   branch  length     S.E.
all0713       1  0.12079  0.01826      11  1.12754  0.11947
sll0158       2  0.15675  0.01931      12  0.00001  0.00247
aq_722        3  0.35195  0.03313      13  0.08770  0.03540
DR1848        4  0.43425  0.04135      14  0.08988  0.02651
FN0856        5  0.66800  0.04877      15  0.29005  0.03132
SSO2093       6  0.96766  0.11579      16  0.00001  0.00085
all0168       7  2.22097  0.13878
DR0464        8  1.89275  0.12623
all0875       9  2.15100  0.13933     15 iterations until convergence
MA3032       10  1.86417  0.16366     log L: -15037.88

WARNING --- at least one branch length is close to an internal boundary!


Unrooted user defined tree with maximum likelihood branch lengths
(in CLUSTAL W notation):

(all0713:0.12079,((((MA3032:1.86417,SSO2093:0.96766)99:1.12754,aq_722:0.35195)
96:0.00001,((DR0464:1.89275,DR1848:0.43425)100:0.08770,FN0856:0.66800)
76:0.08988)100:0.29005,sll0158:0.15675)100:0.00001,all0875:2.15100,
all0168:2.22097);


MAXIMUM LIKELIHOOD BRANCH LENGTHS OF USER DEFINED TREE # 2 (NO CLOCK)

Branch lengths are computed using the selected model of
substitution and rate heterogeneity.


                                   :-----6 SSO2093
                               :--11
                               :   :----7 all0168
                       :------12
                       :       :-------8 DR0464
             :--------14
             :         :    :-------9 all0875
             :         :---13
             :              :----------------10 MA3032
         :--15
         :   :-----5 FN0856
      :-16
      :  :-----4 DR1848
 :---17
 :    :---3 aq_722
 :
 :--2 sll0158
 :
 :-1 all0713
 

         branch  length     S.E.   branch  length     S.E.
all0713       1  0.11701  0.01817      11  0.13318  0.04641
sll0158       2  0.15714  0.01931      12  0.63403  0.08482
aq_722        3  0.33528  0.03250      13  0.27709  0.08393
DR1848        4  0.50462  0.04140      14  0.89191  0.09353
FN0856        5  0.49708  0.04712      15  0.17094  0.04113
SSO2093       6  0.47627  0.04591      16  0.10755  0.02714
all0168       7  0.43244  0.04416      17  0.29402  0.03145
DR0464        8  0.72091  0.05951
all0875       9  0.82480  0.09214     14 iterations until convergence
MA3032       10  1.88300  0.15032     log L: -14253.83


Unrooted user defined tree with maximum likelihood branch lengths
(in CLUSTAL W notation):

(all0713:0.11701,((((((SSO2093:0.47627,all0168:0.43244)97:0.13318,
DR0464:0.72091)100:0.63403,(all0875:0.82480,MA3032:1.88300)78:0.27709)
100:0.89191,FN0856:0.49708)90:0.17094,DR1848:0.50462)95:0.10755,aq_722:0.33528)
100:0.29402,sll0158:0.15714);


COMPARISON OF USER TREES (NO CLOCK)

Tree   log L   difference    S.E.      p-1sKH     p-SH       c-ELW      2sKH
-------------------------------------------------------------------------------
 1  -15037.88   784.06       56.61    0.0000 -   0.0000 -   0.0000 -       -
 2  -14253.83     0.00  <---- best    1.0000 +   1.0000 +   1.0000 +    best

The columns show the results and p-values of the following tests:
1sKH - one sided KH test based on pairwise SH tests (Shimodaira-Hasegawa
       2000, Goldman et al., 2001, Kishino-Hasegawa 1989)
SH   - Shimodaira-Hasegawa test (2000)
ELW  - Expected Likelihood Weight (Strimmer-Rambaut 2002)
2sKH - two sided Kishino-Hasegawa test (1989)

Plus signs denote the confidence sets. Minus signs denote significant
exclusion. All tests used 5% significance level. 1sKH, SH, and ELW
performed 1000 resamplings using the RELL method.


TIME STAMP

Date and time: Tue Sep  4 20:28:52 2007
Runtime (excl. input) : 3 seconds (= 0.1 minutes = 0.0 hours)
Runtime (incl. input) : 3 seconds (= 0.1 minutes = 0.0 hours)
