# Supplementary material for: Horizontal Gene Transfers in prokaryotes show differential preferences for metabolic and translational genes
Source: BMC Evol Biol. 2009 Jan 10;9:9. doi: 10.1186/1471-2148-9-9 (PMC2651853; doi:10.1186/1471-2148-9-9)
Supplement: Additional file 6 — Likelihood based tree comparisons. All likelihood based tree comparison outputs are provided. [file 1471-2148-9-9-S6.zip › puzzle/COG0343_AF1485_BS_tgt]

TREE-PUZZLE 5.1.pl25

Input file name: /scratch/local/kanhere/COG0343_Archaea_Gramplus_comb.infile
User tree file name: /scratch/local/kanhere/COG0343_Archaea_Gramplus_comb.tmp_tree
Type of analysis: user tree evaluation
Parameter estimation: approximate (faster)
Parameter estimation uses: neighbor-joining tree (for substitution process and rate variation)

Standard errors (S.E.) are obtained by the curvature method.
The upper and lower bounds of an approximate 95% confidence interval
for parameter or branch length x are x-1.96*S.E. and x+1.96*S.E.


SEQUENCE ALIGNMENT

Input data: 23 sequences with 624 amino acid sites
Number of constant sites: 6 (= 1.0% of all sites)
Number of site patterns: 591
Number of constant site patterns: 5 (= 0.8% of all site patterns)


SUBSTITUTION PROCESS

Model of substitution: VT (Mueller-Vingron 2000)
Amino acid frequencies (user specified):

 pi(A) =   7.8%
 pi(R) =   5.3%
 pi(N) =   4.4%
 pi(D) =   5.3%
 pi(C) =   1.6%
 pi(Q) =   3.7%
 pi(E) =   6.3%
 pi(G) =   7.2%
 pi(H) =   2.4%
 pi(I) =   6.1%
 pi(L) =   9.1%
 pi(K) =   6.0%
 pi(M) =   2.3%
 pi(F) =   4.2%
 pi(P) =   4.6%
 pi(S) =   6.4%
 pi(T) =   5.7%
 pi(W) =   1.3%
 pi(Y) =   3.4%
 pi(V) =   7.1%


AMBIGUOUS CHARACTERS IN THE SEQUENCE (SEQUENCES IN INPUT ORDER)

               gaps  wildcards        sum   % sequence
 Ta1493_1       173          0        173       27.72%   
 TVN1497_1      173          0        173       27.72%   
 MA4419         134          0        134       21.47%   
 VNG1959G       133          0        133       21.31%   
 MJ0436_1       306          0        306       49.04%   
 AF0588         143          0        143       22.92%   
 MTH176_1       197          0        197       31.57%   
 PH1116_1       227          0        227       36.38%   
 PAB0740_1      227          0        227       36.38%   
 MK0188         165          0        165       26.44%   
 APE2017        112          0        112       17.95%   
 SSO0274        121          0        121       19.39%   
 PAE0777        129          0        129       20.67%   
 BS_tgt         243          0        243       38.94%   
 lin1565        245          0        245       39.26%   
 BH1228         245          0        245       39.26%   
 SA1465         245          0        245       39.26%   
 SP2058         244          0        244       39.10%   
 SPy0203        244          0        244       39.10%   
 L0361          242          0        242       38.78%   
 CAC2282        248          0        248       39.74%   
 AF1485         221          0        221       35.42%   
 MTH1877        379          0        379       60.74%  !
 -------------------------------------------------------
 Sum           4796          0       4796       33.42%   


The table above shows the amount of gaps ('-') and other 'wildcard'
characters ('X', '?', etc.) and their percentage of the 624 columns
in the alignment.
Sequences with more than 50% ambiguous characters are marked with a '!' and 
should be checked, whether they have sufficient overlap to other sequences.
Sequences with 100% ambiguous characters do not hold any phylogenetic
information and had to be discarded from the analysis.


SEQUENCE COMPOSITION (SEQUENCES IN INPUT ORDER)

              5% chi-square test  p-value
 Ta1493_1          failed           0.09%  
 TVN1497_1         failed           1.34%  
 MA4419            failed           1.35%  
 VNG1959G          failed           0.00%  
 MJ0436_1          failed           0.75%  
 AF0588            failed           0.06%  
 MTH176_1          failed           0.00%  
 PH1116_1          failed           0.08%  
 PAB0740_1         failed           0.08%  
 MK0188            failed           0.00%  
 APE2017           failed           0.00%  
 SSO0274           failed           0.00%  
 PAE0777           failed           0.00%  
 BS_tgt            passed          13.85%  
 lin1565           passed          30.09%  
 BH1228            passed          39.74%  
 SA1465            passed          10.06%  
 SP2058            passed          51.24%  
 SPy0203           passed          60.81%  
 L0361             passed          17.81%  
 CAC2282           passed          43.73%  
 AF1485            failed           1.42%  
 MTH1877           failed           0.04%  

The chi-square tests compares the amino acid composition of each sequence
to the frequency distribution assumed in the maximum likelihood model.


IDENTICAL SEQUENCES

The sequences in each of the following groups are all identical. To speed
up computation please remove all but one of each group from the data set.

 All sequences are unique.


MAXIMUM LIKELIHOOD DISTANCES

Maximum likelihood distances are computed using the selected model of
substitution and rate heterogeneity.

  23
Ta1493_1    0.00000  0.29432  1.08409  1.25829  1.03375  1.20421  1.04400
            0.92308  0.91941  1.38641  1.47760  1.49031  1.48734  1.90718
            1.87822  1.79896  1.95795  1.81326  1.84350  1.84993  1.75964
            1.71870  1.90772
TVN1497_1   0.29432  0.00000  1.14592  1.32876  1.11408  1.16976  1.10598
            0.99141  1.00966  1.39469  1.49016  1.45791  1.45743  1.92308
            1.87373  1.78278  1.91589  1.79359  1.86996  1.81499  1.78710
            1.75055  1.88319
MA4419      1.08409  1.14592  0.00000  0.81234  0.72596  0.79438  0.71423
            0.77654  0.77819  1.05486  1.29021  1.32062  1.32855  1.64369
            1.65798  1.57646  1.67012  1.60484  1.64256  1.62886  1.78371
            1.54454  1.82013
VNG1959G    1.25829  1.32876  0.81234  0.00000  0.82399  0.94537  0.80602
            0.83199  0.84627  1.07340  1.47209  1.40860  1.37426  1.86102
            1.86994  1.80330  1.83830  1.83247  1.80687  1.83741  1.88586
            1.83281  1.87769
MJ0436_1    1.03375  1.11408  0.72596  0.82399  0.00000  0.65138  0.67965
            0.61388  0.62571  0.94438  1.11044  1.13350  1.12316  1.78462
            1.77152  1.74556  1.72294  1.70047  1.76920  1.85037  1.74418
            1.50756  1.51556
AF0588      1.20421  1.16976  0.79438  0.94537  0.65138  0.00000  0.80786
            0.82048  0.78746  0.98419  1.22877  1.30049  1.26171  1.83048
            1.81500  1.74540  1.78653  1.71126  1.74801  1.77501  1.77630
            1.74171  1.88905
MTH176_1    1.04400  1.10598  0.71423  0.80602  0.67965  0.80786  0.00000
            0.75312  0.76636  0.85736  1.15245  1.23924  1.20804  1.75570
            1.66481  1.71049  1.68945  1.66371  1.64385  1.61784  1.74060
            1.64891  1.71644
PH1116_1    0.92308  0.99141  0.77654  0.83199  0.61388  0.82048  0.75312
            0.00000  0.12795  0.72241  1.02760  1.03834  1.04264  1.76359
            1.73788  1.70126  1.79875  1.63102  1.70386  1.71132  1.79078
            1.61397  1.56253
PAB0740_1   0.91941  1.00966  0.77819  0.84627  0.62571  0.78746  0.76636
            0.12795  0.00000  0.71729  1.03350  1.05435  1.05728  1.75433
            1.81592  1.77024  1.80746  1.70248  1.77786  1.77052  1.81069
            1.65251  1.62654
MK0188      1.38641  1.39469  1.05486  1.07340  0.94438  0.98419  0.85736
            0.72241  0.71729  0.00000  1.29756  1.35223  1.35687  1.84509
            1.79198  1.79717  1.80071  1.73907  1.75704  1.72931  1.84996
            1.75730  1.64278
APE2017     1.47760  1.49016  1.29021  1.47209  1.11044  1.22877  1.15245
            1.02760  1.03350  1.29756  0.00000  0.93328  1.09869  1.58173
            1.56382  1.64089  1.66849  1.65086  1.69185  1.67097  1.64156
            1.59278  2.05791
SSO0274     1.49031  1.45791  1.32062  1.40860  1.13350  1.30049  1.23924
            1.03834  1.05435  1.35223  0.93328  0.00000  1.06399  1.85798
            1.88347  1.85576  1.79541  1.86710  1.88924  1.88463  1.96738
            1.89317  1.98663
PAE0777     1.48734  1.45743  1.32855  1.37426  1.12316  1.26171  1.20804
            1.04264  1.05728  1.35687  1.09869  1.06399  0.00000  1.77815
            1.81540  1.84869  1.80966  1.82317  1.87351  1.86663  1.87176
            1.93705  1.78450
BS_tgt      1.90718  1.92308  1.64369  1.86102  1.78462  1.83048  1.75570
            1.76359  1.75433  1.84509  1.58173  1.85798  1.77815  0.00000
            0.19405  0.22841  0.29645  0.36318  0.36661  0.35600  0.69686
            0.78441  2.37385
lin1565     1.87822  1.87373  1.65798  1.86994  1.77152  1.81500  1.66481
            1.73788  1.81592  1.79198  1.56382  1.88347  1.81540  0.19405
            0.00000  0.22116  0.28653  0.27950  0.27910  0.31692  0.74263
            0.82586  2.35442
BH1228      1.79896  1.78278  1.57646  1.80330  1.74556  1.74540  1.71049
            1.70126  1.77024  1.79717  1.64089  1.85576  1.84869  0.22841
            0.22116  0.00000  0.28081  0.36993  0.37364  0.37920  0.72443
            0.80990  2.33196
SA1465      1.95795  1.91589  1.67012  1.83830  1.72294  1.78653  1.68945
            1.79875  1.80746  1.80071  1.66849  1.79541  1.80966  0.29645
            0.28653  0.28081  0.00000  0.41089  0.40181  0.46728  0.72390
            0.79367  2.21464
SP2058      1.81326  1.79359  1.60484  1.83247  1.70047  1.71126  1.66371
            1.63102  1.70248  1.73907  1.65086  1.86710  1.82317  0.36318
            0.27950  0.36993  0.41089  0.00000  0.07208  0.18003  0.77013
            0.83327  2.31701
SPy0203     1.84350  1.86996  1.64256  1.80687  1.76920  1.74801  1.64385
            1.70386  1.77786  1.75704  1.69185  1.88924  1.87351  0.36661
            0.27910  0.37364  0.40181  0.07208  0.00000  0.17771  0.74790
            0.81027  2.36343
L0361       1.84993  1.81499  1.62886  1.83741  1.85037  1.77501  1.61784
            1.71132  1.77052  1.72931  1.67097  1.88463  1.86663  0.35600
            0.31692  0.37920  0.46728  0.18003  0.17771  0.00000  0.73971
            0.83739  2.28406
CAC2282     1.75964  1.78710  1.78371  1.88586  1.74418  1.77630  1.74060
            1.79078  1.81069  1.84996  1.64156  1.96738  1.87176  0.69686
            0.74263  0.72443  0.72390  0.77013  0.74790  0.73971  0.00000
            0.84592  2.31536
AF1485      1.71870  1.75055  1.54454  1.83281  1.50756  1.74171  1.64891
            1.61397  1.65251  1.75730  1.59278  1.89317  1.93705  0.78441
            0.82586  0.80990  0.79367  0.83327  0.81027  0.83739  0.84592
            0.00000  2.38872
MTH1877     1.90772  1.88319  1.82013  1.87769  1.51556  1.88905  1.71644
            1.56253  1.62654  1.64278  2.05791  1.98663  1.78450  2.37385
            2.35442  2.33196  2.21464  2.31701  2.36343  2.28406  2.31536
            2.38872  0.00000

Average distance (over all possible pairs of sequences):  1.38437


RATE HETEROGENEITY

Model of rate heterogeneity: uniform rate


TREE SEARCH

2 tree topologies were specified by the user.


MAXIMUM LIKELIHOOD BRANCH LENGTHS OF USER DEFINED TREE # 1 (NO CLOCK)

Branch lengths are computed using the selected model of
substitution and rate heterogeneity.


                                  :-18 SP2058
                               :-24
                               :  :-19 SPy0203
                           :--25
                           :   :--20 L0361
                      :---29
                      :    :        :--14 BS_tgt
                      :    :     :-26
                      :    :     :  :---17 SA1465
                      :    :  :-27
                      :    :  :  :--16 BH1228
                      :    :-28
                      :       :-15 lin1565
        :------------30
        :             :-----21 CAC2282
    :--38
    :   :           :------11 APE2017
    :   :        :-31
    :   :        :  :-------13 PAE0777
    :   :-------32
    :   :        :------12 SSO0274
    :   :
    :   :        :------6 AF0588
    :   :     :-33
    :   :     :  :--------------22 AF1485
    :   :  :-34
    :   :  :  :---5 MJ0436_1
    :   :-37
    :      :         :-8 PH1116_1
    :      :    :---35
    :      :    :    :-9 PAB0740_1
    :      :---36
    :           :------10 MK0188
 :-42
 :  :             :--1 Ta1493_1
 :  :  :---------39
 :  :  :          :---2 TVN1497_1
 :  :-41
 :     :   :----3 MA4419
 :     :--40
 :         :------4 VNG1959G
 :
 :----------------23 MTH1877
 :
 :----7 MTH176_1
 

         branch  length     S.E.   branch  length     S.E.
Ta1493_1      1  0.09950  0.02349      24  0.04896  0.01422
TVN1497_1     2  0.19697  0.02669      25  0.10058  0.02164
MA4419        3  0.34733  0.03824      26  0.02285  0.01045
VNG1959G      4  0.48512  0.04376      27  0.05105  0.01493
MJ0436_1      5  0.26453  0.03921      28  0.08038  0.02022
AF0588        6  0.45616  0.04319      29  0.26446  0.04708
MTH176_1      7  0.35452  0.04128      30  1.05735  0.09304
PH1116_1      8  0.05711  0.01571      31  0.00795  0.03097
PAB0740_1     9  0.07152  0.01662      32  0.54041  0.05444
MK0188       10  0.52186  0.04939      33  0.00001  0.00255
APE2017      11  0.50333  0.04783      34  0.07241  0.02565
SSO0274      12  0.52060  0.04860      35  0.25201  0.03633
PAE0777      13  0.62007  0.05362      36  0.22087  0.03765
BS_tgt       14  0.10664  0.01954      37  0.01593  0.01808
lin1565      15  0.05821  0.01545      38  0.09387  0.02661
BH1228       16  0.12225  0.02038      39  0.79293  0.06342
SA1465       17  0.19410  0.02580      40  0.12535  0.03114
SP2058       18  0.03781  0.01137      41  0.02620  0.02478
SPy0203      19  0.03612  0.01111      42  0.04671  0.03272
L0361        20  0.10810  0.01927
CAC2282      21  0.39749  0.05088
AF1485       22  1.22855  0.09871     16 iterations until convergence
MTH1877      23  1.41259  0.13578     log L: -16118.80

WARNING --- at least one branch length is close to an internal boundary!


Unrooted user defined tree with maximum likelihood branch lengths
(in CLUSTAL W notation):

(MTH176_1:0.35452,((((((SP2058:0.03781,SPy0203:0.03612)100:0.04896,
L0361:0.10810)100:0.10058,(((BS_tgt:0.10664,SA1465:0.19410)50:0.02285,
BH1228:0.12225)96:0.05105,lin1565:0.05821)99:0.08038)97:0.26446,
CAC2282:0.39749)99:1.05735,((APE2017:0.50333,PAE0777:0.62007)97:0.00795,
SSO0274:0.52060)95:0.54041,(((AF0588:0.45616,AF1485:1.22855)74:0.00001,
MJ0436_1:0.26453)63:0.07241,((PH1116_1:0.05711,PAB0740_1:0.07152)
78:0.25201,MK0188:0.52186)51:0.22087)56:0.01593)63:0.09387,((Ta1493_1:0.09950,
TVN1497_1:0.19697)97:0.79293,(MA4419:0.34733,VNG1959G:0.48512)73:0.12535)
58:0.02620)98:0.04671,MTH1877:1.41259);


MAXIMUM LIKELIHOOD BRANCH LENGTHS OF USER DEFINED TREE # 2 (NO CLOCK)

Branch lengths are computed using the selected model of
substitution and rate heterogeneity.


                                          :-18 SP2058
                                       :-24
                                       :  :-19 SPy0203
                                   :--25
                                   :   :--20 L0361
                              :---29
                              :    :        :--14 BS_tgt
                              :    :     :-26
                              :    :     :  :-15 lin1565
                              :    :  :-27
                              :    :  :  :--16 BH1228
                              :    :-28
                              :       :---17 SA1465
                          :--30
                          :   :-----21 CAC2282
            :------------31
            :             :----22 AF1485
            :
            :           :------11 APE2017
            :      :---32
            :      :    :------12 SSO0274
            :-----33
            :      :------13 PAE0777
 :---------40
 :          :        :-8 PH1116_1
 :          :   :---34
 :          :   :    :-9 PAB0740_1
 :          :--35
 :          :   :-------10 MK0188
 :          :
 :          :      :---5 MJ0436_1
 :          :   :-36
 :          :   :  :-----6 AF0588
 :          :--39
 :          :   :      :----3 MA4419
 :          :   :   :-37
 :          :   :   :  :------4 VNG1959G
 :          :   :--38
 :          :       :-----7 MTH176_1
 :          :
 :          :----------------23 MTH1877
 :
 :---2 TVN1497_1
 :
 :--1 Ta1493_1
 

         branch  length     S.E.   branch  length     S.E.
Ta1493_1      1  0.11214  0.02378      24  0.04685  0.01388
TVN1497_1     2  0.18507  0.02625      25  0.11889  0.02265
MA4419        3  0.34379  0.03743      26  0.03820  0.01281
VNG1959G      4  0.48605  0.04326      27  0.01720  0.00974
MJ0436_1      5  0.25810  0.03913      28  0.07823  0.02036
AF0588        6  0.44609  0.04272      29  0.24284  0.03929
MTH176_1      7  0.38171  0.04047      30  0.14844  0.04086
PH1116_1      8  0.05493  0.01544      31  1.03859  0.09298
PAB0740_1     9  0.07365  0.01664      32  0.17965  0.03807
MK0188       10  0.54592  0.05022      33  0.39789  0.04864
APE2017      11  0.47803  0.04676      34  0.22524  0.03485
SSO0274      12  0.47089  0.04657      35  0.17678  0.03527
PAE0777      13  0.51985  0.05054      36  0.05407  0.02590
BS_tgt       14  0.11416  0.01955      37  0.08592  0.02706
lin1565      15  0.08644  0.01735      38  0.12707  0.02917
BH1228       16  0.11205  0.01958      39  0.14380  0.03068
SA1465       17  0.18547  0.02520      40  0.72811  0.06042
SP2058       18  0.03835  0.01132
SPy0203      19  0.03569  0.01090
L0361        20  0.10801  0.01918
CAC2282      21  0.41577  0.04701
AF1485       22  0.35281  0.04748     11 iterations until convergence
MTH1877      23  1.36680  0.12980     log L: -15803.53


Unrooted user defined tree with maximum likelihood branch lengths
(in CLUSTAL W notation):

(Ta1493_1:0.11214,((((((SP2058:0.03835,SPy0203:0.03569)100:0.04685,
L0361:0.10801)100:0.11889,(((BS_tgt:0.11416,lin1565:0.08644)73:0.03820,
BH1228:0.11205)59:0.01720,SA1465:0.18547)92:0.07823)98:0.24284,CAC2282:0.41577)
97:0.14844,AF1485:0.35281)97:1.03859,((APE2017:0.47803,SSO0274:0.47089)
66:0.17965,PAE0777:0.51985)78:0.39789,((PH1116_1:0.05493,PAB0740_1:0.07365)
89:0.22524,MK0188:0.54592)72:0.17678,((MJ0436_1:0.25810,AF0588:0.44609)
83:0.05407,((MA4419:0.34379,VNG1959G:0.48605)56:0.08592,MTH176_1:0.38171)
54:0.12707)55:0.14380,MTH1877:1.36680)98:0.72811,TVN1497_1:0.18507);


COMPARISON OF USER TREES (NO CLOCK)

Tree   log L   difference    S.E.      p-1sKH     p-SH       c-ELW      2sKH
-------------------------------------------------------------------------------
 1  -16118.80   315.27       34.52    0.0000 -   0.0000 -   0.0000 -       -
 2  -15803.53     0.00  <---- best    1.0000 +   1.0000 +   1.0000 +    best

The columns show the results and p-values of the following tests:
1sKH - one sided KH test based on pairwise SH tests (Shimodaira-Hasegawa
       2000, Goldman et al., 2001, Kishino-Hasegawa 1989)
SH   - Shimodaira-Hasegawa test (2000)
ELW  - Expected Likelihood Weight (Strimmer-Rambaut 2002)
2sKH - two sided Kishino-Hasegawa test (1989)

Plus signs denote the confidence sets. Minus signs denote significant
exclusion. All tests used 5% significance level. 1sKH, SH, and ELW
performed 1000 resamplings using the RELL method.


TIME STAMP

Date and time: Tue Sep  4 18:48:29 2007
Runtime (excl. input) : 4 seconds (= 0.1 minutes = 0.0 hours)
Runtime (incl. input) : 4 seconds (= 0.1 minutes = 0.0 hours)
