# Supplementary material for: Horizontal Gene Transfers in prokaryotes show differential preferences for metabolic and translational genes
Source: BMC Evol Biol. 2009 Jan 10;9:9. doi: 10.1186/1471-2148-9-9 (PMC2651853; doi:10.1186/1471-2148-9-9)
Supplement: Additional file 6 — Likelihood based tree comparisons. All likelihood based tree comparison outputs are provided. [file 1471-2148-9-9-S6.zip › puzzle/COG0345_MA4102_lin0414]

TREE-PUZZLE 5.1.pl25

Input file name: /scratch/local/kanhere/COG0345_Archaea_Gramplus_comb.infile
User tree file name: /scratch/local/kanhere/COG0345_Archaea_Gramplus_comb.tmp_tree
Type of analysis: user tree evaluation
Parameter estimation: approximate (faster)
Parameter estimation uses: neighbor-joining tree (for substitution process and rate variation)

Standard errors (S.E.) are obtained by the curvature method.
The upper and lower bounds of an approximate 95% confidence interval
for parameter or branch length x are x-1.96*S.E. and x+1.96*S.E.


SEQUENCE ALIGNMENT

Input data: 21 sequences with 302 amino acid sites
Number of constant sites: 4 (= 1.3% of all sites)
Number of site patterns: 300
Number of constant site patterns: 2 (= 0.7% of all site patterns)


SUBSTITUTION PROCESS

Model of substitution: VT (Mueller-Vingron 2000)
Amino acid frequencies (user specified):

 pi(A) =   7.8%
 pi(R) =   5.3%
 pi(N) =   4.4%
 pi(D) =   5.3%
 pi(C) =   1.6%
 pi(Q) =   3.7%
 pi(E) =   6.3%
 pi(G) =   7.2%
 pi(H) =   2.4%
 pi(I) =   6.1%
 pi(L) =   9.1%
 pi(K) =   6.0%
 pi(M) =   2.3%
 pi(F) =   4.2%
 pi(P) =   4.6%
 pi(S) =   6.4%
 pi(T) =   5.7%
 pi(W) =   1.3%
 pi(Y) =   3.4%
 pi(V) =   7.1%


AMBIGUOUS CHARACTERS IN THE SEQUENCE (SEQUENCES IN INPUT ORDER)

               gaps  wildcards        sum   % sequence
 APE0146         36          0         36       11.92%   
 SSO0495         25          0         25        8.28%   
 TVN1139         23          0         23        7.62%   
 Ta0139          23          0         23        7.62%   
 CAC3252         32          0         32       10.60%   
 lin0414         36          0         36       11.92%   
 MA4102          32          0         32       10.60%   
 SP0933          37          0         37       12.25%   
 L135991         40          0         40       13.25%   
 SPy0112         46          0         46       15.23%   
 BS_proH         32          0         32       10.60%   
 BS_yqjO         24          0         24        7.95%   
 BH1503          23          0         23        7.62%   
 BH0887          35          0         35       11.59%   
 SA1334          31          0         31       10.26%   
 BH1331          27          0         27        8.94%   
 BS_comER        29          0         29        9.60%   
 BS_ykeA         30          0         30        9.93%   
 lin1424         23          0         23        7.62%   
 PAE1917         64          0         64       21.19%   
 MTH897          49          0         49       16.23%   
 -------------------------------------------------------
 Sum            697          0        697       10.99%   


The table above shows the amount of gaps ('-') and other 'wildcard'
characters ('X', '?', etc.) and their percentage of the 302 columns
in the alignment.
Sequences with more than 50% ambiguous characters are marked with a '!' and 
should be checked, whether they have sufficient overlap to other sequences.
Sequences with 100% ambiguous characters do not hold any phylogenetic
information and had to be discarded from the analysis.


SEQUENCE COMPOSITION (SEQUENCES IN INPUT ORDER)

              5% chi-square test  p-value
 APE0146           failed           0.01%  
 SSO0495           failed           0.73%  
 TVN1139           failed           0.12%  
 Ta0139            failed           0.33%  
 CAC3252           failed           0.00%  
 lin0414           failed           0.09%  
 MA4102            failed           0.05%  
 SP0933            failed           0.25%  
 L135991           failed           0.14%  
 SPy0112           failed           0.12%  
 BS_proH           failed           1.67%  
 BS_yqjO           failed           0.36%  
 BH1503            failed           0.03%  
 BH0887            passed          15.04%  
 SA1334            passed          26.01%  
 BH1331            passed           6.57%  
 BS_comER          passed          17.62%  
 BS_ykeA           failed           2.62%  
 lin1424           failed           0.27%  
 PAE1917           failed           3.23%  
 MTH897            failed           3.66%  

The chi-square tests compares the amino acid composition of each sequence
to the frequency distribution assumed in the maximum likelihood model.


IDENTICAL SEQUENCES

The sequences in each of the following groups are all identical. To speed
up computation please remove all but one of each group from the data set.

 All sequences are unique.


MAXIMUM LIKELIHOOD DISTANCES

Maximum likelihood distances are computed using the selected model of
substitution and rate heterogeneity.

  21
APE0146     0.00000  0.71230  1.13477  1.21521  1.35860  1.24505  1.24545
            1.48559  1.24300  1.39407  1.40036  1.51667  1.47203  1.63686
            1.64709  1.97317  2.22370  1.85299  1.98859  1.42781  2.16826
SSO0495     0.71230  0.00000  1.24018  1.34972  1.38146  1.30416  1.13605
            1.42908  1.21005  1.39342  1.58913  1.45512  1.47897  1.41437
            1.54648  2.10098  2.12953  1.85384  1.98962  1.46406  1.92232
TVN1139     1.13477  1.24018  0.00000  0.53238  1.30012  1.19659  1.13895
            1.37714  1.41566  1.44433  1.56117  1.39390  1.38145  1.62684
            1.66067  1.98934  1.99370  1.77591  1.99554  1.39258  2.07670
Ta0139      1.21521  1.34972  0.53238  0.00000  1.25042  1.26992  1.20672
            1.50261  1.39576  1.45322  1.57140  1.43427  1.53106  1.54083
            1.80134  2.11579  2.13821  1.97633  2.02699  1.55753  2.13421
CAC3252     1.35860  1.38146  1.30012  1.25042  0.00000  0.58883  0.88259
            1.04990  1.00658  1.19314  1.21051  1.15292  1.19486  1.44315
            1.42625  1.74047  1.87127  1.79767  1.77023  1.89759  1.80440
lin0414     1.24505  1.30416  1.19659  1.26992  0.58883  0.00000  0.71853
            0.96152  0.92056  1.14241  1.23650  1.16036  1.30973  1.35860
            1.48898  1.75740  1.68282  1.57216  1.62827  1.68974  1.76262
MA4102      1.24545  1.13605  1.13895  1.20672  0.88259  0.71853  0.00000
            1.02516  1.07790  1.32366  1.12929  1.18315  1.17806  1.30230
            1.46295  1.73923  1.77840  1.76821  1.83007  1.56666  1.85954
SP0933      1.48559  1.42908  1.37714  1.50261  1.04990  0.96152  1.02516
            0.00000  1.18925  1.21960  1.45956  1.28345  1.34330  1.52075
            1.44600  1.58488  1.67344  1.77390  1.85287  1.64235  2.03601
L135991     1.24300  1.21005  1.41566  1.39576  1.00658  0.92056  1.07790
            1.18925  0.00000  0.77984  1.28065  1.23565  1.23753  1.37139
            1.32160  1.73804  1.72421  1.70280  1.69637  1.63490  1.94739
SPy0112     1.39407  1.39342  1.44433  1.45322  1.19314  1.14241  1.32366
            1.21960  0.77984  0.00000  1.31055  1.31063  1.31713  1.47681
            1.42655  1.86324  1.97707  1.68890  1.71751  1.67142  2.13329
BS_proH     1.40036  1.58913  1.56117  1.57140  1.21051  1.23650  1.12929
            1.45956  1.28065  1.31055  0.00000  0.87345  0.99354  1.24651
            1.30193  1.80140  1.84945  1.96358  1.98679  1.84505  1.89940
BS_yqjO     1.51667  1.45512  1.39390  1.43427  1.15292  1.16036  1.18315
            1.28345  1.23565  1.31063  0.87345  0.00000  0.93189  1.26516
            1.19440  1.74043  1.88303  1.85349  1.81786  1.65277  1.75847
BH1503      1.47203  1.47897  1.38145  1.53106  1.19486  1.30973  1.17806
            1.34330  1.23753  1.31713  0.99354  0.93189  0.00000  1.18182
            1.19116  1.71682  1.89504  1.84183  1.89524  1.79254  1.71644
BH0887      1.63686  1.41437  1.62684  1.54083  1.44315  1.35860  1.30230
            1.52075  1.37139  1.47681  1.24651  1.26516  1.18182  0.00000
            1.35457  1.90819  1.87789  1.89125  2.07332  1.87113  1.71776
SA1334      1.64709  1.54648  1.66067  1.80134  1.42625  1.48898  1.46295
            1.44600  1.32160  1.42655  1.30193  1.19440  1.19116  1.35457
            0.00000  1.80065  1.61058  1.77943  1.68451  1.87187  1.86425
BH1331      1.97317  2.10098  1.98934  2.11579  1.74047  1.75740  1.73923
            1.58488  1.73804  1.86324  1.80140  1.74043  1.71682  1.90819
            1.80065  0.00000  0.67506  1.38729  1.37223  2.03077  2.24301
BS_comER    2.22370  2.12953  1.99370  2.13821  1.87127  1.68282  1.77840
            1.67344  1.72421  1.97707  1.84945  1.88303  1.89504  1.87789
            1.61058  0.67506  0.00000  1.31069  1.38215  2.13437  2.33886
BS_ykeA     1.85299  1.85384  1.77591  1.97633  1.79767  1.57216  1.76821
            1.77390  1.70280  1.68890  1.96358  1.85349  1.84183  1.89125
            1.77943  1.38729  1.31069  0.00000  1.13051  2.31665  2.32706
lin1424     1.98859  1.98962  1.99554  2.02699  1.77023  1.62827  1.83007
            1.85287  1.69637  1.71751  1.98679  1.81786  1.89524  2.07332
            1.68451  1.37223  1.38215  1.13051  0.00000  2.42429  2.27672
PAE1917     1.42781  1.46406  1.39258  1.55753  1.89759  1.68974  1.56666
            1.64235  1.63490  1.67142  1.84505  1.65277  1.79254  1.87113
            1.87187  2.03077  2.13437  2.31665  2.42429  0.00000  2.67598
MTH897      2.16826  1.92232  2.07670  2.13421  1.80440  1.76262  1.85954
            2.03601  1.94739  2.13329  1.89940  1.75847  1.71644  1.71776
            1.86425  2.24301  2.33886  2.32706  2.27672  2.67598  0.00000

Average distance (over all possible pairs of sequences):  1.55973


RATE HETEROGENEITY

Model of rate heterogeneity: uniform rate


TREE SEARCH

2 tree topologies were specified by the user.


MAXIMUM LIKELIHOOD BRANCH LENGTHS OF USER DEFINED TREE # 1 (NO CLOCK)

Branch lengths are computed using the selected model of
substitution and rate heterogeneity.


          :--------14 BH0887
       :-22
       :  :------------16 BH1331
       :  :
       :  :------13 BH1503
    :-35
    :  :         :----6 lin0414
    :  :      :-23
    :  :      :  :--------------19 lin1424
    :  :-----34
    :         :          :--------8 SP0933
    :         :       :-24
    :         :       :  :------10 SPy0112
    :         :  :---25
    :         :  :    :----9 L135991
    :         :-33
    :            :                 :----1 APE0146
    :            :              :-26
    :            :              :  :------------20 PAE1917
    :            :      :------27
    :            :      :       :----2 SSO0495
    :            :  :--31
    :            :  :   :              :---3 TVN1139
    :            :  :   :     :-------28
    :            :  :   :     :        :----4 Ta0139
    :            :  :   :  :-29
    :            :  :   :  :  :----7 MA4102
    :            :  :   :-30
    :            :  :      :----------------21 MTH897
    :            :-32
    :               :----5 CAC3252
 :-36
 :  :---------15 SA1334
 :
 :------12 BS_yqjO
 :
 :-------11 BS_proH
 :
 :------------17 BS_comER
 :
 :-------------18 BS_ykeA
 

         branch  length     S.E.   branch  length     S.E.
APE0146       1  0.38022  0.05728      22  0.07675  0.03849
SSO0495       2  0.32040  0.05249      23  0.04873  0.03804
TVN1139       3  0.22587  0.04475      24  0.06449  0.04234
Ta0139        4  0.31476  0.04790      25  0.27148  0.05168
CAC3252       5  0.39198  0.05046      26  0.04757  0.04787
lin0414       6  0.31888  0.04849      27  0.56067  0.07388
MA4102        7  0.37377  0.05347      28  0.66507  0.07805
SP0933        8  0.71404  0.07924      29  0.03095  0.03714
L135991       9  0.38959  0.05606      30  0.00001  0.00345
SPy0112      10  0.56023  0.06850      31  0.20056  0.04643
BS_proH      11  0.60752  0.06820      32  0.02734  0.02416
BS_yqjO      12  0.58291  0.06408      33  0.00001  0.00079
BH1503       13  0.50295  0.06130      34  0.45241  0.06146
BH0887       14  0.77522  0.08057      35  0.02478  0.02592
SA1334       15  0.81635  0.08087      36  0.00665  0.02890
BH1331       16  1.15270  0.11034
BS_comER     17  1.20015  0.11279
BS_ykeA      18  1.26138  0.11647
lin1424      19  1.31130  0.12155
PAE1917      20  1.14381  0.11858     13 iterations until convergence
MTH897       21  1.54706  0.14981     log L: -12478.60

WARNING --- at least one branch length is close to an internal boundary!


Unrooted user defined tree with maximum likelihood branch lengths
(in CLUSTAL W notation):

(BS_ykeA:1.26138,(((BH0887:0.77522,BH1331:1.15270,BH1503:0.50295)
100:0.07675,((lin0414:0.31888,lin1424:1.31130)100:0.04873,(((SP0933:0.71404,
SPy0112:0.56023)100:0.06449,L135991:0.38959)100:0.27148,((((APE0146:0.38022,
PAE1917:1.14381)100:0.04757,SSO0495:0.32040)100:0.56067,(((TVN1139:0.22587,
Ta0139:0.31476)100:0.66507,MA4102:0.37377)99:0.03095,MTH897:1.54706)
100:0.00001)100:0.20056,CAC3252:0.39198)96:0.02734)98:0.00001)96:0.45241)
61:0.02478,SA1334:0.81635)80:0.00665,BS_yqjO:0.58291,BS_proH:0.60752,
BS_comER:1.20015);


MAXIMUM LIKELIHOOD BRANCH LENGTHS OF USER DEFINED TREE # 2 (NO CLOCK)

Branch lengths are computed using the selected model of
substitution and rate heterogeneity.


                    :---9 L135991
              :----22
              :     :------10 SPy0112
              :
              :    :------14 BH0887
              :---23
              :    :-------------21 MTH897
              :
              :        :-----11 BS_proH
              :    :--24
              :    :   :-----12 BS_yqjO
              :---25
              :    :-----13 BH1503
       :-----31
       :      :             :------18 BS_ykeA
       :      :        :---26
       :      :        :    :------19 lin1424
       :      :-------28
       :      :        :     :----16 BH1331
       :      :        :----27
       :      :              :----17 BS_comER
       :      :
       :      :         :----5 CAC3252
       :      :     :--29
       :      :     :   :---6 lin0414
       :      :----30
       :      :     :-----7 MA4102
       :      :     :
       :      :     :-------8 SP0933
       :      :
       :      :---------15 SA1334
 :----33
 :     :      :--3 TVN1139
 :     :-----32
 :     :      :----4 Ta0139
 :     :
 :     :----------20 PAE1917
 :
 :----2 SSO0495
 :
 :----1 APE0146
 

         branch  length     S.E.   branch  length     S.E.
APE0146       1  0.39285  0.05639      22  0.39224  0.06096
SSO0495       2  0.33904  0.05360      23  0.28275  0.07115
TVN1139       3  0.19512  0.04150      24  0.10986  0.04343
Ta0139        4  0.34449  0.04778      25  0.26066  0.05074
CAC3252       5  0.36396  0.04833      26  0.20289  0.06165
lin0414       6  0.23973  0.04123      27  0.38686  0.06827
MA4102        7  0.42155  0.05400      28  0.64494  0.08430
SP0933        8  0.67508  0.07075      29  0.18052  0.04058
L135991       9  0.29584  0.05229      30  0.31957  0.05182
SPy0112      10  0.50849  0.06320      31  0.45206  0.06832
BS_proH      11  0.48074  0.06204      32  0.47015  0.06957
BS_yqjO      12  0.44791  0.05811      33  0.33861  0.06368
BH1503       13  0.49018  0.06035
BH0887       14  0.58487  0.07915
SA1334       15  0.80648  0.08037
BH1331       16  0.35206  0.05323
BS_comER     17  0.32528  0.05150
BS_ykeA      18  0.55541  0.07236
lin1424      19  0.58933  0.07437
PAE1917      20  0.98641  0.10951     9 iterations until convergence
MTH897       21  1.23128  0.12712     log L: -12055.37


Unrooted user defined tree with maximum likelihood branch lengths
(in CLUSTAL W notation):

(APE0146:0.39285,(((L135991:0.29584,SPy0112:0.50849)97:0.39224,(BH0887:0.58487,
MTH897:1.23128)79:0.28275,((BS_proH:0.48074,BS_yqjO:0.44791)67:0.10986,
BH1503:0.49018)71:0.26066,((BS_ykeA:0.55541,lin1424:0.58933)96:0.20289,
(BH1331:0.35206,BS_comER:0.32528)81:0.38686)67:0.64494,((CAC3252:0.36396,
lin0414:0.23973)54:0.18052,MA4102:0.42155,SP0933:0.67508)60:0.31957,
SA1334:0.80648)91:0.45206,(TVN1139:0.19512,Ta0139:0.34449)88:0.47015,
PAE1917:0.98641)91:0.33861,SSO0495:0.33904);


COMPARISON OF USER TREES (NO CLOCK)

Tree   log L   difference    S.E.      p-1sKH     p-SH       c-ELW      2sKH
-------------------------------------------------------------------------------
 1  -12478.60   423.23       47.96    0.0000 -   0.0000 -   0.0000 -       -
 2  -12055.37     0.00  <---- best    1.0000 +   1.0000 +   1.0000 +    best

The columns show the results and p-values of the following tests:
1sKH - one sided KH test based on pairwise SH tests (Shimodaira-Hasegawa
       2000, Goldman et al., 2001, Kishino-Hasegawa 1989)
SH   - Shimodaira-Hasegawa test (2000)
ELW  - Expected Likelihood Weight (Strimmer-Rambaut 2002)
2sKH - two sided Kishino-Hasegawa test (1989)

Plus signs denote the confidence sets. Minus signs denote significant
exclusion. All tests used 5% significance level. 1sKH, SH, and ELW
performed 1000 resamplings using the RELL method.


TIME STAMP

Date and time: Tue Sep  4 20:30:09 2007
Runtime (excl. input) : 2 seconds (= 0.0 minutes = 0.0 hours)
Runtime (incl. input) : 2 seconds (= 0.0 minutes = 0.0 hours)
