# Supplementary material for: Horizontal Gene Transfers in prokaryotes show differential preferences for metabolic and translational genes
Source: BMC Evol Biol. 2009 Jan 10;9:9. doi: 10.1186/1471-2148-9-9 (PMC2651853; doi:10.1186/1471-2148-9-9)
Supplement: Additional file 6 — Likelihood based tree comparisons. All likelihood based tree comparison outputs are provided. [file 1471-2148-9-9-S6.zip › puzzle/COG0347_CAC0254_MTH1561]

TREE-PUZZLE 5.1.pl25

Input file name: /scratch/local/kanhere/COG0347_Gramplus_Archaea_comb.infile
User tree file name: /scratch/local/kanhere/COG0347_Gramplus_Archaea_comb.tmp_tree
Type of analysis: user tree evaluation
Parameter estimation: approximate (faster)
Parameter estimation uses: neighbor-joining tree (for substitution process and rate variation)

Standard errors (S.E.) are obtained by the curvature method.
The upper and lower bounds of an approximate 95% confidence interval
for parameter or branch length x are x-1.96*S.E. and x+1.96*S.E.


SEQUENCE ALIGNMENT

Input data: 22 sequences with 144 amino acid sites
Number of constant sites: 5 (= 3.5% of all sites)
Number of site patterns: 139
Number of constant site patterns: 4 (= 2.9% of all site patterns)


SUBSTITUTION PROCESS

Model of substitution: VT (Mueller-Vingron 2000)
Amino acid frequencies (user specified):

 pi(A) =   7.8%
 pi(R) =   5.3%
 pi(N) =   4.4%
 pi(D) =   5.3%
 pi(C) =   1.6%
 pi(Q) =   3.7%
 pi(E) =   6.3%
 pi(G) =   7.2%
 pi(H) =   2.4%
 pi(I) =   6.1%
 pi(L) =   9.1%
 pi(K) =   6.0%
 pi(M) =   2.3%
 pi(F) =   4.2%
 pi(P) =   4.6%
 pi(S) =   6.4%
 pi(T) =   5.7%
 pi(W) =   1.3%
 pi(Y) =   3.4%
 pi(V) =   7.1%


AMBIGUOUS CHARACTERS IN THE SEQUENCE (SEQUENCES IN INPUT ORDER)

               gaps  wildcards        sum   % sequence
 MTH662          29          0         29       20.14%   
 MTH664          29          0         29       20.14%   
 AF0978          24          0         24       16.67%   
 AF1750          24          0         24       16.67%   
 AF1747          32          0         32       22.22%   
 MA4208          32          0         32       22.22%   
 MJ0059          32          0         32       22.22%   
 MJ1344          32          0         32       22.22%   
 MK0054          27          0         27       18.75%   
 MK1087          85          0         85       59.03%  !
 MA1211          18          0         18       12.50%   
 MA1215          21          0         21       14.58%   
 MTH1562         22          0         22       15.28%   
 MA3897          19          0         19       13.19%   
 MA1212          39          0         39       27.08%   
 MA1214          39          0         39       27.08%   
 MA3896          36          0         36       25.00%   
 MTH1561         36          0         36       25.00%   
 BS_nrgB         28          0         28       19.44%   
 lin1552         23          0         23       15.97%   
 CAC0681         23          0         23       15.97%   
 L0235           31          0         31       21.53%   
 -------------------------------------------------------
 Sum            681          0        681       21.50%   


The table above shows the amount of gaps ('-') and other 'wildcard'
characters ('X', '?', etc.) and their percentage of the 144 columns
in the alignment.
Sequences with more than 50% ambiguous characters are marked with a '!' and 
should be checked, whether they have sufficient overlap to other sequences.
Sequences with 100% ambiguous characters do not hold any phylogenetic
information and had to be discarded from the analysis.


SEQUENCE COMPOSITION (SEQUENCES IN INPUT ORDER)

              5% chi-square test  p-value
 MTH662            failed           0.50%  
 MTH664            failed           2.36%  
 AF0978            failed           0.00%  
 AF1750            failed           0.00%  
 AF1747            passed           5.02%  
 MA4208            failed           3.53%  
 MJ0059            failed           0.01%  
 MJ1344            failed           0.01%  
 MK0054            failed           0.61%  
 MK1087            passed           6.39%  
 MA1211            passed          16.99%  
 MA1215            passed          37.01%  
 MTH1562           failed           0.67%  
 MA3897            passed          11.39%  
 MA1212            passed           6.04%  
 MA1214            failed           3.17%  
 MA3896            failed           1.14%  
 MTH1561           passed          35.27%  
 BS_nrgB           passed          41.25%  
 lin1552           passed          11.31%  
 CAC0681           failed           0.29%  
 L0235             passed           7.47%  

The chi-square tests compares the amino acid composition of each sequence
to the frequency distribution assumed in the maximum likelihood model.

WARNING: Result of chi-square test may not be valid because of small
maximum likelihood frequencies and short sequence length!


IDENTICAL SEQUENCES

The sequences in each of the following groups are all identical. To speed
up computation please remove all but one of each group from the data set.

 All sequences are unique.


MAXIMUM LIKELIHOOD DISTANCES

Maximum likelihood distances are computed using the selected model of
substitution and rate heterogeneity.

  22
MTH662      0.00000  0.48260  0.71668  0.73282  0.64056  0.61576  0.56918
            0.55669  0.71348  0.70366  1.05197  0.97895  0.90394  0.95651
            0.95223  1.06618  1.00625  0.80112  1.25458  1.24830  0.91744
            0.81772
MTH664      0.48260  0.00000  0.54975  0.56454  0.60282  0.65910  0.50232
            0.53371  0.74261  0.76942  0.78511  0.79546  0.77220  0.81431
            0.78141  0.86854  0.91867  0.73772  1.16765  1.17487  0.87968
            0.65226
AF0978      0.71668  0.54975  0.00000  0.01628  0.48457  0.55917  0.52035
            0.52349  0.68539  0.78371  1.01209  0.94157  1.02040  0.98564
            0.89272  0.95887  0.80815  0.85963  1.13743  1.22172  0.87423
            0.78611
AF1750      0.73282  0.56454  0.01628  0.00000  0.49794  0.57328  0.53420
            0.53740  0.70098  0.75333  0.99396  0.96096  1.04103  1.00593
            0.89702  0.96287  0.81473  0.88492  1.16922  1.24354  0.89911
            0.80244
AF1747      0.64056  0.60282  0.48457  0.49794  0.00000  0.57152  0.58211
            0.57657  0.68114  0.55381  1.08722  0.94881  0.97745  1.00550
            0.84212  0.90224  1.05977  0.81494  1.17287  1.08184  0.85001
            0.73352
MA4208      0.61576  0.65910  0.55917  0.57328  0.57152  0.00000  0.59531
            0.59501  0.60365  0.71206  1.05067  0.97149  0.98161  1.02698
            0.87970  0.89903  0.97078  0.75247  1.10916  1.01683  0.87663
            0.81969
MJ0059      0.56918  0.50232  0.52035  0.53420  0.58211  0.59531  0.00000
            0.02670  0.54199  0.49572  0.95164  1.00106  1.01851  1.05864
            1.00013  0.97932  1.04030  0.81332  1.04340  1.06626  0.92746
            0.68273
MJ1344      0.55669  0.53371  0.52349  0.53740  0.57657  0.59501  0.02670
            0.00000  0.54498  0.52417  0.97521  1.02329  1.05065  1.07367
            1.00013  0.97932  1.04030  0.81332  1.08699  1.07220  0.93008
            0.70633
MK0054      0.71348  0.74261  0.68539  0.70098  0.68114  0.60365  0.54199
            0.54498  0.00000  0.26447  0.99323  0.95374  1.02591  1.11214
            0.96111  0.89597  0.96239  0.78294  1.28830  1.29834  1.12714
            1.01393
MK1087      0.70366  0.76942  0.78371  0.75333  0.55381  0.71206  0.49572
            0.52417  0.26447  0.00000  1.02999  0.88517  0.87200  0.92651
            0.93409  0.82037  0.87035  0.83633  1.09722  0.96569  1.19500
            1.00636
MA1211      1.05197  0.78511  1.01209  0.99396  1.08722  1.05067  0.95164
            0.97521  0.99323  1.02999  0.00000  0.56005  0.74092  0.84511
            1.02804  1.06907  1.04689  0.89704  1.41773  1.57635  1.34058
            0.99943
MA1215      0.97895  0.79546  0.94157  0.96096  0.94881  0.97149  1.00106
            1.02329  0.95374  0.88517  0.56005  0.00000  0.64049  0.71051
            0.97869  0.96206  0.89088  0.76302  1.33392  1.39377  1.13595
            0.98813
MTH1562     0.90394  0.77220  1.02040  1.04103  0.97745  0.98161  1.01851
            1.05065  1.02591  0.87200  0.74092  0.64049  0.00000  0.69071
            0.87427  0.97214  1.03458  0.77593  1.39677  1.39743  1.17306
            1.05518
MA3897      0.95651  0.81431  0.98564  1.00593  1.00550  1.02698  1.05864
            1.07367  1.11214  0.92651  0.84511  0.71051  0.69071  0.00000
            0.92645  1.04706  0.99638  0.84333  1.46440  1.57316  1.48805
            1.09171
MA1212      0.95223  0.78141  0.89272  0.89702  0.84212  0.87970  1.00013
            1.00013  0.96111  0.93409  1.02804  0.97869  0.87427  0.92645
            0.00000  0.38020  0.59586  0.56022  1.47274  1.52986  1.41601
            1.17773
MA1214      1.06618  0.86854  0.95887  0.96287  0.90224  0.89903  0.97932
            0.97932  0.89597  0.82037  1.06907  0.96206  0.97214  1.04706
            0.38020  0.00000  0.59165  0.59112  1.42203  1.51213  1.47917
            1.18108
MA3896      1.00625  0.91867  0.80815  0.81473  1.05977  0.97078  1.04030
            1.04030  0.96239  0.87035  1.04689  0.89088  1.03458  0.99638
            0.59586  0.59165  0.00000  0.55244  1.48214  1.57356  1.51520
            1.29114
MTH1561     0.80112  0.73772  0.85963  0.88492  0.81494  0.75247  0.81332
            0.81332  0.78294  0.83633  0.89704  0.76302  0.77593  0.84333
            0.56022  0.59112  0.55244  0.00000  1.47342  1.60981  1.17905
            1.11633
BS_nrgB     1.25458  1.16765  1.13743  1.16922  1.17287  1.10916  1.04340
            1.08699  1.28830  1.09722  1.41773  1.33392  1.39677  1.46440
            1.47274  1.42203  1.48214  1.47342  0.00000  0.62047  0.56199
            0.96847
lin1552     1.24830  1.17487  1.22172  1.24354  1.08184  1.01683  1.06626
            1.07220  1.29834  0.96569  1.57635  1.39377  1.39743  1.57316
            1.52986  1.51213  1.57356  1.60981  0.62047  0.00000  0.72890
            0.99564
CAC0681     0.91744  0.87968  0.87423  0.89911  0.85001  0.87663  0.92746
            0.93008  1.12714  1.19500  1.34058  1.13595  1.17306  1.48805
            1.41601  1.47917  1.51520  1.17905  0.56199  0.72890  0.00000
            0.80455
L0235       0.81772  0.65226  0.78611  0.80244  0.73352  0.81969  0.68273
            0.70633  1.01393  1.00636  0.99943  0.98813  1.05518  1.09171
            1.17773  1.18108  1.29114  1.11633  0.96847  0.99564  0.80455
            0.00000

Average distance (over all possible pairs of sequences):  0.91643


RATE HETEROGENEITY

Model of rate heterogeneity: uniform rate


TREE SEARCH

2 tree topologies were specified by the user.


MAXIMUM LIKELIHOOD BRANCH LENGTHS OF USER DEFINED TREE # 1 (NO CLOCK)

Branch lengths are computed using the selected model of
substitution and rate heterogeneity.


                :-3 AF0978
       :-------23
       :        :--------5 AF1747
       :        :
       :        :-4 AF1750
 :----33
 :     :     :--------18 MTH1561
 :     :     :
 :     :     :-----------13 MTH1562
 :     :  :-24
 :     :  :  :-------1 MTH662
 :     :  :  :
 :     :  :  :-----2 MTH664
 :     :-32
 :        :                       :-----19 BS_nrgB
 :        :                 :----25
 :        :                 :     :------20 lin1552
 :        :              :-26
 :        :              :  :---------22 L0235
 :        :  :----------27
 :        :  :           :-----21 CAC0681
 :        :-31
 :           :         :---9 MK0054
 :           :   :----28
 :           :   :     :--10 MK1087
 :           :--30
 :               :     :-7 MJ0059
 :               :----29
 :                     :-8 MJ1344
 :
 :-----------14 MA3897
 :
 :-----------11 MA1211
 :
 :-------15 MA1212
 :
 :----------6 MA4208
 :
 :-------16 MA1214
 :
 :----------12 MA1215
 :
 :----------17 MA3896
 

         branch  length     S.E.   branch  length     S.E.
MTH662        1  0.39371  0.07119      23  0.40097  0.07403
MTH664        2  0.27566  0.05825      24  0.00001  0.00196
AF0978        3  0.00001  0.00179      25  0.19506  0.06532
AF1750        4  0.01627  0.01153      26  0.00001  0.00247
AF1747        5  0.47992  0.07801      27  0.54873  0.10185
MA4208        6  0.58393  0.09397      28  0.18144  0.05646
MJ0059        7  0.00807  0.00943      29  0.21167  0.05445
MJ1344        8  0.01860  0.01346      30  0.12053  0.04689
MK0054        9  0.17343  0.05099      31  0.05826  0.04123
MK1087       10  0.06351  0.04025      32  0.03463  0.03453
MA1211       11  0.64552  0.09666      33  0.22199  0.06047
MA1215       12  0.55990  0.09038
MTH1562      13  0.62850  0.09788
MA3897       14  0.63187  0.09907
MA1212       15  0.37919  0.07424
MA1214       16  0.37578  0.07340
MA3896       17  0.55381  0.09183
MTH1561      18  0.42822  0.08021
BS_nrgB      19  0.28938  0.06663
lin1552      20  0.35735  0.07369
CAC0681      21  0.27384  0.06704     9 iterations until convergence
L0235        22  0.54309  0.09668     log L: -4092.64

WARNING --- at least one branch length is close to an internal boundary!


Unrooted user defined tree with maximum likelihood branch lengths
(in CLUSTAL W notation):

(MA3896:0.55381,((AF0978:0.00001,AF1747:0.47992,AF1750:0.01627)100:0.40097,
((MTH1561:0.42822,MTH1562:0.62850,MTH662:0.39371,MTH664:0.27566)
100:0.00001,((((BS_nrgB:0.28938,lin1552:0.35735)99:0.19506,L0235:0.54309)
98:0.00001,CAC0681:0.27384)97:0.54873,((MK0054:0.17343,MK1087:0.06351)
98:0.18144,(MJ0059:0.00807,MJ1344:0.01860)94:0.21167)84:0.12053)56:0.05826)
66:0.03463)100:0.22199,MA3897:0.63187,MA1211:0.64552,MA1212:0.37919,
MA4208:0.58393,MA1214:0.37578,MA1215:0.55990);


MAXIMUM LIKELIHOOD BRANCH LENGTHS OF USER DEFINED TREE # 2 (NO CLOCK)

Branch lengths are computed using the selected model of
substitution and rate heterogeneity.


                          :----15 MA1212
                     :---23
                     :    :----16 MA1214
                 :--24
                 :   :------17 MA3896
           :----25
           :     :---18 MTH1561
     :----29
     :     :           :-------11 MA1211
     :     :      :---26
     :     :      :    :----12 MA1215
     :     :-----28
     :            :  :-----13 MTH1562
     :            :-27
     :               :--------14 MA3897
     :
     :                    :-----19 BS_nrgB
     :               :---30
     :               :    :-------20 lin1552
     :       :------31
     :       :       :----21 CAC0681
     :------32
     :       :------22 L0235
 :--38
 :   :           :-3 AF0978
 :   :    :-----33
 :   :    :      :-4 AF1750
 :   :---34
 :   :    :----5 AF1747
 :   :
 :   :          :---9 MK0054
 :   :    :----35
 :   :    :     :--10 MK1087
 :   :---37
 :   :    :     :-7 MJ0059
 :   :    :----36
 :   :          :-8 MJ1344
 :   :
 :   :------6 MA4208
 :
 :----2 MTH664
 :
 :-----1 MTH662
 

         branch  length     S.E.   branch  length     S.E.
MTH662        1  0.27901  0.06058      23  0.13993  0.05321
MTH664        2  0.22782  0.05424      24  0.10184  0.05007
AF0978        3  0.00001  0.00209      25  0.19553  0.05942
AF1750        4  0.01627  0.01153      26  0.16107  0.05657
AF1747        5  0.22973  0.05605      27  0.02506  0.04170
MA4208        6  0.33127  0.06351      28  0.28494  0.07211
MJ0059        7  0.00852  0.00957      29  0.21124  0.06352
MJ1344        8  0.01815  0.01328      30  0.17779  0.06138
MK0054        9  0.17415  0.05196      31  0.34151  0.08288
MK1087       10  0.07568  0.04336      32  0.31673  0.07879
MA1211       11  0.36702  0.07009      33  0.28660  0.06305
MA1215       12  0.22707  0.05772      34  0.14660  0.04867
MTH1562      13  0.29305  0.06384      35  0.18674  0.05647
MA3897       14  0.44101  0.07786      36  0.21531  0.05321
MA1212       15  0.19632  0.05264      37  0.12564  0.04504
MA1214       16  0.19672  0.05264      38  0.10559  0.04199
MA3896       17  0.34223  0.07001
MTH1561      18  0.18075  0.05273
BS_nrgB      19  0.27383  0.06468
lin1552      20  0.37628  0.07467
CAC0681      21  0.19492  0.05973     8 iterations until convergence
L0235        22  0.35321  0.07967     log L: -3766.33

WARNING --- at least one branch length is close to an internal boundary!


Unrooted user defined tree with maximum likelihood branch lengths
(in CLUSTAL W notation):

(MTH662:0.27901,(((((MA1212:0.19632,MA1214:0.19672)98:0.13993,MA3896:0.34223)
83:0.10184,MTH1561:0.18075)97:0.19553,((MA1211:0.36702,MA1215:0.22707)
88:0.16107,(MTH1562:0.29305,MA3897:0.44101)67:0.02506)93:0.28494)
81:0.21124,(((BS_nrgB:0.27383,lin1552:0.37628)92:0.17779,CAC0681:0.19492)
83:0.34151,L0235:0.35321)71:0.31673,((AF0978:0.00001,AF1750:0.01627)
70:0.28660,AF1747:0.22973)64:0.14660,((MK0054:0.17415,MK1087:0.07568)
88:0.18674,(MJ0059:0.00852,MJ1344:0.01815)86:0.21531)53:0.12564,MA4208:0.33127)
90:0.10559,MTH664:0.22782);


COMPARISON OF USER TREES (NO CLOCK)

Tree   log L   difference    S.E.      p-1sKH     p-SH       c-ELW      2sKH
-------------------------------------------------------------------------------
 1   -4092.64   326.31       47.05    0.0000 -   0.0000 -   0.0000 -       -
 2   -3766.33     0.00  <---- best    1.0000 +   1.0000 +   1.0000 +    best

The columns show the results and p-values of the following tests:
1sKH - one sided KH test based on pairwise SH tests (Shimodaira-Hasegawa
       2000, Goldman et al., 2001, Kishino-Hasegawa 1989)
SH   - Shimodaira-Hasegawa test (2000)
ELW  - Expected Likelihood Weight (Strimmer-Rambaut 2002)
2sKH - two sided Kishino-Hasegawa test (1989)

Plus signs denote the confidence sets. Minus signs denote significant
exclusion. All tests used 5% significance level. 1sKH, SH, and ELW
performed 1000 resamplings using the RELL method.


TIME STAMP

Date and time: Tue Sep  4 18:48:45 2007
Runtime (excl. input) : 1 seconds (= 0.0 minutes = 0.0 hours)
Runtime (incl. input) : 1 seconds (= 0.0 minutes = 0.0 hours)
