# Supplementary material for: Horizontal Gene Transfers in prokaryotes show differential preferences for metabolic and translational genes
Source: BMC Evol Biol. 2009 Jan 10;9:9. doi: 10.1186/1471-2148-9-9 (PMC2651853; doi:10.1186/1471-2148-9-9)
Supplement: Additional file 6 — Likelihood based tree comparisons. All likelihood based tree comparison outputs are provided. [file 1471-2148-9-9-S6.zip › puzzle/COG0347_MA3916_TM0403]

TREE-PUZZLE 5.1.pl25

Input file name: /scratch/local/kanhere/COG0347_Archaea_Bacteria_comb.infile
User tree file name: /scratch/local/kanhere/COG0347_Archaea_Bacteria_comb.tmp_tree
Type of analysis: user tree evaluation
Parameter estimation: approximate (faster)
Parameter estimation uses: neighbor-joining tree (for substitution process and rate variation)

Standard errors (S.E.) are obtained by the curvature method.
The upper and lower bounds of an approximate 95% confidence interval
for parameter or branch length x are x-1.96*S.E. and x+1.96*S.E.


SEQUENCE ALIGNMENT

Input data: 24 sequences with 241 amino acid sites
Number of constant sites: 6 (= 2.5% of all sites)
Number of site patterns: 166
Number of constant site patterns: 5 (= 3.0% of all site patterns)


SUBSTITUTION PROCESS

Model of substitution: VT (Mueller-Vingron 2000)
Amino acid frequencies (user specified):

 pi(A) =   7.8%
 pi(R) =   5.3%
 pi(N) =   4.4%
 pi(D) =   5.3%
 pi(C) =   1.6%
 pi(Q) =   3.7%
 pi(E) =   6.3%
 pi(G) =   7.2%
 pi(H) =   2.4%
 pi(I) =   6.1%
 pi(L) =   9.1%
 pi(K) =   6.0%
 pi(M) =   2.3%
 pi(F) =   4.2%
 pi(P) =   4.6%
 pi(S) =   6.4%
 pi(T) =   5.7%
 pi(W) =   1.3%
 pi(Y) =   3.4%
 pi(V) =   7.1%


AMBIGUOUS CHARACTERS IN THE SEQUENCE (SEQUENCES IN INPUT ORDER)

               gaps  wildcards        sum   % sequence
 AF0978         121          0        121       50.21%  !
 AF1750         121          0        121       50.21%  !
 AF1747         129          0        129       53.53%  !
 MA4208         129          0        129       53.53%  !
 MJ0059         129          0        129       53.53%  !
 MJ1344         129          0        129       53.53%  !
 MK0054         124          0        124       51.45%  !
 MK1087         182          0        182       75.52%  !
 all2319        129          0        129       53.53%  !
 ssl0707        156          0        156       64.73%  !
 MTH664         126          0        126       52.28%  !
 aq_109         129          0        129       53.53%  !
 MTH662         126          0        126       52.28%  !
 DR0692         104          0        104       43.15%   
 TM0403         128          0        128       53.11%  !
 MA1212         136          0        136       56.43%  !
 MA1214         136          0        136       56.43%  !
 MA3896         133          0        133       55.19%  !
 MTH1561        133          0        133       55.19%  !
 aq_213          36          0         36       14.94%   
 MA1211         115          0        115       47.72%   
 MA1215         118          0        118       48.96%   
 MTH1562        119          0        119       49.38%   
 MA3897         116          0        116       48.13%   
 -------------------------------------------------------
 Sum           3004          0       3004       51.94%  !


The table above shows the amount of gaps ('-') and other 'wildcard'
characters ('X', '?', etc.) and their percentage of the 241 columns
in the alignment.
Sequences with more than 50% ambiguous characters are marked with a '!' and 
should be checked, whether they have sufficient overlap to other sequences.
Sequences with 100% ambiguous characters do not hold any phylogenetic
information and had to be discarded from the analysis.


SEQUENCE COMPOSITION (SEQUENCES IN INPUT ORDER)

              5% chi-square test  p-value
 AF0978            failed           0.00%  
 AF1750            failed           0.00%  
 AF1747            passed           5.02%  
 MA4208            failed           3.53%  
 MJ0059            failed           0.01%  
 MJ1344            failed           0.01%  
 MK0054            failed           0.61%  
 MK1087            passed           6.39%  
 all2319           failed           1.51%  
 ssl0707           passed           7.35%  
 MTH664            failed           2.36%  
 aq_109            failed           0.00%  
 MTH662            failed           0.50%  
 DR0692            failed           0.73%  
 TM0403            passed          36.71%  
 MA1212            passed           6.04%  
 MA1214            failed           3.17%  
 MA3896            failed           1.14%  
 MTH1561           passed          35.27%  
 aq_213            failed           0.03%  
 MA1211            passed          16.99%  
 MA1215            passed          37.01%  
 MTH1562           failed           0.67%  
 MA3897            passed          11.39%  

The chi-square tests compares the amino acid composition of each sequence
to the frequency distribution assumed in the maximum likelihood model.

WARNING: Result of chi-square test may not be valid because of small
maximum likelihood frequencies and short sequence length!


IDENTICAL SEQUENCES

The sequences in each of the following groups are all identical. To speed
up computation please remove all but one of each group from the data set.

 All sequences are unique.


MAXIMUM LIKELIHOOD DISTANCES

Maximum likelihood distances are computed using the selected model of
substitution and rate heterogeneity.

  24
AF0978      0.00000  0.01628  0.49821  0.57849  0.53898  0.55933  0.70765
            0.79853  0.60179  0.64201  0.55119  0.60918  0.73360  1.10099
            0.86094  0.87778  0.93131  0.77920  0.83922  0.91083  1.00242
            0.97438  1.04182  0.97739
AF1750      0.01628  0.00000  0.48516  0.57767  0.54285  0.56095  0.69241
            0.80941  0.60208  0.64239  0.55613  0.62404  0.73617  1.10339
            0.86380  0.88029  0.93394  0.78165  0.84773  0.91725  0.98428
            0.99340  1.02247  0.99658
AF1747      0.49821  0.48516  0.00000  0.57155  0.58210  0.57653  0.68115
            0.55380  0.73723  0.78316  0.60283  0.55889  0.64054  1.08328
            0.84620  0.86626  0.89490  1.07867  0.83307  0.97857  1.07034
            0.95826  0.98034  1.01136
MA4208      0.57849  0.57767  0.57155  0.00000  0.59531  0.59501  0.60367
            0.71208  0.67912  0.69400  0.65913  0.52717  0.61580  0.97838
            0.87456  0.91988  0.93920  1.00969  0.79354  0.92842  1.05601
            0.99789  1.01319  0.99629
MJ0059      0.53898  0.54285  0.58210  0.59531  0.00000  0.02670  0.54204
            0.49573  0.54545  0.60395  0.50232  0.56194  0.56917  0.83335
            0.85295  1.04695  1.01102  1.07191  0.83354  0.86069  0.95202
            1.02725  1.01851  1.04106
MJ1344      0.55933  0.56095  0.57653  0.59501  0.02670  0.00000  0.54495
            0.52418  0.57712  0.64833  0.53368  0.58595  0.55667  0.85454
            0.87401  1.04402  1.00815  1.06886  0.83105  0.85814  0.97583
            1.04941  1.04971  1.05526
MK0054      0.70765  0.69241  0.68115  0.60367  0.54204  0.54495  0.00000
            0.26447  0.84093  0.91534  0.74261  0.65974  0.71348  0.94463
            0.83654  0.99685  0.91703  0.98303  0.80418  1.02352  1.00610
            0.98161  1.06236  1.07181
MK1087      0.79853  0.80941  0.55380  0.71208  0.49573  0.52418  0.26447
            0.00000  0.91343  0.91631  0.76943  0.58387  0.70368  0.99154
            0.85441  0.99506  0.87447  0.92668  0.89170  1.17409  1.03668
            0.91251  0.89998  0.94791
all2319     0.60179  0.60208  0.73723  0.67912  0.54545  0.57712  0.84093
            0.91343  0.00000  0.14278  0.50606  0.43478  0.72739  0.85041
            0.84446  1.06609  1.12188  1.02727  0.94043  1.09837  0.97961
            0.98668  1.08816  0.97310
ssl0707     0.64201  0.64239  0.78316  0.69400  0.60395  0.64833  0.91534
            0.91631  0.14278  0.00000  0.48170  0.50259  0.70420  0.88003
            0.82273  1.14819  1.15420  1.05686  0.99592  1.22784  1.11695
            1.03191  1.03977  1.02720
MTH664      0.55119  0.55613  0.60283  0.65913  0.50232  0.53368  0.74261
            0.76943  0.50606  0.48170  0.00000  0.43663  0.48259  1.02842
            0.75210  0.78982  0.84565  0.89362  0.75241  0.86151  0.77780
            0.81076  0.77321  0.79840
aq_109      0.60918  0.62404  0.55889  0.52717  0.56194  0.58595  0.65974
            0.58387  0.43478  0.50259  0.43663  0.00000  0.54443  0.92811
            0.72319  0.94376  1.02496  1.05274  0.88529  1.03046  0.83605
            0.85649  0.94276  0.87644
MTH662      0.73360  0.73617  0.64054  0.61580  0.56917  0.55667  0.71348
            0.70368  0.72739  0.70420  0.48259  0.54443  0.00000  0.99913
            0.66891  0.97279  1.04956  0.98839  0.81556  1.09301  1.03633
            0.99510  0.93294  0.92700
DR0692      1.10099  1.10339  1.08328  0.97838  0.83335  0.85454  0.94463
            0.99154  0.85041  0.88003  1.02842  0.92811  0.99913  0.00000
            0.86975  1.40673  1.25090  1.37651  1.18878  1.28095  1.15041
            1.21792  1.27704  1.22905
TM0403      0.86094  0.86380  0.84620  0.87456  0.85295  0.87401  0.83654
            0.85441  0.84446  0.82273  0.75210  0.72319  0.66891  0.86975
            0.00000  1.15155  1.05969  1.15499  1.06289  1.13035  1.14923
            1.12882  1.09475  1.11874
MA1212      0.87778  0.88029  0.86626  0.91988  1.04695  1.04402  0.99685
            0.99506  1.06609  1.14819  0.78982  0.94376  0.97279  1.40673
            1.15155  0.00000  0.38018  0.59586  0.56020  0.77110  1.11887
            1.09509  0.99230  1.03335
MA1214      0.93131  0.93394  0.89490  0.93920  1.01102  1.00815  0.91703
            0.87447  1.12188  1.15420  0.84565  1.02496  1.04956  1.25090
            1.05969  0.38018  0.00000  0.59163  0.59113  0.78428  1.18766
            1.08160  1.09637  1.10255
MA3896      0.77920  0.78165  1.07867  1.00969  1.07191  1.06886  0.98303
            0.92668  1.02727  1.05686  0.89362  1.05274  0.98839  1.37651
            1.15499  0.59586  0.59163  0.00000  0.55243  0.81007  1.13797
            0.97704  1.13361  1.07564
MTH1561     0.83922  0.84773  0.83307  0.79354  0.83354  0.83105  0.80418
            0.89170  0.94043  0.99592  0.75241  0.88529  0.81556  1.18878
            1.06289  0.56020  0.59113  0.55243  0.00000  0.74069  0.98674
            0.83927  0.84915  0.88303
aq_213      0.91083  0.91725  0.97857  0.92842  0.86069  0.85814  1.02352
            1.17409  1.09837  1.22784  0.86151  1.03046  1.09301  1.28095
            1.13035  0.77110  0.78428  0.81007  0.74069  0.00000  1.14796
            0.98629  1.02800  1.06071
MA1211      1.00242  0.98428  1.07034  1.05601  0.95202  0.97583  1.00610
            1.03668  0.97961  1.11695  0.77780  0.83605  1.03633  1.15041
            1.14923  1.11887  1.18766  1.13797  0.98674  1.14796  0.00000
            0.56005  0.74088  0.84507
MA1215      0.97438  0.99340  0.95826  0.99789  1.02725  1.04941  0.98161
            0.91251  0.98668  1.03191  0.81076  0.85649  0.99510  1.21792
            1.12882  1.09509  1.08160  0.97704  0.83927  0.98629  0.56005
            0.00000  0.64046  0.71050
MTH1562     1.04182  1.02247  0.98034  1.01319  1.01851  1.04971  1.06236
            0.89998  1.08816  1.03977  0.77321  0.94276  0.93294  1.27704
            1.09475  0.99230  1.09637  1.13361  0.84915  1.02800  0.74088
            0.64046  0.00000  0.69072
MA3897      0.97739  0.99658  1.01136  0.99629  1.04106  1.05526  1.07181
            0.94791  0.97310  1.02720  0.79840  0.87644  0.92700  1.22905
            1.11874  1.03335  1.10255  1.07564  0.88303  1.06071  0.84507
            0.71050  0.69072  0.00000

Average distance (over all possible pairs of sequences):  0.85629


RATE HETEROGENEITY

Model of rate heterogeneity: uniform rate


TREE SEARCH

2 tree topologies were specified by the user.


MAXIMUM LIKELIHOOD BRANCH LENGTHS OF USER DEFINED TREE # 1 (NO CLOCK)

Branch lengths are computed using the selected model of
substitution and rate heterogeneity.


                :-5 MJ0059
        :------25
        :       :-6 MJ1344
 :-----36
 :      :       :-----12 aq_109
 :      :    :-26
 :      :    :  :------------------20 aq_213
 :      :---30
 :      :    :             :--9 all2319
 :      :    :       :----27
 :      :    :       :     :--10 ssl0707
 :      :    :  :---28
 :      :    :  :    :--------------14 DR0692
 :      :    :-29
 :      :       :-----------15 TM0403
 :      :
 :      :       :----------19 MTH1561
 :      :       :
 :      :       :-------------23 MTH1562
 :      :    :-31
 :      :    :  :--------13 MTH662
 :      :    :  :
 :      :    :  :-----11 MTH664
 :      :---35
 :           :        :-----------18 MA3896
 :           :        :
 :           :        :------------24 MA3897
 :           :        :
 :           :        :--------17 MA1214
 :           :  :----32
 :           :  :     :-------------22 MA1215
 :           :  :     :
 :           :  :     :-------------21 MA1211
 :           :  :     :
 :           :  :     :--------16 MA1212
 :           :  :     :
 :           :  :     :-----------4 MA4208
 :           :-34
 :              :         :-1 AF0978
 :              :--------33
 :                        :---------3 AF1747
 :                        :
 :                        :-2 AF1750
 :
 :--8 MK1087
 :
 :----7 MK0054
 

         branch  length     S.E.   branch  length     S.E.
AF0978        1  0.01627  0.01153      25  0.27797  0.06083
AF1750        2  0.00001  0.00130      26  0.00001  0.00263
AF1747        3  0.47336  0.07714      27  0.19053  0.06480
MA4208        4  0.56848  0.09329      28  0.12532  0.05774
MJ0059        5  0.00001  0.00302      29  0.04394  0.04730
MJ1344        6  0.02670  0.01545      30  0.12678  0.04992
MK0054        7  0.16005  0.04947      31  0.00001  0.00235
MK1087        8  0.07682  0.04260      32  0.18151  0.05632
all2319       9  0.07487  0.03487      33  0.39536  0.07321
ssl0707      10  0.07002  0.03556      34  0.04561  0.03264
MTH664       11  0.26313  0.05669      35  0.10931  0.04384
aq_109       12  0.21950  0.05688      36  0.23397  0.06220
MTH662       13  0.38437  0.07000
DR0692       14  0.70767  0.11047
TM0403       15  0.55109  0.09403
MA1212       16  0.41731  0.08107
MA1214       17  0.42191  0.08059
MA3896       18  0.55570  0.09399
MTH1561      19  0.48399  0.08500
aq_213       20  0.90900  0.13517
MA1211       21  0.66922  0.09980
MA1215       22  0.63832  0.09745
MTH1562      23  0.65333  0.09852     16 iterations until convergence
MA3897       24  0.62888  0.09865     log L: -4650.27

WARNING --- at least one branch length is close to an internal boundary!


Unrooted user defined tree with maximum likelihood branch lengths
(in CLUSTAL W notation):

(MK0054:0.16005,((MJ0059:0.00001,MJ1344:0.02670)89:0.27797,((aq_109:0.21950,
aq_213:0.90900)96:0.00001,(((all2319:0.07487,ssl0707:0.07002)100:0.19053,
DR0692:0.70767)99:0.12532,TM0403:0.55109)94:0.04394)85:0.12678,(
(MTH1561:0.48399,MTH1562:0.65333,MTH662:0.38437,MTH664:0.26313)98:0.00001,
((MA3896:0.55570,MA3897:0.62888,MA1214:0.42191,MA1215:0.63832,MA1211:0.66922,
MA1212:0.41731,MA4208:0.56848)100:0.18151,(AF0978:0.01627,AF1747:0.47336,
AF1750:0.00001)97:0.39536)53:0.04561)55:0.10931)97:0.23397,MK1087:0.07682);


MAXIMUM LIKELIHOOD BRANCH LENGTHS OF USER DEFINED TREE # 2 (NO CLOCK)

Branch lengths are computed using the selected model of
substitution and rate heterogeneity.


                                   :-------21 MA1211
                             :----25
                             :     :-----22 MA1215
                     :------26
                     :       :------23 MTH1562
                     :       :
                     :       :---------24 MA3897
               :----31
               :     :                  :----16 MA1212
               :     :             :---27
               :     :             :    :----17 MA1214
               :     :         :--28
               :     :         :   :-------18 MA3896
               :     :     :--29
               :     :     :   :-----19 MTH1561
               :     :----30
               :           :----------20 aq_213
               :
               :        :-------------14 DR0692
               :-------32
               :        :-------15 TM0403
               :
               :             :--9 all2319
               :     :------33
               :     :       :--10 ssl0707
               :----34
               :     :---12 aq_109
         :----38
         :     :          :-5 MJ0059
         :     :    :----35
         :     :    :     :-6 MJ1344
         :     :---37
         :     :    :     :----7 MK0054
         :     :    :----36
         :     :          :--8 MK1087
         :     :
         :     :-------4 MA4208
         :     :
         :     :------11 MTH664
         :     :
         :     :-------13 MTH662
 :------39
 :       :----3 AF1747
 :
 :-2 AF1750
 :
 :-1 AF0978
 

         branch  length     S.E.   branch  length     S.E.
AF0978        1  0.01627  0.01153      25  0.18963  0.05696
AF1750        2  0.00001  0.00101      26  0.28011  0.07014
AF1747        3  0.20908  0.05384      27  0.11489  0.04811
MA4208        4  0.35654  0.06523      28  0.07854  0.04439
MJ0059        5  0.00783  0.00963      29  0.06335  0.04040
MJ1344        6  0.01884  0.01370      30  0.20373  0.06202
MK0054        7  0.18132  0.05258      31  0.19395  0.05983
MK1087        8  0.07271  0.04104      32  0.32307  0.08100
all2319       9  0.05655  0.03064      33  0.29307  0.06277
ssl0707      10  0.08154  0.03719      34  0.16681  0.04843
MTH664       11  0.29995  0.05889      35  0.20774  0.05164
aq_109       12  0.11937  0.04145      36  0.18427  0.05566
MTH662       13  0.34056  0.06422      37  0.12495  0.04375
DR0692       14  0.63729  0.10609      38  0.16318  0.04974
TM0403       15  0.34073  0.07915      39  0.30722  0.06458
MA1212       16  0.19518  0.05196
MA1214       17  0.20269  0.05302
MA3896       18  0.35372  0.06974
MTH1561      19  0.22450  0.05536
aq_213       20  0.50372  0.08798
MA1211       21  0.34216  0.06786
MA1215       22  0.24326  0.05932
MTH1562      23  0.29457  0.06250     10 iterations until convergence
MA3897       24  0.43032  0.07600     log L: -4253.64

WARNING --- at least one branch length is close to an internal boundary!


Unrooted user defined tree with maximum likelihood branch lengths
(in CLUSTAL W notation):

(AF0978:0.01627,(((((MA1211:0.34216,MA1215:0.24326)86:0.18963,MTH1562:0.29457,
MA3897:0.43032)97:0.28011,((((MA1212:0.19518,MA1214:0.20269)94:0.11489,
MA3896:0.35372)56:0.07854,MTH1561:0.22450)87:0.06335,aq_213:0.50372)
94:0.20373)66:0.19395,(DR0692:0.63729,TM0403:0.34073)64:0.32307,(
(all2319:0.05655,ssl0707:0.08154)68:0.29307,aq_109:0.11937)64:0.16681,
((MJ0059:0.00783,MJ1344:0.01884)87:0.20774,(MK0054:0.18132,MK1087:0.07271)
84:0.18427)63:0.12495,MA4208:0.35654,MTH664:0.29995,MTH662:0.34056)
61:0.16318,AF1747:0.20908)70:0.30722,AF1750:0.00001);


COMPARISON OF USER TREES (NO CLOCK)

Tree   log L   difference    S.E.      p-1sKH     p-SH       c-ELW      2sKH
-------------------------------------------------------------------------------
 1   -4650.27   396.63       61.88    0.0000 -   0.0000 -   0.0000 -       -
 2   -4253.64     0.00  <---- best    1.0000 +   1.0000 +   1.0000 +    best

The columns show the results and p-values of the following tests:
1sKH - one sided KH test based on pairwise SH tests (Shimodaira-Hasegawa
       2000, Goldman et al., 2001, Kishino-Hasegawa 1989)
SH   - Shimodaira-Hasegawa test (2000)
ELW  - Expected Likelihood Weight (Strimmer-Rambaut 2002)
2sKH - two sided Kishino-Hasegawa test (1989)

Plus signs denote the confidence sets. Minus signs denote significant
exclusion. All tests used 5% significance level. 1sKH, SH, and ELW
performed 1000 resamplings using the RELL method.


TIME STAMP

Date and time: Tue Sep  4 18:50:00 2007
Runtime (excl. input) : 1 seconds (= 0.0 minutes = 0.0 hours)
Runtime (incl. input) : 1 seconds (= 0.0 minutes = 0.0 hours)
