# Supplementary material for: Horizontal Gene Transfers in prokaryotes show differential preferences for metabolic and translational genes
Source: BMC Evol Biol. 2009 Jan 10;9:9. doi: 10.1186/1471-2148-9-9 (PMC2651853; doi:10.1186/1471-2148-9-9)
Supplement: Additional file 6 — Likelihood based tree comparisons. All likelihood based tree comparison outputs are provided. [file 1471-2148-9-9-S6.zip › puzzle/COG0359_aq_2042_NMA1534]

TREE-PUZZLE 5.1.pl25

Input file name: /scratch/local/kanhere/COG0359_Bacteria_Proteobacteria_comb.infile
User tree file name: /scratch/local/kanhere/COG0359_Bacteria_Proteobacteria_comb.tmp_tree
Type of analysis: user tree evaluation
Parameter estimation: approximate (faster)
Parameter estimation uses: neighbor-joining tree (for substitution process and rate variation)

Standard errors (S.E.) are obtained by the curvature method.
The upper and lower bounds of an approximate 95% confidence interval
for parameter or branch length x are x-1.96*S.E. and x+1.96*S.E.


SEQUENCE ALIGNMENT

Input data: 12 sequences with 177 amino acid sites
Number of constant sites: 14 (= 7.9% of all sites)
Number of site patterns: 160
Number of constant site patterns: 6 (= 3.8% of all site patterns)


SUBSTITUTION PROCESS

Model of substitution: VT (Mueller-Vingron 2000)
Amino acid frequencies (user specified):

 pi(A) =   7.8%
 pi(R) =   5.3%
 pi(N) =   4.4%
 pi(D) =   5.3%
 pi(C) =   1.6%
 pi(Q) =   3.7%
 pi(E) =   6.3%
 pi(G) =   7.2%
 pi(H) =   2.4%
 pi(I) =   6.1%
 pi(L) =   9.1%
 pi(K) =   6.0%
 pi(M) =   2.3%
 pi(F) =   4.2%
 pi(P) =   4.6%
 pi(S) =   6.4%
 pi(T) =   5.7%
 pi(W) =   1.3%
 pi(Y) =   3.4%
 pi(V) =   7.1%


AMBIGUOUS CHARACTERS IN THE SEQUENCE (SEQUENCES IN INPUT ORDER)

               gaps  wildcards        sum   % sequence
 NMA1534         27          0         27       15.25%   
 NMB1320         27          0         27       15.25%   
 RSc1310         27          0         27       15.25%   
 DR0102          31          0         31       17.51%   
 aq_2042         28          0         28       15.82%   
 HP0514          27          0         27       15.25%   
 jhp0463         28          0         28       15.82%   
 Cj0664c         30          0         30       16.95%   
 FN1828          28          0         28       15.82%   
 TM0863          28          0         28       15.82%   
 all0579         25          0         25       14.12%   
 sll1244          5          0          5        2.82%   
 -------------------------------------------------------
 Sum            311          0        311       14.64%   


The table above shows the amount of gaps ('-') and other 'wildcard'
characters ('X', '?', etc.) and their percentage of the 177 columns
in the alignment.
Sequences with more than 50% ambiguous characters are marked with a '!' and 
should be checked, whether they have sufficient overlap to other sequences.
Sequences with 100% ambiguous characters do not hold any phylogenetic
information and had to be discarded from the analysis.


SEQUENCE COMPOSITION (SEQUENCES IN INPUT ORDER)

              5% chi-square test  p-value
 NMA1534           failed           0.02%  
 NMB1320           failed           0.01%  
 RSc1310           passed          10.44%  
 DR0102            passed          51.44%  
 aq_2042           failed           0.00%  
 HP0514            failed           0.00%  
 jhp0463           failed           0.00%  
 Cj0664c           failed           0.00%  
 FN1828            failed           0.00%  
 TM0863            failed           0.00%  
 all0579           failed           1.87%  
 sll1244           passed           5.17%  

The chi-square tests compares the amino acid composition of each sequence
to the frequency distribution assumed in the maximum likelihood model.


IDENTICAL SEQUENCES

The sequences in each of the following groups are all identical. To speed
up computation please remove all but one of each group from the data set.

 All sequences are unique.


MAXIMUM LIKELIHOOD DISTANCES

Maximum likelihood distances are computed using the selected model of
substitution and rate heterogeneity.

  12
NMA1534     0.00000  0.00648  0.47835  1.02454  1.01789  1.24860  1.27750
            1.30947  1.12673  1.38985  1.13813  1.44968
NMB1320     0.00648  0.00000  0.47928  1.01230  1.03075  1.25148  1.28037
            1.31252  1.12931  1.39032  1.14066  1.45141
RSc1310     0.47835  0.47928  0.00000  0.95643  1.05817  1.19697  1.19976
            1.26113  1.19605  1.50872  1.31744  1.55059
DR0102      1.02454  1.01230  0.95643  0.00000  1.02553  1.33001  1.34110
            1.42192  1.26392  1.34123  1.29013  1.36874
aq_2042     1.01789  1.03075  1.05817  1.02553  0.00000  1.21601  1.22482
            1.12277  1.08910  1.09453  1.14222  1.19145
HP0514      1.24860  1.25148  1.19697  1.33001  1.21601  0.00000  0.01306
            0.62183  0.93754  1.18677  1.25955  1.33967
jhp0463     1.27750  1.28037  1.19976  1.34110  1.22482  0.01306  0.00000
            0.61014  0.94003  1.19755  1.26001  1.35873
Cj0664c     1.30947  1.31252  1.26113  1.42192  1.12277  0.62183  0.61014
            0.00000  1.02951  1.19178  1.26632  1.33560
FN1828      1.12673  1.12931  1.19605  1.26392  1.08910  0.93754  0.94003
            1.02951  0.00000  1.12908  1.06698  1.34895
TM0863      1.38985  1.39032  1.50872  1.34123  1.09453  1.18677  1.19755
            1.19178  1.12908  0.00000  1.24660  1.29644
all0579     1.13813  1.14066  1.31744  1.29013  1.14222  1.25955  1.26001
            1.26632  1.06698  1.24660  0.00000  0.58393
sll1244     1.44968  1.45141  1.55059  1.36874  1.19145  1.33967  1.35873
            1.33560  1.34895  1.29644  0.58393  0.00000

Average distance (over all possible pairs of sequences):  1.13446


RATE HETEROGENEITY

Model of rate heterogeneity: uniform rate


TREE SEARCH

2 tree topologies were specified by the user.


MAXIMUM LIKELIHOOD BRANCH LENGTHS OF USER DEFINED TREE # 1 (NO CLOCK)

Branch lengths are computed using the selected model of
substitution and rate heterogeneity.


                                  :-6 HP0514
                          :------13
                          :       :-7 jhp0463
                 :-------14
                 :        :------8 Cj0664c
       :--------20
       :         :     :----------9 FN1828
       :         :  :-15
       :         :  :  :------------4 DR0102
       :         :-19
       :            :       :------------10 TM0863
       :            :   :--16
       :            :   :   :--------5 aq_2042
       :            :--18
       :                :          :---11 all0579
       :                :---------17
       :                           :--------12 sll1244
 :----21
 :     :------3 RSc1310
 :
 :-2 NMB1320
 :
 :-1 NMA1534
 

         branch  length     S.E.   branch  length     S.E.
NMA1534       1  0.00001  0.00343      13  0.30807  0.06476
NMB1320       2  0.00647  0.00648      14  0.39378  0.07984
RSc1310       3  0.29440  0.05856      15  0.00024  0.02472
DR0102        4  0.68162  0.09565      16  0.09598  0.05574
aq_2042       5  0.44599  0.08053      17  0.48363  0.08624
HP0514        6  0.01312  0.00929      18  0.11372  0.05428
jhp0463       7  0.00001  0.00161      19  0.02499  0.03816
Cj0664c       8  0.31819  0.06511      20  0.42059  0.07791
FN1828        9  0.55139  0.08645      21  0.19663  0.05111
TM0863       10  0.68236  0.10211
all0579      11  0.15280  0.05315     8 iterations until convergence
sll1244      12  0.43322  0.07026     log L: -3090.59

WARNING --- at least one branch length is close to an internal boundary!


Unrooted user defined tree with maximum likelihood branch lengths
(in CLUSTAL W notation):

(NMA1534:0.00001,((((HP0514:0.01312,jhp0463:0.00001)100:0.30807,Cj0664c:0.31819)
100:0.39378,((FN1828:0.55139,DR0102:0.68162)61:0.00024,((TM0863:0.68236,
aq_2042:0.44599)100:0.09598,(all0579:0.15280,sll1244:0.43322)99:0.48363)
56:0.11372)71:0.02499)99:0.42059,RSc1310:0.29440)100:0.19663,NMB1320:0.00647);


MAXIMUM LIKELIHOOD BRANCH LENGTHS OF USER DEFINED TREE # 2 (NO CLOCK)

Branch lengths are computed using the selected model of
substitution and rate heterogeneity.


                                               :-6 HP0514
                                       :------13
                                       :       :-7 jhp0463
                               :------14
                               :       :------8 Cj0664c
                          :---15
                          :    :--------9 FN1828
                    :----18
                    :     :             :----11 all0579
                    :     :   :--------16
                    :     :   :         :--------12 sll1244
                    :     :--17
                    :         :-----------10 TM0863
               :---19
               :    :--------5 aq_2042
       :------20
       :       :----------4 DR0102
 :----21
 :     :-----3 RSc1310
 :
 :-2 NMB1320
 :
 :-1 NMA1534
 

         branch  length     S.E.   branch  length     S.E.
NMA1534       1  0.00001  0.00164      13  0.31006  0.06449
NMB1320       2  0.00647  0.00648      14  0.30475  0.07305
RSc1310       3  0.25765  0.05666      15  0.12635  0.05989
DR0102        4  0.55199  0.08741      16  0.41153  0.08159
aq_2042       5  0.43089  0.07867      17  0.06145  0.05296
HP0514        6  0.01314  0.00931      18  0.22303  0.06796
jhp0463       7  0.00001  0.00159      19  0.14968  0.06775
Cj0664c       8  0.31344  0.06410      20  0.31635  0.07357
FN1828        9  0.44285  0.08012      21  0.23074  0.05374
TM0863       10  0.62379  0.09735
all0579      11  0.17886  0.05436     9 iterations until convergence
sll1244      12  0.40859  0.06902     log L: -3069.30

WARNING --- at least one branch length is close to an internal boundary!


Unrooted user defined tree with maximum likelihood branch lengths
(in CLUSTAL W notation):

(NMA1534:0.00001,(((((((HP0514:0.01314,jhp0463:0.00001)100:0.31006,
Cj0664c:0.31344)94:0.30475,FN1828:0.44285)76:0.12635,((all0579:0.17886,
sll1244:0.40859)81:0.41153,TM0863:0.62379)53:0.06145)87:0.22303,
aq_2042:0.43089)80:0.14968,DR0102:0.55199)100:0.31635,RSc1310:0.25765)
100:0.23074,NMB1320:0.00647);


COMPARISON OF USER TREES (NO CLOCK)

Tree   log L   difference    S.E.      p-1sKH     p-SH       c-ELW      2sKH
-------------------------------------------------------------------------------
 1   -3090.59    21.29       11.13    0.0320 -   0.0320 -   0.0232 -       +
 2   -3069.30     0.00  <---- best    1.0000 +   1.0000 +   0.9768 +    best

The columns show the results and p-values of the following tests:
1sKH - one sided KH test based on pairwise SH tests (Shimodaira-Hasegawa
       2000, Goldman et al., 2001, Kishino-Hasegawa 1989)
SH   - Shimodaira-Hasegawa test (2000)
ELW  - Expected Likelihood Weight (Strimmer-Rambaut 2002)
2sKH - two sided Kishino-Hasegawa test (1989)

Plus signs denote the confidence sets. Minus signs denote significant
exclusion. All tests used 5% significance level. 1sKH, SH, and ELW
performed 1000 resamplings using the RELL method.


TIME STAMP

Date and time: Tue Sep  4 19:30:15 2007
Runtime (excl. input) : 1 seconds (= 0.0 minutes = 0.0 hours)
Runtime (incl. input) : 1 seconds (= 0.0 minutes = 0.0 hours)
