# Supplementary material for: Horizontal Gene Transfers in prokaryotes show differential preferences for metabolic and translational genes
Source: BMC Evol Biol. 2009 Jan 10;9:9. doi: 10.1186/1471-2148-9-9 (PMC2651853; doi:10.1186/1471-2148-9-9)
Supplement: Additional file 6 — Likelihood based tree comparisons. All likelihood based tree comparison outputs are provided. [file 1471-2148-9-9-S6.zip › puzzle/COG0363_BB0152_YPO2627]

TREE-PUZZLE 5.1.pl25

Input file name: /scratch/local/kanhere/COG0363_Chlam-Spir_gamma_comb.infile
User tree file name: /scratch/local/kanhere/COG0363_Chlam-Spir_gamma_comb.tmp_tree
Type of analysis: user tree evaluation
Parameter estimation: approximate (faster)
Parameter estimation uses: neighbor-joining tree (for substitution process and rate variation)

Standard errors (S.E.) are obtained by the curvature method.
The upper and lower bounds of an approximate 95% confidence interval
for parameter or branch length x are x-1.96*S.E. and x+1.96*S.E.


SEQUENCE ALIGNMENT

Input data: 21 sequences with 293 amino acid sites
Number of constant sites: 5 (= 1.7% of all sites)
Number of site patterns: 291
Number of constant site patterns: 3 (= 1.0% of all site patterns)


SUBSTITUTION PROCESS

Model of substitution: VT (Mueller-Vingron 2000)
Amino acid frequencies (user specified):

 pi(A) =   7.8%
 pi(R) =   5.3%
 pi(N) =   4.4%
 pi(D) =   5.3%
 pi(C) =   1.6%
 pi(Q) =   3.7%
 pi(E) =   6.3%
 pi(G) =   7.2%
 pi(H) =   2.4%
 pi(I) =   6.1%
 pi(L) =   9.1%
 pi(K) =   6.0%
 pi(M) =   2.3%
 pi(F) =   4.2%
 pi(P) =   4.6%
 pi(S) =   6.4%
 pi(T) =   5.7%
 pi(W) =   1.3%
 pi(Y) =   3.4%
 pi(V) =   7.1%


AMBIGUOUS CHARACTERS IN THE SEQUENCE (SEQUENCES IN INPUT ORDER)

               gaps  wildcards        sum   % sequence
 ECs0708         27          0         27        9.22%   
 nagB            27          0         27        9.22%   
 ZnagB           27          2         29        9.90%   
 STM0684         27          0         27        9.22%   
 YPO2627         27          0         27        9.22%   
 HI0141          23          0         23        7.85%   
 PM0875          26          0         26        8.87%   
 VCA1025         27          0         27        9.22%   
 BB0152          25          0         25        8.53%   
 ZagaIm          42          2         44       15.02%   
 agaI            42          0         42       14.33%   
 CPn0239         35          0         35       11.95%   
 CT186           37          0         37       12.63%   
 HI0556         130          0        130       44.37%   
 PM1550          80          0         80       27.30%   
 VCA0897         55          0         55       18.77%   
 TP0477          52          0         52       17.75%   
 PA3182          55          0         55       18.77%   
 XF1063          54          0         54       18.43%   
 yieK            80          0         80       27.30%   
 BB0222          58          0         58       19.80%   
 -------------------------------------------------------
 Sum            956          4        960       15.60%   


The table above shows the amount of gaps ('-') and other 'wildcard'
characters ('X', '?', etc.) and their percentage of the 293 columns
in the alignment.
Sequences with more than 50% ambiguous characters are marked with a '!' and 
should be checked, whether they have sufficient overlap to other sequences.
Sequences with 100% ambiguous characters do not hold any phylogenetic
information and had to be discarded from the analysis.


SEQUENCE COMPOSITION (SEQUENCES IN INPUT ORDER)

              5% chi-square test  p-value
 ECs0708           passed          83.87%  
 nagB              passed          83.87%  
 ZnagB             passed          83.71%  
 STM0684           passed          60.88%  
 YPO2627           passed          51.04%  
 HI0141            passed          69.15%  
 PM0875            passed          93.42%  
 VCA1025           passed          83.05%  
 BB0152            failed           0.00%  
 ZagaIm            failed           4.12%  
 agaI              failed           3.82%  
 CPn0239           passed          17.95%  
 CT186             passed          92.39%  
 HI0556            passed          48.95%  
 PM1550            passed          17.28%  
 VCA0897           passed           9.81%  
 TP0477            failed           2.71%  
 PA3182            failed           0.00%  
 XF1063            failed           0.04%  
 yieK              passed          90.69%  
 BB0222            failed           0.00%  

The chi-square tests compares the amino acid composition of each sequence
to the frequency distribution assumed in the maximum likelihood model.


IDENTICAL SEQUENCES

The sequences in each of the following groups are all identical. To speed
up computation please remove all but one of each group from the data set.

ECs0708, nagB, ZnagB.


MAXIMUM LIKELIHOOD DISTANCES

Maximum likelihood distances are computed using the selected model of
substitution and rate heterogeneity.

  21
ECs0708     0.00000  0.00000  0.00000  0.04582  0.15447  0.32337  0.26688
            0.22792  0.52310  1.64435  1.63799  2.76869  2.78772  2.09803
            2.08784  2.38031  2.81859  2.80308  3.11743  1.70750  2.82017
nagB        0.00000  0.00000  0.00000  0.04582  0.15447  0.32337  0.26688
            0.22792  0.52310  1.64435  1.63799  2.76869  2.78772  2.09803
            2.08784  2.38031  2.81859  2.80308  3.11743  1.70750  2.82017
ZnagB       0.00000  0.00000  0.00000  0.04617  0.15574  0.32625  0.26917
            0.22541  0.52224  1.65478  1.64831  2.74122  2.76013  2.12213
            2.07352  2.36651  2.90028  2.77422  3.12907  1.70315  2.83566
STM0684     0.04582  0.04582  0.04617  0.00000  0.14533  0.31985  0.25674
            0.20978  0.50610  1.66233  1.65597  2.75352  2.83499  2.11998
            2.07790  2.38830  2.82560  2.75958  2.97372  1.66310  2.84594
YPO2627     0.15447  0.15447  0.15574  0.14533  0.00000  0.31184  0.25674
            0.24456  0.51407  1.68232  1.67596  2.81618  2.89935  1.94388
            1.99918  2.30252  2.69967  2.90028  3.32595  1.51741  2.94625
HI0141      0.32337  0.32337  0.32625  0.31985  0.31184  0.00000  0.23349
            0.26388  0.54696  1.62243  1.61762  3.18117  2.94234  2.04387
            2.28764  2.45924  2.82489  3.11362  3.27664  1.63962  2.87194
PM0875      0.26688  0.26688  0.26917  0.25674  0.25674  0.23349  0.00000
            0.21018  0.53279  1.63753  1.63268  2.85860  2.93196  1.98268
            2.24441  2.42313  2.77847  2.99170  3.06499  1.65062  2.79090
VCA1025     0.22792  0.22792  0.22541  0.20978  0.24456  0.26388  0.21018
            0.00000  0.48228  1.58763  1.58297  2.87575  2.86485  2.05490
            2.20102  2.32560  2.91707  2.84868  3.18114  1.60226  2.88043
BB0152      0.52310  0.52310  0.52224  0.50610  0.51407  0.54696  0.53279
            0.48228  0.00000  1.76587  1.75531  2.94008  3.16504  2.29644
            2.09673  2.52146  3.00027  2.80488  3.31291  1.43292  2.66811
ZagaIm      1.64435  1.64435  1.65478  1.66233  1.68232  1.62243  1.63753
            1.58763  1.76587  0.00000  0.01614  2.78275  2.58479  2.38408
            2.12540  2.49641  2.25737  2.57437  2.60870  1.76475  2.59176
agaI        1.63799  1.63799  1.64831  1.65597  1.67596  1.61762  1.63268
            1.58297  1.75531  0.01614  0.00000  2.76941  2.60984  2.37879
            2.12741  2.51056  2.24104  2.53480  2.62615  1.76285  2.63041
CPn0239     2.76869  2.76869  2.74122  2.75352  2.81618  3.18117  2.85860
            2.87575  2.94008  2.78275  2.76941  0.00000  0.70831  1.45179
            1.58382  1.68494  1.73844  2.13417  2.19929  2.45127  2.69526
CT186       2.78772  2.78772  2.76013  2.83499  2.89935  2.94234  2.93196
            2.86485  3.16504  2.58479  2.60984  0.70831  0.00000  1.69152
            1.72957  1.87558  1.82122  2.08177  2.30781  2.60460  2.74911
HI0556      2.09803  2.09803  2.12213  2.11998  1.94388  2.04387  1.98268
            2.05490  2.29644  2.38408  2.37879  1.45179  1.69152  0.00000
            0.17498  0.49210  1.14634  1.93950  2.15281  1.87836  2.19725
PM1550      2.08784  2.08784  2.07352  2.07790  1.99918  2.28764  2.24441
            2.20102  2.09673  2.12540  2.12741  1.58382  1.72957  0.17498
            0.00000  0.43379  1.15469  1.84720  1.93260  1.80044  2.19993
VCA0897     2.38031  2.38031  2.36651  2.38830  2.30252  2.45924  2.42313
            2.32560  2.52146  2.49641  2.51056  1.68494  1.87558  0.49210
            0.43379  0.00000  1.26271  2.11704  1.91746  1.84308  2.20546
TP0477      2.81859  2.81859  2.90028  2.82560  2.69967  2.82489  2.77847
            2.91707  3.00027  2.25737  2.24104  1.73844  1.82122  1.14634
            1.15469  1.26271  0.00000  1.88984  1.96156  2.37967  2.26926
PA3182      2.80308  2.80308  2.77422  2.75958  2.90028  3.11362  2.99170
            2.84868  2.80488  2.57437  2.53480  2.13417  2.08177  1.93950
            1.84720  2.11704  1.88984  0.00000  1.26802  2.66962  2.11918
XF1063      3.11743  3.11743  3.12907  2.97372  3.32595  3.27664  3.06499
            3.18114  3.31291  2.60870  2.62615  2.19929  2.30781  2.15281
            1.93260  1.91746  1.96156  1.26802  0.00000  2.69787  2.46743
yieK        1.70750  1.70750  1.70315  1.66310  1.51741  1.63962  1.65062
            1.60226  1.43292  1.76475  1.76285  2.45127  2.60460  1.87836
            1.80044  1.84308  2.37967  2.66962  2.69787  0.00000  2.42132
BB0222      2.82017  2.82017  2.83566  2.84594  2.94625  2.87194  2.79090
            2.88043  2.66811  2.59176  2.63041  2.69526  2.74911  2.19725
            2.19993  2.20546  2.26926  2.11918  2.46743  2.42132  0.00000

Average distance (over all possible pairs of sequences):  1.92029


RATE HETEROGENEITY

Model of rate heterogeneity: uniform rate


TREE SEARCH

2 tree topologies were specified by the user.


MAXIMUM LIKELIHOOD BRANCH LENGTHS OF USER DEFINED TREE # 1 (NO CLOCK)

Branch lengths are computed using the selected model of
substitution and rate heterogeneity.


       :-1 ECs0708
    :-22
    :  :-------------10 ZagaIm
    :  :
    :  :-3 ZnagB
 :-37
 :  :           :------------------16 VCA0897
 :  :        :-23
 :  :        :  :-8 VCA1025
 :  :     :-34
 :  :     :  :        :--6 HI0141
 :  :     :  :     :-24
 :  :     :  :     :  :---------------14 HI0556
 :  :     :  :  :-26
 :  :     :  :  :  :  :-7 PM0875
 :  :     :  :  :  :-25
 :  :     :  :  :     :-----------------15 PM1550
 :  :     :  :-33
 :  :     :     :               :--9 BB0152
 :  :     :     :            :-27
 :  :     :     :            :  :--------------------21 BB0222
 :  :     :     :         :-28
 :  :     :     :         :  :--------------------17 TP0477
 :  :     :     :      :-30
 :  :     :     :      :  :                    :--12 CPn0239
 :  :     :     :      :  :-------------------29
 :  :     :     :      :                       :----13 CT186
 :  :     :     :   :-31
 :  :     :     :   :  :-----------------------19 XF1063
 :  :     :     :--32
 :  :     :         :--------------------18 PA3182
 :  :  :-35
 :  :  :  :-5 YPO2627
 :  :-36
 :     :-4 STM0684
 :
 :--------------20 yieK
 :
 :-------------11 agaI
 :
 :-2 nagB
 

         branch  length     S.E.   branch  length     S.E.
ECs0708       1  0.00001  0.00286      22  0.00001  0.00248
nagB          2  0.00001  0.00297      23  0.04177  0.01957
ZnagB         3  0.00001  0.00261      24  0.00001  0.00081
STM0684       4  0.01589  0.00937      25  0.00001  0.00182
YPO2627       5  0.08841  0.02026      26  0.03458  0.01653
HI0141        6  0.15671  0.02698      27  0.07519  0.04420
PM0875        7  0.09358  0.02144      28  0.00001  0.00121
VCA1025       8  0.04683  0.02018      29  2.28616  0.25761
BB0152        9  0.19829  0.04642      30  0.00001  0.00153
ZagaIm       10  1.56396  0.14534      31  0.00001  0.00109
agaI         11  1.55600  0.14462      32  0.18613  0.04432
CPn0239      12  0.22594  0.06379      33  0.03496  0.01496
CT186        13  0.48465  0.06651      34  0.08529  0.02121
HI0556       14  1.84454  0.21352      35  0.04971  0.01583
PM1550       15  2.04623  0.21425      36  0.03174  0.01192
VCA0897      16  2.20021  0.23004      37  0.00001  0.00378
TP0477       17  2.46850  0.27059
PA3182       18  2.46416  0.28959
XF1063       19  2.82203  0.34660
yieK         20  1.71067  0.16902     45 iterations until convergence
BB0222       21  2.43715  0.27516     log L: -9528.23

WARNING --- at least one branch length is close to an internal boundary!


Unrooted user defined tree with maximum likelihood branch lengths
(in CLUSTAL W notation):

(nagB:0.00001,((ECs0708:0.00001,ZagaIm:1.56396,ZnagB:0.00001)100:0.00001,
((((VCA0897:2.20021,VCA1025:0.04683)100:0.04177,(((HI0141:0.15671,
HI0556:1.84454)100:0.00001,(PM0875:0.09358,PM1550:2.04623)100:0.00001)
100:0.03458,(((((BB0152:0.19829,BB0222:2.43715)100:0.07519,TP0477:2.46850)
100:0.00001,(CPn0239:0.22594,CT186:0.48465)100:2.28616)100:0.00001,
XF1063:2.82203)98:0.00001,PA3182:2.46416)97:0.18613)78:0.03496)99:0.08529,
YPO2627:0.08841)100:0.04971,STM0684:0.01589)100:0.03174)97:0.00001,
yieK:1.71067,agaI:1.55600);


MAXIMUM LIKELIHOOD BRANCH LENGTHS OF USER DEFINED TREE # 2 (NO CLOCK)

Branch lengths are computed using the selected model of
substitution and rate heterogeneity.


                               :-10 ZagaIm
                      :-------22
                      :        :-11 agaI
              :------32
              :       :                        :-----18 PA3182
              :       :                  :----23
              :       :                  :     :------19 XF1063
              :       :              :--24
              :       :              :   :-----------21 BB0222
              :       :    :--------30
              :       :    :         :             :--12 CPn0239
              :       :    :         :   :--------25
              :       :    :         :   :         :----13 CT186
              :       :    :         :--29
              :       :    :             :            :-14 HI0556
              :       :    :             :         :-26
              :       :    :             :         :  :-15 PM1550
              :       :    :             :   :----27
              :       :    :             :   :     :---16 VCA0897
              :       :    :             :--28
              :       :    :                 :------17 TP0477
              :       :---31
              :            :-----20 yieK
          :--33
          :   :---9 BB0152
       :-36
       :  :     :--6 HI0141
       :  :  :-34
       :  :  :  :-7 PM0875
       :  :-35
       :     :-8 VCA1025
    :-37
    :  :-5 YPO2627
 :-38
 :  :-4 STM0684
 :
 :-2 nagB
 :
 :-3 ZnagB
 :
 :-1 ECs0708
 

         branch  length     S.E.   branch  length     S.E.
ECs0708       1  0.00001  0.00145      22  0.84405  0.11598
nagB          2  0.00001  0.00164      23  0.47319  0.11494
ZnagB         3  0.00001  0.00190      24  0.23063  0.10360
STM0684       4  0.01535  0.00914      25  0.88186  0.12075
YPO2627       5  0.09031  0.02026      26  0.08189  0.03628
HI0141        6  0.15785  0.02699      27  0.38116  0.07600
PM0875        7  0.08621  0.02066      28  0.14491  0.07688
VCA1025       8  0.08561  0.02004      29  0.18736  0.08956
BB0152        9  0.27605  0.04499      30  0.89774  0.15412
ZagaIm       10  0.01536  0.00808      31  0.28972  0.10339
agaI         11  0.00079  0.00715      32  0.64325  0.10527
CPn0239      12  0.22765  0.05676      33  0.15438  0.04109
CT186        13  0.48540  0.06433      34  0.06763  0.01913
HI0556       14  0.10466  0.02929      35  0.02682  0.01522
PM1550       15  0.06889  0.02392      36  0.06657  0.02038
VCA0897      16  0.28834  0.04703      37  0.04789  0.01531
TP0477       17  0.70399  0.09049      38  0.03214  0.01188
PA3182       18  0.58902  0.09688
XF1063       19  0.69190  0.10219
yieK         20  0.60620  0.10949     30 iterations until convergence
BB0222       21  1.33864  0.16264     log L: -7870.86

WARNING --- at least one branch length is close to an internal boundary!


Unrooted user defined tree with maximum likelihood branch lengths
(in CLUSTAL W notation):

(ECs0708:0.00001,((((((ZagaIm:0.01536,agaI:0.00079)100:0.84405,((
((PA3182:0.58902,XF1063:0.69190)72:0.47319,BB0222:1.33864)76:0.23063,
((CPn0239:0.22765,CT186:0.48540)96:0.88186,(((HI0556:0.10466,PM1550:0.06889)
69:0.08189,VCA0897:0.28834)66:0.38116,TP0477:0.70399)64:0.14491)53:0.18736)
99:0.89774,yieK:0.60620)93:0.28972)100:0.64325,BB0152:0.27605)93:0.15438,
((HI0141:0.15785,PM0875:0.08621)69:0.06763,VCA1025:0.08561)80:0.02682)
79:0.06657,YPO2627:0.09031)61:0.04789,STM0684:0.01535)91:0.03214,
nagB:0.00001,ZnagB:0.00001);


COMPARISON OF USER TREES (NO CLOCK)

Tree   log L   difference    S.E.      p-1sKH     p-SH       c-ELW      2sKH
-------------------------------------------------------------------------------
 1   -9528.23  1657.37       79.91    0.0000 -   0.0000 -   0.0000 -       -
 2   -7870.86     0.00  <---- best    1.0000 +   1.0000 +   1.0000 +    best

The columns show the results and p-values of the following tests:
1sKH - one sided KH test based on pairwise SH tests (Shimodaira-Hasegawa
       2000, Goldman et al., 2001, Kishino-Hasegawa 1989)
SH   - Shimodaira-Hasegawa test (2000)
ELW  - Expected Likelihood Weight (Strimmer-Rambaut 2002)
2sKH - two sided Kishino-Hasegawa test (1989)

Plus signs denote the confidence sets. Minus signs denote significant
exclusion. All tests used 5% significance level. 1sKH, SH, and ELW
performed 1000 resamplings using the RELL method.


TIME STAMP

Date and time: Tue Sep  4 19:31:28 2007
Runtime (excl. input) : 7 seconds (= 0.1 minutes = 0.0 hours)
Runtime (incl. input) : 7 seconds (= 0.1 minutes = 0.0 hours)
