# Supplementary material for: Horizontal Gene Transfers in prokaryotes show differential preferences for metabolic and translational genes
Source: BMC Evol Biol. 2009 Jan 10;9:9. doi: 10.1186/1471-2148-9-9 (PMC2651853; doi:10.1186/1471-2148-9-9)
Supplement: Additional file 6 — Likelihood based tree comparisons. All likelihood based tree comparison outputs are provided. [file 1471-2148-9-9-S6.zip › puzzle/COG0371_VNG6270G_STM4108]

TREE-PUZZLE 5.1.pl25

Input file name: /scratch/local/kanhere/COG0371_Archaea_gamma_comb.infile
User tree file name: /scratch/local/kanhere/COG0371_Archaea_gamma_comb.tmp_tree
Type of analysis: user tree evaluation
Parameter estimation: approximate (faster)
Parameter estimation uses: neighbor-joining tree (for substitution process and rate variation)

Standard errors (S.E.) are obtained by the curvature method.
The upper and lower bounds of an approximate 95% confidence interval
for parameter or branch length x are x-1.96*S.E. and x+1.96*S.E.


SEQUENCE ALIGNMENT

Input data: 24 sequences with 402 amino acid sites
Number of constant sites: 16 (= 4.0% of all sites)
Number of site patterns: 392
Number of constant site patterns: 8 (= 2.0% of all site patterns)


SUBSTITUTION PROCESS

Model of substitution: VT (Mueller-Vingron 2000)
Amino acid frequencies (user specified):

 pi(A) =   7.8%
 pi(R) =   5.3%
 pi(N) =   4.4%
 pi(D) =   5.3%
 pi(C) =   1.6%
 pi(Q) =   3.7%
 pi(E) =   6.3%
 pi(G) =   7.2%
 pi(H) =   2.4%
 pi(I) =   6.1%
 pi(L) =   9.1%
 pi(K) =   6.0%
 pi(M) =   2.3%
 pi(F) =   4.2%
 pi(P) =   4.6%
 pi(S) =   6.4%
 pi(T) =   5.7%
 pi(W) =   1.3%
 pi(Y) =   3.4%
 pi(V) =   7.1%


AMBIGUOUS CHARACTERS IN THE SEQUENCE (SEQUENCES IN INPUT ORDER)

               gaps  wildcards        sum   % sequence
 AF1674          51          0         51       12.69%   
 MJ0712          67          0         67       16.67%   
 MA3686          46          0         46       11.44%   
 MTH610          55          0         55       13.68%   
 VNG0406C        50          0         50       12.44%   
 MK1230          49          0         49       12.19%   
 PAB1907         56          0         56       13.93%   
 PH1475          51          0         51       12.69%   
 APE0519         32          0         32        7.96%   
 SSO0760         51          0         51       12.69%   
 TVN1227         50          0         50       12.44%   
 Ta1158          50          0         50       12.44%   
 PAE1685         60          0         60       14.93%   
 ECs4874         22          0         22        5.47%   
 ZgldA           22          0         22        5.47%   
 gldA            22          0         22        5.47%   
 STM4108         35          0         35        8.71%   
 STM3529         33          0         33        8.21%   
 VNG6270G        37          0         37        9.20%   
 ECs0638         40          0         40        9.95%   
 ZybdH           40          0         40        9.95%   
 ybdH            40          0         40        9.95%   
 STM0602         40          0         40        9.95%   
 YPO1556         39          0         39        9.70%   
 -------------------------------------------------------
 Sum           1038          0       1038       10.76%   


The table above shows the amount of gaps ('-') and other 'wildcard'
characters ('X', '?', etc.) and their percentage of the 402 columns
in the alignment.
Sequences with more than 50% ambiguous characters are marked with a '!' and 
should be checked, whether they have sufficient overlap to other sequences.
Sequences with 100% ambiguous characters do not hold any phylogenetic
information and had to be discarded from the analysis.


SEQUENCE COMPOSITION (SEQUENCES IN INPUT ORDER)

              5% chi-square test  p-value
 AF1674            passed          10.40%  
 MJ0712            failed           0.00%  
 MA3686            failed           2.30%  
 MTH610            failed           0.00%  
 VNG0406C          failed           0.00%  
 MK1230            failed           0.05%  
 PAB1907           failed           0.00%  
 PH1475            failed           0.00%  
 APE0519           failed           0.00%  
 SSO0760           failed           0.05%  
 TVN1227           failed           2.57%  
 Ta1158            failed           0.77%  
 PAE1685           failed           0.99%  
 ECs4874           failed           0.01%  
 ZgldA             failed           0.01%  
 gldA              failed           0.00%  
 STM4108           failed           0.02%  
 STM3529           failed           0.05%  
 VNG6270G          failed           0.00%  
 ECs0638           failed           0.04%  
 ZybdH             failed           0.04%  
 ybdH              failed           0.21%  
 STM0602           failed           0.00%  
 YPO1556           failed           0.00%  

The chi-square tests compares the amino acid composition of each sequence
to the frequency distribution assumed in the maximum likelihood model.


IDENTICAL SEQUENCES

The sequences in each of the following groups are all identical. To speed
up computation please remove all but one of each group from the data set.

ECs4874, ZgldA.
ECs0638, ZybdH.


MAXIMUM LIKELIHOOD DISTANCES

Maximum likelihood distances are computed using the selected model of
substitution and rate heterogeneity.

  24
AF1674      0.00000  0.89172  1.07514  0.99892  1.14862  0.95731  1.00530
            0.98871  1.09258  1.17250  1.18397  1.23712  1.15118  2.25028
            2.25028  2.25221  2.20997  2.00219  2.11956  2.61262  2.61262
            2.55447  2.65844  2.56182
MJ0712      0.89172  0.00000  0.92784  0.85917  1.07632  0.91052  0.79071
            0.79492  1.03528  1.07726  1.10150  1.13231  0.98479  2.37792
            2.37792  2.38030  2.38433  2.32860  2.50447  2.41906  2.41906
            2.42012  2.56408  2.51715
MA3686      1.07514  0.92784  0.00000  0.54070  0.67060  0.64473  0.66429
            0.68054  0.83258  0.87213  0.88268  0.87514  0.97682  2.19613
            2.19613  2.19536  2.07968  1.92804  1.99360  2.31304  2.31304
            2.28208  2.29919  2.36866
MTH610      0.99892  0.85917  0.54070  0.00000  0.71683  0.68315  0.63662
            0.65664  0.85705  0.89012  0.92445  0.92867  0.98419  2.07819
            2.07819  2.07742  2.06328  2.19116  2.10733  2.30327  2.30327
            2.27833  2.43119  2.34840
VNG0406C    1.14862  1.07632  0.67060  0.71683  0.00000  0.76646  0.86854
            0.85295  0.88340  1.05113  1.00839  1.03190  1.07968  2.15712
            2.15712  2.15632  2.13404  2.09911  2.05929  2.49637  2.49637
            2.47343  2.64465  2.64461
MK1230      0.95731  0.91052  0.64473  0.68315  0.76646  0.00000  0.61761
            0.65298  0.76665  0.83262  0.92215  0.99149  0.85009  2.26584
            2.26584  2.26501  2.27649  2.03495  1.96447  2.45602  2.45602
            2.43741  2.48319  2.49358
PAB1907     1.00530  0.79071  0.66429  0.63662  0.86854  0.61761  0.00000
            0.13158  0.76693  0.78862  0.90149  0.94540  0.86668  2.04271
            2.04271  2.03934  1.95813  2.11230  2.19103  2.37838  2.37838
            2.36750  2.47445  2.36559
PH1475      0.98871  0.79492  0.68054  0.65664  0.85295  0.65298  0.13158
            0.00000  0.80726  0.80134  0.93241  0.96163  0.89387  2.00476
            2.00476  2.00148  2.00563  2.12841  2.08943  2.34888  2.34888
            2.33846  2.43804  2.37684
APE0519     1.09258  1.03528  0.83258  0.85705  0.88340  0.76665  0.76693
            0.80726  0.00000  0.78668  1.17405  1.20386  0.93792  2.31936
            2.31936  2.32139  2.17213  2.06321  2.06536  2.36037  2.36037
            2.32208  2.31134  2.26144
SSO0760     1.17250  1.07726  0.87213  0.89012  1.05113  0.83262  0.78862
            0.80134  0.78668  0.00000  1.05881  1.11800  0.95337  2.35582
            2.35582  2.35152  2.31265  2.37663  2.38701  2.70837  2.70837
            2.68977  2.67717  2.70069
TVN1227     1.18397  1.10150  0.88268  0.92445  1.00839  0.92215  0.90149
            0.93241  1.17405  1.05881  0.00000  0.22632  1.03141  2.15880
            2.15880  2.16152  2.06578  2.11020  2.16682  2.35428  2.35428
            2.32725  2.29487  2.52614
Ta1158      1.23712  1.13231  0.87514  0.92867  1.03190  0.99149  0.94540
            0.96163  1.20386  1.11800  0.22632  0.00000  0.99442  2.16982
            2.16982  2.16867  2.08448  2.18144  2.06487  2.27298  2.27298
            2.24140  2.27765  2.43470
PAE1685     1.15118  0.98479  0.97682  0.98419  1.07968  0.85009  0.86668
            0.89387  0.93792  0.95337  1.03141  0.99442  0.00000  2.05652
            2.05652  2.05296  1.97380  1.95570  2.10794  2.39885  2.39885
            2.35836  2.60401  2.35263
ECs4874     2.25028  2.37792  2.19613  2.07819  2.15712  2.26584  2.04271
            2.00476  2.31936  2.35582  2.15880  2.16982  2.05652  0.00000
            0.00000  0.00265  0.09188  0.82311  0.80676  1.51387  1.51387
            1.50916  1.59711  1.46382
ZgldA       2.25028  2.37792  2.19613  2.07819  2.15712  2.26584  2.04271
            2.00476  2.31936  2.35582  2.15880  2.16982  2.05652  0.00000
            0.00000  0.00265  0.09188  0.82311  0.80676  1.51387  1.51387
            1.50916  1.59711  1.46382
gldA        2.25221  2.38030  2.19536  2.07742  2.15632  2.26501  2.03934
            2.00148  2.32139  2.35152  2.16152  2.16867  2.05296  0.00265
            0.00265  0.00000  0.08894  0.82374  0.80780  1.51393  1.51393
            1.50922  1.59720  1.46386
STM4108     2.20997  2.38433  2.07968  2.06328  2.13404  2.27649  1.95813
            2.00563  2.17213  2.31265  2.06578  2.08448  1.97380  0.09188
            0.09188  0.08894  0.00000  0.81396  0.81959  1.49387  1.49387
            1.48909  1.56078  1.46681
STM3529     2.00219  2.32860  1.92804  2.19116  2.09911  2.03495  2.11230
            2.12841  2.06321  2.37663  2.11020  2.18144  1.95570  0.82311
            0.82311  0.82374  0.81396  0.00000  0.89889  1.60371  1.60371
            1.58359  1.64321  1.52260
VNG6270G    2.11956  2.50447  1.99360  2.10733  2.05929  1.96447  2.19103
            2.08943  2.06536  2.38701  2.16682  2.06487  2.10794  0.80676
            0.80676  0.80780  0.81959  0.89889  0.00000  1.56682  1.56682
            1.56931  1.58521  1.62320
ECs0638     2.61262  2.41906  2.31304  2.30327  2.49637  2.45602  2.37838
            2.34888  2.36037  2.70837  2.35428  2.27298  2.39885  1.51387
            1.51387  1.51393  1.49387  1.60371  1.56682  0.00000  0.00000
            0.01116  0.20246  0.44656
ZybdH       2.61262  2.41906  2.31304  2.30327  2.49637  2.45602  2.37838
            2.34888  2.36037  2.70837  2.35428  2.27298  2.39885  1.51387
            1.51387  1.51393  1.49387  1.60371  1.56682  0.00000  0.00000
            0.01116  0.20246  0.44656
ybdH        2.55447  2.42012  2.28208  2.27833  2.47343  2.43741  2.36750
            2.33846  2.32208  2.68977  2.32725  2.24140  2.35836  1.50916
            1.50916  1.50922  1.48909  1.58359  1.56931  0.01116  0.01116
            0.00000  0.20788  0.44808
STM0602     2.65844  2.56408  2.29919  2.43119  2.64465  2.48319  2.47445
            2.43804  2.31134  2.67717  2.29487  2.27765  2.60401  1.59711
            1.59711  1.59720  1.56078  1.64321  1.58521  0.20246  0.20246
            0.20788  0.00000  0.43127
YPO1556     2.56182  2.51715  2.36866  2.34840  2.64461  2.49358  2.36559
            2.37684  2.26144  2.70069  2.52614  2.43470  2.35263  1.46382
            1.46382  1.46386  1.46681  1.52260  1.62320  0.44656  0.44656
            0.44808  0.43127  0.00000

Average distance (over all possible pairs of sequences):  1.63998


RATE HETEROGENEITY

Model of rate heterogeneity: uniform rate


TREE SEARCH

2 tree topologies were specified by the user.


MAXIMUM LIKELIHOOD BRANCH LENGTHS OF USER DEFINED TREE # 1 (NO CLOCK)

Branch lengths are computed using the selected model of
substitution and rate heterogeneity.


          :----------------23 STM0602
       :-25
       :  :--------18 STM3529
       :  :
       :  :-17 STM4108
    :-38
    :  :                               :-----9 APE0519
    :  :                            :-26
    :  :                            :  :------13 PAE1685
    :  :                        :--27
    :  :                        :   :-----10 SSO0760
    :  :                     :-31
    :  :                     :  :    :-----2 MJ0712
    :  :                     :  :---28
    :  :                     :  :    :------1 AF1674
    :  :                     :  :
    :  :                     :  :       :-7 PAB1907
    :  :                     :  :  :---29
    :  :                     :  :  :    :-8 PH1475
    :  :                     :  :-30
    :  :                     :     :----6 MK1230
    :  :       :------------36
    :  :       :             :          :-11 TVN1227
    :  :       :             :  :------32
    :  :       :             :  :       :--12 Ta1158
    :  :       :             :-35
    :  :       :                :     :-----5 VNG0406C
    :  :       :                :  :-33
    :  :       :                :  :  :-----------------19 VNG6270G
    :  :       :                :-34
    :  :       :                   :---3 MA3686
    :  :       :                   :
    :  :       :                   :----4 MTH610
    :  :------37
    :          :---------24 YPO1556
 :-40
 :  :  :-16 gldA
 :  :-39
 :     :---------------22 ybdH
 :
 :---------------21 ZybdH
 :
 :-14 ECs4874
 :
 :---------------20 ECs0638
 :
 :-15 ZgldA
 

         branch  length     S.E.   branch  length     S.E.
AF1674        1  0.52627  0.05653      25  0.00001  0.00159
MJ0712        2  0.41338  0.05087      26  0.04489  0.03113
MA3686        3  0.29192  0.03598      27  0.17372  0.03547
MTH610        4  0.31071  0.03695      28  0.28426  0.04659
VNG0406C      5  0.41968  0.04701      29  0.28865  0.03680
MK1230        6  0.33808  0.03895      30  0.02401  0.01867
PAB1907       7  0.04933  0.01566      31  0.08511  0.02808
PH1475        8  0.08480  0.01841      32  0.57445  0.05493
APE0519       9  0.41987  0.04801      33  0.07204  0.03951
SSO0760      10  0.46120  0.04953      34  0.08252  0.02545
TVN1227      11  0.09281  0.02281      35  0.03230  0.02612
Ta1158       12  0.13445  0.02466      36  1.20456  0.12475
PAE1685      13  0.57586  0.05808      37  0.54132  0.08505
ECs4874      14  0.00001  0.00109      38  0.05231  0.01499
ZgldA        15  0.00001  0.00285      39  0.00001  0.00065
gldA         16  0.00001  0.00076      40  0.00264  0.00264
STM4108      17  0.04062  0.01408
STM3529      18  0.80564  0.06388
VNG6270G     19  1.65050  0.14001
ECs0638      20  1.49867  0.11247
ZybdH        21  1.49866  0.11247
ybdH         22  1.49408  0.11199
STM0602      23  1.55609  0.11796     21 iterations until convergence
YPO1556      24  0.88834  0.09758     log L: -15377.38

WARNING --- at least one branch length is close to an internal boundary!


Unrooted user defined tree with maximum likelihood branch lengths
(in CLUSTAL W notation):

(ZgldA:0.00001,(((STM0602:1.55609,STM3529:0.80564,STM4108:0.04062)
100:0.00001,(((((APE0519:0.41987,PAE1685:0.57586)97:0.04489,SSO0760:0.46120)
95:0.17372,(MJ0712:0.41338,AF1674:0.52627)71:0.28426,((PAB1907:0.04933,
PH1475:0.08480)76:0.28865,MK1230:0.33808)62:0.02401)57:0.08511,(
(TVN1227:0.09281,Ta1158:0.13445)100:0.57445,((VNG0406C:0.41968,VNG6270G:1.65050)
85:0.07204,MA3686:0.29192,MTH610:0.31071)55:0.08252)55:0.03230)100:1.20456,
YPO1556:0.88834)97:0.54132)100:0.05231,(gldA:0.00001,ybdH:1.49408)
100:0.00001)81:0.00264,ZybdH:1.49866,ECs4874:0.00001,ECs0638:1.49867);


MAXIMUM LIKELIHOOD BRANCH LENGTHS OF USER DEFINED TREE # 2 (NO CLOCK)

Branch lengths are computed using the selected model of
substitution and rate heterogeneity.


               :-11 TVN1227
      :-------25
      :        :--12 Ta1158
      :
      :                                   :-20 ECs0638
      :                                :-26
      :                                :  :-21 ZybdH
      :                            :--27
      :                            :   :-22 ybdH
      :                        :--28
      :                        :   :--23 STM0602
      :              :--------29
      :              :         :--24 YPO1556
      :-------------35
      :              :                    :-14 ECs4874
      :              :                 :-30
      :              :                 :  :-15 ZgldA
      :              :              :-31
      :              :              :  :-16 gldA
      :              :        :----32
      :              :        :     :-17 STM4108
      :              :     :-33
      :              :     :  :-----19 VNG6270G
      :              :----34
      :                    :-----18 STM3529
      :
      :     :-7 PAB1907
      :----36
      :     :-8 PH1475
 :---40
 :    :      :---3 MA3686
 :    :   :-37
 :    :   :  :---4 MTH610
 :    :--38
 :    :   :-----5 VNG0406C
 :    :
 :    :    :-----9 APE0519
 :    :---39
 :    :    :-----10 SSO0760
 :    :
 :    :----6 MK1230
 :    :
 :    :-------13 PAE1685
 :
 :-----2 MJ0712
 :
 :------1 AF1674
 

         branch  length     S.E.   branch  length     S.E.
AF1674        1  0.51860  0.05585      25  0.63926  0.05762
MJ0712        2  0.41859  0.05084      26  0.00496  0.00406
MA3686        3  0.27363  0.03520      27  0.10849  0.02148
MTH610        4  0.28639  0.03565      28  0.17867  0.03427
VNG0406C      5  0.47443  0.04704      29  0.73066  0.08577
MK1230        6  0.35652  0.03950      30  0.00265  0.00265
PAB1907       7  0.04897  0.01592      31  0.04955  0.01492
PH1475        8  0.08505  0.01856      32  0.37709  0.04621
APE0519       9  0.40650  0.04726      33  0.04086  0.03768
SSO0760      10  0.44831  0.04945      34  0.30958  0.07232
TVN1227      11  0.06915  0.02214      35  1.24312  0.12283
Ta1158       12  0.15833  0.02568      36  0.34217  0.03952
PAE1685      13  0.69205  0.06095      37  0.05098  0.02316
ECs4874      14  0.00001  0.00307      38  0.15634  0.03090
ZgldA        15  0.00001  0.00307      39  0.21732  0.03919
gldA         16  0.00001  0.00208      40  0.28689  0.04637
STM4108      17  0.04083  0.01444
STM3529      18  0.45828  0.05143
VNG6270G     19  0.46321  0.05057
ECs0638      20  0.00001  0.00066
ZybdH        21  0.00001  0.00066
ybdH         22  0.00634  0.00453
STM0602      23  0.10301  0.02113     13 iterations until convergence
YPO1556      24  0.18341  0.03417     log L: -12307.15

WARNING --- at least one branch length is close to an internal boundary!


Unrooted user defined tree with maximum likelihood branch lengths
(in CLUSTAL W notation):

(AF1674:0.51860,((TVN1227:0.06915,Ta1158:0.15833)98:0.63926,(((((
ECs0638:0.00001,ZybdH:0.00001)100:0.00496,ybdH:0.00634)100:0.10849,
STM0602:0.10301)100:0.17867,YPO1556:0.18341)99:0.73066,(((((ECs4874:0.00001,
ZgldA:0.00001)83:0.00265,gldA:0.00001)100:0.04955,STM4108:0.04083)
100:0.37709,VNG6270G:0.46321)88:0.04086,STM3529:0.45828)99:0.30958)
97:1.24312,(PAB1907:0.04897,PH1475:0.08505)88:0.34217,((MA3686:0.27363,
MTH610:0.28639)53:0.05098,VNG0406C:0.47443)81:0.15634,(APE0519:0.40650,
SSO0760:0.44831)54:0.21732,MK1230:0.35652,PAE1685:0.69205)96:0.28689,
MJ0712:0.41859);


COMPARISON OF USER TREES (NO CLOCK)

Tree   log L   difference    S.E.      p-1sKH     p-SH       c-ELW      2sKH
-------------------------------------------------------------------------------
 1  -15377.38  3070.23       95.51    0.0000 -   0.0000 -   0.0000 -       -
 2  -12307.15     0.00  <---- best    1.0000 +   1.0000 +   1.0000 +    best

The columns show the results and p-values of the following tests:
1sKH - one sided KH test based on pairwise SH tests (Shimodaira-Hasegawa
       2000, Goldman et al., 2001, Kishino-Hasegawa 1989)
SH   - Shimodaira-Hasegawa test (2000)
ELW  - Expected Likelihood Weight (Strimmer-Rambaut 2002)
2sKH - two sided Kishino-Hasegawa test (1989)

Plus signs denote the confidence sets. Minus signs denote significant
exclusion. All tests used 5% significance level. 1sKH, SH, and ELW
performed 1000 resamplings using the RELL method.


TIME STAMP

Date and time: Wed Sep  5 17:46:44 2007
Runtime (excl. input) : 3 seconds (= 0.1 minutes = 0.0 hours)
Runtime (incl. input) : 3 seconds (= 0.1 minutes = 0.0 hours)
