# Supplementary material for: Horizontal Gene Transfers in prokaryotes show differential preferences for metabolic and translational genes
Source: BMC Evol Biol. 2009 Jan 10;9:9. doi: 10.1186/1471-2148-9-9 (PMC2651853; doi:10.1186/1471-2148-9-9)
Supplement: Additional file 6 — Likelihood based tree comparisons. All likelihood based tree comparison outputs are provided. [file 1471-2148-9-9-S6.zip › puzzle/COG0376_MA0972_mlr6940]

TREE-PUZZLE 5.1.pl25

Input file name: /scratch/local/kanhere/COG0376_Archaea_alpha_comb.infile
User tree file name: /scratch/local/kanhere/COG0376_Archaea_alpha_comb.tmp_tree
Type of analysis: user tree evaluation
Parameter estimation: approximate (faster)
Parameter estimation uses: neighbor-joining tree (for substitution process and rate variation)

Standard errors (S.E.) are obtained by the curvature method.
The upper and lower bounds of an approximate 95% confidence interval
for parameter or branch length x are x-1.96*S.E. and x+1.96*S.E.


SEQUENCE ALIGNMENT

Input data: 7 sequences with 787 amino acid sites
Number of constant sites: 248 (= 31.5% of all sites)
Number of site patterns: 531
Number of constant site patterns: 19 (= 3.6% of all site patterns)


SUBSTITUTION PROCESS

Model of substitution: VT (Mueller-Vingron 2000)
Amino acid frequencies (user specified):

 pi(A) =   7.8%
 pi(R) =   5.3%
 pi(N) =   4.4%
 pi(D) =   5.3%
 pi(C) =   1.6%
 pi(Q) =   3.7%
 pi(E) =   6.3%
 pi(G) =   7.2%
 pi(H) =   2.4%
 pi(I) =   6.1%
 pi(L) =   9.1%
 pi(K) =   6.0%
 pi(M) =   2.3%
 pi(F) =   4.2%
 pi(P) =   4.6%
 pi(S) =   6.4%
 pi(T) =   5.7%
 pi(W) =   1.3%
 pi(Y) =   3.4%
 pi(V) =   7.1%


AMBIGUOUS CHARACTERS IN THE SEQUENCE (SEQUENCES IN INPUT ORDER)

               gaps  wildcards        sum   % sequence
 CC3043          50          0         50        6.35%   
 SMa2379         60          0         60        7.62%   
 mlr6940         31          0         31        3.94%   
 MA0972          51          0         51        6.48%   
 AGl481          56          0         56        7.12%   
 VNG6294G        67          0         67        8.51%   
 AF2233          46          0         46        5.84%   
 -------------------------------------------------------
 Sum            361          0        361        6.55%   


The table above shows the amount of gaps ('-') and other 'wildcard'
characters ('X', '?', etc.) and their percentage of the 787 columns
in the alignment.
Sequences with more than 50% ambiguous characters are marked with a '!' and 
should be checked, whether they have sufficient overlap to other sequences.
Sequences with 100% ambiguous characters do not hold any phylogenetic
information and had to be discarded from the analysis.


SEQUENCE COMPOSITION (SEQUENCES IN INPUT ORDER)

              5% chi-square test  p-value
 CC3043            failed           0.00%  
 SMa2379           failed           0.00%  
 mlr6940           failed           0.00%  
 MA0972            failed           0.00%  
 AGl481            failed           0.00%  
 VNG6294G          failed           0.00%  
 AF2233            failed           0.00%  

The chi-square tests compares the amino acid composition of each sequence
to the frequency distribution assumed in the maximum likelihood model.


IDENTICAL SEQUENCES

The sequences in each of the following groups are all identical. To speed
up computation please remove all but one of each group from the data set.

 All sequences are unique.


MAXIMUM LIKELIHOOD DISTANCES

Maximum likelihood distances are computed using the selected model of
substitution and rate heterogeneity.

  7
CC3043      0.00000  0.30427  0.31931  0.39091  0.60227  0.62198  0.59580
SMa2379     0.30427  0.00000  0.29143  0.32070  0.52004  0.61373  0.61438
mlr6940     0.31931  0.29143  0.00000  0.28898  0.58408  0.57250  0.59169
MA0972      0.39091  0.32070  0.28898  0.00000  0.58005  0.54837  0.54057
AGl481      0.60227  0.52004  0.58408  0.58005  0.00000  0.76001  0.77957
VNG6294G    0.62198  0.61373  0.57250  0.54837  0.76001  0.00000  0.64275
AF2233      0.59580  0.61438  0.59169  0.54057  0.77957  0.64275  0.00000

Average distance (over all possible pairs of sequences):  0.52778


RATE HETEROGENEITY

Model of rate heterogeneity: uniform rate


TREE SEARCH

2 tree topologies were specified by the user.


MAXIMUM LIKELIHOOD BRANCH LENGTHS OF USER DEFINED TREE # 1 (NO CLOCK)

Branch lengths are computed using the selected model of
substitution and rate heterogeneity.


                 :----------------7 AF2233
              :--8
              :  :-----4 MA0972
         :----9
         :    :----------------6 VNG6294G
      :-10
      :  :--------1 CC3043
 :---11
 :    :-----3 mlr6940
 :
 :---------------5 AGl481
 :
 :----2 SMa2379
 

         branch  length     S.E.   branch  length     S.E.
CC3043        1  0.20968  0.01989       8  0.02804  0.01093
SMa2379       2  0.11322  0.01585       9  0.07219  0.01447
mlr6940       3  0.13977  0.01633      10  0.00541  0.00731
MA0972        4  0.12360  0.01649      11  0.07170  0.01405
AGl481        5  0.43482  0.03023
VNG6294G      6  0.44119  0.03073     8 iterations until convergence
AF2233        7  0.44029  0.03077     log L: -7943.15


Unrooted user defined tree with maximum likelihood branch lengths
(in CLUSTAL W notation):

(SMa2379:0.11322,((((AF2233:0.44029,MA0972:0.12360)96:0.02804,VNG6294G:0.44119)
100:0.07219,CC3043:0.20968)100:0.00541,mlr6940:0.13977)51:0.07170,
AGl481:0.43482);


MAXIMUM LIKELIHOOD BRANCH LENGTHS OF USER DEFINED TREE # 2 (NO CLOCK)

Branch lengths are computed using the selected model of
substitution and rate heterogeneity.


                    :------------6 VNG6294G
             :------8
             :      :------------7 AF2233
         :---9
         :   :-----4 MA0972
     :--10
     :   :----------------5 AGl481
 :--11
 :   :-----3 mlr6940
 :
 :-----2 SMa2379
 :
 :-------1 CC3043
 

         branch  length     S.E.   branch  length     S.E.
CC3043        1  0.19240  0.01911       8  0.14339  0.02105
SMa2379       2  0.14035  0.01658       9  0.03468  0.01195
mlr6940       3  0.12465  0.01553      10  0.04696  0.01163
MA0972        4  0.12096  0.01595      11  0.05711  0.01246
AGl481        5  0.44777  0.03074
VNG6294G      6  0.34708  0.02839     9 iterations until convergence
AF2233        7  0.34689  0.02849     log L: -7878.58


Unrooted user defined tree with maximum likelihood branch lengths
(in CLUSTAL W notation):

(CC3043:0.19240,((((VNG6294G:0.34708,AF2233:0.34689)100:0.14339,MA0972:0.12096)
58:0.03468,AGl481:0.44777)81:0.04696,mlr6940:0.12465)72:0.05711,SMa2379:0.14035);


COMPARISON OF USER TREES (NO CLOCK)

Tree   log L   difference    S.E.      p-1sKH     p-SH       c-ELW      2sKH
-------------------------------------------------------------------------------
 1   -7943.15    64.58       20.89    0.0000 -   0.0010 -   0.0023 -       -
 2   -7878.58     0.00  <---- best    1.0000 +   1.0000 +   0.9977 +    best

The columns show the results and p-values of the following tests:
1sKH - one sided KH test based on pairwise SH tests (Shimodaira-Hasegawa
       2000, Goldman et al., 2001, Kishino-Hasegawa 1989)
SH   - Shimodaira-Hasegawa test (2000)
ELW  - Expected Likelihood Weight (Strimmer-Rambaut 2002)
2sKH - two sided Kishino-Hasegawa test (1989)

Plus signs denote the confidence sets. Minus signs denote significant
exclusion. All tests used 5% significance level. 1sKH, SH, and ELW
performed 1000 resamplings using the RELL method.


TIME STAMP

Date and time: Tue Sep  4 18:48:33 2007
Runtime (excl. input) : 0 seconds (= 0.0 minutes = 0.0 hours)
Runtime (incl. input) : 0 seconds (= 0.0 minutes = 0.0 hours)
