# Supplementary material for: Horizontal Gene Transfers in prokaryotes show differential preferences for metabolic and translational genes
Source: BMC Evol Biol. 2009 Jan 10;9:9. doi: 10.1186/1471-2148-9-9 (PMC2651853; doi:10.1186/1471-2148-9-9)
Supplement: Additional file 6 — Likelihood based tree comparisons. All likelihood based tree comparison outputs are provided. [file 1471-2148-9-9-S6.zip › puzzle/COG0378_FN0129_MA1228]

TREE-PUZZLE 5.1.pl25

Input file name: /scratch/local/kanhere/COG0378_Bacteria_Archaea_comb.infile
User tree file name: /scratch/local/kanhere/COG0378_Bacteria_Archaea_comb.tmp_tree
Type of analysis: user tree evaluation
Parameter estimation: approximate (faster)
Parameter estimation uses: neighbor-joining tree (for substitution process and rate variation)

Standard errors (S.E.) are obtained by the curvature method.
The upper and lower bounds of an approximate 95% confidence interval
for parameter or branch length x are x-1.96*S.E. and x+1.96*S.E.


SEQUENCE ALIGNMENT

Input data: 19 sequences with 340 amino acid sites
Number of constant sites: 10 (= 2.9% of all sites)
Number of site patterns: 327
Number of constant site patterns: 5 (= 1.5% of all site patterns)


SUBSTITUTION PROCESS

Model of substitution: VT (Mueller-Vingron 2000)
Amino acid frequencies (user specified):

 pi(A) =   7.8%
 pi(R) =   5.3%
 pi(N) =   4.4%
 pi(D) =   5.3%
 pi(C) =   1.6%
 pi(Q) =   3.7%
 pi(E) =   6.3%
 pi(G) =   7.2%
 pi(H) =   2.4%
 pi(I) =   6.1%
 pi(L) =   9.1%
 pi(K) =   6.0%
 pi(M) =   2.3%
 pi(F) =   4.2%
 pi(P) =   4.6%
 pi(S) =   6.4%
 pi(T) =   5.7%
 pi(W) =   1.3%
 pi(Y) =   3.4%
 pi(V) =   7.1%


AMBIGUOUS CHARACTERS IN THE SEQUENCE (SEQUENCES IN INPUT ORDER)

               gaps  wildcards        sum   % sequence
 alr0735        140          0        140       41.18%   
 sll0643        134          0        134       39.41%   
 DRA0312        127          0        127       37.35%   
 alr0700         59          0         59       17.35%   
 aq_671          81          0         81       23.82%   
 sll1079        111          0        111       32.65%   
 DRA0315        121          0        121       35.59%   
 sll1432         55          0         55       16.18%   
 MJ0442         119          0        119       35.00%   
 MTH782         123          0        123       36.18%   
 MA1137         117          0        117       34.41%   
 MK1546         122          0        122       35.88%   
 AF1368         119          0        119       35.00%   
 FN0129         109          0        109       32.06%   
 MA1228         110          0        110       32.35%   
 MA1272         109          0        109       32.06%   
 MJ0120         107          0        107       31.47%   
 MTH1672        104          0        104       30.59%   
 MK0810         104          0        104       30.59%   
 -------------------------------------------------------
 Sum           2071          0       2071       32.06%   


The table above shows the amount of gaps ('-') and other 'wildcard'
characters ('X', '?', etc.) and their percentage of the 340 columns
in the alignment.
Sequences with more than 50% ambiguous characters are marked with a '!' and 
should be checked, whether they have sufficient overlap to other sequences.
Sequences with 100% ambiguous characters do not hold any phylogenetic
information and had to be discarded from the analysis.


SEQUENCE COMPOSITION (SEQUENCES IN INPUT ORDER)

              5% chi-square test  p-value
 alr0735           passed          60.55%  
 sll0643           passed          18.08%  
 DRA0312           passed           9.22%  
 alr0700           failed           0.28%  
 aq_671            failed           0.20%  
 sll1079           passed          67.84%  
 DRA0315           failed           0.23%  
 sll1432           failed           0.08%  
 MJ0442            failed           0.00%  
 MTH782            failed           0.04%  
 MA1137            failed           0.14%  
 MK1546            failed           0.10%  
 AF1368            failed           2.90%  
 FN0129            passed           9.78%  
 MA1228            passed          22.42%  
 MA1272            passed          66.48%  
 MJ0120            failed           1.69%  
 MTH1672           passed          21.91%  
 MK0810            failed           0.00%  

The chi-square tests compares the amino acid composition of each sequence
to the frequency distribution assumed in the maximum likelihood model.


IDENTICAL SEQUENCES

The sequences in each of the following groups are all identical. To speed
up computation please remove all but one of each group from the data set.

 All sequences are unique.


MAXIMUM LIKELIHOOD DISTANCES

Maximum likelihood distances are computed using the selected model of
substitution and rate heterogeneity.

  19
alr0735     0.00000  0.23925  0.53440  1.88655  1.65160  1.70321  1.69524
            1.85734  1.30633  1.38016  1.45539  1.39169  1.63319  1.89300
            1.89418  1.84994  1.97385  1.99575  2.00727
sll0643     0.23925  0.00000  0.51064  2.03888  1.76773  1.80280  1.70992
            1.80042  1.41792  1.50921  1.57973  1.55368  1.77822  2.26904
            2.08188  1.99269  2.29122  2.27584  2.23629
DRA0312     0.53440  0.51064  0.00000  1.92626  1.84516  1.88542  1.70750
            1.99549  1.55109  1.55461  1.73200  1.56532  1.80900  2.18460
            2.14319  2.12134  2.40996  2.35870  2.07187
alr0700     1.88655  2.03888  1.92626  0.00000  0.79686  0.86783  0.94558
            1.01573  1.11661  1.18932  1.19081  1.21882  1.11239  1.92333
            2.18950  1.90813  2.01118  2.05044  2.15385
aq_671      1.65160  1.76773  1.84516  0.79686  0.00000  0.71466  0.78953
            0.91126  0.94968  0.97873  1.01202  1.03309  0.98078  1.86665
            1.76887  1.73260  1.97436  1.93170  1.89059
sll1079     1.70321  1.80280  1.88542  0.86783  0.71466  0.00000  0.83945
            0.99109  1.07859  1.03968  1.04138  1.10706  1.06239  1.80033
            1.94836  1.90430  2.06089  2.02658  2.05861
DRA0315     1.69524  1.70992  1.70750  0.94558  0.78953  0.83945  0.00000
            0.74822  1.03491  1.09435  0.99011  1.17799  1.05643  1.89003
            2.00195  1.92132  1.90580  1.79046  1.96715
sll1432     1.85734  1.80042  1.99549  1.01573  0.91126  0.99109  0.74822
            0.00000  1.16427  1.19580  1.05473  1.25852  1.14785  2.06060
            2.10667  1.91010  2.08445  2.08704  2.19447
MJ0442      1.30633  1.41792  1.55109  1.11661  0.94968  1.07859  1.03491
            1.16427  0.00000  0.46839  0.62380  0.71299  0.66501  1.75307
            1.79395  1.86284  1.84542  1.96376  1.85023
MTH782      1.38016  1.50921  1.55461  1.18932  0.97873  1.03968  1.09435
            1.19580  0.46839  0.00000  0.64954  0.61398  0.64219  1.67872
            1.74159  1.76523  1.70679  1.84994  1.69115
MA1137      1.45539  1.57973  1.73200  1.19081  1.01202  1.04138  0.99011
            1.05473  0.62380  0.64954  0.00000  0.79887  0.86429  2.06217
            2.14987  2.15705  2.04664  1.96187  1.89393
MK1546      1.39169  1.55368  1.56532  1.21882  1.03309  1.10706  1.17799
            1.25852  0.71299  0.61398  0.79887  0.00000  0.84721  1.96868
            1.86239  1.76964  1.73680  1.82038  1.59187
AF1368      1.63319  1.77822  1.80900  1.11239  0.98078  1.06239  1.05643
            1.14785  0.66501  0.64219  0.86429  0.84721  0.00000  1.97277
            2.02237  1.90000  2.02766  2.06509  1.94512
FN0129      1.89300  2.26904  2.18460  1.92333  1.86665  1.80033  1.89003
            2.06060  1.75307  1.67872  2.06217  1.96868  1.97277  0.00000
            0.48320  0.52652  0.76720  0.78545  0.86975
MA1228      1.89418  2.08188  2.14319  2.18950  1.76887  1.94836  2.00195
            2.10667  1.79395  1.74159  2.14987  1.86239  2.02237  0.48320
            0.00000  0.52321  0.79105  0.79805  1.03211
MA1272      1.84994  1.99269  2.12134  1.90813  1.73260  1.90430  1.92132
            1.91010  1.86284  1.76523  2.15705  1.76964  1.90000  0.52652
            0.52321  0.00000  0.83113  0.87092  0.99566
MJ0120      1.97385  2.29122  2.40996  2.01118  1.97436  2.06089  1.90580
            2.08445  1.84542  1.70679  2.04664  1.73680  2.02766  0.76720
            0.79105  0.83113  0.00000  0.33147  0.55461
MTH1672     1.99575  2.27584  2.35870  2.05044  1.93170  2.02658  1.79046
            2.08704  1.96376  1.84994  1.96187  1.82038  2.06509  0.78545
            0.79805  0.87092  0.33147  0.00000  0.57223
MK0810      2.00727  2.23629  2.07187  2.15385  1.89059  2.05861  1.96715
            2.19447  1.85023  1.69115  1.89393  1.59187  1.94512  0.86975
            1.03211  0.99566  0.55461  0.57223  0.00000

Average distance (over all possible pairs of sequences):  1.51420


RATE HETEROGENEITY

Model of rate heterogeneity: uniform rate


TREE SEARCH

2 tree topologies were specified by the user.


MAXIMUM LIKELIHOOD BRANCH LENGTHS OF USER DEFINED TREE # 1 (NO CLOCK)

Branch lengths are computed using the selected model of
substitution and rate heterogeneity.


                     :-------------2 sll0643
                  :-20
                  :  :-------6 sll1079
                  :  :
                  :  :--------8 sll1432
               :-22
               :  :  :--------4 alr0700
               :  :-21
               :     :------------1 alr0735
            :-25
            :  :     :--------------3 DRA0312
            :  :  :-23
            :  :  :  :------7 DRA0315
            :  :-24
            :     :--------------14 FN0129
    :------26
    :       :-----5 aq_671
 :-32
 :  :     :--------18 MTH1672
 :  :  :-27
 :  :  :  :------10 MTH782
 :  :-29
 :  :  :       :--------------11 MA1137
 :  :  :------28
 :  :          :----15 MA1228
 :  :          :
 :  :          :----16 MA1272
 :  :
 :  :     :--------17 MJ0120
 :  :  :-30
 :  :  :  :------9 MJ0442
 :  :-31
 :     :--------13 AF1368
 :
 :--------12 MK1546
 :
 :--------19 MK0810
 

         branch  length     S.E.   branch  length     S.E.
alr0735       1  1.01506  0.11523      20  0.00001  0.00172
sll0643       2  1.11508  0.12353      21  0.00001  0.00100
DRA0312       3  1.18924  0.13208      22  0.07420  0.03487
alr0700       4  0.63631  0.06988      23  0.02427  0.04182
aq_671        5  0.38251  0.05484      24  0.00001  0.00157
sll1079       6  0.58170  0.06947      25  0.06386  0.03761
DRA0315       7  0.48552  0.06582      26  0.47792  0.06575
sll1432       8  0.64843  0.07031      27  0.00001  0.00193
MJ0442        9  0.49023  0.06237      28  0.49673  0.06930
MTH782       10  0.50237  0.06388      29  0.00001  0.00059
MA1137       11  1.20712  0.13434      30  0.00001  0.00069
MK1546       12  0.63358  0.07420      31  0.00001  0.00066
AF1368       13  0.66041  0.07530      32  0.00740  0.02443
FN0129       14  1.19555  0.12734
MA1228       15  0.30169  0.05311
MA1272       16  0.35860  0.05680
MJ0120       17  0.63397  0.07317
MTH1672      18  0.67543  0.07493     27 iterations until convergence
MK0810       19  0.69383  0.07688     log L: -9632.09

WARNING --- at least one branch length is close to an internal boundary!


Unrooted user defined tree with maximum likelihood branch lengths
(in CLUSTAL W notation):

(MK0810:0.69383,(((((sll0643:1.11508,sll1079:0.58170,sll1432:0.64843)
100:0.00001,(alr0700:0.63631,alr0735:1.01506)100:0.00001)100:0.07420,
((DRA0312:1.18924,DRA0315:0.48552)100:0.02427,FN0129:1.19555)96:0.00001)
99:0.06386,aq_671:0.38251)99:0.47792,((MTH1672:0.67543,MTH782:0.50237)
100:0.00001,(MA1137:1.20712,MA1228:0.30169,MA1272:0.35860)93:0.49673)
63:0.00001,((MJ0120:0.63397,MJ0442:0.49023)75:0.00001,AF1368:0.66041)
63:0.00001)99:0.00740,MK1546:0.63358);


MAXIMUM LIKELIHOOD BRANCH LENGTHS OF USER DEFINED TREE # 2 (NO CLOCK)

Branch lengths are computed using the selected model of
substitution and rate heterogeneity.


                                  :--17 MJ0120
                               :-20
                               :  :---18 MTH1672
                           :--21
                           :   :----19 MK0810
               :----------24
               :           :       :---15 MA1228
               :           :    :-22
               :           :    :  :----16 MA1272
               :           :---23
               :                :---14 FN0129
    :---------30
    :          :               :-----7 DRA0315
    :          :           :--25
    :          :           :   :------8 sll1432
    :          :     :----27
    :          :     :     :  :-------4 alr0700
    :          :     :     :-26
    :          :     :        :----5 aq_671
    :          :     :        :
    :          :     :        :------6 sll1079
    :          :----29
    :                :   :----9 MJ0442
    :                :   :
    :                    :----10 MTH782
    :                 --28
    :                    :-----11 MA1137
    :                    :
    :                    :------12 MK1546
    :                    :
    :                    :------13 AF1368
 :-31
 :  :----3 DRA0312
 :
 :--2 sll0643
 :
 :--1 alr0735
 

         branch  length     S.E.   branch  length     S.E.
alr0735       1  0.12605  0.03139      20  0.08565  0.03352
sll0643       2  0.12434  0.03182      21  0.15711  0.05254
DRA0312       3  0.36001  0.05568      22  0.08109  0.03318
alr0700       4  0.56262  0.06472      23  0.26873  0.05617
aq_671        5  0.32987  0.04939      24  0.89286  0.13384
sll1079       6  0.50427  0.06277      25  0.17312  0.05357
DRA0315       7  0.38455  0.05932      26  0.08950  0.04046
sll1432       8  0.49023  0.06340      27  0.35091  0.06401
MJ0442        9  0.30574  0.04575      28  0.15786  0.05157
MTH782       10  0.27286  0.04335      29  0.27998  0.08850
MA1137       11  0.41956  0.05410      30  0.80907  0.12017
MK1546       12  0.50851  0.06116      31  0.08122  0.04538
AF1368       13  0.48415  0.05992
FN0129       14  0.19757  0.03965
MA1228       15  0.25394  0.04306
MA1272       16  0.31076  0.04678
MJ0120       17  0.15460  0.03212
MTH1672      18  0.18864  0.03442     16 iterations until convergence
MK0810       19  0.34880  0.04998     log L: -7996.24


Unrooted user defined tree with maximum likelihood branch lengths
(in CLUSTAL W notation):

(alr0735:0.12605,(((((MJ0120:0.15460,MTH1672:0.18864)100:0.08565,
MK0810:0.34880)100:0.15711,((MA1228:0.25394,MA1272:0.31076)53:0.08109,
FN0129:0.19757)99:0.26873)100:0.89286,(((DRA0315:0.38455,sll1432:0.49023)
90:0.17312,(alr0700:0.56262,aq_671:0.32987,sll1079:0.50427)73:0.08950)
93:0.35091,(MJ0442:0.30574,MTH782:0.27286,MA1137:0.41956,MK1546:0.50851,
AF1368:0.48415)84:0.15786)97:0.27998)100:0.80907,DRA0312:0.36001)
92:0.08122,sll0643:0.12434);


COMPARISON OF USER TREES (NO CLOCK)

Tree   log L   difference    S.E.      p-1sKH     p-SH       c-ELW      2sKH
-------------------------------------------------------------------------------
 1   -9632.09  1635.84      128.49    0.0000 -   0.0000 -   0.0000 -       -
 2   -7996.24     0.00  <---- best    1.0000 +   1.0000 +   1.0000 +    best

The columns show the results and p-values of the following tests:
1sKH - one sided KH test based on pairwise SH tests (Shimodaira-Hasegawa
       2000, Goldman et al., 2001, Kishino-Hasegawa 1989)
SH   - Shimodaira-Hasegawa test (2000)
ELW  - Expected Likelihood Weight (Strimmer-Rambaut 2002)
2sKH - two sided Kishino-Hasegawa test (1989)

Plus signs denote the confidence sets. Minus signs denote significant
exclusion. All tests used 5% significance level. 1sKH, SH, and ELW
performed 1000 resamplings using the RELL method.


TIME STAMP

Date and time: Tue Sep  4 21:01:11 2007
Runtime (excl. input) : 4 seconds (= 0.1 minutes = 0.0 hours)
Runtime (incl. input) : 4 seconds (= 0.1 minutes = 0.0 hours)
