# Supplementary material for: Horizontal Gene Transfers in prokaryotes show differential preferences for metabolic and translational genes
Source: BMC Evol Biol. 2009 Jan 10;9:9. doi: 10.1186/1471-2148-9-9 (PMC2651853; doi:10.1186/1471-2148-9-9)
Supplement: Additional file 6 — Likelihood based tree comparisons. All likelihood based tree comparison outputs are provided. [file 1471-2148-9-9-S6.zip › puzzle/COG0396_PAE1808_SPy0285]

TREE-PUZZLE 5.1.pl25

Input file name: /scratch/local/kanhere/COG0396_Archaea_Gramplus_comb.infile
User tree file name: /scratch/local/kanhere/COG0396_Archaea_Gramplus_comb.tmp_tree
Type of analysis: user tree evaluation
Parameter estimation: approximate (faster)
Parameter estimation uses: neighbor-joining tree (for substitution process and rate variation)

Standard errors (S.E.) are obtained by the curvature method.
The upper and lower bounds of an approximate 95% confidence interval
for parameter or branch length x are x-1.96*S.E. and x+1.96*S.E.


SEQUENCE ALIGNMENT

Input data: 23 sequences with 334 amino acid sites
Number of constant sites: 15 (= 4.5% of all sites)
Number of site patterns: 288
Number of constant site patterns: 9 (= 3.1% of all site patterns)


SUBSTITUTION PROCESS

Model of substitution: VT (Mueller-Vingron 2000)
Amino acid frequencies (user specified):

 pi(A) =   7.8%
 pi(R) =   5.3%
 pi(N) =   4.4%
 pi(D) =   5.3%
 pi(C) =   1.6%
 pi(Q) =   3.7%
 pi(E) =   6.3%
 pi(G) =   7.2%
 pi(H) =   2.4%
 pi(I) =   6.1%
 pi(L) =   9.1%
 pi(K) =   6.0%
 pi(M) =   2.3%
 pi(F) =   4.2%
 pi(P) =   4.6%
 pi(S) =   6.4%
 pi(T) =   5.7%
 pi(W) =   1.3%
 pi(Y) =   3.4%
 pi(V) =   7.1%


AMBIGUOUS CHARACTERS IN THE SEQUENCE (SEQUENCES IN INPUT ORDER)

               gaps  wildcards        sum   % sequence
 AF2364          80          0         80       23.95%   
 MTH1149         83          0         83       24.85%   
 MA4406          87          0         87       26.05%   
 TVN1391         88          0         88       26.35%   
 Ta0202          88          0         88       26.35%   
 CAC3288         86          0         86       25.75%   
 BH3471          71          0         71       21.26%   
 BS_yurY         73          0         73       21.86%   
 lin2510         73          0         73       21.86%   
 SA0774          81          0         81       24.25%   
 SP0867          78          0         78       23.35%   
 SPy0285         78          0         78       23.35%   
 L34806          78          0         78       23.35%   
 VNG0524G        26          0         26        7.78%   
 PAB1855         87          0         87       26.05%   
 PH1384          87          0         87       26.05%   
 SSO0925        172          0        172       51.50%  !
 APE1702         81          0         81       24.25%   
 PAE1808         78          0         78       23.35%   
 MA0937          99          0         99       29.64%   
 MJ0035          84          0         84       25.15%   
 PH0882          97          0         97       29.04%   
 MK1233          97          0         97       29.04%   
 -------------------------------------------------------
 Sum           1952          0       1952       25.41%   


The table above shows the amount of gaps ('-') and other 'wildcard'
characters ('X', '?', etc.) and their percentage of the 334 columns
in the alignment.
Sequences with more than 50% ambiguous characters are marked with a '!' and 
should be checked, whether they have sufficient overlap to other sequences.
Sequences with 100% ambiguous characters do not hold any phylogenetic
information and had to be discarded from the analysis.


SEQUENCE COMPOSITION (SEQUENCES IN INPUT ORDER)

              5% chi-square test  p-value
 AF2364            failed           1.79%  
 MTH1149           failed           3.87%  
 MA4406            failed           0.47%  
 TVN1391           passed          13.76%  
 Ta0202            passed           6.44%  
 CAC3288           failed           0.00%  
 BH3471            failed           0.12%  
 BS_yurY           failed           0.06%  
 lin2510           failed           0.01%  
 SA0774            failed           0.66%  
 SP0867            failed           0.00%  
 SPy0285           failed           0.06%  
 L34806            failed           0.10%  
 VNG0524G          failed           0.00%  
 PAB1855           failed           0.04%  
 PH1384            failed           0.18%  
 SSO0925           passed          11.53%  
 APE1702           failed           1.51%  
 PAE1808           passed          16.26%  
 MA0937            failed           0.35%  
 MJ0035            failed           0.02%  
 PH0882            failed           0.38%  
 MK1233            failed           0.00%  

The chi-square tests compares the amino acid composition of each sequence
to the frequency distribution assumed in the maximum likelihood model.


IDENTICAL SEQUENCES

The sequences in each of the following groups are all identical. To speed
up computation please remove all but one of each group from the data set.

 All sequences are unique.


MAXIMUM LIKELIHOOD DISTANCES

Maximum likelihood distances are computed using the selected model of
substitution and rate heterogeneity.

  23
AF2364      0.00000  0.71056  0.79440  1.05376  1.08697  1.06833  1.21099
            1.19700  1.19643  1.17560  1.11680  1.10041  1.17334  1.17483
            1.02706  0.92756  1.06612  1.12547  1.16772  1.25453  1.32985
            1.34638  1.26755
MTH1149     0.71056  0.00000  0.76729  1.02632  0.97124  0.91194  1.04514
            1.09408  1.05884  1.12132  1.01051  1.01597  1.08383  1.15178
            0.91315  1.00689  0.98043  1.15652  1.13111  1.29047  1.24842
            1.41827  1.16881
MA4406      0.79440  0.76729  0.00000  1.20094  1.21924  1.02960  1.17403
            1.16986  1.09974  1.17355  1.08338  1.11967  1.14242  1.16552
            1.03965  1.08914  1.03850  1.12064  1.22896  1.15241  1.14176
            1.38526  1.26889
TVN1391     1.05376  1.02632  1.20094  0.00000  0.13349  0.75642  0.74760
            0.78651  0.79196  0.77211  0.84163  0.78245  0.83487  0.84504
            0.88865  0.91643  0.81281  0.96502  1.03140  1.14498  1.18418
            1.34129  1.22103
Ta0202      1.08697  0.97124  1.21924  0.13349  0.00000  0.78758  0.79019
            0.82083  0.81361  0.82642  0.89900  0.81548  0.87316  0.89028
            0.94434  0.94370  0.85759  0.99326  1.04902  1.13077  1.17853
            1.33255  1.30865
CAC3288     1.06833  0.91194  1.02960  0.75642  0.78758  0.00000  0.71709
            0.75148  0.71747  0.78986  0.80278  0.75140  0.79731  0.87721
            0.89673  0.93327  0.93083  1.07599  1.07536  1.18398  1.24687
            1.33609  1.26445
BH3471      1.21099  1.04514  1.17403  0.74760  0.79019  0.71709  0.00000
            0.20027  0.24376  0.29161  0.39452  0.40516  0.39059  0.65404
            0.86322  0.95913  0.88700  0.95754  1.10414  1.27794  1.15864
            1.45224  1.31252
BS_yurY     1.19700  1.09408  1.16986  0.78651  0.82083  0.75148  0.20027
            0.00000  0.19596  0.23519  0.33381  0.36065  0.32832  0.64003
            0.87770  0.93477  0.87140  0.87381  1.09419  1.29248  1.17584
            1.42816  1.26064
lin2510     1.19643  1.05884  1.09974  0.79196  0.81361  0.71747  0.24376
            0.19596  0.00000  0.25338  0.29859  0.30977  0.27924  0.62384
            0.85456  0.92949  0.80967  0.92360  1.00781  1.25334  1.14416
            1.44908  1.17416
SA0774      1.17560  1.12132  1.17355  0.77211  0.82642  0.78986  0.29161
            0.23519  0.25338  0.00000  0.29687  0.35366  0.29338  0.63666
            0.92169  0.92056  0.92084  0.89813  1.00387  1.28420  1.08829
            1.43997  1.24007
SP0867      1.11680  1.01051  1.08338  0.84163  0.89900  0.80278  0.39452
            0.33381  0.29859  0.29687  0.00000  0.15482  0.20798  0.65916
            0.91200  0.89868  0.92755  0.93752  0.98455  1.31003  1.10587
            1.38956  1.12098
SPy0285     1.10041  1.01597  1.11967  0.78245  0.81548  0.75140  0.40516
            0.36065  0.30977  0.35366  0.15482  0.00000  0.25000  0.72375
            0.92529  0.92360  0.97966  0.93896  0.95413  1.35844  1.20716
            1.35226  1.20290
L34806      1.17334  1.08383  1.14242  0.83487  0.87316  0.79731  0.39059
            0.32832  0.27924  0.29338  0.20798  0.25000  0.00000  0.65418
            0.94735  0.95490  0.96520  0.97823  1.00819  1.29867  1.14746
            1.37889  1.18457
VNG0524G    1.17483  1.15178  1.16552  0.84504  0.89028  0.87721  0.65404
            0.64003  0.62384  0.63666  0.65916  0.72375  0.65418  0.00000
            0.93737  0.95352  1.05779  1.01439  1.10867  1.34508  1.26173
            1.48226  1.21734
PAB1855     1.02706  0.91315  1.03965  0.88865  0.94434  0.89673  0.86322
            0.87770  0.85456  0.92169  0.91200  0.92529  0.94735  0.93737
            0.00000  0.25578  0.71035  1.09361  1.00140  1.16531  1.03573
            1.27022  1.18602
PH1384      0.92756  1.00689  1.08914  0.91643  0.94370  0.93327  0.95913
            0.93477  0.92949  0.92056  0.89868  0.92360  0.95490  0.95352
            0.25578  0.00000  0.83157  1.08522  1.04719  1.20843  1.06180
            1.30489  1.21610
SSO0925     1.06612  0.98043  1.03850  0.81281  0.85759  0.93083  0.88700
            0.87140  0.80967  0.92084  0.92755  0.97966  0.96520  1.05779
            0.71035  0.83157  0.00000  1.04759  0.93669  1.23376  1.15905
            1.42373  1.26669
APE1702     1.12547  1.15652  1.12064  0.96502  0.99326  1.07599  0.95754
            0.87381  0.92360  0.89813  0.93752  0.93896  0.97823  1.01439
            1.09361  1.08522  1.04759  0.00000  0.91084  1.30545  1.43859
            1.50495  1.36035
PAE1808     1.16772  1.13111  1.22896  1.03140  1.04902  1.07536  1.10414
            1.09419  1.00781  1.00387  0.98455  0.95413  1.00819  1.10867
            1.00140  1.04719  0.93669  0.91084  0.00000  1.47102  1.49651
            1.57981  1.23911
MA0937      1.25453  1.29047  1.15241  1.14498  1.13077  1.18398  1.27794
            1.29248  1.25334  1.28420  1.31003  1.35844  1.29867  1.34508
            1.16531  1.20843  1.23376  1.30545  1.47102  0.00000  0.55849
            0.88746  0.84334
MJ0035      1.32985  1.24842  1.14176  1.18418  1.17853  1.24687  1.15864
            1.17584  1.14416  1.08829  1.10587  1.20716  1.14746  1.26173
            1.03573  1.06180  1.15905  1.43859  1.49651  0.55849  0.00000
            0.84983  0.80510
PH0882      1.34638  1.41827  1.38526  1.34129  1.33255  1.33609  1.45224
            1.42816  1.44908  1.43997  1.38956  1.35226  1.37889  1.48226
            1.27022  1.30489  1.42373  1.50495  1.57981  0.88746  0.84983
            0.00000  1.06600
MK1233      1.26755  1.16881  1.26889  1.22103  1.30865  1.26445  1.31252
            1.26064  1.17416  1.24007  1.12098  1.20290  1.18457  1.21734
            1.18602  1.21610  1.26669  1.36035  1.23911  0.84334  0.80510
            1.06600  0.00000

Average distance (over all possible pairs of sequences):  0.98668


RATE HETEROGENEITY

Model of rate heterogeneity: uniform rate


TREE SEARCH

2 tree topologies were specified by the user.


MAXIMUM LIKELIHOOD BRANCH LENGTHS OF USER DEFINED TREE # 1 (NO CLOCK)

Branch lengths are computed using the selected model of
substitution and rate heterogeneity.


                     :-4 TVN1391
          :---------24
          :          :--5 Ta0202
       :-39
       :  :                      :-11 SP0867
       :  :                  :--25
       :  :                  :   :--12 SPy0285
       :  :              :--26
       :  :              :   :--13 L34806
       :  :       :-----30
       :  :       :      :         :---7 BH3471
       :  :       :      :      :-27
       :  :       :      :      :  :--8 BS_yurY
       :  :       :      :  :--28
       :  :       :      :  :   :---10 SA0774
       :  :       :      :-29
       :  :       :         :--9 lin2510
       :  :  :---31
       :  :  :    :---------6 CAC3288
       :  :-38
       :     :              :--------18 APE1702
       :     :        :----32
       :     :        :     :---------19 PAE1808
       :     :   :---33
       :     :   :    :-------17 SSO0925
       :     :--37
       :         :      :------------1 AF2364
       :         :   :-34
       :         :   :  :------------21 MJ0035
       :         :--36
       :             :        :--15 PAB1855
       :             :-------35
       :             :        :--------------------22 PH0882
       :             :        :
       :             :        :---16 PH1384
       :             :
       :             :-------------23 MK1233
 :----40
 :     :---------14 VNG0524G
 :     :
 :     :-----------2 MTH1149
 :
 :---------3 MA4406
 :
 :------------20 MA0937
 

         branch  length     S.E.   branch  length     S.E.
AF2364        1  0.68887  0.07599      24  0.47800  0.05828
MTH1149       2  0.63753  0.06993      25  0.07666  0.02013
MA4406        3  0.52706  0.07107      26  0.08819  0.02434
TVN1391       4  0.04470  0.01902      27  0.02501  0.01390
Ta0202        5  0.08949  0.02253      28  0.07001  0.02037
CAC3288       6  0.47540  0.05768      29  0.05821  0.02042
BH3471        7  0.12693  0.02432      30  0.24151  0.04376
BS_yurY       8  0.07669  0.01916      31  0.14014  0.03967
lin2510       9  0.06475  0.02003      32  0.20244  0.05347
SA0774       10  0.15624  0.02781      33  0.15013  0.04610
SP0867       11  0.04308  0.01625      34  0.00255  0.03143
SPy0285      12  0.11297  0.02331      35  0.39588  0.05637
L34806       13  0.10607  0.02352      36  0.11189  0.03884
VNG0524G     14  0.52648  0.06151      37  0.08645  0.03468
PAB1855      15  0.10172  0.02661      38  0.00001  0.00106
PH1384       16  0.16270  0.03109      39  0.02494  0.02884
SSO0925      17  0.39641  0.06829      40  0.23093  0.05765
APE1702      18  0.46536  0.06395
PAE1808      19  0.49895  0.06609
MA0937       20  0.69941  0.08420
MJ0035       21  0.66341  0.07390
PH0882       22  1.16389  0.11135     11 iterations until convergence
MK1233       23  0.72203  0.07978     log L: -9210.19

WARNING --- at least one branch length is close to an internal boundary!


Unrooted user defined tree with maximum likelihood branch lengths
(in CLUSTAL W notation):

(MA0937:0.69941,(((TVN1391:0.04470,Ta0202:0.08949)100:0.47800,(((
((SP0867:0.04308,SPy0285:0.11297)100:0.07666,L34806:0.10607)100:0.08819,
(((BH3471:0.12693,BS_yurY:0.07669)50:0.02501,SA0774:0.15624)93:0.07001,
lin2510:0.06475)99:0.05821)94:0.24151,CAC3288:0.47540)99:0.14014,
(((APE1702:0.46536,PAE1808:0.49895)94:0.20244,SSO0925:0.39641)90:0.15013,
((AF2364:0.68887,MJ0035:0.66341)75:0.00255,(PAB1855:0.10172,PH0882:1.16389,
PH1384:0.16270)73:0.39588,MK1233:0.72203)57:0.11189)56:0.08645)76:0.00001)
54:0.02494,VNG0524G:0.52648,MTH1149:0.63753)71:0.23093,MA4406:0.52706);


MAXIMUM LIKELIHOOD BRANCH LENGTHS OF USER DEFINED TREE # 2 (NO CLOCK)

Branch lengths are computed using the selected model of
substitution and rate heterogeneity.


                             :-------20 MA0937
                         :--24
                         :   :----21 MJ0035
                     :--25
                     :   :-----------22 PH0882
            :-------26
            :        :--------23 MK1233
     :-----41
     :      :            :--------18 APE1702
     :      :     :-----27
     :      :     :      :---------19 PAE1808
     :      :----40
     :            :           :--15 PAB1855
     :            :   :------28
     :            :   :       :---16 PH1384
     :            :--29
     :            :   :-------17 SSO0925
     :            :
     :            :                       :-11 SP0867
     :            :                   :--30
     :            :                   :   :--12 SPy0285
     :            :               :--31
     :            :               :   :--13 L34806
     :            :         :----35
     :            :         :     :        :---7 BH3471
     :            :         :     :     :-32
     :            :         :     :     :  :--8 BS_yurY
     :            :         :     :  :-33
     :            :         :     :  :  :--9 lin2510
     :            :         :     :-34
     :            :         :        :---10 SA0774
     :            :    :---36
     :            :    :    :-------14 VNG0524G
     :            :---39
     :                 :            :-4 TVN1391
     :                 :   :-------37
     :                 :   :        :--5 Ta0202
     :                 :--38
     :                     :-------6 CAC3288
 :--42
 :   :-------3 MA4406
 :
 :------2 MTH1149
 :
 :-------1 AF2364
 

         branch  length     S.E.   branch  length     S.E.
AF2364        1  0.40061  0.05532      24  0.08693  0.03576
MTH1149       2  0.34883  0.05156      25  0.11358  0.04303
MA4406        3  0.40192  0.05707      26  0.36582  0.06264
TVN1391       4  0.03677  0.01730      27  0.26495  0.05507
Ta0202        5  0.09678  0.02267      28  0.31474  0.05214
CAC3288       6  0.40534  0.05447      29  0.08883  0.04065
BH3471        7  0.12586  0.02428      30  0.06840  0.01911
BS_yurY       8  0.07967  0.01968      31  0.09471  0.02450
lin2510       9  0.09535  0.02250      32  0.04227  0.01689
SA0774       10  0.12929  0.02606      33  0.05905  0.01830
SP0867       11  0.04784  0.01687      34  0.03395  0.01749
SPy0285      12  0.10923  0.02309      35  0.18498  0.03771
L34806       13  0.11085  0.02364      36  0.13030  0.03747
VNG0524G     14  0.35698  0.04900      37  0.35786  0.05201
PAB1855      15  0.08594  0.02675      38  0.11410  0.03733
PH1384       16  0.17190  0.03234      39  0.16925  0.04103
SSO0925      17  0.40399  0.06669      40  0.19060  0.04770
APE1702      18  0.47266  0.06406      41  0.23727  0.05382
PAE1808      19  0.49946  0.06601      42  0.09433  0.04155
MA0937       20  0.35938  0.05192
MJ0035       21  0.22160  0.04229
PH0882       22  0.60077  0.07047     10 iterations until convergence
MK1233       23  0.42722  0.05970     log L: -8719.21


Unrooted user defined tree with maximum likelihood branch lengths
(in CLUSTAL W notation):

(AF2364:0.40061,(((((MA0937:0.35938,MJ0035:0.22160)99:0.08693,PH0882:0.60077)
96:0.11358,MK1233:0.42722)92:0.36582,((APE1702:0.47266,PAE1808:0.49946)
92:0.26495,((PAB1855:0.08594,PH1384:0.17190)69:0.31474,SSO0925:0.40399)
59:0.08883,(((((SP0867:0.04784,SPy0285:0.10923)78:0.06840,L34806:0.11085)
96:0.09471,(((BH3471:0.12586,BS_yurY:0.07967)53:0.04227,lin2510:0.09535)
55:0.05905,SA0774:0.12929)82:0.03395)94:0.18498,VNG0524G:0.35698)
93:0.13030,((TVN1391:0.03677,Ta0202:0.09678)73:0.35786,CAC3288:0.40534)
66:0.11410)57:0.16925)53:0.19060)85:0.23727,MA4406:0.40192)57:0.09433,
MTH1149:0.34883);


COMPARISON OF USER TREES (NO CLOCK)

Tree   log L   difference    S.E.      p-1sKH     p-SH       c-ELW      2sKH
-------------------------------------------------------------------------------
 1   -9210.19   490.98       53.69    0.0000 -   0.0000 -   0.0000 -       -
 2   -8719.21     0.00  <---- best    1.0000 +   1.0000 +   1.0000 +    best

The columns show the results and p-values of the following tests:
1sKH - one sided KH test based on pairwise SH tests (Shimodaira-Hasegawa
       2000, Goldman et al., 2001, Kishino-Hasegawa 1989)
SH   - Shimodaira-Hasegawa test (2000)
ELW  - Expected Likelihood Weight (Strimmer-Rambaut 2002)
2sKH - two sided Kishino-Hasegawa test (1989)

Plus signs denote the confidence sets. Minus signs denote significant
exclusion. All tests used 5% significance level. 1sKH, SH, and ELW
performed 1000 resamplings using the RELL method.


TIME STAMP

Date and time: Tue Sep  4 21:08:44 2007
Runtime (excl. input) : 2 seconds (= 0.0 minutes = 0.0 hours)
Runtime (incl. input) : 2 seconds (= 0.0 minutes = 0.0 hours)
