# Supplementary material for: Horizontal Gene Transfers in prokaryotes show differential preferences for metabolic and translational genes
Source: BMC Evol Biol. 2009 Jan 10;9:9. doi: 10.1186/1471-2148-9-9 (PMC2651853; doi:10.1186/1471-2148-9-9)
Supplement: Additional file 6 — Likelihood based tree comparisons. All likelihood based tree comparison outputs are provided. [file 1471-2148-9-9-S6.zip › puzzle/COG0396_PH0882_TM1417]

TREE-PUZZLE 5.1.pl25

Input file name: /scratch/local/kanhere/COG0396_Archaea_Bacteria_comb.infile
User tree file name: /scratch/local/kanhere/COG0396_Archaea_Bacteria_comb.tmp_tree
Type of analysis: user tree evaluation
Parameter estimation: approximate (faster)
Parameter estimation uses: neighbor-joining tree (for substitution process and rate variation)

Standard errors (S.E.) are obtained by the curvature method.
The upper and lower bounds of an approximate 95% confidence interval
for parameter or branch length x are x-1.96*S.E. and x+1.96*S.E.


SEQUENCE ALIGNMENT

Input data: 20 sequences with 335 amino acid sites
Number of constant sites: 15 (= 4.5% of all sites)
Number of site patterns: 287
Number of constant site patterns: 9 (= 3.1% of all site patterns)


SUBSTITUTION PROCESS

Model of substitution: VT (Mueller-Vingron 2000)
Amino acid frequencies (user specified):

 pi(A) =   7.8%
 pi(R) =   5.3%
 pi(N) =   4.4%
 pi(D) =   5.3%
 pi(C) =   1.6%
 pi(Q) =   3.7%
 pi(E) =   6.3%
 pi(G) =   7.2%
 pi(H) =   2.4%
 pi(I) =   6.1%
 pi(L) =   9.1%
 pi(K) =   6.0%
 pi(M) =   2.3%
 pi(F) =   4.2%
 pi(P) =   4.6%
 pi(S) =   6.4%
 pi(T) =   5.7%
 pi(W) =   1.3%
 pi(Y) =   3.4%
 pi(V) =   7.1%


AMBIGUOUS CHARACTERS IN THE SEQUENCE (SEQUENCES IN INPUT ORDER)

               gaps  wildcards        sum   % sequence
 AF2364          81          0         81       24.18%   
 MA4406          88          0         88       26.27%   
 MTH1149         84          0         84       25.07%   
 TVN1391         89          0         89       26.57%   
 Ta0202          89          0         89       26.57%   
 VNG0524G        27          0         27        8.06%   
 DR2107          83          0         83       24.78%   
 alr2493         73          0         73       21.79%   
 slr0075         79          0         79       23.58%   
 APE1702         82          0         82       24.48%   
 PAE1808         79          0         79       23.58%   
 TM1368          89          0         89       26.57%   
 PAB1855         88          0         88       26.27%   
 PH1384          88          0         88       26.27%   
 SSO0925        173          0        173       51.64%  !
 MA0937         100          0        100       29.85%   
 MJ0035          85          0         85       25.37%   
 PH0882          98          0         98       29.25%   
 TM1417          90          0         90       26.87%   
 MK1233          98          0         98       29.25%   
 -------------------------------------------------------
 Sum           1763          0       1763       26.31%   


The table above shows the amount of gaps ('-') and other 'wildcard'
characters ('X', '?', etc.) and their percentage of the 335 columns
in the alignment.
Sequences with more than 50% ambiguous characters are marked with a '!' and 
should be checked, whether they have sufficient overlap to other sequences.
Sequences with 100% ambiguous characters do not hold any phylogenetic
information and had to be discarded from the analysis.


SEQUENCE COMPOSITION (SEQUENCES IN INPUT ORDER)

              5% chi-square test  p-value
 AF2364            failed           1.79%  
 MA4406            failed           0.47%  
 MTH1149           failed           3.87%  
 TVN1391           passed          13.76%  
 Ta0202            passed           6.44%  
 VNG0524G          failed           0.00%  
 DR2107            passed           9.67%  
 alr2493           passed          13.41%  
 slr0075           failed           3.37%  
 APE1702           failed           1.51%  
 PAE1808           passed          16.26%  
 TM1368            failed           0.03%  
 PAB1855           failed           0.04%  
 PH1384            failed           0.18%  
 SSO0925           passed          11.53%  
 MA0937            failed           0.35%  
 MJ0035            failed           0.02%  
 PH0882            failed           0.38%  
 TM1417            failed           2.02%  
 MK1233            failed           0.00%  

The chi-square tests compares the amino acid composition of each sequence
to the frequency distribution assumed in the maximum likelihood model.


IDENTICAL SEQUENCES

The sequences in each of the following groups are all identical. To speed
up computation please remove all but one of each group from the data set.

 All sequences are unique.


MAXIMUM LIKELIHOOD DISTANCES

Maximum likelihood distances are computed using the selected model of
substitution and rate heterogeneity.

  20
AF2364      0.00000  0.78882  0.71746  1.06714  1.12366  1.18809  1.23721
            1.20338  1.18915  1.17363  1.18395  0.93226  1.05784  0.97006
            1.09273  1.32687  1.37703  1.34075  1.30901  1.25090
MA4406      0.78882  0.00000  0.78579  1.21661  1.25575  1.23203  1.29062
            1.21335  1.25485  1.13045  1.22689  1.02262  1.07673  1.13423
            1.03963  1.18129  1.13129  1.39603  1.22984  1.24356
MTH1149     0.71746  0.78579  0.00000  1.00014  0.96904  1.14979  1.08098
            1.14250  1.10453  1.15157  1.12527  0.91425  0.91226  1.02315
            0.95825  1.30764  1.18762  1.42967  1.25135  1.17218
TVN1391     1.06714  1.21661  1.00014  0.00000  0.13350  0.84003  0.67452
            0.75282  0.70547  0.94464  1.04640  0.77875  0.88841  0.90788
            0.80918  1.16009  1.19627  1.34721  1.35561  1.26187
Ta0202      1.12366  1.25575  0.96904  0.13350  0.00000  0.88019  0.72440
            0.73777  0.69353  0.96311  1.05830  0.75954  0.94444  0.92506
            0.85010  1.12820  1.19888  1.31200  1.31449  1.33361
VNG0524G    1.18809  1.23203  1.14979  0.84003  0.88019  0.00000  0.66728
            0.71173  0.65793  0.98594  1.09739  0.86234  0.95485  0.96078
            1.06741  1.35431  1.26920  1.48737  1.52110  1.18866
DR2107      1.23721  1.29062  1.08098  0.67452  0.72440  0.66728  0.00000
            0.62770  0.67950  1.01962  1.07510  0.73872  0.91427  0.97560
            1.03265  1.32312  1.15945  1.38620  1.37934  1.22421
alr2493     1.20338  1.21335  1.14250  0.75282  0.73777  0.71173  0.62770
            0.00000  0.34058  0.92968  1.12315  0.84408  0.93827  0.96324
            0.95371  1.26228  1.28709  1.44373  1.36217  1.27364
slr0075     1.18915  1.25485  1.10453  0.70547  0.69353  0.65793  0.67950
            0.34058  0.00000  1.01046  1.16120  0.80869  0.98988  0.99259
            1.01331  1.23491  1.26163  1.54525  1.45170  1.27038
APE1702     1.17363  1.13045  1.15157  0.94464  0.96311  0.98594  1.01962
            0.92968  1.01046  0.00000  0.91084  0.82286  1.10169  1.09319
            1.04174  1.27240  1.41416  1.44988  1.42779  1.33296
PAE1808     1.18395  1.22689  1.12527  1.04640  1.05830  1.09739  1.07510
            1.12315  1.16120  0.91084  0.00000  0.94269  1.00252  1.04832
            0.93713  1.51570  1.50532  1.67506  1.55410  1.27669
TM1368      0.93226  1.02262  0.91425  0.77875  0.75954  0.86234  0.73872
            0.84408  0.80869  0.82286  0.94269  0.00000  0.79635  0.74861
            0.95590  1.13463  1.14246  1.25700  1.26134  1.15138
PAB1855     1.05784  1.07673  0.91226  0.88841  0.94444  0.95485  0.91427
            0.93827  0.98988  1.10169  1.00252  0.79635  0.00000  0.25578
            0.71035  1.17880  1.02164  1.29841  1.25903  1.19813
PH1384      0.97006  1.13423  1.02315  0.90788  0.92506  0.96078  0.97560
            0.96324  0.99259  1.09319  1.04832  0.74861  0.25578  0.00000
            0.83157  1.22383  1.03338  1.32122  1.32209  1.21219
SSO0925     1.09273  1.03963  0.95825  0.80918  0.85010  1.06741  1.03265
            0.95371  1.01331  1.04174  0.93713  0.95590  0.71035  0.83157
            0.00000  1.24802  1.13412  1.43307  1.24522  1.28729
MA0937      1.32687  1.18129  1.30764  1.16009  1.12820  1.35431  1.32312
            1.26228  1.23491  1.27240  1.51570  1.13463  1.17880  1.22383
            1.24802  0.00000  0.55849  0.88078  0.69633  0.80986
MJ0035      1.37703  1.13129  1.18762  1.19627  1.19888  1.26920  1.15945
            1.28709  1.26163  1.41416  1.50532  1.14246  1.02164  1.03338
            1.13412  0.55849  0.00000  0.82393  0.77140  0.79560
PH0882      1.34075  1.39603  1.42967  1.34721  1.31200  1.48737  1.38620
            1.44373  1.54525  1.44988  1.67506  1.25700  1.29841  1.32122
            1.43307  0.88078  0.82393  0.00000  0.61064  1.06159
TM1417      1.30901  1.22984  1.25135  1.35561  1.31449  1.52110  1.37934
            1.36217  1.45170  1.42779  1.55410  1.26134  1.25903  1.32209
            1.24522  0.69633  0.77140  0.61064  0.00000  1.03064
MK1233      1.25090  1.24356  1.17218  1.26187  1.33361  1.18866  1.22421
            1.27364  1.27038  1.33296  1.27669  1.15138  1.19813  1.21219
            1.28729  0.80986  0.79560  1.06159  1.03064  0.00000

Average distance (over all possible pairs of sequences):  1.07846


RATE HETEROGENEITY

Model of rate heterogeneity: uniform rate


TREE SEARCH

2 tree topologies were specified by the user.


MAXIMUM LIKELIHOOD BRANCH LENGTHS OF USER DEFINED TREE # 1 (NO CLOCK)

Branch lengths are computed using the selected model of
substitution and rate heterogeneity.


                   :-------12 TM1368
                :-21
                :  :----------------19 TM1417
            :--24
            :   :            :---8 alr2493
            :   :     :-----22
            :   :     :      :---9 slr0075
            :   :----23
            :         :-----7 DR2107
            :
            :             :-4 TVN1391
            :  :---------25
            :  :          :--5 Ta0202
            :-28
            :  :       :-----------16 MA0937
            :  :  :---26
            :  :  :    :----------2 MA4406
            :  :-27
            :     :----------6 VNG0524G
            :     :
            :     :-----------3 MTH1149
      :----32
      :     :             :---13 PAB1855
      :     :    :-------29
      :     :    :        :-------------------18 PH0882
      :     :    :        :
      :     :    :        :---14 PH1384
      :     :---31
      :     :    :  :------------1 AF2364
      :     :    :-30
      :     :       :-----------17 MJ0035
      :     :
      :     :-------------20 MK1233
 :---33
 :    :-------15 SSO0925
 :
 :---------11 PAE1808
 :
 :--------10 APE1702
 

         branch  length     S.E.   branch  length     S.E.
AF2364        1  0.73082  0.07901      21  0.05678  0.04074
MA4406        2  0.62094  0.07532      22  0.26817  0.04689
MTH1149       3  0.67720  0.07157      23  0.23057  0.04709
TVN1391       4  0.05887  0.02094      24  0.06893  0.03249
Ta0202        5  0.07600  0.02206      25  0.50499  0.06043
VNG0524G      6  0.57434  0.06402      26  0.16375  0.05247
DR2107        7  0.29672  0.04739      27  0.02339  0.02303
alr2493       8  0.16657  0.03394      28  0.00001  0.00139
slr0075       9  0.18477  0.03502      29  0.39932  0.05684
APE1702      10  0.45309  0.06202      30  0.00779  0.02944
PAE1808      11  0.51376  0.06607      31  0.12567  0.03902
TM1368       12  0.41063  0.05684      32  0.21416  0.04868
PAB1855      13  0.13406  0.02972      33  0.14799  0.05156
PH1384       14  0.13181  0.02948
SSO0925      15  0.42854  0.07137
MA0937       16  0.64750  0.07902
MJ0035       17  0.63329  0.07203
PH0882       18  1.19141  0.11405
TM1417       19  0.95249  0.09753     10 iterations until convergence
MK1233       20  0.78773  0.08127     log L: -9225.90

WARNING --- at least one branch length is close to an internal boundary!


Unrooted user defined tree with maximum likelihood branch lengths
(in CLUSTAL W notation):

(APE1702:0.45309,((((TM1368:0.41063,TM1417:0.95249)100:0.05678,((
alr2493:0.16657,slr0075:0.18477)100:0.26817,DR2107:0.29672)100:0.23057)
99:0.06893,((TVN1391:0.05887,Ta0202:0.07600)100:0.50499,((MA0937:0.64750,
MA4406:0.62094)74:0.16375,VNG0524G:0.57434,MTH1149:0.67720)52:0.02339)
68:0.00001,((PAB1855:0.13406,PH0882:1.19141,PH1384:0.13181)85:0.39932,
(AF2364:0.73082,MJ0035:0.63329)75:0.00779)51:0.12567,MK1233:0.78773)
79:0.21416,SSO0925:0.42854)82:0.14799,PAE1808:0.51376);


MAXIMUM LIKELIHOOD BRANCH LENGTHS OF USER DEFINED TREE # 2 (NO CLOCK)

Branch lengths are computed using the selected model of
substitution and rate heterogeneity.


                              :-------18 PH0882
                       :-----21
                       :      :-----19 TM1417
                   :--23
                   :   :  :-----16 MA0937
                   :   :-22
                   :      :-----17 MJ0035
           :------24
           :       :--------20 MK1233
     :----33
     :     :                    :-4 TVN1391
     :     :            :------25
     :     :            :       :--5 Ta0202
     :     :      :----28
     :     :      :     :           :----8 alr2493
     :     :      :     :    :-----26
     :     :      :     :    :      :---9 slr0075
     :     :      :     :---27
     :     :      :          :-------6 VNG0524G
     :     :      :          :
     :     :      :          :------7 DR2107
     :     :      :
     :            :     :-------10 APE1702
     :            :----29
     :            :     :---------11 PAE1808
     :      -----32
     :            :           :--13 PAB1855
     :            :    :-----30
     :            :    :      :---14 PH1384
     :            :---31
     :            :    :-------15 SSO0925
     :            :
     :            :-------12 TM1368
 :--34
 :   :-------2 MA4406
 :
 :------3 MTH1149
 :
 :-------1 AF2364
 

         branch  length     S.E.   branch  length     S.E.
AF2364        1  0.40218  0.05593      21  0.27543  0.05154
MA4406        2  0.40677  0.05710      22  0.05166  0.02972
MTH1149       3  0.35563  0.05176      23  0.12061  0.04322
TVN1391       4  0.05213  0.01984      24  0.37649  0.06391
Ta0202        5  0.08243  0.02219      25  0.33216  0.04972
VNG0524G      6  0.40652  0.05299      26  0.27898  0.04585
DR2107        7  0.32927  0.04753      27  0.13960  0.03892
alr2493       8  0.19021  0.03462      28  0.20624  0.04452
slr0075       9  0.15763  0.03257      29  0.23143  0.05118
APE1702      10  0.40911  0.05930      30  0.28874  0.05160
PAE1808      11  0.54486  0.06754      31  0.18256  0.04946
TM1368       12  0.39989  0.05352      32  0.26064  0.05356
PAB1855      13  0.10368  0.02732      33  0.24974  0.05490
PH1384       14  0.15236  0.03066      34  0.08105  0.03980
SSO0925      15  0.41956  0.06928
MA0937       16  0.30437  0.04741
MJ0035       17  0.27807  0.04492
PH0882       18  0.39077  0.05444
TM1417       19  0.25729  0.04586     9 iterations until convergence
MK1233       20  0.45408  0.06122     log L: -8514.61


Unrooted user defined tree with maximum likelihood branch lengths
(in CLUSTAL W notation):

(AF2364:0.40218,(((((PH0882:0.39077,TM1417:0.25729)99:0.27543,(MA0937:0.30437,
MJ0035:0.27807)82:0.05166)93:0.12061,MK1233:0.45408)93:0.37649,(
((TVN1391:0.05213,Ta0202:0.08243)100:0.33216,((alr2493:0.19021,slr0075:0.15763)
94:0.27898,VNG0524G:0.40652,DR2107:0.32927)85:0.13960)80:0.20624,
(APE1702:0.40911,PAE1808:0.54486)66:0.23143,((PAB1855:0.10368,PH1384:0.15236)
72:0.28874,SSO0925:0.41956)60:0.18256,TM1368:0.39989)66:0.26064)96:0.24974,
MA4406:0.40677)61:0.08105,MTH1149:0.35563);


COMPARISON OF USER TREES (NO CLOCK)

Tree   log L   difference    S.E.      p-1sKH     p-SH       c-ELW      2sKH
-------------------------------------------------------------------------------
 1   -9225.90   711.29       72.15    0.0000 -   0.0000 -   0.0000 -       -
 2   -8514.61     0.00  <---- best    1.0000 +   1.0000 +   1.0000 +    best

The columns show the results and p-values of the following tests:
1sKH - one sided KH test based on pairwise SH tests (Shimodaira-Hasegawa
       2000, Goldman et al., 2001, Kishino-Hasegawa 1989)
SH   - Shimodaira-Hasegawa test (2000)
ELW  - Expected Likelihood Weight (Strimmer-Rambaut 2002)
2sKH - two sided Kishino-Hasegawa test (1989)

Plus signs denote the confidence sets. Minus signs denote significant
exclusion. All tests used 5% significance level. 1sKH, SH, and ELW
performed 1000 resamplings using the RELL method.


TIME STAMP

Date and time: Tue Sep  4 21:07:50 2007
Runtime (excl. input) : 2 seconds (= 0.0 minutes = 0.0 hours)
Runtime (incl. input) : 2 seconds (= 0.0 minutes = 0.0 hours)
