# Supplementary material for: Horizontal Gene Transfers in prokaryotes show differential preferences for metabolic and translational genes
Source: BMC Evol Biol. 2009 Jan 10;9:9. doi: 10.1186/1471-2148-9-9 (PMC2651853; doi:10.1186/1471-2148-9-9)
Supplement: Additional file 6 — Likelihood based tree comparisons. All likelihood based tree comparison outputs are provided. [file 1471-2148-9-9-S6.zip › puzzle/COG0396_TM1417_PH0882]

TREE-PUZZLE 5.1.pl25

Input file name: /scratch/local/kanhere/COG0396_Bacteria_Archaea_comb.infile
User tree file name: /scratch/local/kanhere/COG0396_Bacteria_Archaea_comb.tmp_tree
Type of analysis: user tree evaluation
Parameter estimation: approximate (faster)
Parameter estimation uses: neighbor-joining tree (for substitution process and rate variation)

Standard errors (S.E.) are obtained by the curvature method.
The upper and lower bounds of an approximate 95% confidence interval
for parameter or branch length x are x-1.96*S.E. and x+1.96*S.E.


SEQUENCE ALIGNMENT

Input data: 20 sequences with 335 amino acid sites
Number of constant sites: 15 (= 4.5% of all sites)
Number of site patterns: 287
Number of constant site patterns: 9 (= 3.1% of all site patterns)


SUBSTITUTION PROCESS

Model of substitution: VT (Mueller-Vingron 2000)
Amino acid frequencies (user specified):

 pi(A) =   7.8%
 pi(R) =   5.3%
 pi(N) =   4.4%
 pi(D) =   5.3%
 pi(C) =   1.6%
 pi(Q) =   3.7%
 pi(E) =   6.3%
 pi(G) =   7.2%
 pi(H) =   2.4%
 pi(I) =   6.1%
 pi(L) =   9.1%
 pi(K) =   6.0%
 pi(M) =   2.3%
 pi(F) =   4.2%
 pi(P) =   4.6%
 pi(S) =   6.4%
 pi(T) =   5.7%
 pi(W) =   1.3%
 pi(Y) =   3.4%
 pi(V) =   7.1%


AMBIGUOUS CHARACTERS IN THE SEQUENCE (SEQUENCES IN INPUT ORDER)

               gaps  wildcards        sum   % sequence
 DR2107          83          0         83       24.78%   
 VNG0524G        27          0         27        8.06%   
 alr2493         73          0         73       21.79%   
 slr0075         79          0         79       23.58%   
 TVN1391         89          0         89       26.57%   
 Ta0202          89          0         89       26.57%   
 APE1702         82          0         82       24.48%   
 PAE1808         79          0         79       23.58%   
 TM1368          89          0         89       26.57%   
 PAB1855         88          0         88       26.27%   
 PH1384          88          0         88       26.27%   
 SSO0925        173          0        173       51.64%  !
 AF2364          81          0         81       24.18%   
 MA4406          88          0         88       26.27%   
 MTH1149         84          0         84       25.07%   
 TM1417          90          0         90       26.87%   
 PH0882          98          0         98       29.25%   
 MA0937         100          0        100       29.85%   
 MJ0035          85          0         85       25.37%   
 MK1233          98          0         98       29.25%   
 -------------------------------------------------------
 Sum           1763          0       1763       26.31%   


The table above shows the amount of gaps ('-') and other 'wildcard'
characters ('X', '?', etc.) and their percentage of the 335 columns
in the alignment.
Sequences with more than 50% ambiguous characters are marked with a '!' and 
should be checked, whether they have sufficient overlap to other sequences.
Sequences with 100% ambiguous characters do not hold any phylogenetic
information and had to be discarded from the analysis.


SEQUENCE COMPOSITION (SEQUENCES IN INPUT ORDER)

              5% chi-square test  p-value
 DR2107            passed           9.67%  
 VNG0524G          failed           0.00%  
 alr2493           passed          13.41%  
 slr0075           failed           3.37%  
 TVN1391           passed          13.76%  
 Ta0202            passed           6.44%  
 APE1702           failed           1.51%  
 PAE1808           passed          16.26%  
 TM1368            failed           0.03%  
 PAB1855           failed           0.04%  
 PH1384            failed           0.18%  
 SSO0925           passed          11.53%  
 AF2364            failed           1.79%  
 MA4406            failed           0.47%  
 MTH1149           failed           3.87%  
 TM1417            failed           2.02%  
 PH0882            failed           0.38%  
 MA0937            failed           0.35%  
 MJ0035            failed           0.02%  
 MK1233            failed           0.00%  

The chi-square tests compares the amino acid composition of each sequence
to the frequency distribution assumed in the maximum likelihood model.


IDENTICAL SEQUENCES

The sequences in each of the following groups are all identical. To speed
up computation please remove all but one of each group from the data set.

 All sequences are unique.


MAXIMUM LIKELIHOOD DISTANCES

Maximum likelihood distances are computed using the selected model of
substitution and rate heterogeneity.

  20
DR2107      0.00000  0.66728  0.62770  0.67950  0.67452  0.72440  1.01962
            1.07510  0.73872  0.91427  0.97560  1.03265  1.23721  1.29062
            1.08098  1.37865  1.38545  1.32312  1.15945  1.22421
VNG0524G    0.66728  0.00000  0.71173  0.65793  0.84003  0.88019  0.98594
            1.09739  0.86234  0.95485  0.96078  1.06741  1.18809  1.23203
            1.14979  1.50010  1.46649  1.35431  1.26920  1.18866
alr2493     0.62770  0.71173  0.00000  0.34058  0.75282  0.73777  0.92968
            1.12315  0.84408  0.93827  0.96324  0.95371  1.20338  1.21335
            1.14250  1.35047  1.43038  1.26228  1.28709  1.27364
slr0075     0.67950  0.65793  0.34058  0.00000  0.70547  0.69353  1.01046
            1.16120  0.80869  0.98988  0.99259  1.01331  1.18915  1.25485
            1.10453  1.42645  1.51791  1.23491  1.26163  1.27038
TVN1391     0.67452  0.84003  0.75282  0.70547  0.00000  0.13350  0.94464
            1.04640  0.77875  0.88841  0.90788  0.80918  1.06714  1.21661
            1.00014  1.35776  1.34950  1.16009  1.19627  1.26187
Ta0202      0.72440  0.88019  0.73777  0.69353  0.13350  0.00000  0.96311
            1.05830  0.75954  0.94444  0.92506  0.85010  1.12366  1.25575
            0.96904  1.32053  1.31815  1.12820  1.19888  1.33361
APE1702     1.01962  0.98594  0.92968  1.01046  0.94464  0.96311  0.00000
            0.91084  0.82286  1.10169  1.09319  1.04174  1.17363  1.13045
            1.15157  1.41959  1.44139  1.27240  1.41416  1.33296
PAE1808     1.07510  1.09739  1.12315  1.16120  1.04640  1.05830  0.91084
            0.00000  0.94269  1.00252  1.04832  0.93713  1.18395  1.22689
            1.12527  1.54468  1.66402  1.51570  1.50532  1.27669
TM1368      0.73872  0.86234  0.84408  0.80869  0.77875  0.75954  0.82286
            0.94269  0.00000  0.79635  0.74861  0.95590  0.93226  1.02262
            0.91425  1.26109  1.25675  1.13463  1.14246  1.15138
PAB1855     0.91427  0.95485  0.93827  0.98988  0.88841  0.94444  1.10169
            1.00252  0.79635  0.00000  0.25578  0.71035  1.05784  1.07673
            0.91226  1.26847  1.30809  1.17880  1.02164  1.19813
PH1384      0.97560  0.96078  0.96324  0.99259  0.90788  0.92506  1.09319
            1.04832  0.74861  0.25578  0.00000  0.83157  0.97006  1.13423
            1.02315  1.33170  1.33088  1.22383  1.03338  1.21219
SSO0925     1.03265  1.06741  0.95371  1.01331  0.80918  0.85010  1.04174
            0.93713  0.95590  0.71035  0.83157  0.00000  1.09273  1.03963
            0.95825  1.25804  1.44746  1.24802  1.13412  1.28729
AF2364      1.23721  1.18809  1.20338  1.18915  1.06714  1.12366  1.17363
            1.18395  0.93226  1.05784  0.97006  1.09273  0.00000  0.78882
            0.71746  1.31773  1.34968  1.32687  1.37703  1.25090
MA4406      1.29062  1.23203  1.21335  1.25485  1.21661  1.25575  1.13045
            1.22689  1.02262  1.07673  1.13423  1.03963  0.78882  0.00000
            0.78579  1.23631  1.40289  1.18129  1.13129  1.24356
MTH1149     1.08098  1.14979  1.14250  1.10453  1.00014  0.96904  1.15157
            1.12527  0.91425  0.91226  1.02315  0.95825  0.71746  0.78579
            0.00000  1.25422  1.43205  1.30764  1.18762  1.17218
TM1417      1.37865  1.50010  1.35047  1.42645  1.35776  1.32053  1.41959
            1.54468  1.26109  1.26847  1.33170  1.25804  1.31773  1.23631
            1.25422  0.00000  0.61064  0.68975  0.76265  1.03064
PH0882      1.38545  1.46649  1.43038  1.51791  1.34950  1.31815  1.44139
            1.66402  1.25675  1.30809  1.33088  1.44746  1.34968  1.40289
            1.43205  0.61064  0.00000  0.87351  0.81465  1.06159
MA0937      1.32312  1.35431  1.26228  1.23491  1.16009  1.12820  1.27240
            1.51570  1.13463  1.17880  1.22383  1.24802  1.32687  1.18129
            1.30764  0.68975  0.87351  0.00000  0.55849  0.80986
MJ0035      1.15945  1.26920  1.28709  1.26163  1.19627  1.19888  1.41416
            1.50532  1.14246  1.02164  1.03338  1.13412  1.37703  1.13129
            1.18762  0.76265  0.81465  0.55849  0.00000  0.79560
MK1233      1.22421  1.18866  1.27364  1.27038  1.26187  1.33361  1.33296
            1.27669  1.15138  1.19813  1.21219  1.28729  1.25090  1.24356
            1.17218  1.03064  1.06159  0.80986  0.79560  0.00000

Average distance (over all possible pairs of sequences):  1.07808


RATE HETEROGENEITY

Model of rate heterogeneity: uniform rate


TREE SEARCH

2 tree topologies were specified by the user.


MAXIMUM LIKELIHOOD BRANCH LENGTHS OF USER DEFINED TREE # 1 (NO CLOCK)

Branch lengths are computed using the selected model of
substitution and rate heterogeneity.


              :---10 PAB1855
    :--------21
    :         :--------------------17 PH0882
    :         :
    :         :---11 PH1384
    :
    :             :-5 TVN1391
    :  :---------22
    :  :          :--6 Ta0202
    :  :
    :  :    :-----------18 MA0937
    :  :---23
    :  :    :----------14 MA4406
    :-24
    :  :----------2 VNG0524G
    :  :
    :  :-----------15 MTH1149
 :-32
 :  :         :-------9 TM1368
 :  :      :-25
 :  :      :  :----------------16 TM1417
 :  :   :-28
 :  :   :  :            :---3 alr2493
 :  :   :  :     :-----26
 :  :   :  :     :      :----4 slr0075
 :  :   :  :----27
 :  :   :        :-----1 DR2107
 :  :--31
 :  :   :         :--------7 APE1702
 :  :   :     :--29
 :  :   :     :   :---------8 PAE1808
 :  :   :----30
 :  :         :--------12 SSO0925
 :  :
 :  :-------------20 MK1233
 :
 :-----------19 MJ0035
 :
 :------------13 AF2364
 

         branch  length     S.E.   branch  length     S.E.
DR2107        1  0.30829  0.04800      21  0.49831  0.06149
VNG0524G      2  0.61269  0.06646      22  0.54295  0.06357
alr2493       3  0.16050  0.03343      23  0.16706  0.05142
slr0075       4  0.18992  0.03522      24  0.00001  0.00099
TVN1391       5  0.05714  0.02073      25  0.05274  0.03992
Ta0202        6  0.07732  0.02206      26  0.25621  0.04599
APE1702       7  0.44302  0.06118      27  0.23310  0.04752
PAE1808       8  0.51777  0.06607      28  0.02330  0.03260
TM1368        9  0.41021  0.05686      29  0.12091  0.04885
PAB1855      10  0.13327  0.02966      30  0.18777  0.04693
PH1384       11  0.13023  0.02936      31  0.10920  0.03628
SSO0925      12  0.46100  0.07382      32  0.03147  0.03519
AF2364       13  0.73437  0.07802
MA4406       14  0.61357  0.07466
MTH1149      15  0.66163  0.07032
TM1417       16  0.95028  0.09700
PH0882       17  1.20748  0.11522
MA0937       18  0.64439  0.07857
MJ0035       19  0.65267  0.07235     13 iterations until convergence
MK1233       20  0.76201  0.07976     log L: -9230.07

WARNING --- at least one branch length is close to an internal boundary!


Unrooted user defined tree with maximum likelihood branch lengths
(in CLUSTAL W notation):

(AF2364:0.73437,((PAB1855:0.13327,PH0882:1.20748,PH1384:0.13023)76:0.49831,
((TVN1391:0.05714,Ta0202:0.07732)99:0.54295,(MA0937:0.64439,MA4406:0.61357)
76:0.16706,VNG0524G:0.61269,MTH1149:0.66163)63:0.00001,(((TM1368:0.41021,
TM1417:0.95028)100:0.05274,((alr2493:0.16050,slr0075:0.18992)100:0.25621,
DR2107:0.30829)100:0.23310)99:0.02330,((APE1702:0.44302,PAE1808:0.51777)
90:0.12091,SSO0925:0.46100)89:0.18777)55:0.10920,MK1233:0.76201)72:0.03147,
MJ0035:0.65267);


MAXIMUM LIKELIHOOD BRANCH LENGTHS OF USER DEFINED TREE # 2 (NO CLOCK)

Branch lengths are computed using the selected model of
substitution and rate heterogeneity.


        :----3 alr2493
 :-----21
 :      :---4 slr0075
 :
 :            :-5 TVN1391
 :    :------22
 :    :       :--6 Ta0202
 :---34
 :    :                       :-------13 AF2364
 :    :                   :--23
 :    :                   :   :------15 MTH1149
 :    :            :-----24
 :    :            :      :-------14 MA4406
 :    :     :-----29
 :    :     :      :                   :-----16 TM1417
 :    :     :      :            :-----25
 :    :     :      :            :      :-------17 PH0882
 :    :     :      :        :--27
 :    :     :      :        :   :  :-----18 MA0937
 :    :     :      :        :   :-26
 :    :     :      :        :      :-----19 MJ0035
 :    :     :      :-------28
 :    :     :               :--------20 MK1233
 :    :     :
 :          :     :-------7 APE1702
 :          :----30
 :          :     :---------8 PAE1808
 :     ----33
 :          :           :--10 PAB1855
 :          :    :-----31
 :          :    :      :---11 PH1384
 :          :---32
 :          :    :-------12 SSO0925
 :          :
 :          :-------9 TM1368
 :
 :-------2 VNG0524G
 :
 :------1 DR2107
 

         branch  length     S.E.   branch  length     S.E.
DR2107        1  0.32963  0.04755      21  0.27915  0.04585
VNG0524G      2  0.40587  0.05296      22  0.33234  0.04973
alr2493       3  0.19055  0.03465      23  0.08094  0.03979
slr0075       4  0.15728  0.03256      24  0.25018  0.05491
TVN1391       5  0.05195  0.01982      25  0.26909  0.05085
Ta0202        6  0.08261  0.02220      26  0.05095  0.02939
APE1702       7  0.40911  0.05931      27  0.12115  0.04326
PAE1808       8  0.54498  0.06756      28  0.37639  0.06390
TM1368        9  0.40021  0.05353      29  0.26007  0.05351
PAB1855      10  0.10364  0.02732      30  0.23171  0.05117
PH1384       11  0.15239  0.03066      31  0.28858  0.05160
SSO0925      12  0.41945  0.06927      32  0.18312  0.04944
AF2364       13  0.40233  0.05594      33  0.20570  0.04444
MA4406       14  0.40707  0.05712      34  0.13934  0.03887
MTH1149      15  0.35544  0.05174
TM1417       16  0.25817  0.04584
PH0882       17  0.39086  0.05439
MA0937       18  0.30274  0.04734
MJ0035       19  0.27766  0.04478     10 iterations until convergence
MK1233       20  0.45432  0.06124     log L: -8511.69


Unrooted user defined tree with maximum likelihood branch lengths
(in CLUSTAL W notation):

(DR2107:0.32963,(alr2493:0.19055,slr0075:0.15728)96:0.27915,((TVN1391:0.05195,
Ta0202:0.08261)100:0.33234,((((AF2364:0.40233,MTH1149:0.35544)61:0.08094,
MA4406:0.40707)95:0.25018,(((TM1417:0.25817,PH0882:0.39086)99:0.26909,
(MA0937:0.30274,MJ0035:0.27766)84:0.05095)94:0.12115,MK1233:0.45432)
94:0.37639)68:0.26007,(APE1702:0.40911,PAE1808:0.54498)68:0.23171,
((PAB1855:0.10364,PH1384:0.15239)74:0.28858,SSO0925:0.41945)58:0.18312,
TM1368:0.40021)83:0.20570)86:0.13934,VNG0524G:0.40587);


COMPARISON OF USER TREES (NO CLOCK)

Tree   log L   difference    S.E.      p-1sKH     p-SH       c-ELW      2sKH
-------------------------------------------------------------------------------
 1   -9230.07   718.38       72.09    0.0000 -   0.0000 -   0.0000 -       -
 2   -8511.69     0.00  <---- best    1.0000 +   1.0000 +   1.0000 +    best

The columns show the results and p-values of the following tests:
1sKH - one sided KH test based on pairwise SH tests (Shimodaira-Hasegawa
       2000, Goldman et al., 2001, Kishino-Hasegawa 1989)
SH   - Shimodaira-Hasegawa test (2000)
ELW  - Expected Likelihood Weight (Strimmer-Rambaut 2002)
2sKH - two sided Kishino-Hasegawa test (1989)

Plus signs denote the confidence sets. Minus signs denote significant
exclusion. All tests used 5% significance level. 1sKH, SH, and ELW
performed 1000 resamplings using the RELL method.


TIME STAMP

Date and time: Wed Sep  5 18:03:40 2007
Runtime (excl. input) : 1 seconds (= 0.0 minutes = 0.0 hours)
Runtime (incl. input) : 1 seconds (= 0.0 minutes = 0.0 hours)
