# Supplementary material for: Horizontal Gene Transfers in prokaryotes show differential preferences for metabolic and translational genes
Source: BMC Evol Biol. 2009 Jan 10;9:9. doi: 10.1186/1471-2148-9-9 (PMC2651853; doi:10.1186/1471-2148-9-9)
Supplement: Additional file 6 — Likelihood based tree comparisons. All likelihood based tree comparison outputs are provided. [file 1471-2148-9-9-S6.zip › puzzle/COG0414_Cgl0114_TM1077]

TREE-PUZZLE 5.1.pl25

Input file name: /scratch/local/kanhere/COG0414_Actinobacteria_Bacteria_comb.infile
User tree file name: /scratch/local/kanhere/COG0414_Actinobacteria_Bacteria_comb.tmp_tree
Type of analysis: user tree evaluation
Parameter estimation: approximate (faster)
Parameter estimation uses: neighbor-joining tree (for substitution process and rate variation)

Standard errors (S.E.) are obtained by the curvature method.
The upper and lower bounds of an approximate 95% confidence interval
for parameter or branch length x are x-1.96*S.E. and x+1.96*S.E.


SEQUENCE ALIGNMENT

Input data: 10 sequences with 355 amino acid sites
Number of constant sites: 32 (= 9.0% of all sites)
Number of site patterns: 322
Number of constant site patterns: 13 (= 4.0% of all site patterns)


SUBSTITUTION PROCESS

Model of substitution: VT (Mueller-Vingron 2000)
Amino acid frequencies (user specified):

 pi(A) =   7.8%
 pi(R) =   5.3%
 pi(N) =   4.4%
 pi(D) =   5.3%
 pi(C) =   1.6%
 pi(Q) =   3.7%
 pi(E) =   6.3%
 pi(G) =   7.2%
 pi(H) =   2.4%
 pi(I) =   6.1%
 pi(L) =   9.1%
 pi(K) =   6.0%
 pi(M) =   2.3%
 pi(F) =   4.2%
 pi(P) =   4.6%
 pi(S) =   6.4%
 pi(T) =   5.7%
 pi(W) =   1.3%
 pi(Y) =   3.4%
 pi(V) =   7.1%


AMBIGUOUS CHARACTERS IN THE SEQUENCE (SEQUENCES IN INPUT ORDER)

               gaps  wildcards        sum   % sequence
 sll1249_1       67          0         67       18.87%   
 alr2936_1       50          0         50       14.08%   
 TM1077          75          0         75       21.13%   
 aq_2132         73          0         73       20.56%   
 Cgl0114         76          0         76       21.41%   
 DR1164          74          0         74       20.85%   
 MT3707          46          0         46       12.96%   
 Rv3602c         46          0         46       12.96%   
 ML0230          42          0         42       11.83%   
 Cgl2632         89          0         89       25.07%   
 -------------------------------------------------------
 Sum            638          0        638       17.97%   


The table above shows the amount of gaps ('-') and other 'wildcard'
characters ('X', '?', etc.) and their percentage of the 355 columns
in the alignment.
Sequences with more than 50% ambiguous characters are marked with a '!' and 
should be checked, whether they have sufficient overlap to other sequences.
Sequences with 100% ambiguous characters do not hold any phylogenetic
information and had to be discarded from the analysis.


SEQUENCE COMPOSITION (SEQUENCES IN INPUT ORDER)

              5% chi-square test  p-value
 sll1249_1         failed           0.07%  
 alr2936_1         failed           1.26%  
 TM1077            failed           0.63%  
 aq_2132           failed           0.22%  
 Cgl0114           failed           0.01%  
 DR1164            failed           0.00%  
 MT3707            failed           0.00%  
 Rv3602c           failed           0.00%  
 ML0230            failed           0.00%  
 Cgl2632           failed           0.07%  

The chi-square tests compares the amino acid composition of each sequence
to the frequency distribution assumed in the maximum likelihood model.


IDENTICAL SEQUENCES

The sequences in each of the following groups are all identical. To speed
up computation please remove all but one of each group from the data set.

MT3707, Rv3602c.


MAXIMUM LIKELIHOOD DISTANCES

Maximum likelihood distances are computed using the selected model of
substitution and rate heterogeneity.

  10
sll1249_1   0.00000  0.67786  0.84198  0.94774  0.89966  0.83296  0.96701
            0.96701  1.00487  1.84596
alr2936_1   0.67786  0.00000  0.74310  0.84418  0.84628  0.88282  1.02657
            1.02657  1.05639  1.57587
TM1077      0.84198  0.74310  0.00000  0.65207  0.84919  0.82983  1.01548
            1.01548  1.00183  1.46027
aq_2132     0.94774  0.84418  0.65207  0.00000  0.88461  0.86198  0.91703
            0.91703  0.93091  1.50975
Cgl0114     0.89966  0.84628  0.84919  0.88461  0.00000  0.81355  0.89390
            0.89390  0.93089  1.48200
DR1164      0.83296  0.88282  0.82983  0.86198  0.81355  0.00000  0.82951
            0.82951  0.85403  1.71118
MT3707      0.96701  1.02657  1.01548  0.91703  0.89390  0.82951  0.00000
            0.00000  0.23392  1.08947
Rv3602c     0.96701  1.02657  1.01548  0.91703  0.89390  0.82951  0.00000
            0.00000  0.23392  1.08947
ML0230      1.00487  1.05639  1.00183  0.93091  0.93089  0.85403  0.23392
            0.23392  0.00000  1.09223
Cgl2632     1.84596  1.57587  1.46027  1.50975  1.48200  1.71118  1.08947
            1.08947  1.09223  0.00000

Average distance (over all possible pairs of sequences):  0.95133


RATE HETEROGENEITY

Model of rate heterogeneity: uniform rate


TREE SEARCH

2 tree topologies were specified by the user.


MAXIMUM LIKELIHOOD BRANCH LENGTHS OF USER DEFINED TREE # 1 (NO CLOCK)

Branch lengths are computed using the selected model of
substitution and rate heterogeneity.


              :-----3 TM1077
         :---11
         :    :-----4 aq_2132
    :---14
    :    :       :------1 sll1249_1
    :    :  :---12
    :    :  :    :-----2 alr2936_1
    :    :-13
    :       :-------6 DR1164
 :-17
 :  :           :-7 MT3707
 :  :       :--15
 :  :       :   :-8 Rv3602c
 :  :------16
 :          :---9 ML0230
 :
 :---------------10 Cgl2632
 :
 :-------5 Cgl0114
 

         branch  length     S.E.   branch  length     S.E.
sll1249_1     1  0.36164  0.04847      11  0.16191  0.03919
alr2936_1     2  0.32463  0.04573      12  0.16681  0.04036
TM1077        3  0.34225  0.04790      13  0.04628  0.03082
aq_2132       4  0.33248  0.04776      14  0.18153  0.04513
Cgl0114       5  0.45357  0.05736      15  0.09249  0.02505
DR1164        6  0.44684  0.05578      16  0.39628  0.05482
MT3707        7  0.00001  0.00176      17  0.00001  0.00149
Rv3602c       8  0.00001  0.00176
ML0230        9  0.14446  0.02777     9 iterations until convergence
Cgl2632      10  1.02093  0.10428     log L: -5016.61

WARNING --- at least one branch length is close to an internal boundary!


Unrooted user defined tree with maximum likelihood branch lengths
(in CLUSTAL W notation):

(Cgl0114:0.45357,(((TM1077:0.34225,aq_2132:0.33248)100:0.16191,((
sll1249_1:0.36164,alr2936_1:0.32463)100:0.16681,DR1164:0.44684)
100:0.04628)100:0.18153,((MT3707:0.00001,Rv3602c:0.00001)100:0.09249,
ML0230:0.14446)100:0.39628)100:0.00001,Cgl2632:1.02093);


MAXIMUM LIKELIHOOD BRANCH LENGTHS OF USER DEFINED TREE # 2 (NO CLOCK)

Branch lengths are computed using the selected model of
substitution and rate heterogeneity.


          :-----3 TM1077
     :---11
     :    :------4 aq_2132
 :--17
 :   :                       :-7 MT3707
 :   :                   :--12
 :   :                   :   :-8 Rv3602c
 :   :               :--13
 :   :               :   :---9 ML0230
 :   :       :------14
 :   :       :       :--------------10 Cgl2632
 :   :   :--15
 :   :   :   :------6 DR1164
 :   :--16
 :       :-------5 Cgl0114
 :
 :-----2 alr2936_1
 :
 :------1 sll1249_1
 

         branch  length     S.E.   branch  length     S.E.
sll1249_1     1  0.37651  0.04881      11  0.14816  0.03756
alr2936_1     2  0.31961  0.04503      12  0.08241  0.02389
TM1077        3  0.30425  0.04505      13  0.11392  0.04061
aq_2132       4  0.37089  0.04980      14  0.36123  0.05605
Cgl0114       5  0.42245  0.05367      15  0.10011  0.03511
DR1164        6  0.35130  0.05067      16  0.13807  0.03793
MT3707        7  0.00001  0.00399      17  0.12459  0.03697
Rv3602c       8  0.00001  0.00399
ML0230        9  0.15320  0.02784     10 iterations until convergence
Cgl2632      10  0.90710  0.09035     log L: -4966.62

WARNING --- at least one branch length is close to an internal boundary!


Unrooted user defined tree with maximum likelihood branch lengths
(in CLUSTAL W notation):

(sll1249_1:0.37651,((TM1077:0.30425,aq_2132:0.37089)75:0.14816,((
(((MT3707:0.00001,Rv3602c:0.00001)100:0.08241,ML0230:0.15320)95:0.11392,
Cgl2632:0.90710)99:0.36123,DR1164:0.35130)70:0.10011,Cgl0114:0.42245)
67:0.13807)93:0.12459,alr2936_1:0.31961);


COMPARISON OF USER TREES (NO CLOCK)

Tree   log L   difference    S.E.      p-1sKH     p-SH       c-ELW      2sKH
-------------------------------------------------------------------------------
 1   -5016.61    49.99       15.24    0.0000 -   0.0000 -   0.0001 -       -
 2   -4966.62     0.00  <---- best    1.0000 +   1.0000 +   0.9999 +    best

The columns show the results and p-values of the following tests:
1sKH - one sided KH test based on pairwise SH tests (Shimodaira-Hasegawa
       2000, Goldman et al., 2001, Kishino-Hasegawa 1989)
SH   - Shimodaira-Hasegawa test (2000)
ELW  - Expected Likelihood Weight (Strimmer-Rambaut 2002)
2sKH - two sided Kishino-Hasegawa test (1989)

Plus signs denote the confidence sets. Minus signs denote significant
exclusion. All tests used 5% significance level. 1sKH, SH, and ELW
performed 1000 resamplings using the RELL method.


TIME STAMP

Date and time: Tue Sep  4 19:30:50 2007
Runtime (excl. input) : 1 seconds (= 0.0 minutes = 0.0 hours)
Runtime (incl. input) : 1 seconds (= 0.0 minutes = 0.0 hours)
