# Supplementary material for: Horizontal Gene Transfers in prokaryotes show differential preferences for metabolic and translational genes
Source: BMC Evol Biol. 2009 Jan 10;9:9. doi: 10.1186/1471-2148-9-9 (PMC2651853; doi:10.1186/1471-2148-9-9)
Supplement: Additional file 6 — Likelihood based tree comparisons. All likelihood based tree comparison outputs are provided. [file 1471-2148-9-9-S6.zip › puzzle/COG0422_VNG0715G_all0982]

TREE-PUZZLE 5.1.pl25

Input file name: /scratch/local/kanhere/COG0422_Archaea_Bacteria_comb.infile
User tree file name: /scratch/local/kanhere/COG0422_Archaea_Bacteria_comb.tmp_tree
Type of analysis: user tree evaluation
Parameter estimation: approximate (faster)
Parameter estimation uses: neighbor-joining tree (for substitution process and rate variation)

Standard errors (S.E.) are obtained by the curvature method.
The upper and lower bounds of an approximate 95% confidence interval
for parameter or branch length x are x-1.96*S.E. and x+1.96*S.E.


SEQUENCE ALIGNMENT

Input data: 19 sequences with 639 amino acid sites
Number of constant sites: 54 (= 8.5% of all sites)
Number of site patterns: 480
Number of constant site patterns: 18 (= 3.8% of all site patterns)


SUBSTITUTION PROCESS

Model of substitution: VT (Mueller-Vingron 2000)
Amino acid frequencies (user specified):

 pi(A) =   7.8%
 pi(R) =   5.3%
 pi(N) =   4.4%
 pi(D) =   5.3%
 pi(C) =   1.6%
 pi(Q) =   3.7%
 pi(E) =   6.3%
 pi(G) =   7.2%
 pi(H) =   2.4%
 pi(I) =   6.1%
 pi(L) =   9.1%
 pi(K) =   6.0%
 pi(M) =   2.3%
 pi(F) =   4.2%
 pi(P) =   4.6%
 pi(S) =   6.4%
 pi(T) =   5.7%
 pi(W) =   1.3%
 pi(Y) =   3.4%
 pi(V) =   7.1%


AMBIGUOUS CHARACTERS IN THE SEQUENCE (SEQUENCES IN INPUT ORDER)

               gaps  wildcards        sum   % sequence
 AF2412         214          0        214       33.49%   
 MA1790         211          0        211       33.02%   
 MJ1026         201          0        201       31.46%   
 MTH1576        215          0        215       33.65%   
 MK0106         210          0        210       32.86%   
 PAB1930        210          0        210       32.86%   
 MA4329         211          0        211       33.02%   
 MTH1543        206          0        206       32.24%   
 TM0788         215          0        215       33.65%   
 all0982        182          0        182       28.48%   
 slr0118        180          0        180       28.17%   
 aq_1204        182          0        182       28.48%   
 DRA0175         32          0         32        5.01%   
 VNG0715G       163          0        163       25.51%   
 FN1757         206          0        206       32.24%   
 SSO1324        206          0        206       32.24%   
 SSO1941        206          0        206       32.24%   
 PAE0333        209          0        209       32.71%   
 MA0261         217          0        217       33.96%   
 -------------------------------------------------------
 Sum           3676          0       3676       30.28%   


The table above shows the amount of gaps ('-') and other 'wildcard'
characters ('X', '?', etc.) and their percentage of the 639 columns
in the alignment.
Sequences with more than 50% ambiguous characters are marked with a '!' and 
should be checked, whether they have sufficient overlap to other sequences.
Sequences with 100% ambiguous characters do not hold any phylogenetic
information and had to be discarded from the analysis.


SEQUENCE COMPOSITION (SEQUENCES IN INPUT ORDER)

              5% chi-square test  p-value
 AF2412            failed           0.05%  
 MA1790            failed           3.40%  
 MJ1026            failed           0.00%  
 MTH1576           failed           0.00%  
 MK0106            failed           0.00%  
 PAB1930           failed           0.26%  
 MA4329            passed          27.49%  
 MTH1543           failed           0.00%  
 TM0788            failed           0.03%  
 all0982           passed          23.75%  
 slr0118           passed          26.75%  
 aq_1204           failed           0.24%  
 DRA0175           failed           0.00%  
 VNG0715G          failed           0.00%  
 FN1757            failed           0.00%  
 SSO1324           passed          13.92%  
 SSO1941           failed           4.30%  
 PAE0333           failed           0.45%  
 MA0261            failed           0.15%  

The chi-square tests compares the amino acid composition of each sequence
to the frequency distribution assumed in the maximum likelihood model.


IDENTICAL SEQUENCES

The sequences in each of the following groups are all identical. To speed
up computation please remove all but one of each group from the data set.

 All sequences are unique.


MAXIMUM LIKELIHOOD DISTANCES

Maximum likelihood distances are computed using the selected model of
substitution and rate heterogeneity.

  19
AF2412      0.00000  0.49861  0.52603  0.67709  0.60773  0.56715  0.72154
            0.73818  0.67741  0.75981  0.74166  0.82622  0.95516  0.83596
            0.85032  0.82960  0.83700  0.86139  0.94584
MA1790      0.49861  0.00000  0.58723  0.65451  0.68186  0.65530  0.75207
            0.72445  0.75819  0.84099  0.82368  0.84902  0.94175  0.85197
            0.78469  1.00716  0.95933  0.99095  0.92705
MJ1026      0.52603  0.58723  0.00000  0.53097  0.64067  0.58842  0.73307
            0.63362  0.66631  0.77058  0.76643  0.71505  0.92506  0.75917
            0.76077  0.90805  0.87024  0.90047  0.95887
MTH1576     0.67709  0.65451  0.53097  0.00000  0.54443  0.64246  0.74977
            0.69537  0.77504  0.76041  0.74059  0.70045  0.86185  0.74212
            0.80784  0.93116  0.93953  0.97245  0.98680
MK0106      0.60773  0.68186  0.64067  0.54443  0.00000  0.59233  0.82107
            0.63851  0.67612  0.81816  0.79574  0.78277  0.90883  0.78310
            0.87111  0.89499  0.85962  0.85552  0.96224
PAB1930     0.56715  0.65530  0.58842  0.64246  0.59233  0.00000  0.83738
            0.73913  0.76298  0.76503  0.75913  0.81161  0.91028  0.85636
            0.85849  0.81213  0.80993  0.85525  0.91322
MA4329      0.72154  0.75207  0.73307  0.74977  0.82107  0.83738  0.00000
            0.60463  0.90461  0.92075  0.90917  0.89325  1.05565  0.92632
            0.93333  0.91665  0.86294  0.92967  0.96847
MTH1543     0.73818  0.72445  0.63362  0.69537  0.63851  0.73913  0.60463
            0.00000  0.77221  0.96777  0.95442  0.86299  0.99317  0.87677
            0.79503  0.91226  0.88166  0.90032  0.94106
TM0788      0.67741  0.75819  0.66631  0.77504  0.67612  0.76298  0.90461
            0.77221  0.00000  0.83200  0.80908  0.78411  0.90768  0.82532
            0.83549  0.89254  0.89324  0.93327  1.01090
all0982     0.75981  0.84099  0.77058  0.76041  0.81816  0.76503  0.92075
            0.96777  0.83200  0.00000  0.09600  0.43215  0.57301  0.52561
            0.85965  0.94483  0.96361  0.99366  0.98104
slr0118     0.74166  0.82368  0.76643  0.74059  0.79574  0.75913  0.90917
            0.95442  0.80908  0.09600  0.00000  0.44538  0.59118  0.53135
            0.83958  0.95051  0.93776  0.97515  0.95502
aq_1204     0.82622  0.84902  0.71505  0.70045  0.78277  0.81161  0.89325
            0.86299  0.78411  0.43215  0.44538  0.00000  0.60486  0.54642
            0.82697  0.98301  0.99417  0.98014  1.01048
DRA0175     0.95516  0.94175  0.92506  0.86185  0.90883  0.91028  1.05565
            0.99317  0.90768  0.57301  0.59118  0.60486  0.00000  0.59550
            0.94800  1.16989  1.17697  1.13171  1.12237
VNG0715G    0.83596  0.85197  0.75917  0.74212  0.78310  0.85636  0.92632
            0.87677  0.82532  0.52561  0.53135  0.54642  0.59550  0.00000
            0.86530  1.01907  1.03193  0.96607  1.00963
FN1757      0.85032  0.78469  0.76077  0.80784  0.87111  0.85849  0.93333
            0.79503  0.83549  0.85965  0.83958  0.82697  0.94800  0.86530
            0.00000  0.96573  0.92819  0.95772  0.97519
SSO1324     0.82960  1.00716  0.90805  0.93116  0.89499  0.81213  0.91665
            0.91226  0.89254  0.94483  0.95051  0.98301  1.16989  1.01907
            0.96573  0.00000  0.08869  0.35313  1.08272
SSO1941     0.83700  0.95933  0.87024  0.93953  0.85962  0.80993  0.86294
            0.88166  0.89324  0.96361  0.93776  0.99417  1.17697  1.03193
            0.92819  0.08869  0.00000  0.34975  1.05358
PAE0333     0.86139  0.99095  0.90047  0.97245  0.85552  0.85525  0.92967
            0.90032  0.93327  0.99366  0.97515  0.98014  1.13171  0.96607
            0.95772  0.35313  0.34975  0.00000  0.94946
MA0261      0.94584  0.92705  0.95887  0.98680  0.96224  0.91322  0.96847
            0.94106  1.01090  0.98104  0.95502  1.01048  1.12237  1.00963
            0.97519  1.08272  1.05358  0.94946  0.00000

Average distance (over all possible pairs of sequences):  0.81792


RATE HETEROGENEITY

Model of rate heterogeneity: uniform rate


TREE SEARCH

2 tree topologies were specified by the user.


MAXIMUM LIKELIHOOD BRANCH LENGTHS OF USER DEFINED TREE # 1 (NO CLOCK)

Branch lengths are computed using the selected model of
substitution and rate heterogeneity.


                                        :--10 all0982
                                 :-----20
                                 :      :--11 slr0118
                             :--22
                             :   :  :----------13 DRA0175
                             :   :-21
                             :      :--------------15 FN1757
                          :-23
                          :  :-------------9 TM0788
                   :-----24
                   :      :-------12 aq_1204
      :-----------31
      :            :         :---------8 MTH1543
      :            :      :-25
      :            :      :  :--------4 MTH1576
      :            :   :-28
      :            :   :  :      :----------------19 MA0261
      :            :   :  :  :--26
      :            :   :  :  :   :---------2 MA1790
      :            :   :  :  :   :
      :            :   :  :  :   :----------7 MA4329
      :            :   :  :-27
      :            :   :     :-------------14 VNG0715G
      :            :--30
      :                :   :-------3 MJ1026
      :                :   :
      :                    :---------6 PAB1930
      :                 --29
      :                    :--------1 AF2412
      :                    :
      :                    :---------5 MK0106
 :---32
 :    :-----18 PAE0333
 :
 :-17 SSO1941
 :
 :--16 SSO1324
 

         branch  length     S.E.   branch  length     S.E.
AF2412        1  0.32503  0.03314      20  0.21623  0.02803
MA1790        2  0.35912  0.03627      21  0.01807  0.02071
MJ1026        3  0.30845  0.03203      22  0.07232  0.02021
MTH1576       4  0.33732  0.03418      23  0.00001  0.00124
MK0106        5  0.36434  0.03481      24  0.19285  0.03104
PAB1930       6  0.35370  0.03446      25  0.02525  0.01537
MA4329        7  0.42754  0.03952      26  0.05605  0.01944
MTH1543       8  0.37734  0.03621      27  0.01845  0.01474
TM0788        9  0.54220  0.04655      28  0.02903  0.01520
all0982      10  0.05136  0.01220      29  0.08756  0.02041
slr0118      11  0.04627  0.01175      30  0.08706  0.02395
aq_1204      12  0.28336  0.03136      31  0.47207  0.04495
DRA0175      13  0.42415  0.03935      32  0.13123  0.02394
VNG0715G     14  0.54662  0.04567
FN1757       15  0.60942  0.05013
SSO1324      16  0.04592  0.01194
SSO1941      17  0.04362  0.01165
PAE0333      18  0.19005  0.02676     9 iterations until convergence
MA0261       19  0.69687  0.05549     log L: -13636.46

WARNING --- at least one branch length is close to an internal boundary!


Unrooted user defined tree with maximum likelihood branch lengths
(in CLUSTAL W notation):

(SSO1324:0.04592,((((((all0982:0.05136,slr0118:0.04627)100:0.21623,
(DRA0175:0.42415,FN1757:0.60942)99:0.01807)99:0.07232,TM0788:0.54220)
91:0.00001,aq_1204:0.28336)98:0.19285,(((MTH1543:0.37734,MTH1576:0.33732)
100:0.02525,((MA0261:0.69687,MA1790:0.35912,MA4329:0.42754)100:0.05605,
VNG0715G:0.54662)90:0.01845)80:0.02903,(MJ1026:0.30845,PAB1930:0.35370,
AF2412:0.32503,MK0106:0.36434)61:0.08756)73:0.08706)99:0.47207,PAE0333:0.19005)
100:0.13123,SSO1941:0.04362);


MAXIMUM LIKELIHOOD BRANCH LENGTHS OF USER DEFINED TREE # 2 (NO CLOCK)

Branch lengths are computed using the selected model of
substitution and rate heterogeneity.


              :---------7 MA4329
       :-----20
       :      :-------8 MTH1543
       :
       :               :---------13 DRA0175
       :           :--21
       :           :   :-------14 VNG0715G
       :----------24
       :           :          :--10 all0982
       :           :   :-----22
       :           :   :      :--11 slr0118
       :           :--23
       :               :------12 aq_1204
       :
       :                   :--16 SSO1324
       :             :----25
       :             :     :-17 SSO1941
       :------------26
       :             :-----18 PAE0333
       :
       :    :-------4 MTH1576
       :---27
       :    :-------5 MK0106
 :----28
 :     :--------3 MJ1026
 :     :
 :     :---------6 PAB1930
 :     :
 :     :------------9 TM0788
 :     :
 :     :---------------15 FN1757
 :     :
 :     :------------------19 MA0261
 :
 :-------2 MA1790
 :
 :------1 AF2412
 

         branch  length     S.E.   branch  length     S.E.
AF2412        1  0.24305  0.02984      20  0.19089  0.02855
MA1790        2  0.27232  0.03131      21  0.06833  0.02218
MJ1026        3  0.34918  0.03411      22  0.17677  0.02524
MTH1576       4  0.29540  0.03220      23  0.06464  0.01954
MK0106        5  0.28107  0.03157      24  0.40994  0.04060
PAB1930       6  0.39501  0.03657      25  0.14249  0.02436
MA4329        7  0.35876  0.03670      26  0.52323  0.04601
MTH1543       8  0.26864  0.03201      27  0.11243  0.02316
TM0788        9  0.49686  0.04248      28  0.15864  0.02567
all0982      10  0.04578  0.01182
slr0118      11  0.05242  0.01237
aq_1204      12  0.24441  0.02869
DRA0175      13  0.36345  0.03566
VNG0715G     14  0.26812  0.03123
FN1757       15  0.62460  0.04916
SSO1324      16  0.04682  0.01209
SSO1941      17  0.04270  0.01164
PAE0333      18  0.17827  0.02613     7 iterations until convergence
MA0261       19  0.75889  0.05728     log L: -13296.38


Unrooted user defined tree with maximum likelihood branch lengths
(in CLUSTAL W notation):

(AF2412:0.24305,((MA4329:0.35876,MTH1543:0.26864)93:0.19089,((DRA0175:0.36345,
VNG0715G:0.26812)82:0.06833,((all0982:0.04578,slr0118:0.05242)100:0.17677,
aq_1204:0.24441)74:0.06464)85:0.40994,((SSO1324:0.04682,SSO1941:0.04270)
93:0.14249,PAE0333:0.17827)57:0.52323,(MTH1576:0.29540,MK0106:0.28107)
55:0.11243,MJ1026:0.34918,PAB1930:0.39501,TM0788:0.49686,FN1757:0.62460,
MA0261:0.75889)74:0.15864,MA1790:0.27232);


COMPARISON OF USER TREES (NO CLOCK)

Tree   log L   difference    S.E.      p-1sKH     p-SH       c-ELW      2sKH
-------------------------------------------------------------------------------
 1  -13636.46   340.08       53.14    0.0000 -   0.0000 -   0.0000 -       -
 2  -13296.38     0.00  <---- best    1.0000 +   1.0000 +   1.0000 +    best

The columns show the results and p-values of the following tests:
1sKH - one sided KH test based on pairwise SH tests (Shimodaira-Hasegawa
       2000, Goldman et al., 2001, Kishino-Hasegawa 1989)
SH   - Shimodaira-Hasegawa test (2000)
ELW  - Expected Likelihood Weight (Strimmer-Rambaut 2002)
2sKH - two sided Kishino-Hasegawa test (1989)

Plus signs denote the confidence sets. Minus signs denote significant
exclusion. All tests used 5% significance level. 1sKH, SH, and ELW
performed 1000 resamplings using the RELL method.


TIME STAMP

Date and time: Tue Sep  4 21:08:40 2007
Runtime (excl. input) : 2 seconds (= 0.0 minutes = 0.0 hours)
Runtime (incl. input) : 2 seconds (= 0.0 minutes = 0.0 hours)
