# Supplementary material for: Horizontal Gene Transfers in prokaryotes show differential preferences for metabolic and translational genes
Source: BMC Evol Biol. 2009 Jan 10;9:9. doi: 10.1186/1471-2148-9-9 (PMC2651853; doi:10.1186/1471-2148-9-9)
Supplement: Additional file 6 — Likelihood based tree comparisons. All likelihood based tree comparison outputs are provided. [file 1471-2148-9-9-S6.zip › puzzle/COG0428_MA0387_Cgl1400]

TREE-PUZZLE 5.1.pl25

Input file name: /scratch/local/kanhere/COG0428_Archaea_Actinobacteria_comb.infile
User tree file name: /scratch/local/kanhere/COG0428_Archaea_Actinobacteria_comb.tmp_tree
Type of analysis: user tree evaluation
Parameter estimation: approximate (faster)
Parameter estimation uses: neighbor-joining tree (for substitution process and rate variation)

Standard errors (S.E.) are obtained by the curvature method.
The upper and lower bounds of an approximate 95% confidence interval
for parameter or branch length x are x-1.96*S.E. and x+1.96*S.E.


SEQUENCE ALIGNMENT

Input data: 17 sequences with 336 amino acid sites
Number of constant sites: 1 (= 0.3% of all sites)
Number of site patterns: 328
Number of constant site patterns: 1 (= 0.3% of all site patterns)


SUBSTITUTION PROCESS

Model of substitution: VT (Mueller-Vingron 2000)
Amino acid frequencies (user specified):

 pi(A) =   7.8%
 pi(R) =   5.3%
 pi(N) =   4.4%
 pi(D) =   5.3%
 pi(C) =   1.6%
 pi(Q) =   3.7%
 pi(E) =   6.3%
 pi(G) =   7.2%
 pi(H) =   2.4%
 pi(I) =   6.1%
 pi(L) =   9.1%
 pi(K) =   6.0%
 pi(M) =   2.3%
 pi(F) =   4.2%
 pi(P) =   4.6%
 pi(S) =   6.4%
 pi(T) =   5.7%
 pi(W) =   1.3%
 pi(Y) =   3.4%
 pi(V) =   7.1%


AMBIGUOUS CHARACTERS IN THE SEQUENCE (SEQUENCES IN INPUT ORDER)

               gaps  wildcards        sum   % sequence
 PAB1443         82          0         82       24.40%   
 PH0632          67          0         67       19.94%   
 PAE3636         90          0         90       26.79%   
 APE1691         67          0         67       19.94%   
 MA2881          59          0         59       17.56%   
 MTH473          77          0         77       22.92%   
 MA0387          81          0         81       24.11%   
 Cgl1400         68          0         68       20.24%   
 MT0333          78          0         78       23.21%   
 Rv0318c         72          0         72       21.43%   
 APE0203         69          0         69       20.54%   
 PAE0600         74          0         74       22.02%   
 SSO3073         83          0         83       24.70%   
 VNG0938G        70          0         70       20.83%   
 PAE2630         85          0         85       25.30%   
 MJ1036         103          0        103       30.65%   
 VNG1744H        50          0         50       14.88%   
 -------------------------------------------------------
 Sum           1275          0       1275       22.32%   


The table above shows the amount of gaps ('-') and other 'wildcard'
characters ('X', '?', etc.) and their percentage of the 336 columns
in the alignment.
Sequences with more than 50% ambiguous characters are marked with a '!' and 
should be checked, whether they have sufficient overlap to other sequences.
Sequences with 100% ambiguous characters do not hold any phylogenetic
information and had to be discarded from the analysis.


SEQUENCE COMPOSITION (SEQUENCES IN INPUT ORDER)

              5% chi-square test  p-value
 PAB1443           failed           0.00%  
 PH0632            failed           0.00%  
 PAE3636           failed           0.00%  
 APE1691           failed           0.00%  
 MA2881            failed           0.00%  
 MTH473            failed           0.00%  
 MA0387            failed           0.00%  
 Cgl1400           failed           0.00%  
 MT0333            failed           0.00%  
 Rv0318c           failed           0.00%  
 APE0203           failed           0.00%  
 PAE0600           failed           0.00%  
 SSO3073           failed           0.00%  
 VNG0938G          failed           0.00%  
 PAE2630           failed           0.00%  
 MJ1036            failed           0.00%  
 VNG1744H          failed           0.00%  

The chi-square tests compares the amino acid composition of each sequence
to the frequency distribution assumed in the maximum likelihood model.


IDENTICAL SEQUENCES

The sequences in each of the following groups are all identical. To speed
up computation please remove all but one of each group from the data set.

 All sequences are unique.


MAXIMUM LIKELIHOOD DISTANCES

Maximum likelihood distances are computed using the selected model of
substitution and rate heterogeneity.

  17
PAB1443     0.00000  0.44597  0.85804  0.93261  1.20495  1.17641  1.61438
            1.63266  2.21790  2.19405  2.35246  2.46725  2.67445  1.69812
            3.40312  2.32473  2.88420
PH0632      0.44597  0.00000  0.86937  0.98112  1.15650  1.08524  1.64209
            1.57587  2.37074  2.34653  2.14158  2.56005  2.60026  1.59694
            3.62409  2.21004  2.93907
PAE3636     0.85804  0.86937  0.00000  1.10968  1.35763  1.38095  1.85124
            1.55472  2.34641  2.31876  2.51499  2.44630  2.85285  1.76409
            3.98445  2.84025  3.02067
APE1691     0.93261  0.98112  1.10968  0.00000  1.18435  1.08846  1.57537
            1.40095  2.20929  2.18642  2.50835  2.49020  2.43549  1.81801
            3.53978  2.42981  2.72504
MA2881      1.20495  1.15650  1.35763  1.18435  0.00000  0.60717  1.64290
            1.50927  2.18238  2.15890  2.58363  2.67547  2.46048  1.56808
            3.55813  2.55777  2.86457
MTH473      1.17641  1.08524  1.38095  1.08846  0.60717  0.00000  1.63364
            1.61662  2.04949  2.02840  2.38109  2.28469  2.51667  1.68682
            3.72242  2.59637  3.03099
MA0387      1.61438  1.64209  1.85124  1.57537  1.64290  1.63364  0.00000
            0.91993  2.17356  2.14935  2.54803  2.93390  2.67364  1.59828
            3.18294  2.47192  3.89215
Cgl1400     1.63266  1.57587  1.55472  1.40095  1.50927  1.61662  0.91993
            0.00000  1.97297  1.95371  2.47180  2.42798  2.59362  1.50266
            3.25340  2.65147  3.03182
MT0333      2.21790  2.37074  2.34641  2.20929  2.18238  2.04949  2.17356
            1.97297  0.00000  0.00390  3.34096  3.40690  2.95071  2.35875
            4.03956  2.84419  3.51555
Rv0318c     2.19405  2.34653  2.31876  2.18642  2.15890  2.02840  2.14935
            1.95371  0.00390  0.00000  3.37486  3.40074  2.96297  2.33015
            4.07528  2.80560  3.55687
APE0203     2.35246  2.14158  2.51499  2.50835  2.58363  2.38109  2.54803
            2.47180  3.34096  3.37486  0.00000  0.75043  0.84224  2.60008
            2.53734  2.97314  3.07116
PAE0600     2.46725  2.56005  2.44630  2.49020  2.67547  2.28469  2.93390
            2.42798  3.40690  3.40074  0.75043  0.00000  0.93551  2.44028
            2.33381  2.97545  2.81731
SSO3073     2.67445  2.60026  2.85285  2.43549  2.46048  2.51667  2.67364
            2.59362  2.95071  2.96297  0.84224  0.93551  0.00000  2.95679
            2.73998  3.24740  3.47766
VNG0938G    1.69812  1.59694  1.76409  1.81801  1.56808  1.68682  1.59828
            1.50266  2.35875  2.33015  2.60008  2.44028  2.95679  0.00000
            3.50107  2.57568  2.52213
PAE2630     3.40312  3.62409  3.98445  3.53978  3.55813  3.72242  3.18294
            3.25340  4.03956  4.07528  2.53734  2.33381  2.73998  3.50107
            0.00000  3.31478  5.40585
MJ1036      2.32473  2.21004  2.84025  2.42981  2.55777  2.59637  2.47192
            2.65147  2.84419  2.80560  2.97314  2.97545  3.24740  2.57568
            3.31478  0.00000  2.81047
VNG1744H    2.88420  2.93907  3.02067  2.72504  2.86457  3.03099  3.89215
            3.03182  3.51555  3.55687  3.07116  2.81731  3.47766  2.52213
            5.40585  2.81047  0.00000

Average distance (over all possible pairs of sequences):  2.34434


RATE HETEROGENEITY

Model of rate heterogeneity: uniform rate


TREE SEARCH

2 tree topologies were specified by the user.


MAXIMUM LIKELIHOOD BRANCH LENGTHS OF USER DEFINED TREE # 1 (NO CLOCK)

Branch lengths are computed using the selected model of
substitution and rate heterogeneity.


       :---12 PAE0600
    :-18
    :  :------------15 PAE2630
    :  :
    :  :---------3 PAE3636
 :-30
 :  :                 :--1 PAB1443
 :  :             :--19
 :  :             :   :-2 PH0632
 :  :          :-20
 :  :          :  :----------16 MJ1036
 :  :  :------28
 :  :  :       :                :-9 MT0333
 :  :  :       :       :-------21
 :  :  :       :       :        :-10 Rv0318c
 :  :  :       :   :--22
 :  :  :       :   :   :----8 Cgl1400
 :  :  :       :--27
 :  :  :           :         :------7 MA0387
 :  :  :           :      :-23
 :  :  :           :      :  :--5 MA2881
 :  :  :           :   :-25
 :  :  :           :   :  :     :---14 VNG0938G
 :  :  :           :   :  :----24
 :  :  :           :   :        :----------17 VNG1744H
 :  :  :           :--26
 :  :  :               :--6 MTH473
 :  :-29
 :     :----13 SSO3073
 :
 :---------4 APE1691
 :
 :---11 APE0203
 

         branch  length     S.E.   branch  length     S.E.
PAB1443       1  0.27823  0.04547      18  0.04450  0.04785
PH0632        2  0.17488  0.04170      19  0.29154  0.06978
PAE3636       3  1.76410  0.18903      20  0.07285  0.06753
APE1691       4  1.71568  0.17688      21  1.41580  0.16286
MA2881        5  0.39792  0.05665      22  0.35052  0.08885
MTH473        6  0.39760  0.05681      23  0.00001  0.00238
MA0387        7  1.16286  0.11620      24  0.61712  0.10989
Cgl1400       8  0.60835  0.09511      25  0.00001  0.00922
MT0333        9  0.00389  0.00390      26  0.20289  0.06166
Rv0318c      10  0.00001  0.00131      27  0.25510  0.07220
APE0203      11  0.41303  0.06042      28  1.18179  0.14620
PAE0600      12  0.43508  0.06423      29  0.00001  0.00080
SSO3073      13  0.60881  0.07385      30  0.00001  0.00183
VNG0938G     14  0.57428  0.10683
PAE2630      15  2.24281  0.26349
MJ1036       16  1.84782  0.19874     24 iterations until convergence
VNG1744H     17  1.97539  0.23814     log L: -9861.65

WARNING --- at least one branch length is close to an internal boundary!


Unrooted user defined tree with maximum likelihood branch lengths
(in CLUSTAL W notation):

(APE0203:0.41303,((PAE0600:0.43508,PAE2630:2.24281,PAE3636:1.76410)
100:0.04450,((((PAB1443:0.27823,PH0632:0.17488)84:0.29154,MJ1036:1.84782)
75:0.07285,(((MT0333:0.00389,Rv0318c:0.00001)100:1.41580,Cgl1400:0.60835)
100:0.35052,(((MA0387:1.16286,MA2881:0.39792)100:0.00001,(VNG0938G:0.57428,
VNG1744H:1.97539)100:0.61712)100:0.00001,MTH473:0.39760)95:0.20289)
55:0.25510)98:1.18179,SSO3073:0.60881)98:0.00001)100:0.00001,APE1691:1.71568);


MAXIMUM LIKELIHOOD BRANCH LENGTHS OF USER DEFINED TREE # 2 (NO CLOCK)

Branch lengths are computed using the selected model of
substitution and rate heterogeneity.


               :--5 MA2881
           :--18
           :   :--6 MTH473
        :-26
        :  :             :-9 MT0333
        :  :   :--------19
        :  :   :         :-10 Rv0318c
        :  :   :
        :      :   :---7 MA0387
        :      :--20
        :      :   :--8 Cgl1400
        :   --25
        :      :               :--11 APE0203
        :      :         :----21
        :      :         :     :---12 PAE0600
        :      :         :     :
        :      :         :     :---13 SSO3073
        :      :    :---22
        :      :    :    :--------15 PAE2630
        :      :---24
        :      :    :   :-------16 MJ1036
        :      :    :--23
        :      :        :--------17 VNG1744H
        :      :
        :      :-----14 VNG0938G
    :--27
    :   :---4 APE1691
 :-28
 :  :----3 PAE3636
 :
 :--2 PH0632
 :
 :--1 PAB1443
 

         branch  length     S.E.   branch  length     S.E.
PAB1443       1  0.24933  0.04170      18  0.38636  0.06676
PH0632        2  0.21369  0.04049      19  1.50147  0.16171
PAE3636       3  0.61528  0.07238      20  0.40300  0.07899
APE1691       4  0.44502  0.06214      21  0.67096  0.14671
MA2881        5  0.34442  0.05308      22  0.60721  0.16013
MTH473        6  0.28510  0.04977      23  0.25378  0.13206
MA0387        7  0.56295  0.07429      24  0.44752  0.12068
Cgl1400       8  0.39138  0.06672      25  0.37044  0.07468
MT0333        9  0.00389  0.00390      26  0.16241  0.05594
Rv0318c      10  0.00001  0.00070      27  0.26139  0.05576
APE0203      11  0.33860  0.05387      28  0.13782  0.04568
PAE0600      12  0.41785  0.05825
SSO3073      13  0.57066  0.06808
VNG0938G     14  0.94036  0.10560
PAE2630      15  1.58695  0.22136
MJ1036       16  1.25987  0.17578     12 iterations until convergence
VNG1744H     17  1.46425  0.20158     log L: -9341.96

WARNING --- at least one branch length is close to an internal boundary!


Unrooted user defined tree with maximum likelihood branch lengths
(in CLUSTAL W notation):

(PAB1443:0.24933,((((MA2881:0.34442,MTH473:0.28510)100:0.38636,((
MT0333:0.00389,Rv0318c:0.00001)96:1.50147,(MA0387:0.56295,Cgl1400:0.39138)
84:0.40300,(((APE0203:0.33860,PAE0600:0.41785,SSO3073:0.57066)96:0.67096,
PAE2630:1.58695)85:0.60721,(MJ1036:1.25987,VNG1744H:1.46425)72:0.25378)
51:0.44752,VNG0938G:0.94036)84:0.37044)83:0.16241,APE1691:0.44502)
83:0.26139,PAE3636:0.61528)95:0.13782,PH0632:0.21369);


COMPARISON OF USER TREES (NO CLOCK)

Tree   log L   difference    S.E.      p-1sKH     p-SH       c-ELW      2sKH
-------------------------------------------------------------------------------
 1   -9861.65   519.69       46.82    0.0000 -   0.0000 -   0.0000 -       -
 2   -9341.96     0.00  <---- best    1.0000 +   1.0000 +   1.0000 +    best

The columns show the results and p-values of the following tests:
1sKH - one sided KH test based on pairwise SH tests (Shimodaira-Hasegawa
       2000, Goldman et al., 2001, Kishino-Hasegawa 1989)
SH   - Shimodaira-Hasegawa test (2000)
ELW  - Expected Likelihood Weight (Strimmer-Rambaut 2002)
2sKH - two sided Kishino-Hasegawa test (1989)

Plus signs denote the confidence sets. Minus signs denote significant
exclusion. All tests used 5% significance level. 1sKH, SH, and ELW
performed 1000 resamplings using the RELL method.


TIME STAMP

Date and time: Tue Sep  4 21:08:38 2007
Runtime (excl. input) : 3 seconds (= 0.1 minutes = 0.0 hours)
Runtime (incl. input) : 3 seconds (= 0.1 minutes = 0.0 hours)
