# Supplementary material for: Horizontal Gene Transfers in prokaryotes show differential preferences for metabolic and translational genes
Source: BMC Evol Biol. 2009 Jan 10;9:9. doi: 10.1186/1471-2148-9-9 (PMC2651853; doi:10.1186/1471-2148-9-9)
Supplement: Additional file 6 — Likelihood based tree comparisons. All likelihood based tree comparison outputs are provided. [file 1471-2148-9-9-S6.zip › puzzle/COG0428_MTH473_lin0435]

TREE-PUZZLE 5.1.pl25

Input file name: /scratch/local/kanhere/COG0428_Archaea_Gramplus_comb.infile
User tree file name: /scratch/local/kanhere/COG0428_Archaea_Gramplus_comb.tmp_tree
Type of analysis: user tree evaluation
Parameter estimation: approximate (faster)
Parameter estimation uses: neighbor-joining tree (for substitution process and rate variation)

Standard errors (S.E.) are obtained by the curvature method.
The upper and lower bounds of an approximate 95% confidence interval
for parameter or branch length x are x-1.96*S.E. and x+1.96*S.E.


SEQUENCE ALIGNMENT

Input data: 15 sequences with 317 amino acid sites
Number of constant sites: 0 (= 0.0% of all sites)
Number of site patterns: 316
Number of constant site patterns: 0 (= 0.0% of all site patterns)


SUBSTITUTION PROCESS

Model of substitution: VT (Mueller-Vingron 2000)
Amino acid frequencies (user specified):

 pi(A) =   7.8%
 pi(R) =   5.3%
 pi(N) =   4.4%
 pi(D) =   5.3%
 pi(C) =   1.6%
 pi(Q) =   3.7%
 pi(E) =   6.3%
 pi(G) =   7.2%
 pi(H) =   2.4%
 pi(I) =   6.1%
 pi(L) =   9.1%
 pi(K) =   6.0%
 pi(M) =   2.3%
 pi(F) =   4.2%
 pi(P) =   4.6%
 pi(S) =   6.4%
 pi(T) =   5.7%
 pi(W) =   1.3%
 pi(Y) =   3.4%
 pi(V) =   7.1%


AMBIGUOUS CHARACTERS IN THE SEQUENCE (SEQUENCES IN INPUT ORDER)

               gaps  wildcards        sum   % sequence
 PAB1443         63          0         63       19.87%   
 PH0632          48          0         48       15.14%   
 PAE3636         71          0         71       22.40%   
 APE1691         48          0         48       15.14%   
 MA2881          40          0         40       12.62%   
 lin0435         48          0         48       15.14%   
 MTH473          58          0         58       18.30%   
 APE0203         50          0         50       15.77%   
 PAE0600         55          0         55       17.35%   
 SSO3073         64          0         64       20.19%   
 MA0387          62          0         62       19.56%   
 VNG0938G        51          0         51       16.09%   
 PAE2630         66          0         66       20.82%   
 MJ1036          84          0         84       26.50%   
 VNG1744H        31          0         31        9.78%   
 -------------------------------------------------------
 Sum            839          0        839       17.64%   


The table above shows the amount of gaps ('-') and other 'wildcard'
characters ('X', '?', etc.) and their percentage of the 317 columns
in the alignment.
Sequences with more than 50% ambiguous characters are marked with a '!' and 
should be checked, whether they have sufficient overlap to other sequences.
Sequences with 100% ambiguous characters do not hold any phylogenetic
information and had to be discarded from the analysis.


SEQUENCE COMPOSITION (SEQUENCES IN INPUT ORDER)

              5% chi-square test  p-value
 PAB1443           failed           0.00%  
 PH0632            failed           0.00%  
 PAE3636           failed           0.00%  
 APE1691           failed           0.00%  
 MA2881            failed           0.00%  
 lin0435           failed           0.00%  
 MTH473            failed           0.00%  
 APE0203           failed           0.00%  
 PAE0600           failed           0.00%  
 SSO3073           failed           0.00%  
 MA0387            failed           0.00%  
 VNG0938G          failed           0.00%  
 PAE2630           failed           0.00%  
 MJ1036            failed           0.00%  
 VNG1744H          failed           0.00%  

The chi-square tests compares the amino acid composition of each sequence
to the frequency distribution assumed in the maximum likelihood model.


IDENTICAL SEQUENCES

The sequences in each of the following groups are all identical. To speed
up computation please remove all but one of each group from the data set.

 All sequences are unique.


MAXIMUM LIKELIHOOD DISTANCES

Maximum likelihood distances are computed using the selected model of
substitution and rate heterogeneity.

  15
PAB1443     0.00000  0.44597  0.85804  0.93260  1.20491  1.15219  1.17641
            2.19849  2.40079  2.34523  1.48351  1.79312  3.24045  2.23831
            3.12171
PH0632      0.44597  0.00000  0.86938  0.98113  1.15645  1.09969  1.08524
            2.22073  2.53704  2.34303  1.54999  1.71926  3.95698  2.09828
            3.31848
PAE3636     0.85804  0.86938  0.00000  1.10966  1.35762  1.32711  1.38094
            2.44647  2.51217  2.55978  1.70087  1.88284  3.99779  2.47966
            3.08734
APE1691     0.93260  0.98113  1.10966  0.00000  1.18442  1.13893  1.08846
            2.18541  2.25621  2.02893  1.50125  1.91969  2.94228  2.27345
            2.85197
MA2881      1.20491  1.15645  1.35762  1.18442  0.00000  0.49255  0.60719
            2.55642  2.65895  2.19643  1.59272  1.60501  3.38438  2.51732
            3.24942
lin0435     1.15219  1.09969  1.32711  1.13893  0.49255  0.00000  0.61260
            2.42864  2.53697  2.30298  1.44493  1.44799  3.55773  2.38407
            3.33165
MTH473      1.17641  1.08524  1.38094  1.08846  0.60719  0.61260  0.00000
            2.43815  2.48922  2.47452  1.59732  1.77481  4.33982  2.44096
            3.28527
APE0203     2.19849  2.22073  2.44647  2.18541  2.55642  2.42864  2.43815
            0.00000  0.75043  0.84224  2.26196  2.16914  1.92082  2.55407
            3.04686
PAE0600     2.40079  2.53704  2.51217  2.25621  2.65895  2.53697  2.48922
            0.75043  0.00000  0.93547  2.62143  2.25069  1.96792  2.63701
            3.07295
SSO3073     2.34523  2.34303  2.55978  2.02893  2.19643  2.30298  2.47452
            0.84224  0.93547  0.00000  2.17614  2.44995  2.11379  2.64678
            4.08985
MA0387      1.48351  1.54999  1.70087  1.50125  1.59272  1.44493  1.59732
            2.26196  2.62143  2.17614  0.00000  1.60183  3.02749  2.11739
            3.41774
VNG0938G    1.79312  1.71926  1.88284  1.91969  1.60501  1.44799  1.77481
            2.16914  2.25069  2.44995  1.60183  0.00000  3.53229  2.64104
            3.10140
PAE2630     3.24045  3.95698  3.99779  2.94228  3.38438  3.55773  4.33982
            1.92082  1.96792  2.11379  3.02749  3.53229  0.00000  3.96385
            3.86721
MJ1036      2.23831  2.09828  2.47966  2.27345  2.51732  2.38407  2.44096
            2.55407  2.63701  2.64678  2.11739  2.64104  3.96385  0.00000
            3.06140
VNG1744H    3.12171  3.31848  3.08734  2.85197  3.24942  3.33165  3.28527
            3.04686  3.07295  4.08985  3.41774  3.10140  3.86721  3.06140
            0.00000

Average distance (over all possible pairs of sequences):  2.18407


RATE HETEROGENEITY

Model of rate heterogeneity: uniform rate


TREE SEARCH

2 tree topologies were specified by the user.


MAXIMUM LIKELIHOOD BRANCH LENGTHS OF USER DEFINED TREE # 1 (NO CLOCK)

Branch lengths are computed using the selected model of
substitution and rate heterogeneity.


       :----9 PAE0600
    :-16
    :  :-----------13 PAE2630
    :  :
    :  :-----------3 PAE3636
 :-26
 :  :                          :--------11 MA0387
 :  :                       :-17
 :  :                       :  :--5 MA2881
 :  :                    :-19
 :  :                    :  :     :-----12 VNG0938G
 :  :                    :  :----18
 :  :                    :        :---------------15 VNG1744H
 :  :                 :-20
 :  :                 :  :---7 MTH473
 :  :            :---21
 :  :            :    :--6 lin0435
 :  :  :--------24
 :  :  :         :      :--1 PAB1443
 :  :  :         :  :--22
 :  :  :         :  :   :--2 PH0632
 :  :  :         :-23
 :  :  :            :-----------14 MJ1036
 :  :-25
 :     :----10 SSO3073
 :
 :---------4 APE1691
 :
 :---8 APE0203
 

         branch  length     S.E.   branch  length     S.E.
PAB1443       1  0.25837  0.04437      16  0.02460  0.04362
PH0632        2  0.19547  0.04187      17  0.00001  0.00099
PAE3636       3  1.76311  0.18703      18  0.63273  0.11645
APE1691       4  1.45839  0.15008      19  0.01397  0.02679
MA2881        5  0.27468  0.04226      20  0.03904  0.02612
lin0435       6  0.23784  0.04019      21  0.47764  0.07896
MTH473        7  0.38513  0.04983      22  0.25605  0.06789
APE0203       8  0.43474  0.06234      23  0.08662  0.06423
PAE0600       9  0.50475  0.06869      24  1.15868  0.13899
SSO3073      10  0.59284  0.07396      25  0.00001  0.00093
MA0387       11  1.26777  0.11957      26  0.00001  0.00104
VNG0938G     12  0.69245  0.11679
PAE2630      13  1.76261  0.19394
MJ1036       14  1.74987  0.18326     23 iterations until convergence
VNG1744H     15  2.37368  0.31441     log L: -8880.28

WARNING --- at least one branch length is close to an internal boundary!


Unrooted user defined tree with maximum likelihood branch lengths
(in CLUSTAL W notation):

(APE0203:0.43474,((PAE0600:0.50475,PAE2630:1.76261,PAE3636:1.76311)
100:0.02460,((((((MA0387:1.26777,MA2881:0.27468)100:0.00001,(VNG0938G:0.69245,
VNG1744H:2.37368)100:0.63273)100:0.01397,MTH473:0.38513)96:0.03904,
lin0435:0.23784)94:0.47764,((PAB1443:0.25837,PH0632:0.19547)99:0.25605,
MJ1036:1.74987)92:0.08662)100:1.15868,SSO3073:0.59284)96:0.00001)
100:0.00001,APE1691:1.45839);


MAXIMUM LIKELIHOOD BRANCH LENGTHS OF USER DEFINED TREE # 2 (NO CLOCK)

Branch lengths are computed using the selected model of
substitution and rate heterogeneity.


                   :--5 MA2881
                :-16
                :  :--6 lin0435
           :---17
           :    :--7 MTH473
        :-25
        :  :                       :--8 APE0203
        :  :                    :-18
        :  :                    :  :---9 PAE0600
        :  :                 :-19
        :  :                 :  :---10 SSO3073
        :  :        :-------20
        :  :        :        :----------13 PAE2630
        :  :   :---22
        :  :   :    :  :--------14 MJ1036
        :  :   :    :-21
        :  :   :       :-------------15 VNG1744H
        :  :--24
        :      :  :-----11 MA0387
        :      :-23
        :         :------12 VNG0938G
    :--26
    :   :---4 APE1691
 :-27
 :  :----3 PAE3636
 :
 :--2 PH0632
 :
 :--1 PAB1443
 

         branch  length     S.E.   branch  length     S.E.
PAB1443       1  0.23251  0.04061      16  0.09917  0.03726
PH0632        2  0.22846  0.04114      17  0.38422  0.06522
PAE3636       3  0.61238  0.07227      18  0.13669  0.05196
APE1691       4  0.47396  0.06383      19  0.06754  0.10543
MA2881        5  0.26779  0.04162      20  0.98123  0.15009
lin0435       6  0.24276  0.03973      21  0.08930  0.12971
MTH473        7  0.31404  0.04838      22  0.35568  0.10862
APE0203       8  0.32276  0.05331      23  0.13872  0.07149
PAE0600       9  0.43626  0.05972      24  0.28513  0.07461
SSO3073      10  0.44061  0.06629      25  0.15477  0.05513
MA0387       11  0.67985  0.09357      26  0.22590  0.05386
VNG0938G     12  0.95552  0.11083      27  0.14721  0.04506
PAE2630      13  1.59354  0.18167
MJ1036       14  1.21314  0.16038     16 iterations until convergence
VNG1744H     15  1.99637  0.25113     log L: -8448.41


Unrooted user defined tree with maximum likelihood branch lengths
(in CLUSTAL W notation):

(PAB1443:0.23251,(((((MA2881:0.26779,lin0435:0.24276)95:0.09917,MTH473:0.31404)
96:0.38422,(((((APE0203:0.32276,PAE0600:0.43626)77:0.13669,SSO3073:0.44061)
90:0.06754,PAE2630:1.59354)97:0.98123,(MJ1036:1.21314,VNG1744H:1.99637)
74:0.08930)78:0.35568,(MA0387:0.67985,VNG0938G:0.95552)68:0.13872)
84:0.28513)61:0.15477,APE1691:0.47396)70:0.22590,PAE3636:0.61238)
91:0.14721,PH0632:0.22846);


COMPARISON OF USER TREES (NO CLOCK)

Tree   log L   difference    S.E.      p-1sKH     p-SH       c-ELW      2sKH
-------------------------------------------------------------------------------
 1   -8880.28   431.87       41.92    0.0000 -   0.0000 -   0.0000 -       -
 2   -8448.41     0.00  <---- best    1.0000 +   1.0000 +   1.0000 +    best

The columns show the results and p-values of the following tests:
1sKH - one sided KH test based on pairwise SH tests (Shimodaira-Hasegawa
       2000, Goldman et al., 2001, Kishino-Hasegawa 1989)
SH   - Shimodaira-Hasegawa test (2000)
ELW  - Expected Likelihood Weight (Strimmer-Rambaut 2002)
2sKH - two sided Kishino-Hasegawa test (1989)

Plus signs denote the confidence sets. Minus signs denote significant
exclusion. All tests used 5% significance level. 1sKH, SH, and ELW
performed 1000 resamplings using the RELL method.


TIME STAMP

Date and time: Tue Sep  4 20:31:58 2007
Runtime (excl. input) : 3 seconds (= 0.1 minutes = 0.0 hours)
Runtime (incl. input) : 3 seconds (= 0.1 minutes = 0.0 hours)
