# Supplementary material for: Horizontal Gene Transfers in prokaryotes show differential preferences for metabolic and translational genes
Source: BMC Evol Biol. 2009 Jan 10;9:9. doi: 10.1186/1471-2148-9-9 (PMC2651853; doi:10.1186/1471-2148-9-9)
Supplement: Additional file 6 — Likelihood based tree comparisons. All likelihood based tree comparison outputs are provided. [file 1471-2148-9-9-S6.zip › puzzle/COG0442_BB0402_ML1553]

TREE-PUZZLE 5.1.pl25

Input file name: /scratch/local/kanhere/COG0442_Chlam-Spir_Actinobacteria_comb.infile
User tree file name: /scratch/local/kanhere/COG0442_Chlam-Spir_Actinobacteria_comb.tmp_tree
Type of analysis: user tree evaluation
Parameter estimation: approximate (faster)
Parameter estimation uses: neighbor-joining tree (for substitution process and rate variation)

Standard errors (S.E.) are obtained by the curvature method.
The upper and lower bounds of an approximate 95% confidence interval
for parameter or branch length x are x-1.96*S.E. and x+1.96*S.E.


SEQUENCE ALIGNMENT

Input data: 8 sequences with 648 amino acid sites
Number of constant sites: 21 (= 3.2% of all sites)
Number of site patterns: 602
Number of constant site patterns: 10 (= 1.7% of all site patterns)


SUBSTITUTION PROCESS

Model of substitution: VT (Mueller-Vingron 2000)
Amino acid frequencies (user specified):

 pi(A) =   7.8%
 pi(R) =   5.3%
 pi(N) =   4.4%
 pi(D) =   5.3%
 pi(C) =   1.6%
 pi(Q) =   3.7%
 pi(E) =   6.3%
 pi(G) =   7.2%
 pi(H) =   2.4%
 pi(I) =   6.1%
 pi(L) =   9.1%
 pi(K) =   6.0%
 pi(M) =   2.3%
 pi(F) =   4.2%
 pi(P) =   4.6%
 pi(S) =   6.4%
 pi(T) =   5.7%
 pi(W) =   1.3%
 pi(Y) =   3.4%
 pi(V) =   7.1%


AMBIGUOUS CHARACTERS IN THE SEQUENCE (SEQUENCES IN INPUT ORDER)

               gaps  wildcards        sum   % sequence
 CPn0500         80          0         80       12.35%   
 CT393           67          0         67       10.34%   
 TP0160          31          0         31        4.78%   
 MT2911          70          0         70       10.80%   
 Rv2845c         66          0         66       10.19%   
 Cgl1948         60          0         60        9.26%   
 BB0402         160          0        160       24.69%   
 ML1553         168          0        168       25.93%   
 -------------------------------------------------------
 Sum            702          0        702       13.54%   


The table above shows the amount of gaps ('-') and other 'wildcard'
characters ('X', '?', etc.) and their percentage of the 648 columns
in the alignment.
Sequences with more than 50% ambiguous characters are marked with a '!' and 
should be checked, whether they have sufficient overlap to other sequences.
Sequences with 100% ambiguous characters do not hold any phylogenetic
information and had to be discarded from the analysis.


SEQUENCE COMPOSITION (SEQUENCES IN INPUT ORDER)

              5% chi-square test  p-value
 CPn0500           passed          75.78%  
 CT393             passed          10.22%  
 TP0160            failed           0.00%  
 MT2911            failed           0.00%  
 Rv2845c           failed           0.00%  
 Cgl1948           failed           0.00%  
 BB0402            failed           0.00%  
 ML1553            failed           0.08%  

The chi-square tests compares the amino acid composition of each sequence
to the frequency distribution assumed in the maximum likelihood model.


IDENTICAL SEQUENCES

The sequences in each of the following groups are all identical. To speed
up computation please remove all but one of each group from the data set.

MT2911, Rv2845c.


MAXIMUM LIKELIHOOD DISTANCES

Maximum likelihood distances are computed using the selected model of
substitution and rate heterogeneity.

  8
CPn0500     0.00000  0.35907  1.12551  1.23414  1.23551  1.17142  2.95151
            2.79659
CT393       0.35907  0.00000  1.11887  1.21268  1.20991  1.18637  2.88204
            2.82721
TP0160      1.12551  1.11887  0.00000  1.15631  1.15631  1.14769  2.98699
            2.96830
MT2911      1.23414  1.21268  1.15631  0.00000  0.00000  0.44278  3.08179
            2.94811
Rv2845c     1.23551  1.20991  1.15631  0.00000  0.00000  0.43814  3.08179
            2.94811
Cgl1948     1.17142  1.18637  1.14769  0.44278  0.43814  0.00000  2.89385
            2.79741
BB0402      2.95151  2.88204  2.98699  3.08179  3.08179  2.89385  0.00000
            0.82031
ML1553      2.79659  2.82721  2.96830  2.94811  2.94811  2.79741  0.82031
            0.00000

Average distance (over all possible pairs of sequences):  1.79210


RATE HETEROGENEITY

Model of rate heterogeneity: uniform rate


TREE SEARCH

2 tree topologies were specified by the user.


MAXIMUM LIKELIHOOD BRANCH LENGTHS OF USER DEFINED TREE # 1 (NO CLOCK)

Branch lengths are computed using the selected model of
substitution and rate heterogeneity.


                       :--1 CPn0500
                :------9
                :      :--2 CT393
         :-----11
         :      :  :---------------------7 BB0402
         :      :-10
         :         :-----3 TP0160
      :-12
      :  :--6 Cgl1948
 :---13
 :    :-----------------------8 ML1553
 :
 :-5 Rv2845c
 :
 :-4 MT2911
 

         branch  length     S.E.   branch  length     S.E.
CPn0500       1  0.19423  0.02564       9  0.47329  0.04747
CT393         2  0.17369  0.02504      10  0.00001  0.00103
TP0160        3  0.55431  0.04925      11  0.46495  0.04731
MT2911        4  0.00001  0.00074      12  0.00001  0.00079
Rv2845c       5  0.00001  0.00093      13  0.25828  0.02904
Cgl1948       6  0.19290  0.02690
BB0402        7  2.41412  0.19257     9 iterations until convergence
ML1553        8  2.65544  0.20903     log L: -8616.15

WARNING --- at least one branch length is close to an internal boundary!


Unrooted user defined tree with maximum likelihood branch lengths
(in CLUSTAL W notation):

(MT2911:0.00001,((((CPn0500:0.19423,CT393:0.17369)100:0.47329,(BB0402:2.41412,
TP0160:0.55431)100:0.00001)100:0.46495,Cgl1948:0.19290)100:0.00001,
ML1553:2.65544)100:0.25828,Rv2845c:0.00001);


MAXIMUM LIKELIHOOD BRANCH LENGTHS OF USER DEFINED TREE # 2 (NO CLOCK)

Branch lengths are computed using the selected model of
substitution and rate heterogeneity.


                           :----7 BB0402
       :-------------------9
       :                   :----8 ML1553
 :----13
 :     :               :-4 MT2911
 :     :          :---10
 :     :          :    :-5 Rv2845c
 :     :   :-----11
 :     :   :      :--6 Cgl1948
 :     :--12
 :         :-----3 TP0160
 :
 :--2 CT393
 :
 :--1 CPn0500
 

         branch  length     S.E.   branch  length     S.E.
CPn0500       1  0.19472  0.02565       9  2.07043  0.17708
CT393         2  0.17314  0.02500      10  0.25316  0.02897
TP0160        3  0.54638  0.04912      11  0.46647  0.04763
MT2911        4  0.00001  0.00142      12  0.12604  0.04489
Rv2845c       5  0.00001  0.00076      13  0.35819  0.04707
Cgl1948       6  0.19323  0.02705
BB0402        7  0.42908  0.05358     20 iterations until convergence
ML1553        8  0.39594  0.05330     log L: -8235.55

WARNING --- at least one branch length is close to an internal boundary!


Unrooted user defined tree with maximum likelihood branch lengths
(in CLUSTAL W notation):

(CPn0500:0.19472,((BB0402:0.42908,ML1553:0.39594)100:2.07043,(((MT2911:0.00001,
Rv2845c:0.00001)100:0.25316,Cgl1948:0.19323)100:0.46647,TP0160:0.54638)
71:0.12604)100:0.35819,CT393:0.17314);


COMPARISON OF USER TREES (NO CLOCK)

Tree   log L   difference    S.E.      p-1sKH     p-SH       c-ELW      2sKH
-------------------------------------------------------------------------------
 1   -8616.15   380.60       31.06    0.0000 -   0.0000 -   0.0000 -       -
 2   -8235.55     0.00  <---- best    1.0000 +   1.0000 +   1.0000 +    best

The columns show the results and p-values of the following tests:
1sKH - one sided KH test based on pairwise SH tests (Shimodaira-Hasegawa
       2000, Goldman et al., 2001, Kishino-Hasegawa 1989)
SH   - Shimodaira-Hasegawa test (2000)
ELW  - Expected Likelihood Weight (Strimmer-Rambaut 2002)
2sKH - two sided Kishino-Hasegawa test (1989)

Plus signs denote the confidence sets. Minus signs denote significant
exclusion. All tests used 5% significance level. 1sKH, SH, and ELW
performed 1000 resamplings using the RELL method.


TIME STAMP

Date and time: Tue Sep  4 19:30:56 2007
Runtime (excl. input) : 1 seconds (= 0.0 minutes = 0.0 hours)
Runtime (incl. input) : 1 seconds (= 0.0 minutes = 0.0 hours)
