# Supplementary material for: Horizontal Gene Transfers in prokaryotes show differential preferences for metabolic and translational genes
Source: BMC Evol Biol. 2009 Jan 10;9:9. doi: 10.1186/1471-2148-9-9 (PMC2651853; doi:10.1186/1471-2148-9-9)
Supplement: Additional file 6 — Likelihood based tree comparisons. All likelihood based tree comparison outputs are provided. [file 1471-2148-9-9-S6.zip › puzzle/COG0442_DR1266_ML1553]

TREE-PUZZLE 5.1.pl25

Input file name: /scratch/local/kanhere/COG0442_Bacteria_Actinobacteria_comb.infile
User tree file name: /scratch/local/kanhere/COG0442_Bacteria_Actinobacteria_comb.tmp_tree
Type of analysis: user tree evaluation
Parameter estimation: approximate (faster)
Parameter estimation uses: neighbor-joining tree (for substitution process and rate variation)

Standard errors (S.E.) are obtained by the curvature method.
The upper and lower bounds of an approximate 95% confidence interval
for parameter or branch length x are x-1.96*S.E. and x+1.96*S.E.


SEQUENCE ALIGNMENT

Input data: 10 sequences with 641 amino acid sites
Number of constant sites: 21 (= 3.3% of all sites)
Number of site patterns: 616
Number of constant site patterns: 10 (= 1.6% of all site patterns)


SUBSTITUTION PROCESS

Model of substitution: VT (Mueller-Vingron 2000)
Amino acid frequencies (user specified):

 pi(A) =   7.8%
 pi(R) =   5.3%
 pi(N) =   4.4%
 pi(D) =   5.3%
 pi(C) =   1.6%
 pi(Q) =   3.7%
 pi(E) =   6.3%
 pi(G) =   7.2%
 pi(H) =   2.4%
 pi(I) =   6.1%
 pi(L) =   9.1%
 pi(K) =   6.0%
 pi(M) =   2.3%
 pi(F) =   4.2%
 pi(P) =   4.6%
 pi(S) =   6.4%
 pi(T) =   5.7%
 pi(W) =   1.3%
 pi(Y) =   3.4%
 pi(V) =   7.1%


AMBIGUOUS CHARACTERS IN THE SEQUENCE (SEQUENCES IN INPUT ORDER)

               gaps  wildcards        sum   % sequence
 TM0514          64          0         64        9.98%   
 aq_365          71          0         71       11.08%   
 FN1658          74          0         74       11.54%   
 alr5053         37          0         37        5.77%   
 sll1425         24          0         24        3.74%   
 MT2911          63          0         63        9.83%   
 Rv2845c         59          0         59        9.20%   
 Cgl1948         53          0         53        8.27%   
 DR1266         142          0        142       22.15%   
 ML1553         161          0        161       25.12%   
 -------------------------------------------------------
 Sum            748          0        748       11.67%   


The table above shows the amount of gaps ('-') and other 'wildcard'
characters ('X', '?', etc.) and their percentage of the 641 columns
in the alignment.
Sequences with more than 50% ambiguous characters are marked with a '!' and 
should be checked, whether they have sufficient overlap to other sequences.
Sequences with 100% ambiguous characters do not hold any phylogenetic
information and had to be discarded from the analysis.


SEQUENCE COMPOSITION (SEQUENCES IN INPUT ORDER)

              5% chi-square test  p-value
 TM0514            failed           0.00%  
 aq_365            failed           0.00%  
 FN1658            failed           0.02%  
 alr5053           failed           4.86%  
 sll1425           passed          50.65%  
 MT2911            failed           0.00%  
 Rv2845c           failed           0.00%  
 Cgl1948           failed           0.00%  
 DR1266            passed          13.62%  
 ML1553            failed           0.08%  

The chi-square tests compares the amino acid composition of each sequence
to the frequency distribution assumed in the maximum likelihood model.


IDENTICAL SEQUENCES

The sequences in each of the following groups are all identical. To speed
up computation please remove all but one of each group from the data set.

MT2911, Rv2845c.


MAXIMUM LIKELIHOOD DISTANCES

Maximum likelihood distances are computed using the selected model of
substitution and rate heterogeneity.

  10
TM0514      0.00000  0.73744  0.75616  0.86985  0.90669  1.08955  1.08747
            1.08495  2.61019  2.44910
aq_365      0.73744  0.00000  0.82495  0.96482  0.94708  1.10180  1.09971
            1.04492  2.88001  2.69090
FN1658      0.75616  0.82495  0.00000  0.80481  0.82808  1.08131  1.07928
            0.97578  2.84262  2.72934
alr5053     0.86985  0.96482  0.80481  0.00000  0.35904  1.05196  1.05012
            1.06953  2.88528  2.59109
sll1425     0.90669  0.94708  0.82808  0.35904  0.00000  1.04004  1.03585
            1.08808  3.23074  2.61975
MT2911      1.08955  1.10180  1.08131  1.05196  1.04004  0.00000  0.00000
            0.44277  2.87044  2.57723
Rv2845c     1.08747  1.09971  1.07928  1.05012  1.03585  0.00000  0.00000
            0.43811  2.89090  2.58487
Cgl1948     1.08495  1.04492  0.97578  1.06953  1.08808  0.44277  0.43811
            0.00000  2.86878  2.66499
DR1266      2.61019  2.88001  2.84262  2.88528  3.23074  2.87044  2.89090
            2.86878  0.00000  0.73219
ML1553      2.44910  2.69090  2.72934  2.59109  2.61975  2.57723  2.58487
            2.66499  0.73219  0.00000

Average distance (over all possible pairs of sequences):  1.54619


RATE HETEROGENEITY

Model of rate heterogeneity: uniform rate


TREE SEARCH

2 tree topologies were specified by the user.


MAXIMUM LIKELIHOOD BRANCH LENGTHS OF USER DEFINED TREE # 1 (NO CLOCK)

Branch lengths are computed using the selected model of
substitution and rate heterogeneity.


                  :-6 MT2911
              :--11
              :   :-7 Rv2845c
           :-12
           :  :---------------------10 ML1553
    :-----13
    :      :--8 Cgl1948
 :-17
 :  :       :--4 alr5053
 :  :  :---14
 :  :  :    :--5 sll1425
 :  :-16
 :     :  :----------------------9 DR1266
 :     :-15
 :        :---3 FN1658
 :
 :----2 aq_365
 :
 :----1 TM0514
 

         branch  length     S.E.   branch  length     S.E.
TM0514        1  0.36544  0.03506      11  0.18111  0.02839
aq_365        2  0.40611  0.03635      12  0.06907  0.02759
FN1658        3  0.31514  0.03362      13  0.54258  0.04519
alr5053       4  0.16285  0.02266      14  0.36020  0.03563
sll1425       5  0.20520  0.02400      15  0.03627  0.03093
MT2911        6  0.00001  0.00087      16  0.05665  0.02169
Rv2845c       7  0.00001  0.00101      17  0.10237  0.02544
Cgl1948       8  0.20118  0.02699
DR1266        9  2.62965  0.20511     39 iterations until convergence
ML1553       10  2.43882  0.19072     log L: -10442.43

WARNING --- at least one branch length is close to an internal boundary!


Unrooted user defined tree with maximum likelihood branch lengths
(in CLUSTAL W notation):

(TM0514:0.36544,((((MT2911:0.00001,Rv2845c:0.00001)100:0.18111,ML1553:2.43882)
100:0.06907,Cgl1948:0.20118)100:0.54258,((alr5053:0.16285,sll1425:0.20520)
100:0.36020,(DR1266:2.62965,FN1658:0.31514)94:0.03627)97:0.05665)
100:0.10237,aq_365:0.40611);


MAXIMUM LIKELIHOOD BRANCH LENGTHS OF USER DEFINED TREE # 2 (NO CLOCK)

Branch lengths are computed using the selected model of
substitution and rate heterogeneity.


           :--4 alr5053
     :----11
     :     :--5 sll1425
 :--16
 :   :              :-6 MT2911
 :   :         :---12
 :   :         :    :-7 Rv2845c
 :   :   :----13
 :   :   :     :--8 Cgl1948
 :   :--15
 :   :   :                  :----9 DR1266
 :   :   :-----------------14
 :   :                      :---10 ML1553
 :   :
 :   :----3 FN1658
 :
 :----2 aq_365
 :
 :---1 TM0514
 

         branch  length     S.E.   branch  length     S.E.
TM0514        1  0.36338  0.03496      11  0.37163  0.03602
aq_365        2  0.40866  0.03645      12  0.24999  0.02880
FN1658        3  0.36644  0.03421      13  0.39426  0.04526
alr5053       4  0.16139  0.02263      14  2.04967  0.17021
sll1425       5  0.20641  0.02405      15  0.17593  0.04328
MT2911        6  0.00001  0.00105      16  0.13568  0.02677
Rv2845c       7  0.00001  0.00158
Cgl1948       8  0.19809  0.02700
DR1266        9  0.47225  0.04969     26 iterations until convergence
ML1553       10  0.26285  0.04679     log L: -10010.31

WARNING --- at least one branch length is close to an internal boundary!


Unrooted user defined tree with maximum likelihood branch lengths
(in CLUSTAL W notation):

(TM0514:0.36338,((alr5053:0.16139,sll1425:0.20641)100:0.37163,(((
MT2911:0.00001,Rv2845c:0.00001)100:0.24999,Cgl1948:0.19809)100:0.39426,
(DR1266:0.47225,ML1553:0.26285)99:2.04967)51:0.17593,FN1658:0.36644)
58:0.13568,aq_365:0.40866);


COMPARISON OF USER TREES (NO CLOCK)

Tree   log L   difference    S.E.      p-1sKH     p-SH       c-ELW      2sKH
-------------------------------------------------------------------------------
 1  -10442.43   432.12       33.23    0.0000 -   0.0000 -   0.0000 -       -
 2  -10010.31     0.00  <---- best    1.0000 +   1.0000 +   1.0000 +    best

The columns show the results and p-values of the following tests:
1sKH - one sided KH test based on pairwise SH tests (Shimodaira-Hasegawa
       2000, Goldman et al., 2001, Kishino-Hasegawa 1989)
SH   - Shimodaira-Hasegawa test (2000)
ELW  - Expected Likelihood Weight (Strimmer-Rambaut 2002)
2sKH - two sided Kishino-Hasegawa test (1989)

Plus signs denote the confidence sets. Minus signs denote significant
exclusion. All tests used 5% significance level. 1sKH, SH, and ELW
performed 1000 resamplings using the RELL method.


TIME STAMP

Date and time: Tue Sep  4 19:31:23 2007
Runtime (excl. input) : 4 seconds (= 0.1 minutes = 0.0 hours)
Runtime (incl. input) : 4 seconds (= 0.1 minutes = 0.0 hours)
