# Supplementary material for: Horizontal Gene Transfers in prokaryotes show differential preferences for metabolic and translational genes
Source: BMC Evol Biol. 2009 Jan 10;9:9. doi: 10.1186/1471-2148-9-9 (PMC2651853; doi:10.1186/1471-2148-9-9)
Supplement: Additional file 6 — Likelihood based tree comparisons. All likelihood based tree comparison outputs are provided. [file 1471-2148-9-9-S6.zip › puzzle/COG0442_ML1553_DR1266]

TREE-PUZZLE 5.1.pl25

Input file name: /scratch/local/kanhere/COG0442_Actinobacteria_Bacteria_comb.infile
User tree file name: /scratch/local/kanhere/COG0442_Actinobacteria_Bacteria_comb.tmp_tree
Type of analysis: user tree evaluation
Parameter estimation: approximate (faster)
Parameter estimation uses: neighbor-joining tree (for substitution process and rate variation)

Standard errors (S.E.) are obtained by the curvature method.
The upper and lower bounds of an approximate 95% confidence interval
for parameter or branch length x are x-1.96*S.E. and x+1.96*S.E.


SEQUENCE ALIGNMENT

Input data: 10 sequences with 641 amino acid sites
Number of constant sites: 21 (= 3.3% of all sites)
Number of site patterns: 616
Number of constant site patterns: 10 (= 1.6% of all site patterns)


SUBSTITUTION PROCESS

Model of substitution: VT (Mueller-Vingron 2000)
Amino acid frequencies (user specified):

 pi(A) =   7.8%
 pi(R) =   5.3%
 pi(N) =   4.4%
 pi(D) =   5.3%
 pi(C) =   1.6%
 pi(Q) =   3.7%
 pi(E) =   6.3%
 pi(G) =   7.2%
 pi(H) =   2.4%
 pi(I) =   6.1%
 pi(L) =   9.1%
 pi(K) =   6.0%
 pi(M) =   2.3%
 pi(F) =   4.2%
 pi(P) =   4.6%
 pi(S) =   6.4%
 pi(T) =   5.7%
 pi(W) =   1.3%
 pi(Y) =   3.4%
 pi(V) =   7.1%


AMBIGUOUS CHARACTERS IN THE SEQUENCE (SEQUENCES IN INPUT ORDER)

               gaps  wildcards        sum   % sequence
 MT2911          63          0         63        9.83%   
 Rv2845c         59          0         59        9.20%   
 Cgl1948         53          0         53        8.27%   
 alr5053         37          0         37        5.77%   
 sll1425         24          0         24        3.74%   
 TM0514          64          0         64        9.98%   
 aq_365          71          0         71       11.08%   
 FN1658          74          0         74       11.54%   
 ML1553         161          0        161       25.12%   
 DR1266         142          0        142       22.15%   
 -------------------------------------------------------
 Sum            748          0        748       11.67%   


The table above shows the amount of gaps ('-') and other 'wildcard'
characters ('X', '?', etc.) and their percentage of the 641 columns
in the alignment.
Sequences with more than 50% ambiguous characters are marked with a '!' and 
should be checked, whether they have sufficient overlap to other sequences.
Sequences with 100% ambiguous characters do not hold any phylogenetic
information and had to be discarded from the analysis.


SEQUENCE COMPOSITION (SEQUENCES IN INPUT ORDER)

              5% chi-square test  p-value
 MT2911            failed           0.00%  
 Rv2845c           failed           0.00%  
 Cgl1948           failed           0.00%  
 alr5053           failed           4.86%  
 sll1425           passed          50.65%  
 TM0514            failed           0.00%  
 aq_365            failed           0.00%  
 FN1658            failed           0.02%  
 ML1553            failed           0.08%  
 DR1266            passed          13.62%  

The chi-square tests compares the amino acid composition of each sequence
to the frequency distribution assumed in the maximum likelihood model.


IDENTICAL SEQUENCES

The sequences in each of the following groups are all identical. To speed
up computation please remove all but one of each group from the data set.

MT2911, Rv2845c.


MAXIMUM LIKELIHOOD DISTANCES

Maximum likelihood distances are computed using the selected model of
substitution and rate heterogeneity.

  10
MT2911      0.00000  0.00000  0.44277  1.05196  1.04004  1.08955  1.10180
            1.08131  2.57723  2.87044
Rv2845c     0.00000  0.00000  0.43811  1.05012  1.03585  1.08747  1.09971
            1.07928  2.58487  2.89090
Cgl1948     0.44277  0.43811  0.00000  1.06953  1.08808  1.08495  1.04492
            0.97578  2.66499  2.86878
alr5053     1.05196  1.05012  1.06953  0.00000  0.35904  0.86985  0.96482
            0.80481  2.59109  2.88528
sll1425     1.04004  1.03585  1.08808  0.35904  0.00000  0.90669  0.94708
            0.82808  2.61975  3.23074
TM0514      1.08955  1.08747  1.08495  0.86985  0.90669  0.00000  0.73744
            0.75616  2.44910  2.61019
aq_365      1.10180  1.09971  1.04492  0.96482  0.94708  0.73744  0.00000
            0.82495  2.69090  2.88001
FN1658      1.08131  1.07928  0.97578  0.80481  0.82808  0.75616  0.82495
            0.00000  2.72934  2.84262
ML1553      2.57723  2.58487  2.66499  2.59109  2.61975  2.44910  2.69090
            2.72934  0.00000  0.73219
DR1266      2.87044  2.89090  2.86878  2.88528  3.23074  2.61019  2.88001
            2.84262  0.73219  0.00000

Average distance (over all possible pairs of sequences):  1.54619


RATE HETEROGENEITY

Model of rate heterogeneity: uniform rate


TREE SEARCH

2 tree topologies were specified by the user.


MAXIMUM LIKELIHOOD BRANCH LENGTHS OF USER DEFINED TREE # 1 (NO CLOCK)

Branch lengths are computed using the selected model of
substitution and rate heterogeneity.


                  :----6 TM0514
               :-11
               :  :----7 aq_365
        :-----15
        :      :       :--4 alr5053
        :      :  :---12
        :      :  :    :--5 sll1425
        :      :-14
        :         :  :----------------------10 DR1266
        :         :-13
        :            :---8 FN1658
     :-16
     :  :--3 Cgl1948
 :--17
 :   :---------------------9 ML1553
 :
 :-2 Rv2845c
 :
 :-1 MT2911
 

         branch  length     S.E.   branch  length     S.E.
MT2911        1  0.00001  0.00145      11  0.10237  0.02544
Rv2845c       2  0.00001  0.00105      12  0.36020  0.03563
Cgl1948       3  0.20119  0.02699      13  0.03628  0.03093
alr5053       4  0.16286  0.02266      14  0.05665  0.02169
sll1425       5  0.20519  0.02400      15  0.54254  0.04518
TM0514        6  0.36544  0.03506      16  0.06907  0.02759
aq_365        7  0.40611  0.03635      17  0.18111  0.02839
FN1658        8  0.31514  0.03362
ML1553        9  2.43869  0.19070     41 iterations until convergence
DR1266       10  2.62965  0.20511     log L: -10442.43

WARNING --- at least one branch length is close to an internal boundary!


Unrooted user defined tree with maximum likelihood branch lengths
(in CLUSTAL W notation):

(MT2911:0.00001,((((TM0514:0.36544,aq_365:0.40611)100:0.10237,((alr5053:0.16286,
sll1425:0.20519)100:0.36020,(DR1266:2.62965,FN1658:0.31514)94:0.03628)
97:0.05665)100:0.54254,Cgl1948:0.20119)100:0.06907,ML1553:2.43869)
100:0.18111,Rv2845c:0.00001);


MAXIMUM LIKELIHOOD BRANCH LENGTHS OF USER DEFINED TREE # 2 (NO CLOCK)

Branch lengths are computed using the selected model of
substitution and rate heterogeneity.


                   :--4 alr5053
             :----11
             :     :--5 sll1425
             :
             :                    :---9 ML1553
             :-------------------12
             :                    :----10 DR1266
      :-----14
      :      :   :---6 TM0514
      :      :--13
      :      :   :----7 aq_365
      :      :
      :      :----8 FN1658
 :---15
 :    :--3 Cgl1948
 :
 :-2 Rv2845c
 :
 :-1 MT2911
 

         branch  length     S.E.   branch  length     S.E.
MT2911        1  0.00001  0.00141      11  0.37292  0.03608
Rv2845c       2  0.00001  0.00199      12  2.19933  0.17501
Cgl1948       3  0.19685  0.02696      13  0.13540  0.02675
alr5053       4  0.16076  0.02261      14  0.56662  0.04594
sll1425       5  0.20699  0.02408      15  0.25123  0.02882
TM0514        6  0.36322  0.03495
aq_365        7  0.40903  0.03647
FN1658        8  0.36868  0.03432
ML1553        9  0.26725  0.04717     18 iterations until convergence
DR1266       10  0.46837  0.04975     log L: -10012.44

WARNING --- at least one branch length is close to an internal boundary!


Unrooted user defined tree with maximum likelihood branch lengths
(in CLUSTAL W notation):

(MT2911:0.00001,(((alr5053:0.16076,sll1425:0.20699)100:0.37292,(ML1553:0.26725,
DR1266:0.46837)99:2.19933,(TM0514:0.36322,aq_365:0.40903)57:0.13540,
FN1658:0.36868)100:0.56662,Cgl1948:0.19685)100:0.25123,Rv2845c:0.00001);


COMPARISON OF USER TREES (NO CLOCK)

Tree   log L   difference    S.E.      p-1sKH     p-SH       c-ELW      2sKH
-------------------------------------------------------------------------------
 1  -10442.43   430.00       33.63    0.0000 -   0.0000 -   0.0000 -       -
 2  -10012.44     0.00  <---- best    1.0000 +   1.0000 +   1.0000 +    best

The columns show the results and p-values of the following tests:
1sKH - one sided KH test based on pairwise SH tests (Shimodaira-Hasegawa
       2000, Goldman et al., 2001, Kishino-Hasegawa 1989)
SH   - Shimodaira-Hasegawa test (2000)
ELW  - Expected Likelihood Weight (Strimmer-Rambaut 2002)
2sKH - two sided Kishino-Hasegawa test (1989)

Plus signs denote the confidence sets. Minus signs denote significant
exclusion. All tests used 5% significance level. 1sKH, SH, and ELW
performed 1000 resamplings using the RELL method.


TIME STAMP

Date and time: Tue Sep  4 19:31:42 2007
Runtime (excl. input) : 3 seconds (= 0.1 minutes = 0.0 hours)
Runtime (incl. input) : 3 seconds (= 0.1 minutes = 0.0 hours)
