# Supplementary material for: Horizontal Gene Transfers in prokaryotes show differential preferences for metabolic and translational genes
Source: BMC Evol Biol. 2009 Jan 10;9:9. doi: 10.1186/1471-2148-9-9 (PMC2651853; doi:10.1186/1471-2148-9-9)
Supplement: Additional file 6 — Likelihood based tree comparisons. All likelihood based tree comparison outputs are provided. [file 1471-2148-9-9-S6.zip › puzzle/COG0444_MA3457_BH0570]

TREE-PUZZLE 5.1.pl25

Input file name: /scratch/local/kanhere/COG0444_Archaea_Gramplus_comb.infile
User tree file name: /scratch/local/kanhere/COG0444_Archaea_Gramplus_comb.tmp_tree
Type of analysis: user tree evaluation
Parameter estimation: approximate (faster)
Parameter estimation uses: neighbor-joining tree (for substitution process and rate variation)

Standard errors (S.E.) are obtained by the curvature method.
The upper and lower bounds of an approximate 95% confidence interval
for parameter or branch length x are x-1.96*S.E. and x+1.96*S.E.


SEQUENCE ALIGNMENT

Input data: 70 sequences with 861 amino acid sites
Number of constant sites: 8 (= 0.9% of all sites)
Number of site patterns: 545
Number of constant site patterns: 5 (= 0.9% of all site patterns)


SUBSTITUTION PROCESS

Model of substitution: VT (Mueller-Vingron 2000)
Amino acid frequencies (user specified):

 pi(A) =   7.8%
 pi(R) =   5.3%
 pi(N) =   4.4%
 pi(D) =   5.3%
 pi(C) =   1.6%
 pi(Q) =   3.7%
 pi(E) =   6.3%
 pi(G) =   7.2%
 pi(H) =   2.4%
 pi(I) =   6.1%
 pi(L) =   9.1%
 pi(K) =   6.0%
 pi(M) =   2.3%
 pi(F) =   4.2%
 pi(P) =   4.6%
 pi(S) =   6.4%
 pi(T) =   5.7%
 pi(W) =   1.3%
 pi(Y) =   3.4%
 pi(V) =   7.1%


AMBIGUOUS CHARACTERS IN THE SEQUENCE (SEQUENCES IN INPUT ORDER)

               gaps  wildcards        sum   % sequence
 MA1911         536          0        536       62.25%  !
 SPy2003        594          0        594       68.99%  !
 MA0299         548          0        548       63.65%  !
 MA2479         553          0        553       64.23%  !
 MA1245         541          0        541       62.83%  !
 MA3046         549          0        549       63.76%  !
 MA0698         544          0        544       63.18%  !
 MA0879         548          0        548       63.65%  !
 MA3464         525          0        525       60.98%  !
 MA4252         534          0        534       62.02%  !
 PAB1196        542          0        542       62.95%  !
 PH1959         539          0        539       62.60%  !
 APE1578        537          0        537       62.37%  !
 SSO1276        545          0        545       63.30%  !
 PAE3317        539          0        539       62.60%  !
 PH0810         534          0        534       62.02%  !
 PAB0630        539          0        539       62.60%  !
 PAB1346        539          0        539       62.60%  !
 PH0505         537          0        537       62.37%  !
 SSO1282        538          0        538       62.49%  !
 SSO2670        499          0        499       57.96%  !
 SSO3046        530          0        530       61.56%  !
 Ta1325         563          0        563       65.39%  !
 AF1770         548          0        548       63.65%  !
 APE2261        541          0        541       62.83%  !
 VNG2526G_1     318          0        318       36.93%   
 VNG2363Gm      526          0        526       61.09%  !
 VNG2344G       498          0        498       57.84%  !
 MA3457         591          0        591       68.64%  !
 BH0570         585          0        585       67.94%  !
 BH3640         521          0        521       60.51%  !
 L93148         523          0        523       60.74%  !
 CAC0179        536          0        536       62.25%  !
 CAC3182        537          0        537       62.37%  !
 TVN1329        339          0        339       39.37%   
 BH0350         532          0        532       61.79%  !
 BS_appD        533          0        533       61.90%  !
 BH3646         532          0        532       61.79%  !
 BH0028         514          0        514       59.70%  !
 SA0851         533          0        533       61.90%  !
 UU560_2        515          0        515       59.81%  !
 MYPU_4120      374          0        374       43.44%   
 MG079          459          0        459       53.31%  !
 MPN217         438          0        438       50.87%  !
 MYPU_2850      494          0        494       57.38%  !
 BS_dppD        526          0        526       61.09%  !
 CAC3629        522          0        522       60.63%  !
 CAC3636        521          0        521       60.51%  !
 CAC3642        521          0        521       60.51%  !
 BS_oppD        503          0        503       58.42%  !
 lin2297        503          0        503       58.42%  !
 SA0847         501          0        501       58.19%  !
 L148976        512          0        512       59.47%  !
 SP1888         506          0        506       58.77%  !
 SPy0296        505          0        505       58.65%  !
 PAB1874        532          0        532       61.79%  !
 PH1412         532          0        532       61.79%  !
 APE1399        528          0        528       61.32%  !
 PAE1297        539          0        539       62.60%  !
 PAB0094        538          0        538       62.49%  !
 APE0301        579          0        579       67.25%  !
 SSO2616        537          0        537       62.37%  !
 Ta0265         540          0        540       62.72%  !
 BH1799         595          0        595       69.11%  !
 SA1212         604          0        604       70.15%  !
 BH2077         587          0        587       68.18%  !
 SA2252         590          0        590       68.52%  !
 MA4598         543          0        543       63.07%  !
 MA3908         535          0        535       62.14%  !
 TVN0511        555          0        555       64.46%  !
 -------------------------------------------------------
 Sum          36894          0      36894       61.21%  !


The table above shows the amount of gaps ('-') and other 'wildcard'
characters ('X', '?', etc.) and their percentage of the 861 columns
in the alignment.
Sequences with more than 50% ambiguous characters are marked with a '!' and 
should be checked, whether they have sufficient overlap to other sequences.
Sequences with 100% ambiguous characters do not hold any phylogenetic
information and had to be discarded from the analysis.


SEQUENCE COMPOSITION (SEQUENCES IN INPUT ORDER)

              5% chi-square test  p-value
 MA1911            passed          56.62%  
 SPy2003           failed           3.16%  
 MA0299            failed           1.73%  
 MA2479            failed           1.09%  
 MA1245            failed           4.78%  
 MA3046            passed          14.06%  
 MA0698            failed           0.05%  
 MA0879            passed           9.72%  
 MA3464            passed           5.24%  
 MA4252            failed           1.53%  
 PAB1196           failed           0.79%  
 PH1959            failed           0.12%  
 APE1578           passed          14.88%  
 SSO1276           passed          16.48%  
 PAE3317           failed           1.04%  
 PH0810            passed          43.61%  
 PAB0630           failed           0.61%  
 PAB1346           failed           0.35%  
 PH0505            failed           1.41%  
 SSO1282           passed           5.50%  
 SSO2670           failed           0.07%  
 SSO3046           failed           0.20%  
 Ta1325            passed           5.79%  
 AF1770            failed           0.08%  
 APE2261           failed           0.11%  
 VNG2526G_1        failed           0.00%  
 VNG2363Gm         failed           0.00%  
 VNG2344G          failed           0.04%  
 MA3457            failed           0.31%  
 BH0570            failed           3.12%  
 BH3640            passed          46.40%  
 L93148            passed          11.19%  
 CAC0179           failed           0.19%  
 CAC3182           failed           0.03%  
 TVN1329           failed           0.00%  
 BH0350            passed          11.11%  
 BS_appD           passed          50.86%  
 BH3646            failed           0.54%  
 BH0028            passed          60.43%  
 SA0851            failed           0.01%  
 UU560_2           passed          16.94%  
 MYPU_4120         failed           0.00%  
 MG079             failed           0.00%  
 MPN217            failed           0.66%  
 MYPU_2850         failed           0.06%  
 BS_dppD           passed          27.84%  
 CAC3629           passed          10.39%  
 CAC3636           failed           0.00%  
 CAC3642           failed           0.04%  
 BS_oppD           failed           0.72%  
 lin2297           failed           3.32%  
 SA0847            passed          18.47%  
 L148976           passed          24.13%  
 SP1888            passed          39.51%  
 SPy0296           passed          64.39%  
 PAB1874           failed           2.74%  
 PH1412            failed           3.94%  
 APE1399           failed           0.38%  
 PAE1297           failed           3.62%  
 PAB0094           failed           0.04%  
 APE0301           failed           0.07%  
 SSO2616           passed          10.79%  
 Ta0265            passed          36.41%  
 BH1799            failed           0.36%  
 SA1212            failed           0.00%  
 BH2077            failed           2.97%  
 SA2252            failed           0.04%  
 MA4598            failed           0.01%  
 MA3908            failed           4.56%  
 TVN0511           failed           0.01%  

The chi-square tests compares the amino acid composition of each sequence
to the frequency distribution assumed in the maximum likelihood model.


IDENTICAL SEQUENCES

The sequences in each of the following groups are all identical. To speed
up computation please remove all but one of each group from the data set.

 All sequences are unique.


MAXIMUM LIKELIHOOD DISTANCES

Maximum likelihood distances are computed using the selected model of
substitution and rate heterogeneity.

  70
MA1911      0.00000  0.89578  1.34949  1.39493  1.37592  1.42309  1.41748
            1.41010  1.38609  1.43948  1.52075  1.57300  1.47099  1.58123
            1.30413  1.40082  1.55806  1.55033  1.52242  1.50410  1.57162
            1.61226  1.51560  1.29148  1.39419  1.53805  1.40661  1.57422
            1.40746  1.41290  1.36478  1.32356  1.30211  1.33826  1.36942
            1.35102  1.37610  1.44198  1.32116  1.24970  1.53551  1.47099
            1.58244  1.63056  1.45020  1.36903  1.46948  1.34195  1.32458
            1.34917  1.34418  1.42568  1.47253  1.45732  1.46633  1.34769
            1.34413  1.49547  1.31176  1.38183  1.27197  1.31161  1.38041
            1.62886  1.61193  1.61824  1.43390  1.45662  1.24289  1.84861
SPy2003     0.89578  0.00000  1.22912  1.26026  1.46975  1.27378  1.45164
            1.33822  1.32989  1.40981  1.54437  1.57611  1.41543  1.55662
            1.37861  1.56482  1.50738  1.50738  1.43740  1.59452  1.60692
            1.60884  1.44759  1.30102  1.38348  1.46518  1.41639  1.51524
            1.38144  1.40242  1.30921  1.31317  1.40476  1.32643  1.51304
            1.47382  1.46554  1.49868  1.43861  1.35001  1.41587  1.41658
            1.46022  1.50835  1.41413  1.31586  1.38737  1.39990  1.35666
            1.22015  1.24359  1.40365  1.40231  1.37355  1.47531  1.46900
            1.44603  1.64873  1.43788  1.34003  1.35649  1.41964  1.52244
            1.47962  1.64118  1.57768  1.56447  1.47828  1.22447  2.19248
MA0299      1.34949  1.22912  0.00000  0.90718  1.07731  0.96780  0.98286
            0.95645  0.93951  0.93908  1.20706  1.17368  1.23057  1.28104
            1.18979  1.23495  1.27490  1.28080  1.23370  1.27491  1.25743
            1.40486  1.27796  0.99871  1.16102  1.27233  1.26232  1.27306
            1.29059  1.21056  1.17548  1.30078  1.07049  1.08434  1.22202
            1.09881  1.13898  1.20179  1.05699  1.16988  1.29217  1.32367
            1.34262  1.35497  1.33781  1.09645  1.17296  1.14801  1.16601
            1.12941  1.16208  1.22338  1.13563  1.25777  1.26189  1.02268
            0.99073  1.04290  1.07241  1.08830  1.06913  1.01793  1.20601
            1.33248  1.52946  1.41294  1.29606  1.40905  1.02532  2.09842
MA2479      1.39493  1.26026  0.90718  0.00000  1.05676  1.09910  1.06172
            0.94869  1.04594  1.08719  1.24242  1.22572  1.18050  1.30992
            1.24653  1.30874  1.29658  1.30384  1.30236  1.28707  1.33236
            1.37604  1.38568  1.00828  1.10091  1.25883  1.22154  1.19373
            1.29430  1.21598  1.20777  1.22700  1.11828  1.12586  1.17058
            1.15710  1.22976  1.16341  1.20936  1.15258  1.44263  1.40795
            1.31747  1.39791  1.33315  1.17003  1.17480  1.16937  1.19306
            1.12114  1.14138  1.18689  1.13389  1.20498  1.25190  1.08012
            1.11688  1.21067  1.19197  1.15811  1.06212  1.22891  1.25687
            1.36687  1.51849  1.39292  1.45716  1.44708  1.06165  2.10635
MA1245      1.37592  1.46975  1.07731  1.05676  0.00000  0.90125  0.99606
            0.95618  1.02199  0.99477  1.18385  1.18446  1.20236  1.30144
            1.09151  1.24089  1.46053  1.45803  1.37850  1.32301  1.50368
            1.45600  1.46817  1.08465  1.18793  1.24613  1.25338  1.25187
            1.36744  1.24377  1.14523  1.27320  1.19515  1.23551  1.20737
            1.12115  1.12613  1.21985  1.12425  1.20258  1.55433  1.54734
            1.45104  1.49441  1.40686  1.16763  1.19284  1.15953  1.18491
            1.09811  1.17625  1.24741  1.25883  1.38235  1.40679  1.15402
            1.14408  1.14490  1.12033  1.09627  1.09749  1.19983  1.16107
            1.39719  1.49173  1.55939  1.41767  1.45489  1.21316  2.04090
MA3046      1.42309  1.27378  0.96780  1.09910  0.90125  0.00000  0.97939
            0.94858  1.09672  0.99567  1.24239  1.22107  1.18874  1.20738
            1.15511  1.27872  1.33976  1.34917  1.30125  1.31637  1.33823
            1.39270  1.45762  1.05970  1.20313  1.16974  1.13315  1.20632
            1.32896  1.23086  1.05806  1.21238  1.11909  1.13505  1.16050
            1.11038  1.11668  1.13227  1.09149  1.22282  1.39505  1.37398
            1.23528  1.27689  1.27570  1.05445  1.15579  1.10071  1.10443
            1.06481  1.07333  1.14141  1.14278  1.21863  1.21971  1.14575
            1.13958  1.17533  1.02303  1.08193  1.17961  1.19561  1.19770
            1.41793  1.53526  1.57858  1.33755  1.48691  1.19676  2.03015
MA0698      1.41748  1.45164  0.98286  1.06172  0.99606  0.97939  0.00000
            0.93599  0.90221  1.04181  1.06022  1.10074  1.14012  1.23464
            1.04969  1.22079  1.22299  1.21383  1.19826  1.21950  1.36071
            1.32132  1.40449  0.97718  1.10977  1.24430  1.16025  1.16756
            1.21106  1.05031  1.04375  1.24913  1.00684  1.05404  1.05731
            1.00742  1.00367  1.06700  1.01357  1.07922  1.39202  1.42984
            1.35591  1.39653  1.36564  0.95502  1.02791  1.02777  1.04674
            0.98128  0.96663  1.09858  1.06687  1.18624  1.17640  0.93442
            0.93689  1.00812  1.01080  0.96066  0.97975  1.13611  1.15610
            1.34568  1.61543  1.26485  1.43056  1.39147  1.14734  2.21933
MA0879      1.41010  1.33822  0.95645  0.94869  0.95618  0.94858  0.93599
            0.00000  0.80160  0.83216  0.93230  0.92179  0.88242  1.01104
            0.89082  1.01960  1.15973  1.14590  1.12457  1.16297  1.25671
            1.33018  1.24701  0.89122  0.91252  0.83876  0.90107  0.86241
            1.07975  0.99917  0.87303  1.03738  0.76287  0.82305  0.90274
            0.74412  0.83551  0.80866  0.70314  0.92295  1.15136  1.25495
            1.08421  1.12136  1.11120  0.81866  0.85548  0.78989  0.78249
            0.81225  0.84449  0.93064  0.89326  0.95905  0.98467  0.82590
            0.81256  0.93806  0.81991  0.74881  0.88068  0.95120  0.97597
            1.43896  1.50659  1.35757  1.27426  1.24202  0.97812  1.86316
MA3464      1.38609  1.32989  0.93951  1.04594  1.02199  1.09672  0.90221
            0.80160  0.00000  0.89242  1.06173  1.05780  1.01821  1.11977
            1.12198  1.19749  1.16860  1.15354  1.17413  1.40042  1.26559
            1.39124  1.34368  0.94462  0.92448  1.15888  1.15149  1.13487
            1.17118  1.09210  1.22965  1.22438  1.02344  1.08079  1.03453
            1.10397  1.07181  1.07973  1.07297  1.06095  1.34879  1.39211
            1.30956  1.36050  1.32056  1.02842  1.04991  1.03499  1.06223
            1.05847  1.09418  1.17662  1.11355  1.20072  1.21096  0.98011
            0.94030  1.00667  1.04519  0.92303  1.02685  1.16068  1.12643
            1.20132  1.52967  1.30103  1.34697  1.20662  1.03688  1.80935
MA4252      1.43948  1.40981  0.93908  1.08719  0.99477  0.99567  1.04181
            0.83216  0.89242  0.00000  1.18196  1.17130  1.09819  1.24371
            1.11358  1.21876  1.29051  1.29435  1.27012  1.26321  1.39952
            1.47993  1.36979  0.96840  1.07128  1.10196  1.09282  1.10313
            1.35431  1.26106  0.96874  1.12452  0.99774  1.00166  1.14487
            0.98347  0.99811  1.00659  0.92670  1.07880  1.40468  1.39582
            1.25252  1.27437  1.24531  1.03270  1.15694  0.97967  0.96851
            1.00369  1.03770  1.09438  1.11576  1.18055  1.20854  1.02323
            1.03990  1.20597  1.11598  0.94090  1.10020  1.12489  1.12364
            1.54522  1.45978  1.45885  1.38735  1.40780  1.02890  2.00223
PAB1196     1.52075  1.54437  1.20706  1.24242  1.18385  1.24239  1.06022
            0.93230  1.06173  1.18196  0.00000  0.04535  0.54353  0.72573
            0.64992  0.83730  0.86503  0.85778  0.87382  0.92296  1.07966
            1.05552  1.00732  0.89060  0.90648  0.95811  1.05542  0.94463
            1.07539  1.06204  0.93047  1.05913  0.81670  0.89033  0.86417
            0.92446  0.86637  0.95623  0.83132  0.94378  1.13522  1.16349
            1.09302  1.11204  1.07248  0.84239  0.93810  0.81422  0.81607
            0.81225  0.79035  0.91135  0.80381  0.95389  0.92813  0.81445
            0.77745  0.82693  0.78363  0.77425  0.88107  0.96125  1.05099
            1.33201  1.54758  1.29704  1.18441  1.24088  1.16860  2.02464
PH1959      1.57300  1.57611  1.17368  1.22572  1.18446  1.22107  1.10074
            0.92179  1.05780  1.17130  0.04535  0.00000  0.55525  0.72765
            0.62164  0.83686  0.84853  0.84430  0.86945  0.92957  1.09129
            1.04590  1.01464  0.84989  0.90315  0.94015  1.02615  0.92783
            1.07973  1.05513  0.93682  1.04333  0.79945  0.87846  0.85389
            0.90480  0.84446  0.94267  0.80839  0.93771  1.16652  1.19744
            1.09833  1.09754  1.07159  0.82368  0.93739  0.82537  0.83691
            0.79404  0.78888  0.90657  0.81378  0.96838  0.93484  0.78558
            0.74305  0.80852  0.75946  0.74678  0.88901  0.96097  1.03139
            1.32538  1.59629  1.26649  1.16681  1.22948  1.17614  2.06450
APE1578     1.47099  1.41543  1.23057  1.18050  1.20236  1.18874  1.14012
            0.88242  1.01821  1.09819  0.54353  0.55525  0.00000  0.68519
            0.73608  0.83328  1.00370  0.99663  0.99232  1.02585  1.13469
            1.14140  1.10582  0.84055  0.75265  0.97562  0.86964  0.87615
            1.11972  1.05073  0.97835  1.08622  0.81264  0.82824  0.87442
            0.80269  0.78095  0.89161  0.85140  0.98260  1.18377  1.25634
            1.10147  1.10050  1.04440  0.89297  0.98704  0.84020  0.85904
            0.87743  0.86085  0.98530  0.92647  1.05697  1.05576  0.82728
            0.78707  0.83465  0.76105  0.86948  0.88457  0.97672  1.05051
            1.26792  1.57997  1.18820  1.13640  1.24299  1.16669  1.86042
SSO1276     1.58123  1.55662  1.28104  1.30992  1.30144  1.20738  1.23464
            1.01104  1.11977  1.24371  0.72573  0.72765  0.68519  0.00000
            0.81857  0.80492  0.99544  0.98966  0.93320  0.95470  1.02944
            1.17532  1.06585  0.87728  0.97820  1.06407  1.01183  1.07276
            1.25776  1.26637  1.08891  1.20191  0.95799  0.92467  0.94378
            1.01915  0.90213  1.01507  0.90688  1.05628  1.31113  1.32665
            1.17037  1.13984  1.17925  1.08564  1.06836  1.03438  1.04890
            0.91489  1.00186  1.07849  1.06845  1.25261  1.22078  0.92508
            0.89701  0.94655  0.86017  0.87519  0.94872  0.94844  0.98191
            1.42457  1.55636  1.32312  1.22624  1.19713  1.27986  1.78745
PAE3317     1.30413  1.37861  1.18979  1.24653  1.09151  1.15511  1.04969
            0.89082  1.12198  1.11358  0.64992  0.62164  0.73608  0.81857
            0.00000  0.89983  1.03049  1.02732  0.95244  0.97393  1.09345
            1.15684  1.09035  0.88521  0.97120  1.07218  1.11842  1.04532
            1.11370  1.06557  0.96103  1.11047  0.82739  0.88842  0.91650
            0.97973  0.89655  1.00661  0.95637  0.93927  1.25224  1.34219
            1.24807  1.24369  1.22582  0.96218  1.04983  0.93995  0.91118
            0.93811  0.93300  1.01160  0.99569  1.12428  1.11495  0.82803
            0.80708  0.90842  0.80686  0.80707  0.82358  1.06800  1.04701
            1.38376  1.54136  1.29060  1.17402  1.22246  1.11757  1.93146
PH0810      1.40082  1.56482  1.23495  1.30874  1.24089  1.27872  1.22079
            1.01960  1.19749  1.21876  0.83730  0.83686  0.83328  0.80492
            0.89983  0.00000  1.07868  1.08239  1.04938  0.94655  1.15117
            1.16878  1.04713  1.04297  1.06208  1.24718  1.20115  1.28028
            1.29353  1.26101  1.19555  1.24465  1.09814  1.10040  1.07645
            1.15925  1.22603  1.15812  1.05060  1.08608  1.37431  1.30194
            1.21386  1.21905  1.15003  1.11180  1.17166  1.09366  1.10011
            1.13159  1.09014  1.18449  1.08838  1.26220  1.22625  1.01836
            0.97727  1.12756  1.10660  0.91143  0.92931  1.04322  1.09467
            1.36147  1.44187  1.36096  1.29503  1.22514  1.27018  1.92963
PAB0630     1.55806  1.50738  1.27490  1.29658  1.46053  1.33976  1.22299
            1.15973  1.16860  1.29051  0.86503  0.84853  1.00370  0.99544
            1.03049  1.07868  0.00000  0.01906  0.15298  1.13950  1.02738
            1.08061  1.07371  1.01881  1.10879  1.24689  1.23841  1.15343
            1.35821  1.36293  1.20504  1.36891  1.13972  1.22756  1.15670
            1.07987  1.16795  1.20150  1.16423  1.18482  1.39686  1.37104
            1.22106  1.22184  1.33103  1.17721  1.20771  1.16157  1.16456
            1.10009  1.10629  1.21923  1.14073  1.20601  1.21613  1.08690
            1.06856  1.17182  1.04030  0.99839  1.04738  1.16796  1.25489
            1.50595  1.85208  1.47328  1.36676  1.24555  1.25879  2.10200
PAB1346     1.55033  1.50738  1.28080  1.30384  1.45803  1.34917  1.21383
            1.14590  1.15354  1.29435  0.85778  0.84430  0.99663  0.98966
            1.02732  1.08239  0.01906  0.00000  0.15377  1.14731  1.02440
            1.07664  1.07303  1.01679  1.10376  1.25795  1.23205  1.14147
            1.35821  1.36293  1.20610  1.37759  1.13326  1.22386  1.14758
            1.09185  1.16417  1.19297  1.15284  1.18849  1.39731  1.38350
            1.22427  1.22997  1.34137  1.17017  1.19282  1.15795  1.16472
            1.10865  1.11499  1.23561  1.15110  1.21412  1.21692  1.08135
            1.06769  1.16447  1.03802  0.98537  1.04892  1.16318  1.26080
            1.50595  1.85208  1.47328  1.36676  1.25163  1.26060  2.08859
PH0505      1.52242  1.43740  1.23370  1.30236  1.37850  1.30125  1.19826
            1.12457  1.17413  1.27012  0.87382  0.86945  0.99232  0.93320
            0.95244  1.04938  0.15298  0.15377  0.00000  1.13607  1.01344
            1.13736  1.08142  1.01088  1.13388  1.25569  1.20932  1.20429
            1.35525  1.33469  1.12729  1.36208  1.07005  1.11677  1.15106
            1.07027  1.15637  1.15725  1.11948  1.18079  1.30190  1.29352
            1.25460  1.24754  1.29426  1.10811  1.14793  1.15484  1.13739
            1.06991  1.05526  1.18884  1.12519  1.22491  1.26603  0.99624
            0.97970  1.14470  1.06235  0.95775  0.94540  1.12658  1.24905
            1.48780  1.79883  1.38471  1.33643  1.21064  1.20709  2.03313
SSO1282     1.50410  1.59452  1.27491  1.28707  1.32301  1.31637  1.21950
            1.16297  1.40042  1.26321  0.92296  0.92957  1.02585  0.95470
            0.97393  0.94655  1.13950  1.14731  1.13607  0.00000  0.89731
            1.20763  1.16494  1.11093  1.27278  1.41671  1.27091  1.35104
            1.34899  1.31920  1.19006  1.26340  1.11601  1.14276  1.30207
            1.19019  1.17174  1.24902  1.20174  1.15507  1.52792  1.45882
            1.34081  1.37646  1.30250  1.16300  1.23332  1.15197  1.15360
            1.08914  1.07608  1.15637  1.16008  1.23923  1.24143  1.13109
            1.08939  1.28601  1.23577  1.05786  1.09078  1.16416  1.09761
            1.60208  1.51459  1.37515  1.38187  1.34084  1.32327  2.08289
SSO2670     1.57162  1.60692  1.25743  1.33236  1.50368  1.33823  1.36071
            1.25671  1.26559  1.39952  1.07966  1.09129  1.13469  1.02944
            1.09345  1.15117  1.02738  1.02440  1.01344  0.89731  0.00000
            1.00666  1.12612  1.04985  1.21724  1.41683  1.33310  1.44150
            1.42491  1.31117  1.43229  1.41423  1.26724  1.22513  1.32430
            1.26105  1.11018  1.23483  1.22550  1.17545  1.42407  1.51095
            1.34468  1.38329  1.50716  1.29542  1.23916  1.29915  1.30792
            1.29020  1.23093  1.30435  1.32660  1.45315  1.46916  1.16101
            1.15084  1.23424  1.12646  1.17131  1.23891  1.15282  1.24655
            1.47097  1.71597  1.47505  1.35448  1.23286  1.38884  1.80134
SSO3046     1.61226  1.60884  1.40486  1.37604  1.45600  1.39270  1.32132
            1.33018  1.39124  1.47993  1.05552  1.04590  1.14140  1.17532
            1.15684  1.16878  1.08061  1.07664  1.13736  1.20763  1.00666
            0.00000  0.93559  1.15091  1.23409  1.36348  1.42343  1.27221
            1.30445  1.33607  1.38197  1.36697  1.34873  1.35065  1.39786
            1.28852  1.32356  1.33102  1.28989  1.31875  1.45459  1.36575
            1.33885  1.40341  1.39349  1.24195  1.32698  1.37328  1.38460
            1.28625  1.28869  1.43443  1.30806  1.34697  1.35077  1.14127
            1.17640  1.30531  1.24942  1.26996  1.12675  1.16243  1.19881
            1.30003  1.49407  1.47540  1.37010  1.32562  1.33032  1.70771
Ta1325      1.51560  1.44759  1.27796  1.38568  1.46817  1.45762  1.40449
            1.24701  1.34368  1.36979  1.00732  1.01464  1.10582  1.06585
            1.09035  1.04713  1.07371  1.07303  1.08142  1.16494  1.12612
            0.93559  0.00000  1.17924  1.26625  1.37662  1.41051  1.38900
            1.23244  1.24607  1.40663  1.25698  1.21985  1.28132  1.38119
            1.34842  1.34761  1.40707  1.22719  1.27997  1.43391  1.45961
            1.40221  1.42435  1.38507  1.28823  1.36395  1.44743  1.43318
            1.26819  1.31933  1.40910  1.37107  1.31652  1.28118  1.20782
            1.19610  1.18382  1.23791  1.24453  1.18487  1.19053  1.18103
            1.38457  1.55877  1.35798  1.33033  1.17219  1.43209  2.02386
AF1770      1.29148  1.30102  0.99871  1.00828  1.08465  1.05970  0.97718
            0.89122  0.94462  0.96840  0.89060  0.84989  0.84055  0.87728
            0.88521  1.04297  1.01881  1.01679  1.01088  1.11093  1.04985
            1.15091  1.17924  0.00000  0.57427  0.92602  0.96232  0.94429
            0.98222  1.08821  0.91004  1.07032  0.82309  0.89838  0.89356
            0.83105  0.86945  0.85186  0.83585  0.90627  1.22917  1.26952
            1.17734  1.18808  1.12882  0.83577  0.81478  0.82689  0.81799
            0.78876  0.85925  0.97187  0.91737  1.04578  1.01340  0.82139
            0.83634  0.87994  0.78973  0.86975  0.91816  0.89913  0.93755
            1.17918  1.46127  1.28726  1.27311  1.10117  0.95870  1.87424
APE2261     1.39419  1.38348  1.16102  1.10091  1.18793  1.20313  1.10977
            0.91252  0.92448  1.07128  0.90648  0.90315  0.75265  0.97820
            0.97120  1.06208  1.10879  1.10376  1.13388  1.27278  1.21724
            1.23409  1.26625  0.57427  0.00000  0.88659  0.96513  0.94869
            1.05936  1.19205  0.98159  1.14054  0.97249  0.93635  1.07731
            0.93146  0.97488  0.93369  0.88831  1.05425  1.27030  1.29693
            1.12504  1.10502  1.16841  0.85737  0.84824  0.89160  0.91220
            0.88838  0.90104  0.95759  0.94746  1.03959  1.03729  0.83340
            0.82432  0.83709  0.81624  0.98362  0.95116  0.97912  1.06550
            1.25234  1.52624  1.30317  1.33678  1.29133  1.11278  2.01651
VNG2526G_1  1.53805  1.46518  1.27233  1.25883  1.24613  1.16974  1.24430
            0.83876  1.15888  1.10196  0.95811  0.94015  0.97562  1.06407
            1.07218  1.24718  1.24689  1.25795  1.25569  1.41671  1.41683
            1.36348  1.37662  0.92602  0.88659  0.00000  0.69134  0.77302
            0.91622  1.06374  0.91599  1.04460  0.76223  0.85713  0.99792
            0.82312  0.77827  0.78833  0.70775  0.94566  1.32068  1.40826
            1.23086  1.24944  1.18550  0.86481  0.88077  0.84045  0.80330
            0.90933  0.96523  1.03516  0.96719  1.04470  1.11405  0.86946
            0.83910  0.87482  0.86128  0.85316  1.04508  1.05402  1.05873
            1.39149  1.60911  1.34750  1.22756  1.32755  1.12721  1.90693
VNG2363Gm   1.40661  1.41639  1.26232  1.22154  1.25338  1.13315  1.16025
            0.90107  1.15149  1.09282  1.05542  1.02615  0.86964  1.01183
            1.11842  1.20115  1.23841  1.23205  1.20932  1.27091  1.33310
            1.42343  1.41051  0.96232  0.96513  0.69134  0.00000  0.75616
            1.03185  1.07397  0.98100  1.14485  0.79980  0.83605  0.96289
            0.76880  0.85742  0.84984  0.78810  0.97365  1.31644  1.33593
            1.09297  1.09936  1.07601  0.82773  0.88932  0.93748  0.91099
            0.77171  0.82881  0.95833  0.95286  0.95816  0.95984  0.85974
            0.84607  0.96007  0.87770  0.89360  1.03624  1.02497  1.03670
            1.38677  1.73068  1.30045  1.24521  1.26733  1.16817  1.84298
VNG2344G    1.57422  1.51524  1.27306  1.19373  1.25187  1.20632  1.16756
            0.86241  1.13487  1.10313  0.94463  0.92783  0.87615  1.07276
            1.04532  1.28028  1.15343  1.14147  1.20429  1.35104  1.44150
            1.27221  1.38900  0.94429  0.94869  0.77302  0.75616  0.00000
            1.07036  1.01835  0.92386  0.97433  0.81906  0.83169  0.88174
            0.80717  0.81786  0.82218  0.84515  0.91506  1.19063  1.27220
            1.08902  1.11221  1.09088  0.87303  0.89692  0.85424  0.85962
            0.86598  0.87736  0.97108  0.93592  0.90606  0.91773  0.89322
            0.90263  0.98521  0.87018  0.86572  1.06157  1.03324  1.05644
            1.40760  1.68830  1.31110  1.17952  1.34727  1.13854  1.91440
MA3457      1.40746  1.38144  1.29059  1.29430  1.36744  1.32896  1.21106
            1.07975  1.17118  1.35431  1.07539  1.07973  1.11972  1.25776
            1.11370  1.29353  1.35821  1.35821  1.35525  1.34899  1.42491
            1.30445  1.23244  0.98222  1.05936  0.91622  1.03185  1.07036
            0.00000  0.83630  0.89433  0.92273  0.88544  0.82993  0.96224
            0.85825  0.83248  0.88567  0.94698  0.94780  1.06733  1.02446
            1.16543  1.12402  1.14217  0.90740  0.89711  0.87029  0.85163
            0.89845  0.84087  0.94696  0.96064  0.96731  0.98909  0.99804
            1.00614  1.10710  1.04057  0.95999  1.03369  1.15167  1.04274
            1.22259  1.48358  1.10939  1.22597  1.10992  1.25601  1.93848
BH0570      1.41290  1.40242  1.21056  1.21598  1.24377  1.23086  1.05031
            0.99917  1.09210  1.26106  1.06204  1.05513  1.05073  1.26637
            1.06557  1.26101  1.36293  1.36293  1.33469  1.31920  1.31117
            1.33607  1.24607  1.08821  1.19205  1.06374  1.07397  1.01835
            0.83630  0.00000  1.04091  1.04185  0.96192  0.94882  1.08103
            0.90213  0.96518  0.87725  0.96501  0.92124  1.33376  1.28475
            1.25040  1.23302  1.05232  0.99483  1.03799  0.95239  0.97841
            1.01882  1.00132  1.05845  1.04104  1.01837  1.03924  1.06680
            1.07370  1.10165  0.98061  0.98011  0.96838  1.18746  1.21408
            1.11098  1.47625  1.00861  1.12277  1.09610  1.17307  1.72217
BH3640      1.36478  1.30921  1.17548  1.20777  1.14523  1.05806  1.04375
            0.87303  1.22965  0.96874  0.93047  0.93682  0.97835  1.08891
            0.96103  1.19555  1.20504  1.20610  1.12729  1.19006  1.43229
            1.38197  1.40663  0.91004  0.98159  0.91599  0.98100  0.92386
            0.89433  1.04091  0.00000  0.74684  0.69430  0.74588  0.88203
            0.74267  0.78264  0.83754  0.73949  0.83548  1.15974  1.23855
            1.14134  1.12437  1.19536  0.86723  0.91688  0.83204  0.83197
            0.84966  0.87202  0.83944  0.90416  0.98439  1.01537  0.81477
            0.80678  1.04026  0.89202  0.81682  0.85642  0.98332  1.02151
            1.38234  1.67252  1.29666  1.24860  1.36220  1.13923  1.93638
L93148      1.32356  1.31317  1.30078  1.22700  1.27320  1.21238  1.24913
            1.03738  1.22438  1.12452  1.05913  1.04333  1.08622  1.20191
            1.11047  1.24465  1.36891  1.37759  1.36208  1.26340  1.41423
            1.36697  1.25698  1.07032  1.14054  1.04460  1.14485  0.97433
            0.92273  1.04185  0.74684  0.00000  0.90170  0.93422  1.04382
            1.03393  0.96189  1.01764  0.98764  0.97880  1.19844  1.19235
            1.15754  1.16676  1.13690  1.00701  1.01375  0.99616  1.00317
            0.88248  0.94721  0.95673  0.96983  0.99137  0.95808  0.97512
            0.98600  1.08534  1.03461  0.97809  1.07343  1.14381  1.13179
            1.38290  1.57614  1.16780  1.22735  1.33383  1.11670  1.91851
CAC0179     1.30211  1.40476  1.07049  1.11828  1.19515  1.11909  1.00684
            0.76287  1.02344  0.99774  0.81670  0.79945  0.81264  0.95799
            0.82739  1.09814  1.13972  1.13326  1.07005  1.11601  1.26724
            1.34873  1.21985  0.82309  0.97249  0.76223  0.79980  0.81906
            0.88544  0.96192  0.69430  0.90170  0.00000  0.49527  0.58732
            0.57978  0.57009  0.61772  0.58159  0.73338  1.00952  1.10051
            1.05837  1.01600  1.04858  0.71055  0.63292  0.65736  0.64235
            0.69689  0.68074  0.72585  0.75645  0.93274  0.93297  0.70334
            0.71043  0.83222  0.75075  0.68782  0.90808  0.91494  0.94312
            1.33789  1.57115  1.26164  1.23404  1.20856  1.04681  1.85897
CAC3182     1.33826  1.32643  1.08434  1.12586  1.23551  1.13505  1.05404
            0.82305  1.08079  1.00166  0.89033  0.87846  0.82824  0.92467
            0.88842  1.10040  1.22756  1.22386  1.11677  1.14276  1.22513
            1.35065  1.28132  0.89838  0.93635  0.85713  0.83605  0.83169
            0.82993  0.94882  0.74588  0.93422  0.49527  0.00000  0.62145
            0.62770  0.62688  0.69219  0.69327  0.76299  1.01654  1.09914
            1.02958  1.02153  1.01867  0.78778  0.75290  0.72873  0.70964
            0.75952  0.75124  0.75304  0.80203  0.91714  0.91686  0.79918
            0.79334  0.86041  0.83608  0.78371  0.95211  0.89439  0.95558
            1.32474  1.50739  1.13365  1.09215  1.23808  1.10174  1.82531
TVN1329     1.36942  1.51304  1.22202  1.17058  1.20737  1.16050  1.05731
            0.90274  1.03453  1.14487  0.86417  0.85389  0.87442  0.94378
            0.91650  1.07645  1.15670  1.14758  1.15106  1.30207  1.32430
            1.39786  1.38119  0.89356  1.07731  0.99792  0.96289  0.88174
            0.96224  1.08103  0.88203  1.04382  0.58732  0.62145  0.00000
            0.78129  0.69325  0.72335  0.70753  0.81717  1.10070  1.17531
            1.15248  1.13835  1.22671  0.82525  0.80258  0.73314  0.71111
            0.78636  0.78213  0.87423  0.85248  1.08027  1.04034  0.72728
            0.70453  0.77389  0.78197  0.72148  0.88455  0.97414  1.03365
            1.45486  1.56958  1.36576  1.26389  1.28342  1.12400  1.78066
BH0350      1.35102  1.47382  1.09881  1.15710  1.12115  1.11038  1.00742
            0.74412  1.10397  0.98347  0.92446  0.90480  0.80269  1.01915
            0.97973  1.15925  1.07987  1.09185  1.07027  1.19019  1.26105
            1.28852  1.34842  0.83105  0.93146  0.82312  0.76880  0.80717
            0.85825  0.90213  0.74267  1.03393  0.57978  0.62770  0.78129
            0.00000  0.55778  0.58341  0.63427  0.78003  1.16539  1.19808
            1.09881  1.09453  1.06281  0.75724  0.77370  0.69377  0.72146
            0.74204  0.79405  0.79832  0.85423  0.91024  0.94482  0.79350
            0.79541  0.85523  0.79707  0.73715  0.89884  0.96017  0.98097
            1.28012  1.54368  1.18182  1.18020  1.28378  1.04803  1.87503
BS_appD     1.37610  1.46554  1.13898  1.22976  1.12613  1.11668  1.00367
            0.83551  1.07181  0.99811  0.86637  0.84446  0.78095  0.90213
            0.89655  1.22603  1.16795  1.16417  1.15637  1.17174  1.11018
            1.32356  1.34761  0.86945  0.97488  0.77827  0.85742  0.81786
            0.83248  0.96518  0.78264  0.96189  0.57009  0.62688  0.69325
            0.55778  0.00000  0.65097  0.59434  0.80802  1.05221  1.15375
            1.11563  1.12207  0.97542  0.76223  0.79450  0.72650  0.72600
            0.70523  0.74152  0.77197  0.85029  0.94238  0.94390  0.79866
            0.77560  0.88809  0.88091  0.79372  0.88350  0.93203  0.96776
            1.35999  1.48879  1.22513  1.12863  1.28032  1.12021  1.80669
BH3646      1.44198  1.49868  1.20179  1.16341  1.21985  1.13227  1.06700
            0.80866  1.07973  1.00659  0.95623  0.94267  0.89161  1.01507
            1.00661  1.15812  1.20150  1.19297  1.15725  1.24902  1.23483
            1.33102  1.40707  0.85186  0.93369  0.78833  0.84984  0.82218
            0.88567  0.87725  0.83754  1.01764  0.61772  0.69219  0.72335
            0.58341  0.65097  0.00000  0.64474  0.67554  1.12250  1.15013
            1.09239  1.13177  1.10689  0.75298  0.73869  0.71771  0.70617
            0.78600  0.77142  0.80808  0.87564  0.93937  0.98100  0.83274
            0.82032  0.92671  0.90595  0.80294  0.97601  1.02964  0.98005
            1.28082  1.36193  1.19511  1.15127  1.16762  1.10535  1.83453
BH0028      1.32116  1.43861  1.05699  1.20936  1.12425  1.09149  1.01357
            0.70314  1.07297  0.92670  0.83132  0.80839  0.85140  0.90688
            0.95637  1.05060  1.16423  1.15284  1.11948  1.20174  1.22550
            1.28989  1.22719  0.83585  0.88831  0.70775  0.78810  0.84515
            0.94698  0.96501  0.73949  0.98764  0.58159  0.69327  0.70753
            0.63427  0.59434  0.64474  0.00000  0.76653  1.18366  1.23605
            1.13022  1.07829  1.14071  0.76837  0.78209  0.65298  0.66099
            0.70224  0.72889  0.82035  0.86293  0.99991  1.01385  0.74639
            0.71658  0.87358  0.83273  0.76271  0.89994  0.96386  1.03606
            1.32993  1.56869  1.28240  1.19174  1.20770  1.08448  1.82827
SA0851      1.24970  1.35001  1.16988  1.15258  1.20258  1.22282  1.07922
            0.92295  1.06095  1.07880  0.94378  0.93771  0.98260  1.05628
            0.93927  1.08608  1.18482  1.18849  1.18079  1.15507  1.17545
            1.31875  1.27997  0.90627  1.05425  0.94566  0.97365  0.91506
            0.94780  0.92124  0.83548  0.97880  0.73338  0.76299  0.81717
            0.78003  0.80802  0.67554  0.76653  0.00000  1.10720  1.16137
            1.09140  1.10321  1.04413  0.84827  0.84124  0.75255  0.75162
            0.82935  0.79781  0.88274  0.94941  0.92167  0.91778  0.91816
            0.92018  1.04815  0.96885  0.88360  0.99774  0.96881  1.04122
            1.25419  1.39489  1.20087  1.13272  1.10727  1.12845  1.73836
UU560_2     1.53551  1.41587  1.29217  1.44263  1.55433  1.39505  1.39202
            1.15136  1.34879  1.40468  1.13522  1.16652  1.18377  1.31113
            1.25224  1.37431  1.39686  1.39731  1.30190  1.52792  1.42407
            1.45459  1.43391  1.22917  1.27030  1.32068  1.31644  1.19063
            1.06733  1.33376  1.15974  1.19844  1.00952  1.01654  1.10070
            1.16539  1.05221  1.12250  1.18366  1.10720  0.00000  0.29795
            1.09341  1.14453  1.08666  1.09380  0.99143  1.08917  1.11128
            0.88563  0.91489  0.92593  0.87568  1.02632  0.99154  1.11990
            1.10270  1.22204  1.14639  1.14376  1.18446  1.23996  1.16401
            1.49583  1.55667  1.29360  1.28154  1.50367  1.41850  2.16027
MYPU_4120   1.47099  1.41658  1.32367  1.40795  1.54734  1.37398  1.42984
            1.25495  1.39211  1.39582  1.16349  1.19744  1.25634  1.32665
            1.34219  1.30194  1.37104  1.38350  1.29352  1.45882  1.51095
            1.36575  1.45961  1.26952  1.29693  1.40826  1.33593  1.27220
            1.02446  1.28475  1.23855  1.19235  1.10051  1.09914  1.17531
            1.19808  1.15375  1.15013  1.23605  1.16137  0.29795  0.00000
            1.08266  1.11687  1.13836  1.09398  1.02897  1.08017  1.12039
            0.90314  0.91361  0.92304  0.86288  1.04760  0.99494  1.23620
            1.17928  1.26221  1.19666  1.20258  1.10000  1.27498  1.16927
            1.47908  1.51561  1.32337  1.30479  1.38716  1.40280  2.00329
MG079       1.58244  1.46022  1.34262  1.31747  1.45104  1.23528  1.35591
            1.08421  1.30956  1.25252  1.09302  1.09833  1.10147  1.17037
            1.24807  1.21386  1.22106  1.22427  1.25460  1.34081  1.34468
            1.33885  1.40221  1.17734  1.12504  1.23086  1.09297  1.08902
            1.16543  1.25040  1.14134  1.15754  1.05837  1.02958  1.15248
            1.09881  1.11563  1.09239  1.13022  1.09140  1.09341  1.08266
            0.00000  0.24643  0.72729  1.00144  1.00571  0.89037  0.90045
            0.84077  0.78891  0.80904  0.80168  0.87869  0.85355  1.01552
            0.99831  1.03955  0.98961  1.02913  1.11768  1.08188  1.11281
            1.52128  1.48145  1.36392  1.29816  1.25699  1.25673  1.87051
MPN217      1.63056  1.50835  1.35497  1.39791  1.49441  1.27689  1.39653
            1.12136  1.36050  1.27437  1.11204  1.09754  1.10050  1.13984
            1.24369  1.21905  1.22184  1.22997  1.24754  1.37646  1.38329
            1.40341  1.42435  1.18808  1.10502  1.24944  1.09936  1.11221
            1.12402  1.23302  1.12437  1.16676  1.01600  1.02153  1.13835
            1.09453  1.12207  1.13177  1.07829  1.10321  1.14453  1.11687
            0.24643  0.00000  0.76861  1.00198  0.97304  0.85647  0.87242
            0.85234  0.83899  0.81856  0.83076  0.91217  0.91127  1.06799
            1.04216  1.08868  0.99506  1.05500  1.19113  1.06166  1.13289
            1.59878  1.53654  1.42469  1.34207  1.27582  1.23774  1.88101
MYPU_2850   1.45020  1.41413  1.33781  1.33315  1.40686  1.27570  1.36564
            1.11120  1.32056  1.24531  1.07248  1.07159  1.04440  1.17925
            1.22582  1.15003  1.33103  1.34137  1.29426  1.30250  1.50716
            1.39349  1.38507  1.12882  1.16841  1.18550  1.07601  1.09088
            1.14217  1.05232  1.19536  1.13690  1.04858  1.01867  1.22671
            1.06281  0.97542  1.10689  1.14071  1.04413  1.08666  1.13836
            0.72729  0.76861  0.00000  1.02927  0.98920  0.96108  0.92103
            0.86821  0.83464  0.89622  0.90492  0.94144  0.98142  1.03264
            1.01082  1.13349  1.05868  1.11055  1.09521  1.12616  1.14165
            1.42999  1.33765  1.28834  1.23214  1.22126  1.24325  1.79310
BS_dppD     1.36903  1.31586  1.09645  1.17003  1.16763  1.05445  0.95502
            0.81866  1.02842  1.03270  0.84239  0.82368  0.89297  1.08564
            0.96218  1.11180  1.17721  1.17017  1.10811  1.16300  1.29542
            1.24195  1.28823  0.83577  0.85737  0.86481  0.82773  0.87303
            0.90740  0.99483  0.86723  1.00701  0.71055  0.78778  0.82525
            0.75724  0.76223  0.75298  0.76837  0.84827  1.09380  1.09398
            1.00144  1.00198  1.02927  0.00000  0.54212  0.67645  0.63486
            0.57925  0.55208  0.65579  0.67177  0.84688  0.81647  0.75679
            0.75417  0.90672  0.77613  0.78707  0.87658  0.95534  0.98954
            1.23181  1.51682  1.08457  1.13894  1.18478  1.10758  1.87576
CAC3629     1.46948  1.38737  1.17296  1.17480  1.19284  1.15579  1.02791
            0.85548  1.04991  1.15694  0.93810  0.93739  0.98704  1.06836
            1.04983  1.17166  1.20771  1.19282  1.14793  1.23332  1.23916
            1.32698  1.36395  0.81478  0.84824  0.88077  0.88932  0.89692
            0.89711  1.03799  0.91688  1.01375  0.63292  0.75290  0.80258
            0.77370  0.79450  0.73869  0.78209  0.84124  0.99143  1.02897
            1.00571  0.97304  0.98920  0.54212  0.00000  0.58106  0.59244
            0.55837  0.50714  0.58184  0.58558  0.80194  0.83934  0.76473
            0.76552  0.89215  0.82015  0.82419  0.96962  1.01171  1.02430
            1.35772  1.46091  1.18342  1.22172  1.22160  1.09387  1.77984
CAC3636     1.34195  1.39990  1.14801  1.16937  1.15953  1.10071  1.02777
            0.78989  1.03499  0.97967  0.81422  0.82537  0.84020  1.03438
            0.93995  1.09366  1.16157  1.15795  1.15484  1.15197  1.29915
            1.37328  1.44743  0.82689  0.89160  0.84045  0.93748  0.85424
            0.87029  0.95239  0.83204  0.99616  0.65736  0.72873  0.73314
            0.69377  0.72650  0.71771  0.65298  0.75255  1.08917  1.08017
            0.89037  0.85647  0.96108  0.67645  0.58106  0.00000  0.12767
            0.58938  0.51328  0.65191  0.64826  0.79343  0.79750  0.82851
            0.83774  0.96313  0.78783  0.75309  0.96985  0.94681  0.91552
            1.45167  1.53675  1.24665  1.21433  1.21739  1.05844  1.63227
CAC3642     1.32458  1.35666  1.16601  1.19306  1.18491  1.10443  1.04674
            0.78249  1.06223  0.96851  0.81607  0.83691  0.85904  1.04890
            0.91118  1.10011  1.16456  1.16472  1.13739  1.15360  1.30792
            1.38460  1.43318  0.81799  0.91220  0.80330  0.91099  0.85962
            0.85163  0.97841  0.83197  1.00317  0.64235  0.70964  0.71111
            0.72146  0.72600  0.70617  0.66099  0.75162  1.11128  1.12039
            0.90045  0.87242  0.92103  0.63486  0.59244  0.12767  0.00000
            0.55809  0.51752  0.65686  0.67086  0.77862  0.76316  0.81723
            0.82047  0.97380  0.79164  0.77675  0.93264  0.94131  0.88893
            1.41651  1.47831  1.27796  1.20519  1.18983  1.09781  1.62573
BS_oppD     1.34917  1.22015  1.12941  1.12114  1.09811  1.06481  0.98128
            0.81225  1.05847  1.00369  0.81225  0.79404  0.87743  0.91489
            0.93811  1.13159  1.10009  1.10865  1.06991  1.08914  1.29020
            1.28625  1.26819  0.78876  0.88838  0.90933  0.77171  0.86598
            0.89845  1.01882  0.84966  0.88248  0.69689  0.75952  0.78636
            0.74204  0.70523  0.78600  0.70224  0.82935  0.88563  0.90314
            0.84077  0.85234  0.86821  0.57925  0.55837  0.58938  0.55809
            0.00000  0.35948  0.41461  0.50131  0.67353  0.65604  0.74649
            0.71609  0.89077  0.78787  0.72926  0.91847  0.91634  0.91044
            1.31729  1.41060  1.13869  1.12391  1.20957  1.08725  1.86256
lin2297     1.34418  1.24359  1.16208  1.14138  1.17625  1.07333  0.96663
            0.84449  1.09418  1.03770  0.79035  0.78888  0.86085  1.00186
            0.93300  1.09014  1.10629  1.11499  1.05526  1.07608  1.23093
            1.28869  1.31933  0.85925  0.90104  0.96523  0.82881  0.87736
            0.84087  1.00132  0.87202  0.94721  0.68074  0.75124  0.78213
            0.79405  0.74152  0.77142  0.72889  0.79781  0.91489  0.91361
            0.78891  0.83899  0.83464  0.55208  0.50714  0.51328  0.51752
            0.35948  0.00000  0.44952  0.41495  0.64966  0.63926  0.74918
            0.73175  0.86780  0.75412  0.70837  0.96683  0.98121  0.95515
            1.35718  1.43442  1.15054  1.09457  1.28340  1.08114  1.74206
SA0847      1.42568  1.40365  1.22338  1.18689  1.24741  1.14141  1.09858
            0.93064  1.17662  1.09438  0.91135  0.90657  0.98530  1.07849
            1.01160  1.18449  1.21923  1.23561  1.18884  1.15637  1.30435
            1.43443  1.40910  0.97187  0.95759  1.03516  0.95833  0.97108
            0.94696  1.05845  0.83944  0.95673  0.72585  0.75304  0.87423
            0.79832  0.77197  0.80808  0.82035  0.88274  0.92593  0.92304
            0.80904  0.81856  0.89622  0.65579  0.58184  0.65191  0.65686
            0.41461  0.44952  0.00000  0.53085  0.71147  0.68056  0.89669
            0.85235  0.98327  0.83634  0.84858  0.92460  0.99834  1.00834
            1.36256  1.45073  1.25622  1.17044  1.35381  1.15694  1.84383
L148976     1.47253  1.40231  1.13563  1.13389  1.25883  1.14278  1.06687
            0.89326  1.11355  1.11576  0.80381  0.81378  0.92647  1.06845
            0.99569  1.08838  1.14073  1.15110  1.12519  1.16008  1.32660
            1.30806  1.37107  0.91737  0.94746  0.96719  0.95286  0.93592
            0.96064  1.04104  0.90416  0.96983  0.75645  0.80203  0.85248
            0.85423  0.85029  0.87564  0.86293  0.94941  0.87568  0.86288
            0.80168  0.83076  0.90492  0.67177  0.58558  0.64826  0.67086
            0.50131  0.41495  0.53085  0.00000  0.66807  0.64857  0.78103
            0.76581  0.88981  0.77174  0.76007  1.04608  1.02408  1.01044
            1.38690  1.59118  1.13389  1.16681  1.37114  1.15974  1.91700
SP1888      1.45732  1.37355  1.25777  1.20498  1.38235  1.21863  1.18624
            0.95905  1.20072  1.18055  0.95389  0.96838  1.05697  1.25261
            1.12428  1.26220  1.20601  1.21412  1.22491  1.23923  1.45315
            1.34697  1.31652  1.04578  1.03959  1.04470  0.95816  0.90606
            0.96731  1.01837  0.98439  0.99137  0.93274  0.91714  1.08027
            0.91024  0.94238  0.93937  0.99991  0.92167  1.02632  1.04760
            0.87869  0.91217  0.94144  0.84688  0.80194  0.79343  0.77862
            0.67353  0.64966  0.71147  0.66807  0.00000  0.23331  0.92581
            0.92488  1.03632  0.92270  0.99898  1.12171  1.09825  1.08429
            1.23331  1.45639  1.27447  1.23106  1.34191  1.22451  1.91628
SPy0296     1.46633  1.47531  1.26189  1.25190  1.40679  1.21971  1.17640
            0.98467  1.21096  1.20854  0.92813  0.93484  1.05576  1.22078
            1.11495  1.22625  1.21613  1.21692  1.26603  1.24143  1.46916
            1.35077  1.28118  1.01340  1.03729  1.11405  0.95984  0.91773
            0.98909  1.03924  1.01537  0.95808  0.93297  0.91686  1.04034
            0.94482  0.94390  0.98100  1.01385  0.91778  0.99154  0.99494
            0.85355  0.91127  0.98142  0.81647  0.83934  0.79750  0.76316
            0.65604  0.63926  0.68056  0.64857  0.23331  0.00000  0.93279
            0.92197  1.05816  0.94606  0.96738  1.05436  1.08794  1.05764
            1.24636  1.61612  1.23373  1.28125  1.32185  1.28419  1.89799
PAB1874     1.34769  1.46900  1.02268  1.08012  1.15402  1.14575  0.93442
            0.82590  0.98011  1.02323  0.81445  0.78558  0.82728  0.92508
            0.82803  1.01836  1.08690  1.08135  0.99624  1.13109  1.16101
            1.14127  1.20782  0.82139  0.83340  0.86946  0.85974  0.89322
            0.99804  1.06680  0.81477  0.97512  0.70334  0.79918  0.72728
            0.79350  0.79866  0.83274  0.74639  0.91816  1.11990  1.23620
            1.01552  1.06799  1.03264  0.75679  0.76473  0.82851  0.81723
            0.74649  0.74918  0.89669  0.78103  0.92581  0.93279  0.00000
            0.05264  0.43512  0.47808  0.59764  0.73984  1.00331  1.03410
            1.28527  1.65154  1.28507  1.27231  1.26386  1.05808  1.95508
PH1412      1.34413  1.44603  0.99073  1.11688  1.14408  1.13958  0.93689
            0.81256  0.94030  1.03990  0.77745  0.74305  0.78707  0.89701
            0.80708  0.97727  1.06856  1.06769  0.97970  1.08939  1.15084
            1.17640  1.19610  0.83634  0.82432  0.83910  0.84607  0.90263
            1.00614  1.07370  0.80678  0.98600  0.71043  0.79334  0.70453
            0.79541  0.77560  0.82032  0.71658  0.92018  1.10270  1.17928
            0.99831  1.04216  1.01082  0.75417  0.76552  0.83774  0.82047
            0.71609  0.73175  0.85235  0.76581  0.92488  0.92197  0.05264
            0.00000  0.43766  0.45852  0.58484  0.72054  0.99533  1.01705
            1.27643  1.62416  1.24035  1.23959  1.23730  1.01478  1.91190
APE1399     1.49547  1.64873  1.04290  1.21067  1.14490  1.17533  1.00812
            0.93806  1.00667  1.20597  0.82693  0.80852  0.83465  0.94655
            0.90842  1.12756  1.17182  1.16447  1.14470  1.28601  1.23424
            1.30531  1.18382  0.87994  0.83709  0.87482  0.96007  0.98521
            1.10710  1.10165  1.04026  1.08534  0.83222  0.86041  0.77389
            0.85523  0.88809  0.92671  0.87358  1.04815  1.22204  1.26221
            1.03955  1.08868  1.13349  0.90672  0.89215  0.96313  0.97380
            0.89077  0.86780  0.98327  0.88981  1.03632  1.05816  0.43512
            0.43766  0.00000  0.49570  0.67385  0.79080  1.10593  1.06761
            1.33641  1.58506  1.36290  1.30456  1.35878  1.19639  2.02352
PAE1297     1.31176  1.43788  1.07241  1.19197  1.12033  1.02303  1.01080
            0.81991  1.04519  1.11598  0.78363  0.75946  0.76105  0.86017
            0.80686  1.10660  1.04030  1.03802  1.06235  1.23577  1.12646
            1.24942  1.23791  0.78973  0.81624  0.86128  0.87770  0.87018
            1.04057  0.98061  0.89202  1.03461  0.75075  0.83608  0.78197
            0.79707  0.88091  0.90595  0.83273  0.96885  1.14639  1.19666
            0.98961  0.99506  1.05868  0.77613  0.82015  0.78783  0.79164
            0.78787  0.75412  0.83634  0.77174  0.92270  0.94606  0.47808
            0.45852  0.49570  0.00000  0.66089  0.80068  0.98301  1.03568
            1.36463  1.80624  1.29515  1.20002  1.40720  1.09989  1.84246
PAB0094     1.38183  1.34003  1.08830  1.15811  1.09627  1.08193  0.96066
            0.74881  0.92303  0.94090  0.77425  0.74678  0.86948  0.87519
            0.80707  0.91143  0.99839  0.98537  0.95775  1.05786  1.17131
            1.26996  1.24453  0.86975  0.98362  0.85316  0.89360  0.86572
            0.95999  0.98011  0.81682  0.97809  0.68782  0.78371  0.72148
            0.73715  0.79372  0.80294  0.76271  0.88360  1.14376  1.20258
            1.02913  1.05500  1.11055  0.78707  0.82419  0.75309  0.77675
            0.72926  0.70837  0.84858  0.76007  0.99898  0.96738  0.59764
            0.58484  0.67385  0.66089  0.00000  0.79267  0.99140  0.98314
            1.23234  1.49401  1.21763  1.10811  1.25998  1.13932  1.83411
APE0301     1.27197  1.35649  1.06913  1.06212  1.09749  1.17961  0.97975
            0.88068  1.02685  1.10020  0.88107  0.88901  0.88457  0.94872
            0.82358  0.92931  1.04738  1.04892  0.94540  1.09078  1.23891
            1.12675  1.18487  0.91816  0.95116  1.04508  1.03624  1.06157
            1.03369  0.96838  0.85642  1.07343  0.90808  0.95211  0.88455
            0.89884  0.88350  0.97601  0.89994  0.99774  1.18446  1.10000
            1.11768  1.19113  1.09521  0.87658  0.96962  0.96985  0.93264
            0.91847  0.96683  0.92460  1.04608  1.12171  1.05436  0.73984
            0.72054  0.79080  0.80068  0.79267  0.00000  0.94301  0.95731
            1.34347  1.44809  1.16229  1.18316  1.23806  1.12065  2.09981
SSO2616     1.31161  1.41964  1.01793  1.22891  1.19983  1.19561  1.13611
            0.95120  1.16068  1.12489  0.96125  0.96097  0.97672  0.94844
            1.06800  1.04322  1.16796  1.16318  1.12658  1.16416  1.15282
            1.16243  1.19053  0.89913  0.97912  1.05402  1.02497  1.03324
            1.15167  1.18746  0.98332  1.14381  0.91494  0.89439  0.97414
            0.96017  0.93203  1.02964  0.96386  0.96881  1.23996  1.27498
            1.08188  1.06166  1.12616  0.95534  1.01171  0.94681  0.94131
            0.91634  0.98121  0.99834  1.02408  1.09825  1.08794  1.00331
            0.99533  1.10593  0.98301  0.99140  0.94301  0.00000  0.54409
            1.36973  1.47778  1.43956  1.21861  1.16047  1.19736  1.75780
Ta0265      1.38041  1.52244  1.20601  1.25687  1.16107  1.19770  1.15610
            0.97597  1.12643  1.12364  1.05099  1.03139  1.05051  0.98191
            1.04701  1.09467  1.25489  1.26080  1.24905  1.09761  1.24655
            1.19881  1.18103  0.93755  1.06550  1.05873  1.03670  1.05644
            1.04274  1.21408  1.02151  1.13179  0.94312  0.95558  1.03365
            0.98097  0.96776  0.98005  1.03606  1.04122  1.16401  1.16927
            1.11281  1.13289  1.14165  0.98954  1.02430  0.91552  0.88893
            0.91044  0.95515  1.00834  1.01044  1.08429  1.05764  1.03410
            1.01705  1.06761  1.03568  0.98314  0.95731  0.54409  0.00000
            1.29837  1.51475  1.39084  1.36189  1.35658  1.15187  1.84927
BH1799      1.62886  1.47962  1.33248  1.36687  1.39719  1.41793  1.34568
            1.43896  1.20132  1.54522  1.33201  1.32538  1.26792  1.42457
            1.38376  1.36147  1.50595  1.50595  1.48780  1.60208  1.47097
            1.30003  1.38457  1.17918  1.25234  1.39149  1.38677  1.40760
            1.22259  1.11098  1.38234  1.38290  1.33789  1.32474  1.45486
            1.28012  1.35999  1.28082  1.32993  1.25419  1.49583  1.47908
            1.52128  1.59878  1.42999  1.23181  1.35772  1.45167  1.41651
            1.31729  1.35718  1.36256  1.38690  1.23331  1.24636  1.28527
            1.27643  1.33641  1.36463  1.23234  1.34347  1.36973  1.29837
            0.00000  1.22164  1.05440  1.26334  1.25330  1.36874  2.49356
SA1212      1.61193  1.64118  1.52946  1.51849  1.49173  1.53526  1.61543
            1.50659  1.52967  1.45978  1.54758  1.59629  1.57997  1.55636
            1.54136  1.44187  1.85208  1.85208  1.79883  1.51459  1.71597
            1.49407  1.55877  1.46127  1.52624  1.60911  1.73068  1.68830
            1.48358  1.47625  1.67252  1.57614  1.57115  1.50739  1.56958
            1.54368  1.48879  1.36193  1.56869  1.39489  1.55667  1.51561
            1.48145  1.53654  1.33765  1.51682  1.46091  1.53675  1.47831
            1.41060  1.43442  1.45073  1.59118  1.45639  1.61612  1.65154
            1.62416  1.58506  1.80624  1.49401  1.44809  1.47778  1.51475
            1.22164  0.00000  1.37284  1.35152  1.25532  1.45025  2.06603
BH2077      1.61824  1.57768  1.41294  1.39292  1.55939  1.57858  1.26485
            1.35757  1.30103  1.45885  1.29704  1.26649  1.18820  1.32312
            1.29060  1.36096  1.47328  1.47328  1.38471  1.37515  1.47505
            1.47540  1.35798  1.28726  1.30317  1.34750  1.30045  1.31110
            1.10939  1.00861  1.29666  1.16780  1.26164  1.13365  1.36576
            1.18182  1.22513  1.19511  1.28240  1.20087  1.29360  1.32337
            1.36392  1.42469  1.28834  1.08457  1.18342  1.24665  1.27796
            1.13869  1.15054  1.25622  1.13389  1.27447  1.23373  1.28507
            1.24035  1.36290  1.29515  1.21763  1.16229  1.43956  1.39084
            1.05440  1.37284  0.00000  0.77798  1.19272  1.34456  2.07190
SA2252      1.43390  1.56447  1.29606  1.45716  1.41767  1.33755  1.43056
            1.27426  1.34697  1.38735  1.18441  1.16681  1.13640  1.22624
            1.17402  1.29503  1.36676  1.36676  1.33643  1.38187  1.35448
            1.37010  1.33033  1.27311  1.33678  1.22756  1.24521  1.17952
            1.22597  1.12277  1.24860  1.22735  1.23404  1.09215  1.26389
            1.18020  1.12863  1.15127  1.19174  1.13272  1.28154  1.30479
            1.29816  1.34207  1.23214  1.13894  1.22172  1.21433  1.20519
            1.12391  1.09457  1.17044  1.16681  1.23106  1.28125  1.27231
            1.23959  1.30456  1.20002  1.10811  1.18316  1.21861  1.36189
            1.26334  1.35152  0.77798  0.00000  1.15864  1.45371  1.96083
MA4598      1.45662  1.47828  1.40905  1.44708  1.45489  1.48691  1.39147
            1.24202  1.20662  1.40780  1.24088  1.22948  1.24299  1.19713
            1.22246  1.22514  1.24555  1.25163  1.21064  1.34084  1.23286
            1.32562  1.17219  1.10117  1.29133  1.32755  1.26733  1.34727
            1.10992  1.09610  1.36220  1.33383  1.20856  1.23808  1.28342
            1.28378  1.28032  1.16762  1.20770  1.10727  1.50367  1.38716
            1.25699  1.27582  1.22126  1.18478  1.22160  1.21739  1.18983
            1.20957  1.28340  1.35381  1.37114  1.34191  1.32185  1.26386
            1.23730  1.35878  1.40720  1.25998  1.23806  1.16047  1.35658
            1.25330  1.25532  1.19272  1.15864  0.00000  1.31187  1.83461
MA3908      1.24289  1.22447  1.02532  1.06165  1.21316  1.19676  1.14734
            0.97812  1.03688  1.02890  1.16860  1.17614  1.16669  1.27986
            1.11757  1.27018  1.25879  1.26060  1.20709  1.32327  1.38884
            1.33032  1.43209  0.95870  1.11278  1.12721  1.16817  1.13854
            1.25601  1.17307  1.13923  1.11670  1.04681  1.10174  1.12400
            1.04803  1.12021  1.10535  1.08448  1.12845  1.41850  1.40280
            1.25673  1.23774  1.24325  1.10758  1.09387  1.05844  1.09781
            1.08725  1.08114  1.15694  1.15974  1.22451  1.28419  1.05808
            1.01478  1.19639  1.09989  1.13932  1.12065  1.19736  1.15187
            1.36874  1.45025  1.34456  1.45371  1.31187  0.00000  1.92543
TVN0511     1.84861  2.19248  2.09842  2.10635  2.04090  2.03015  2.21933
            1.86316  1.80935  2.00223  2.02464  2.06450  1.86042  1.78745
            1.93146  1.92963  2.10200  2.08859  2.03313  2.08289  1.80134
            1.70771  2.02386  1.87424  2.01651  1.90693  1.84298  1.91440
            1.93848  1.72217  1.93638  1.91851  1.85897  1.82531  1.78066
            1.87503  1.80669  1.83453  1.82827  1.73836  2.16027  2.00329
            1.87051  1.88101  1.79310  1.87576  1.77984  1.63227  1.62573
            1.86256  1.74206  1.84383  1.91700  1.91628  1.89799  1.95508
            1.91190  2.02352  1.84246  1.83411  2.09981  1.75780  1.84927
            2.49356  2.06603  2.07190  1.96083  1.83461  1.92543  0.00000

Average distance (over all possible pairs of sequences):  1.12139


RATE HETEROGENEITY

Model of rate heterogeneity: uniform rate


TREE SEARCH

2 tree topologies were specified by the user.


MAXIMUM LIKELIHOOD BRANCH LENGTHS OF USER DEFINED TREE # 1 (NO CLOCK)

Branch lengths are computed using the selected model of
substitution and rate heterogeneity.


          :-----63 Ta0265
     :---71
     :    :---------23 Ta1325
 :--99
 :   :                           :--55 SPy0296
 :   :                        :-72
 :   :                        :  :---------------2 SPy2003
 :   :                 :-----73
 :   :                 :      :--54 SP1888
 :   :             :--75
 :   :             :   :  :---53 L148976
 :   :             :   :-74
 :   :             :      :---------32 L93148
 :   :          :-79
 :   :          :  :     :-------37 BS_appD
 :   :          :  :  :-76
 :   :          :  :  :  :-----46 BS_dppD
 :   :          :  :  :  :
 :   :          :  :  :  :---50 BS_oppD
 :   :          :  :  :
 :   :          :     :     :-----39 BH0028
 :   :          :     :     :
 :   :          :     :     :----36 BH0350
 :   :          :     :     :
 :   :          :     :     :-----38 BH3646
 :   :          :     :----77
 :   :          :     :     :--------30 BH0570
 :   :          :     :     :
 :   :          :     :     :------------64 BH1799
 :   :          :     :     :
 :   :          :     :     :-----------66 BH2077
 :   :          :     :     :
 :   :          :     :     :------31 BH3640
 :   :          :     :
 :   :          :     :---51 lin2297
 :   :          :   -78
 :   :          :     :----52 SA0847
 :   :          :     :
 :   :          :     :--------40 SA0851
 :   :          :     :
 :   :          :     :----------------65 SA1212
 :   :          :     :
 :   :          :     :-----------67 SA2252
 :   :     :---86
 :   :     :    :      :------33 CAC0179
 :   :     :    :      :
 :   :     :    :      :-------34 CAC3182
 :   :     :    :  :--80
 :   :     :    :  :   :-----47 CAC3629
 :   :     :    :  :   :
 :   :     :    :  :   :--48 CAC3636
 :   :     :    :  :   :
 :   :     :    :  :   :--49 CAC3642
 :   :     :    :-85
 :   :     :       :          :--------45 MYPU_2850
 :   :     :       :       :-81
 :   :     :       :       :  :-----42 MYPU_4120
 :   :     :       :------84
 :   :     :               :           :--43 MG079
 :   :     :               :  :-------82
 :   :     :               :  :        :--44 MPN217
 :   :     :               :-83
 :   :     :                  :----41 UU560_2
 :   :  :-94
 :   :  :  :            :------14 SSO1276
 :   :  :  :            :
 :   :  :  :            :-------20 SSO1282
 :   :  :  :       :---87
 :   :  :  :       :    :---------22 SSO3046
 :   :  :  :       :    :
 :   :  :  :       :    :-------62 SSO2616
 :   :  :  :       :    :
 :   :  :  :       :    :--------21 SSO2670
 :   :  :  :    :-91
 :   :  :  :    :  :     :----59 PAE1297
 :   :  :  :    :  :  :-88
 :   :  :  :    :  :  :  :------15 PAE3317
 :   :  :  :    :  :-90
 :   :  :  :    :     :  :------61 APE0301
 :   :  :  :    :     :  :
 :   :  :  :    :        :-----58 APE1399
 :   :  :  :    :      -89
 :   :  :  :    :        :-----13 APE1578
 :   :  :  :    :        :
 :   :  :  :    :        :-------25 APE2261
 :   :  :  :---93
 :   :  :       :  :------60 PAB0094
 :   :  :       :  :
 :   :  :          :-------17 PAB0630
 :   :  :          :
 :   :  :          :-----56 PAB1874
 :   :  :          :
 :   :  :          :-----11 PAB1196
 :   :  :          :
 :   :  :          :-------18 PAB1346
 :   :  :        -92
 :   :  :          :-------19 PH0505
 :   :  :          :
 :   :  :          :--------16 PH0810
 :   :  :          :
 :   :  :          :-----57 PH1412
 :   :  :          :
 :   :  :          :----12 PH1959
 :   :  :          :
 :   :  :          :-------24 AF1770
 :   :-98
 :      :       :-------10 MA4252
 :      :       :
 :      :       :------------68 MA4598
 :      :       :
 :      :       :--------6 MA3046
 :      :       :
 :      :       :----------29 MA3457
 :      :       :
 :      :       :-------9 MA3464
 :      :       :
 :      :       :--------69 MA3908
 :      :  :---95
 :      :  :    :-------------1 MA1911
 :      :  :    :
 :      :  :    :--------4 MA2479
 :      :  :    :
 :      :  :    :-----8 MA0879
 :      :  :    :
 :      :  :    :--------5 MA1245
 :      :  :    :
 :      :  :    :--------3 MA0299
 :      :  :    :
 :      :  :    :--------7 MA0698
 :      :-97
 :         :     :-----26 VNG2526G_1
 :         :----96
 :               :-----28 VNG2344G
 :               :
 :               :-----27 VNG2363Gm
 :
 :-----35 TVN1329
 :
 :----------------70 TVN0511
 

         branch  length     S.E.   branch  length     S.E.
MA1911        1  1.20937  0.09895      71  0.21329  0.04700
SPy2003       2  1.32934  0.11771      72  0.00001  0.00043
MA0299        3  0.67133  0.06235      73  0.38103  0.04241
MA2479        4  0.73397  0.06709      74  0.00837  0.02138
MA1245        5  0.69121  0.06302      75  0.11153  0.02601
MA3046        6  0.68706  0.06351      76  0.03196  0.01574
MA0698        7  0.67021  0.06332      77  0.35644  0.04317
MA0879        8  0.46136  0.04852      78  0.03821  0.01780
MA3464        9  0.58202  0.05649      79  0.04883  0.02090
MA4252       10  0.61613  0.05913      80  0.16448  0.02962
PAB1196      11  0.39835  0.04325      81  0.00001  0.00093
PH1959       12  0.36928  0.04154      82  0.62161  0.05994
APE1578      13  0.41939  0.04670      83  0.00001  0.00090
SSO1276      14  0.48081  0.05189      84  0.47018  0.05289
PAE3317      15  0.47521  0.05112      85  0.02399  0.01996
PH0810       16  0.70630  0.06248      86  0.27758  0.03974
PAB0630      17  0.59396  0.05608      87  0.19997  0.03749
PAB1346      18  0.58613  0.05561      88  0.05861  0.02401
PH0505       19  0.57926  0.05500      89  0.06076  0.02488
SSO1282      20  0.65423  0.06250      90  0.08140  0.02534
SSO2670      21  0.66104  0.06260      91  0.00001  0.00053
SSO3046      22  0.80707  0.07245      92  0.07973  0.02301
Ta1325       23  0.78573  0.07850      93  0.26254  0.03804
AF1770       24  0.64993  0.05977      94  0.00001  0.00036
APE2261      25  0.59124  0.05789      95  0.27140  0.04159
VNG2526G_1   26  0.43855  0.04877      96  0.30896  0.04611
VNG2363Gm    27  0.39047  0.04560      97  0.07585  0.03147
VNG2344G     28  0.44955  0.04827      98  0.01861  0.02444
MA3457       29  0.86182  0.08275      99  0.13214  0.04507
BH0570       30  0.74448  0.07115
BH3640       31  0.55921  0.05430
L93148       32  0.76397  0.06654
CAC0179      33  0.47385  0.04722
CAC3182      34  0.56244  0.05297
TVN1329      35  0.38026  0.05026
BH0350       36  0.34596  0.04101
BS_appD      37  0.56707  0.05250
BH3646       38  0.38513  0.04303
BH0028       39  0.41176  0.04475
SA0851       40  0.67892  0.05961
UU560_2      41  0.35261  0.04363
MYPU_4120    42  0.38032  0.04488
MG079        43  0.09582  0.02315
MPN217       44  0.15672  0.02559
MYPU_2850    45  0.66543  0.06136
BS_dppD      46  0.40335  0.04226
CAC3629      47  0.44564  0.04439
CAC3636      48  0.17357  0.02709
CAC3642      49  0.15503  0.02597
BS_oppD      50  0.21605  0.02940
lin2297      51  0.24173  0.03083
SA0847       52  0.33604  0.03665
L148976      53  0.26231  0.03494
SP1888       54  0.10881  0.02251
SPy0296      55  0.13116  0.02375
PAB1874      56  0.40428  0.04307
PH1412       57  0.38527  0.04188
APE1399      58  0.44889  0.04877
PAE1297      59  0.35547  0.04332
PAB0094      60  0.52485  0.05100
APE0301      61  0.54329  0.05776
SSO2616      62  0.64833  0.06231
Ta0265       63  0.44698  0.05511
BH1799       64  1.07179  0.10001
SA1212       65  1.40570  0.12554
BH2077       66  1.00712  0.09108
SA2252       67  0.99455  0.08758
MA4598       68  1.06567  0.09025
MA3908       69  0.69785  0.06407     16 iterations until convergence
TVN0511      70  1.49593  0.12996     log L: -43866.42

WARNING --- at least one branch length is close to an internal boundary!


Unrooted user defined tree with maximum likelihood branch lengths
(in CLUSTAL W notation):

(TVN0511:1.49593,((Ta0265:0.44698,Ta1325:0.78573)100:0.21329,((((
(((SPy0296:0.13116,SPy2003:1.32934)100:0.00001,SP1888:0.10881)100:0.38103,
(L148976:0.26231,L93148:0.76397)100:0.00837)99:0.11153,((BS_appD:0.56707,
BS_dppD:0.40335,BS_oppD:0.21605)91:0.03196,(BH0028:0.41176,BH0350:0.34596,
BH3646:0.38513,BH0570:0.74448,BH1799:1.07179,BH2077:1.00712,BH3640:0.55921)
90:0.35644,lin2297:0.24173,SA0847:0.33604,SA0851:0.67892,SA1212:1.40570,
SA2252:0.99455)88:0.03821)78:0.04883,((CAC0179:0.47385,CAC3182:0.56244,
CAC3629:0.44564,CAC3636:0.17357,CAC3642:0.15503)87:0.16448,((MYPU_2850:0.66543,
MYPU_4120:0.38032)99:0.00001,((MG079:0.09582,MPN217:0.15672)98:0.62161,
UU560_2:0.35261)93:0.00001)84:0.47018)59:0.02399)99:0.27758,(((SSO1276:0.48081,
SSO1282:0.65423,SSO3046:0.80707,SSO2616:0.64833,SSO2670:0.66104)
100:0.19997,((PAE1297:0.35547,PAE3317:0.47521)98:0.05861,(APE0301:0.54329,
APE1399:0.44889,APE1578:0.41939,APE2261:0.59124)84:0.06076)95:0.08140)
92:0.00001,(PAB0094:0.52485,PAB0630:0.59396,PAB1874:0.40428,PAB1196:0.39835,
PAB1346:0.58613,PH0505:0.57926,PH0810:0.70630,PH1412:0.38527,PH1959:0.36928,
AF1770:0.64993)91:0.07973)51:0.26254)88:0.00001,((MA4252:0.61613,
MA4598:1.06567,MA3046:0.68706,MA3457:0.86182,MA3464:0.58202,MA3908:0.69785,
MA1911:1.20937,MA2479:0.73397,MA0879:0.46136,MA1245:0.69121,MA0299:0.67133,
MA0698:0.67021)96:0.27140,(VNG2526G_1:0.43855,VNG2344G:0.44955,
VNG2363Gm:0.39047)94:0.30896)83:0.07585)100:0.01861)100:0.13214,
TVN1329:0.38026);


MAXIMUM LIKELIHOOD BRANCH LENGTHS OF USER DEFINED TREE # 2 (NO CLOCK)

Branch lengths are computed using the selected model of
substitution and rate heterogeneity.


                        :---62 SSO2616
                :------71
                :       :----63 Ta0265
                :
                :      :----24 AF1770
                :-----72
                :      :----25 APE2261
                :
                :           :--41 UU560_2
                :----------73
                :           :--42 MYPU_4120
                :
                :      :---31 BH3640
                :-----74
                :      :------32 L93148
                :
                :        :--54 SP1888
                :-------75
                :        :--55 SPy0296
                :
                :      :-----29 MA3457
                :-----76
                :      :------30 BH0570
                :
                :              :-17 PAB0630
                :          :--77
                :          :   :-18 PAB1346
                :---------78
                :          :-19 PH0505
                :
                :         :-----26 VNG2526G_1
                :      :-79
                :      :  :----27 VNG2363Gm
                :-----80
                :      :-----28 VNG2344G
                :
                :       :-----3 MA0299
                :------81
                :       :------4 MA2479
                :
                :              :--43 MG079
                :        :----82
                :        :     :--44 MPN217
                :-------83
                :        :----45 MYPU_2850
                :
                :      :----14 SSO1276
                :-----84
                :      :------16 PH0810
                :
                :       :-----20 SSO1282
                :------85
                :       :------21 SSO2670
                :
                :       :---33 CAC0179
                :    :-86
                :    :  :----34 CAC3182
                :---87
                :    :-----35 TVN1329
                :
                :     :--50 BS_oppD
                :----88
                :     :----52 SA0847
                :
                :           :-11 PAB1196
                :      :---89
                :      :    :-12 PH1959
                :-----90
                :      :----13 APE1578
                :      :
                :      :-----15 PAE3317
         :----103
         :      :        :------22 SSO3046
         :      :-------91
         :      :        :-----23 Ta1325
         :      :
         :      :           :-56 PAB1874
         :      :      :---92
         :      :      :    :-57 PH1412
         :      :      :
         :      :      :----58 APE1399
         :      :-----93
         :      :      :----59 PAE1297
         :      :      :
         :      :      :-----60 PAB0094
         :      :      :
         :      :      :-------61 APE0301
         :      :
         :      :       :------5 MA1245
         :      :------94
         :      :       :-----6 MA3046
         :      :
         :      :     :----38 BH3646
         :      :----95
         :      :     :-----40 SA0851
         :      :
         :      :            :-----66 BH2077
         :      :       :---96
         :      :       :    :-----67 SA2252
         :      :------99
         :      :       :        :------64 BH1799
         :      :       :   :---97
         :      :       :   :    :--------65 SA1212
         :      :       :--98
         :      :           :-------68 MA4598
         :      :
         :      :         :-48 CAC3636
         :      :   :---100
         :      :   :     :-49 CAC3642
         :      :-102
         :      :   :   :---46 BS_dppD
         :      :   :-101
         :      :       :----47 CAC3629
         :      :
         :      :---------7 MA0698
         :      :
         :      :-------8 MA0879
         :      :
         :      :----------9 MA3464
         :      :
         :      :---------10 MA4252
         :      :
         :      :------36 BH0350
         :      :
         :      :------37 BS_appD
         :      :
         :      :-------39 BH0028
         :      :
         :      :-----51 lin2297
         :      :
         :      :------53 L148976
         :      :
         :      :------------------70 TVN0511
 :-----104
 :       :------69 MA3908
 :
 :------2 SPy2003
 :
 :-----1 MA1911
 

         branch  length     S.E.   branch  length     S.E.
MA1911        1  0.44498  0.06494      71  0.48873  0.05313
SPy2003       2  0.51675  0.06839      72  0.39704  0.04844
MA0299        3  0.44798  0.05804      73  0.89541  0.07303
MA2479        4  0.51856  0.06152      74  0.39622  0.04847
MA1245        5  0.49917  0.05926      75  0.62104  0.05511
MA3046        6  0.46471  0.05814      76  0.43581  0.05935
MA0698        7  0.75104  0.06574      77  0.12150  0.02228
MA0879        8  0.60354  0.05414      78  0.75462  0.06593
MA3464        9  0.84298  0.06896      79  0.09042  0.03602
MA4252       10  0.78246  0.06607      80  0.42938  0.05061
PAB1196      11  0.02384  0.01031      81  0.50462  0.06153
PH1959       12  0.02164  0.01011      82  0.33660  0.04626
APE1578      13  0.34472  0.04208      83  0.59479  0.05977
SSO1276      14  0.37399  0.04920      84  0.40283  0.05178
PAE3317      15  0.43854  0.04791      85  0.55021  0.06337
PH0810       16  0.46810  0.05452      86  0.09115  0.02527
PAB0630      17  0.00690  0.00601      87  0.23113  0.03678
PAB1346      18  0.01222  0.00706      88  0.28680  0.03633
PH0505       19  0.02892  0.01653      89  0.24928  0.03611
SSO1282      20  0.44698  0.05612      90  0.39606  0.04655
SSO2670      21  0.50042  0.05889      91  0.64094  0.06995
SSO3046      22  0.50091  0.06253      92  0.21542  0.03155
Ta1325       23  0.45916  0.06175      93  0.41967  0.04594
AF1770       24  0.28539  0.04170      94  0.47237  0.05881
APE2261      25  0.34384  0.04552      95  0.31488  0.04334
VNG2526G_1   26  0.42334  0.04842      96  0.25796  0.05461
VNG2363Gm    27  0.33902  0.04305      97  0.18777  0.05641
VNG2344G     28  0.43132  0.04822      98  0.12884  0.04806
MA3457       29  0.42026  0.05785      99  0.47736  0.06350
BH0570       30  0.47699  0.06142     100  0.29098  0.03698
BH3640       31  0.26950  0.04233     101  0.09499  0.02654
L93148       32  0.52137  0.05410     102  0.17886  0.03059
CAC0179      33  0.21490  0.03262     103  0.45701  0.06208
CAC3182      34  0.28650  0.03731     104  0.46976  0.07250
TVN1329      35  0.41174  0.04582
BH0350       36  0.55529  0.05102
BS_appD      37  0.53829  0.05036
BH3646       38  0.32529  0.04332
BH0028       39  0.56526  0.05117
SA0851       40  0.40138  0.04722
UU560_2      41  0.12917  0.02813
MYPU_4120    42  0.17868  0.03076
MG079        43  0.09913  0.02298
MPN217       44  0.15577  0.02542
MYPU_2850    45  0.37344  0.04637
BS_dppD      46  0.27514  0.03612
CAC3629      47  0.29958  0.03732
CAC3636      48  0.08538  0.01858
CAC3642      49  0.04346  0.01562
BS_oppD      50  0.14658  0.02678
lin2297      51  0.38629  0.03943
SA0847       52  0.28713  0.03470
L148976      53  0.46919  0.04474
SP1888       54  0.09404  0.02260
SPy0296      55  0.14233  0.02504
PAB1874      56  0.03757  0.01164
PH1412       57  0.01524  0.00849
APE1399      58  0.31561  0.03815
PAE1297      59  0.31379  0.03804
PAB0094      60  0.44685  0.04695
APE0301      61  0.59856  0.06026
SSO2616      62  0.27992  0.04058
Ta0265       63  0.28478  0.04091
BH1799       64  0.51749  0.07101
SA1212       65  0.72852  0.08488
BH2077       66  0.37876  0.05457
SA2252       67  0.41359  0.05557
MA4598       68  0.62211  0.07157
MA3908       69  0.47373  0.06225     11 iterations until convergence
TVN0511      70  1.68119  0.13845     log L: -41376.77


Unrooted user defined tree with maximum likelihood branch lengths
(in CLUSTAL W notation):

(MA1911:0.44498,(((SSO2616:0.27992,Ta0265:0.28478)98:0.48873,(AF1770:0.28539,
APE2261:0.34384)97:0.39704,(UU560_2:0.12917,MYPU_4120:0.17868)94:0.89541,
(BH3640:0.26950,L93148:0.52137)90:0.39622,(SP1888:0.09404,SPy0296:0.14233)
90:0.62104,(MA3457:0.42026,BH0570:0.47699)85:0.43581,((PAB0630:0.00690,
PAB1346:0.01222)95:0.12150,PH0505:0.02892)85:0.75462,((VNG2526G_1:0.42334,
VNG2363Gm:0.33902)65:0.09042,VNG2344G:0.43132)83:0.42938,(MA0299:0.44798,
MA2479:0.51856)78:0.50462,((MG079:0.09913,MPN217:0.15577)90:0.33660,
MYPU_2850:0.37344)75:0.59479,(SSO1276:0.37399,PH0810:0.46810)73:0.40283,
(SSO1282:0.44698,SSO2670:0.50042)70:0.55021,((CAC0179:0.21490,CAC3182:0.28650)
62:0.09115,TVN1329:0.41174)69:0.23113,(BS_oppD:0.14658,SA0847:0.28713)
63:0.28680,((PAB1196:0.02384,PH1959:0.02164)50:0.24928,APE1578:0.34472,
PAE3317:0.43854)62:0.39606,(SSO3046:0.50091,Ta1325:0.45916)62:0.64094,
((PAB1874:0.03757,PH1412:0.01524)66:0.21542,APE1399:0.31561,PAE1297:0.31379,
PAB0094:0.44685,APE0301:0.59856)58:0.41967,(MA1245:0.49917,MA3046:0.46471)
54:0.47237,(BH3646:0.32529,SA0851:0.40138)54:0.31488,((BH2077:0.37876,
SA2252:0.41359)80:0.25796,((BH1799:0.51749,SA1212:0.72852)59:0.18777,
MA4598:0.62211)52:0.12884)53:0.47736,((CAC3636:0.08538,CAC3642:0.04346)
92:0.29098,(BS_dppD:0.27514,CAC3629:0.29958)82:0.09499)52:0.17886,
MA0698:0.75104,MA0879:0.60354,MA3464:0.84298,MA4252:0.78246,BH0350:0.55529,
BS_appD:0.53829,BH0028:0.56526,lin2297:0.38629,L148976:0.46919,
TVN0511:1.68119)57:0.45701,MA3908:0.47373)67:0.46976,SPy2003:0.51675);


COMPARISON OF USER TREES (NO CLOCK)

Tree   log L   difference    S.E.      p-1sKH     p-SH       c-ELW      2sKH
-------------------------------------------------------------------------------
 1  -43866.42  2489.65      200.91    0.0000 -   0.0000 -   0.0000 -       -
 2  -41376.77     0.00  <---- best    1.0000 +   1.0000 +   1.0000 +    best

The columns show the results and p-values of the following tests:
1sKH - one sided KH test based on pairwise SH tests (Shimodaira-Hasegawa
       2000, Goldman et al., 2001, Kishino-Hasegawa 1989)
SH   - Shimodaira-Hasegawa test (2000)
ELW  - Expected Likelihood Weight (Strimmer-Rambaut 2002)
2sKH - two sided Kishino-Hasegawa test (1989)

Plus signs denote the confidence sets. Minus signs denote significant
exclusion. All tests used 5% significance level. 1sKH, SH, and ELW
performed 1000 resamplings using the RELL method.


TIME STAMP

Date and time: Wed Sep  5 14:28:06 2007
Runtime (excl. input) : 13 seconds (= 0.2 minutes = 0.0 hours)
Runtime (incl. input) : 13 seconds (= 0.2 minutes = 0.0 hours)
