# Supplementary material for: Horizontal Gene Transfers in prokaryotes show differential preferences for metabolic and translational genes
Source: BMC Evol Biol. 2009 Jan 10;9:9. doi: 10.1186/1471-2148-9-9 (PMC2651853; doi:10.1186/1471-2148-9-9)
Supplement: Additional file 6 — Likelihood based tree comparisons. All likelihood based tree comparison outputs are provided. [file 1471-2148-9-9-S6.zip › puzzle/COG0450_TM0807_MJ0736]

TREE-PUZZLE 5.1.pl25

Input file name: /scratch/local/kanhere/COG0450_Bacteria_Archaea_comb.infile
User tree file name: /scratch/local/kanhere/COG0450_Bacteria_Archaea_comb.tmp_tree
Type of analysis: user tree evaluation
Parameter estimation: approximate (faster)
Parameter estimation uses: neighbor-joining tree (for substitution process and rate variation)

Standard errors (S.E.) are obtained by the curvature method.
The upper and lower bounds of an approximate 95% confidence interval
for parameter or branch length x are x-1.96*S.E. and x+1.96*S.E.


SEQUENCE ALIGNMENT

Input data: 25 sequences with 288 amino acid sites
Number of constant sites: 0 (= 0.0% of all sites)
Number of site patterns: 279
Number of constant site patterns: 0 (= 0.0% of all site patterns)


SUBSTITUTION PROCESS

Model of substitution: VT (Mueller-Vingron 2000)
Amino acid frequencies (user specified):

 pi(A) =   7.8%
 pi(R) =   5.3%
 pi(N) =   4.4%
 pi(D) =   5.3%
 pi(C) =   1.6%
 pi(Q) =   3.7%
 pi(E) =   6.3%
 pi(G) =   7.2%
 pi(H) =   2.4%
 pi(I) =   6.1%
 pi(L) =   9.1%
 pi(K) =   6.0%
 pi(M) =   2.3%
 pi(F) =   4.2%
 pi(P) =   4.6%
 pi(S) =   6.4%
 pi(T) =   5.7%
 pi(W) =   1.3%
 pi(Y) =   3.4%
 pi(V) =   7.1%


AMBIGUOUS CHARACTERS IN THE SEQUENCE (SEQUENCES IN INPUT ORDER)

               gaps  wildcards        sum   % sequence
 aq_858          66          0         66       22.92%   
 MA4103          69          0         69       23.96%   
 TM0807          73          0         73       25.35%   
 AF0270          93          0         93       32.29%   
 PAB1673         72          0         72       25.00%   
 PH1217          72          0         72       25.00%   
 MJ0736          66          0         66       22.92%   
 MTH159          62          0         62       21.53%   
 SSO2121         73          0         73       25.35%   
 Ta0473          50          0         50       17.36%   
 TVN0444        199          0        199       69.10%  !
 APE2278         38          0         38       13.19%   
 TVN0443        244          0        244       84.72%  !
 alr4404         76          0         76       26.39%   
 slr1198         77          0         77       26.74%   
 PAE2085        107          0        107       37.15%   
 TVN1099         85          0         85       29.51%   
 Ta0954m         85          0         85       29.51%   
 FN1983         100          0        100       34.72%   
 aq_486          77          0         77       26.74%   
 TVN0222        114          0        114       39.58%   
 Ta0152         114          0        114       39.58%   
 alr4641         85          0         85       29.51%   
 sll0755         88          0         88       30.56%   
 DR2242         137          0        137       47.57%   
 -------------------------------------------------------
 Sum           2322          0       2322       32.25%   


The table above shows the amount of gaps ('-') and other 'wildcard'
characters ('X', '?', etc.) and their percentage of the 288 columns
in the alignment.
Sequences with more than 50% ambiguous characters are marked with a '!' and 
should be checked, whether they have sufficient overlap to other sequences.
Sequences with 100% ambiguous characters do not hold any phylogenetic
information and had to be discarded from the analysis.


SEQUENCE COMPOSITION (SEQUENCES IN INPUT ORDER)

              5% chi-square test  p-value
 aq_858            passed           9.55%  
 MA4103            passed          13.99%  
 TM0807            passed           8.62%  
 AF0270            passed          18.55%  
 PAB1673           failed           0.34%  
 PH1217            failed           0.35%  
 MJ0736            failed           1.35%  
 MTH159            passed           5.90%  
 SSO2121           passed          23.29%  
 Ta0473            passed          15.07%  
 TVN0444           passed           5.04%  
 APE2278           failed           3.33%  
 TVN0443           passed          55.02%  
 alr4404           failed           3.53%  
 slr1198           passed          30.48%  
 PAE2085           passed          14.78%  
 TVN1099           passed          12.15%  
 Ta0954m           passed          45.15%  
 FN1983            passed          13.09%  
 aq_486            passed           7.82%  
 TVN0222           passed          21.63%  
 Ta0152            passed          44.53%  
 alr4641           passed          74.74%  
 sll0755           passed          94.84%  
 DR2242            failed           4.24%  

The chi-square tests compares the amino acid composition of each sequence
to the frequency distribution assumed in the maximum likelihood model.

WARNING: Result of chi-square test may not be valid because of small
maximum likelihood frequencies and short sequence length!


IDENTICAL SEQUENCES

The sequences in each of the following groups are all identical. To speed
up computation please remove all but one of each group from the data set.

TVN0444, TVN0443.


MAXIMUM LIKELIHOOD DISTANCES

Maximum likelihood distances are computed using the selected model of
substitution and rate heterogeneity.

  25
aq_858      0.00000  0.62410  0.61647  0.66587  0.76681  0.76358  0.68335
            0.76490  0.62232  0.86846  1.11483  0.84595  0.74069  0.97157
            0.99122  0.75696  0.73667  0.78574  1.59950  1.50657  1.28212
            1.21702  1.19361  1.26511  1.46762
MA4103      0.62410  0.00000  0.69141  0.62992  0.85069  0.86165  0.71098
            0.74051  0.73445  0.86160  1.15835  0.85316  0.75064  1.04168
            0.99053  0.97994  0.81027  0.83984  1.53206  1.42314  1.19370
            1.15977  1.24014  1.26715  1.37519
TM0807      0.61647  0.69141  0.00000  0.25656  0.37399  0.37270  0.28003
            0.40821  0.49101  0.62135  0.90809  0.58544  0.63713  1.15343
            1.10260  0.88804  0.78457  0.79581  1.55023  1.46276  1.26770
            1.23265  1.34049  1.38803  1.57325
AF0270      0.66587  0.62992  0.25656  0.00000  0.43857  0.45428  0.32792
            0.40162  0.52544  0.60312  0.91021  0.60049  0.60327  1.14974
            1.06475  0.89394  0.82147  0.85510  1.51158  1.39894  1.25036
            1.21694  1.23157  1.31455  1.57609
PAB1673     0.76681  0.85069  0.37399  0.43857  0.00000  0.06253  0.27435
            0.53942  0.57005  0.72577  1.04752  0.61417  0.78893  1.33505
            1.27169  1.07887  0.89553  0.94341  1.47510  1.57247  1.43034
            1.39958  1.45456  1.49702  1.59496
PH1217      0.76358  0.86165  0.37270  0.45428  0.06253  0.00000  0.27679
            0.50776  0.55788  0.73599  1.07123  0.63261  0.79587  1.28577
            1.25482  1.08213  0.90382  0.95162  1.47831  1.63192  1.44182
            1.41102  1.44447  1.50823  1.61678
MJ0736      0.68335  0.71098  0.28003  0.32792  0.27435  0.27679  0.00000
            0.47184  0.54722  0.68174  0.89620  0.65943  0.60555  1.21721
            1.16034  1.00961  0.85388  0.88936  1.48764  1.56427  1.21440
            1.18831  1.33754  1.37925  1.50748
MTH159      0.76490  0.74051  0.40821  0.40162  0.53942  0.50776  0.47184
            0.00000  0.62641  0.80163  0.99139  0.68433  0.84181  1.18754
            1.14323  1.03512  0.94497  0.96513  1.52470  1.58923  1.45963
            1.42119  1.51804  1.50621  1.61720
SSO2121     0.62232  0.73445  0.49101  0.52544  0.57005  0.55788  0.54722
            0.62641  0.00000  0.38935  0.74755  0.56100  0.51500  1.20341
            1.12858  0.92955  0.87228  0.89119  1.52003  1.56606  1.26092
            1.23322  1.27541  1.40587  1.59658
Ta0473      0.86846  0.86160  0.62135  0.60312  0.72577  0.73599  0.68174
            0.80163  0.38935  0.00000  0.87384  0.75278  0.56426  1.21610
            1.19944  1.00619  0.85023  0.88856  1.68693  1.61519  1.35466
            1.35064  1.40738  1.49423  1.71749
TVN0444     1.11483  1.15835  0.90809  0.91021  1.04752  1.07123  0.89620
            0.99139  0.74755  0.87384  0.00000  1.02774  0.00000  1.41163
            1.37758  1.21690  1.20414  1.26443  2.02121  1.95491  1.77930
            1.71111  1.62682  1.62429  1.89875
APE2278     0.84595  0.85316  0.58544  0.60049  0.61417  0.63261  0.65943
            0.68433  0.56100  0.75278  1.02774  0.00000  0.54161  1.35765
            1.33332  0.93778  0.84020  0.89990  1.50542  1.56428  1.29625
            1.25184  1.36263  1.41534  1.52605
TVN0443     0.74069  0.75064  0.63713  0.60327  0.78893  0.79587  0.60555
            0.84181  0.51500  0.56426  0.00000  0.54161  0.00000  1.18984
            1.17695  0.98853  0.89040  0.94090  2.08123  1.48753  1.26944
            1.27990  1.08735  1.14393  1.93765
alr4404     0.97157  1.04168  1.15343  1.14974  1.33505  1.28577  1.21721
            1.18754  1.20341  1.21610  1.41163  1.35765  1.18984  0.00000
            0.23865  0.98528  1.05693  1.08772  1.73419  1.54208  1.44589
            1.43500  1.38767  1.43586  1.70573
slr1198     0.99122  0.99053  1.10260  1.06475  1.27169  1.25482  1.16034
            1.14323  1.12858  1.19944  1.37758  1.33332  1.17695  0.23865
            0.00000  0.92215  0.98211  1.00561  1.69513  1.48925  1.38447
            1.40054  1.37898  1.44278  1.62005
PAE2085     0.75696  0.97994  0.88804  0.89394  1.07887  1.08213  1.00961
            1.03512  0.92955  1.00619  1.21690  0.93778  0.98853  0.98528
            0.92215  0.00000  0.73793  0.74057  1.55621  1.46977  1.31908
            1.25661  1.28761  1.39515  1.79301
TVN1099     0.73667  0.81027  0.78457  0.82147  0.89553  0.90382  0.85388
            0.94497  0.87228  0.85023  1.20414  0.84020  0.89040  1.05693
            0.98211  0.73793  0.00000  0.08773  1.45072  1.23701  1.10429
            1.07692  0.98308  1.09385  1.20959
Ta0954m     0.78574  0.83984  0.79581  0.85510  0.94341  0.95162  0.88936
            0.96513  0.89119  0.88856  1.26443  0.89990  0.94090  1.08772
            1.00561  0.74057  0.08773  0.00000  1.51916  1.30570  1.12439
            1.07416  1.05430  1.08779  1.16634
FN1983      1.59950  1.53206  1.55023  1.51158  1.47510  1.47831  1.48764
            1.52470  1.52003  1.68693  2.02121  1.50542  2.08123  1.73419
            1.69513  1.55621  1.45072  1.51916  0.00000  0.81328  0.81604
            0.82864  1.11677  1.20455  1.39423
aq_486      1.50657  1.42314  1.46276  1.39894  1.57247  1.63192  1.56427
            1.58923  1.56606  1.61519  1.95491  1.56428  1.48753  1.54208
            1.48925  1.46977  1.23701  1.30570  0.81328  0.00000  0.99247
            0.98770  1.12065  1.10388  1.62253
TVN0222     1.28212  1.19370  1.26770  1.25036  1.43034  1.44182  1.21440
            1.45963  1.26092  1.35466  1.77930  1.29625  1.26944  1.44589
            1.38447  1.31908  1.10429  1.12439  0.81604  0.99247  0.00000
            0.05262  0.74000  0.84111  1.25135
Ta0152      1.21702  1.15977  1.23265  1.21694  1.39958  1.41102  1.18831
            1.42119  1.23322  1.35064  1.71111  1.25184  1.27990  1.43500
            1.40054  1.25661  1.07692  1.07416  0.82864  0.98770  0.05262
            0.00000  0.75820  0.82823  1.25905
alr4641     1.19361  1.24014  1.34049  1.23157  1.45456  1.44447  1.33754
            1.51804  1.27541  1.40738  1.62682  1.36263  1.08735  1.38767
            1.37898  1.28761  0.98308  1.05430  1.11677  1.12065  0.74000
            0.75820  0.00000  0.29153  1.16942
sll0755     1.26511  1.26715  1.38803  1.31455  1.49702  1.50823  1.37925
            1.50621  1.40587  1.49423  1.62429  1.41534  1.14393  1.43586
            1.44278  1.39515  1.09385  1.08779  1.20455  1.10388  0.84111
            0.82823  0.29153  0.00000  1.07627
DR2242      1.46762  1.37519  1.57325  1.57609  1.59496  1.61678  1.50748
            1.61720  1.59658  1.71749  1.89875  1.52605  1.93765  1.70573
            1.62005  1.79301  1.20959  1.16634  1.39423  1.62253  1.25135
            1.25905  1.16942  1.07627  0.00000

Average distance (over all possible pairs of sequences):  1.08712


RATE HETEROGENEITY

Model of rate heterogeneity: uniform rate


TREE SEARCH

2 tree topologies were specified by the user.


MAXIMUM LIKELIHOOD BRANCH LENGTHS OF USER DEFINED TREE # 1 (NO CLOCK)

Branch lengths are computed using the selected model of
substitution and rate heterogeneity.


       :-------------22 Ta0152
    :-26
    :  :----------10 Ta0473
    :  :
    :  :-18 Ta0954m
 :-41
 :  :               :-5 PAB1673
 :  :          :---27
 :  :          :    :-6 PH1217
 :  :          :
 :             :   :-------2 MA4103
 :             :--28
 :             :   :----8 MTH159
 :   ---------40
 :             :          :-----------------20 aq_486
 :             :     :---29
 :             :     :    :-----1 aq_858
 :             :  :-36
 :             :  :  :                 :----------25 DR2242
 :             :  :  :         :------30
 :             :  :  :         :       :---------19 FN1983
 :             :  :  :  :-----34
 :             :  :  :  :      :           :---14 alr4404
 :             :  :  :  :      :        :-31
 :             :  :  :  :      :        :  :--------------23 alr4641
 :             :  :  :  :      :-------33
 :             :  :  :  :               :  :---------------24 sll0755
 :             :  :  :  :               :-32
 :             :  :  :  :                  :---15 slr1198
 :             :  :  :-35
 :             :  :     :--3 TM0807
 :             :-39
 :             :  :       :----12 APE2278
 :             :  :    :-37
 :             :  :    :  :---------16 PAE2085
 :             :  :---38
 :             :       :----9 SSO2121
 :             :
 :             :---7 MJ0736
 :             :
 :             :---4 AF0270
 :
 :-17 TVN1099
 :
 :-------------21 TVN0222
 :
 :----------13 TVN0443
 :
 :---------------11 TVN0444
 

         branch  length     S.E.   branch  length     S.E.
aq_858        1  0.33112  0.05726      26  0.00001  0.00075
MA4103        2  0.53945  0.06713      27  0.22599  0.03804
TM0807        3  0.14125  0.03056      28  0.12149  0.03833
AF0270        4  0.19819  0.03651      29  0.16226  0.05163
PAB1673       5  0.02568  0.01302      30  0.42097  0.10195
PH1217        6  0.03681  0.01478      31  0.00001  0.00067
MJ0736        7  0.17130  0.03257      32  0.00001  0.00070
MTH159        8  0.28808  0.04789      33  0.51673  0.08613
SSO2121       9  0.25597  0.04436      34  0.35038  0.07691
Ta0473       10  0.76721  0.08138      35  0.00001  0.00556
TVN0444      11  1.10215  0.17312      36  0.00969  0.01163
APE2278      12  0.30828  0.05104      37  0.07069  0.03623
TVN0443      13  0.77855  0.17971      38  0.16760  0.03935
alr4404      14  0.17181  0.03791      39  0.04527  0.02302
slr1198      15  0.15917  0.03645      40  0.63632  0.07343
PAE2085      16  0.68807  0.08633      41  0.00001  0.00072
TVN1099      17  0.06201  0.02219
Ta0954m      18  0.06940  0.02265
FN1983       19  0.67306  0.11186
aq_486       20  1.27887  0.13689
TVN0222      21  0.97370  0.10989
Ta0152       22  0.95153  0.10745
alr4641      23  1.07437  0.11875
sll0755      24  1.13107  0.12238     16 iterations until convergence
DR2242       25  0.76609  0.12647     log L: -8637.63

WARNING --- at least one branch length is close to an internal boundary!


Unrooted user defined tree with maximum likelihood branch lengths
(in CLUSTAL W notation):

(TVN0444:1.10215,((Ta0152:0.95153,Ta0473:0.76721,Ta0954m:0.06940)
100:0.00001,((PAB1673:0.02568,PH1217:0.03681)90:0.22599,(MA4103:0.53945,
MTH159:0.28808)82:0.12149,(((aq_486:1.27887,aq_858:0.33112)96:0.16226,
(((DR2242:0.76609,FN1983:0.67306)100:0.42097,((alr4404:0.17181,alr4641:1.07437)
100:0.00001,(sll0755:1.13107,slr1198:0.15917)100:0.00001)100:0.51673)
98:0.35038,TM0807:0.14125)84:0.00001)99:0.00969,((APE2278:0.30828,
PAE2085:0.68807)91:0.07069,SSO2121:0.25597)97:0.16760)53:0.04527,
MJ0736:0.17130,AF0270:0.19819)100:0.63632)100:0.00001,TVN1099:0.06201,
TVN0222:0.97370,TVN0443:0.77855);


MAXIMUM LIKELIHOOD BRANCH LENGTHS OF USER DEFINED TREE # 2 (NO CLOCK)

Branch lengths are computed using the selected model of
substitution and rate heterogeneity.


                      :-5 PAB1673
                 :---26
                 :    :-6 PH1217
             :--27
             :   :--7 MJ0736
         :--30
         :   :     :--3 TM0807
         :   :  :-28
         :   :  :  :--4 AF0270
         :   :-29
         :      :-----8 MTH159
    :---34
    :    :           :---11 TVN0444
    :    :   :------31
    :    :   :       :-13 TVN0443
    :    :--33
    :        :    :--9 SSO2121
    :        :---32
    :        :    :----10 Ta0473
    :        :
    :        :------12 APE2278
 :-46
 :  :                 :--14 alr4404
 :  :        :-------35
 :  :        :        :--15 slr1198
 :  :    :--36
 :  :    :   :------16 PAE2085
 :  :---45
 :       :         :-17 TVN1099
 :       :   :----37
 :       :   :     :-18 Ta0954m
 :       :--44
 :           :                   :-21 TVN0222
 :           :             :----38
 :           :             :     :-22 Ta0152
 :           :        :---40
 :           :        :    :     :-----19 FN1983
 :           :        :    :----39
 :           :        :          :-------20 aq_486
 :           :-------43
 :                    :       :--23 alr4641
 :                    :  :---41
 :                    :  :    :---24 sll0755
 :                    :-42
 :                       :------------25 DR2242
 :
 :------2 MA4103
 :
 :----1 aq_858
 

         branch  length     S.E.   branch  length     S.E.
aq_858        1  0.27912  0.04616      26  0.17680  0.03331
MA4103        2  0.41121  0.05591      27  0.10133  0.02841
TM0807        3  0.11873  0.02765      28  0.01205  0.01607
AF0270        4  0.15118  0.03216      29  0.03858  0.02111
PAB1673       5  0.03014  0.01385      30  0.13320  0.03482
PH1217        6  0.03259  0.01423      31  0.43550  0.08260
MJ0736        7  0.08826  0.02536      32  0.15691  0.03828
MTH159        8  0.33107  0.04686      33  0.10054  0.03560
SSO2121       9  0.11685  0.03169      34  0.20189  0.04265
Ta0473       10  0.30833  0.04666      35  0.51066  0.07099
TVN0444      11  0.16920  0.11131      36  0.10488  0.04438
APE2278      12  0.39718  0.05497      37  0.23795  0.04987
TVN0443      13  0.00001  0.00109      38  0.26116  0.05511
alr4404      14  0.14990  0.03341      39  0.25797  0.06147
slr1198      15  0.09115  0.02909      40  0.23114  0.05900
PAE2085      16  0.40345  0.06297      41  0.22770  0.05941
TVN1099      17  0.02425  0.01542      42  0.07010  0.04583
Ta0954m      18  0.06360  0.02012      43  0.48395  0.07735
FN1983       19  0.35559  0.06384      44  0.11410  0.04414
aq_486       20  0.46928  0.07192      45  0.18989  0.04577
TVN0222      21  0.02510  0.01503      46  0.00090  0.02576
Ta0152       22  0.02760  0.01541
alr4641      23  0.10619  0.03242
sll0755      24  0.19240  0.03856     15 iterations until convergence
DR2242       25  0.86735  0.11598     log L: -7258.42

WARNING --- at least one branch length is close to an internal boundary!


Unrooted user defined tree with maximum likelihood branch lengths
(in CLUSTAL W notation):

(aq_858:0.27912,(((((PAB1673:0.03014,PH1217:0.03259)98:0.17680,MJ0736:0.08826)
94:0.10133,((TM0807:0.11873,AF0270:0.15118)57:0.01205,MTH159:0.33107)
59:0.03858)88:0.13320,((TVN0444:0.16920,TVN0443:0.00001)87:0.43550,
(SSO2121:0.11685,Ta0473:0.30833)66:0.15691,APE2278:0.39718)57:0.10054)
86:0.20189,(((alr4404:0.14990,slr1198:0.09115)67:0.51066,PAE2085:0.40345)
77:0.10488,((TVN1099:0.02425,Ta0954m:0.06360)96:0.23795,(((TVN0222:0.02510,
Ta0152:0.02760)97:0.26116,(FN1983:0.35559,aq_486:0.46928)94:0.25797)
82:0.23114,((alr4641:0.10619,sll0755:0.19240)72:0.22770,DR2242:0.86735)
59:0.07010)95:0.48395)54:0.11410)79:0.18989)90:0.00090,MA4103:0.41121);


COMPARISON OF USER TREES (NO CLOCK)

Tree   log L   difference    S.E.      p-1sKH     p-SH       c-ELW      2sKH
-------------------------------------------------------------------------------
 1   -8637.63  1379.21       93.51    0.0000 -   0.0000 -   0.0000 -       -
 2   -7258.42     0.00  <---- best    1.0000 +   1.0000 +   1.0000 +    best

The columns show the results and p-values of the following tests:
1sKH - one sided KH test based on pairwise SH tests (Shimodaira-Hasegawa
       2000, Goldman et al., 2001, Kishino-Hasegawa 1989)
SH   - Shimodaira-Hasegawa test (2000)
ELW  - Expected Likelihood Weight (Strimmer-Rambaut 2002)
2sKH - two sided Kishino-Hasegawa test (1989)

Plus signs denote the confidence sets. Minus signs denote significant
exclusion. All tests used 5% significance level. 1sKH, SH, and ELW
performed 1000 resamplings using the RELL method.


TIME STAMP

Date and time: Wed Sep  5 18:08:08 2007
Runtime (excl. input) : 3 seconds (= 0.1 minutes = 0.0 hours)
Runtime (incl. input) : 3 seconds (= 0.1 minutes = 0.0 hours)
