# Supplementary material for: Horizontal Gene Transfers in prokaryotes show differential preferences for metabolic and translational genes
Source: BMC Evol Biol. 2009 Jan 10;9:9. doi: 10.1186/1471-2148-9-9 (PMC2651853; doi:10.1186/1471-2148-9-9)
Supplement: Additional file 6 — Likelihood based tree comparisons. All likelihood based tree comparison outputs are provided. [file 1471-2148-9-9-S6.zip › puzzle/COG0459_MA0631_aq_2200]

TREE-PUZZLE 5.1.pl25

Input file name: /scratch/local/kanhere/COG0459_Archaea_Bacteria_comb.infile
User tree file name: /scratch/local/kanhere/COG0459_Archaea_Bacteria_comb.tmp_tree
Type of analysis: user tree evaluation
Parameter estimation: approximate (faster)
Parameter estimation uses: neighbor-joining tree (for substitution process and rate variation)

Standard errors (S.E.) are obtained by the curvature method.
The upper and lower bounds of an approximate 95% confidence interval
for parameter or branch length x are x-1.96*S.E. and x+1.96*S.E.


SEQUENCE ALIGNMENT

Input data: 35 sequences with 705 amino acid sites
Number of constant sites: 13 (= 1.8% of all sites)
Number of site patterns: 639
Number of constant site patterns: 5 (= 0.8% of all site patterns)


SUBSTITUTION PROCESS

Model of substitution: VT (Mueller-Vingron 2000)
Amino acid frequencies (user specified):

 pi(A) =   7.8%
 pi(R) =   5.3%
 pi(N) =   4.4%
 pi(D) =   5.3%
 pi(C) =   1.6%
 pi(Q) =   3.7%
 pi(E) =   6.3%
 pi(G) =   7.2%
 pi(H) =   2.4%
 pi(I) =   6.1%
 pi(L) =   9.1%
 pi(K) =   6.0%
 pi(M) =   2.3%
 pi(F) =   4.2%
 pi(P) =   4.6%
 pi(S) =   6.4%
 pi(T) =   5.7%
 pi(W) =   1.3%
 pi(Y) =   3.4%
 pi(V) =   7.1%


AMBIGUOUS CHARACTERS IN THE SEQUENCE (SEQUENCES IN INPUT ORDER)

               gaps  wildcards        sum   % sequence
 APE0907        148          0        148       20.99%   
 SSO0862        146          0        146       20.71%   
 SSO3000        166          0        166       23.55%   
 PAE3273        152          0        152       21.56%   
 APE2072        150          0        150       21.28%   
 SSO0282        148          0        148       20.99%   
 PAE2117        156          0        156       22.13%   
 AF1451         160          0        160       22.70%   
 AF2238         160          0        160       22.70%   
 PAB2341        155          0        155       21.99%   
 PH0017         156          0        156       22.13%   
 MJ0999         163          0        163       23.12%   
 MK1006         160          0        160       22.70%   
 MTH218         153          0        153       21.70%   
 MTH794         167          0        167       23.69%   
 MA0086         153          0        153       21.70%   
 MA4413         162          0        162       22.98%   
 VNG2096G        49          0         49        6.95%   
 VNG2226G       124          0        124       17.59%   
 TVN0507        161          0        161       22.84%   
 Ta1276         162          0        162       22.98%   
 TVN1128        160          0        160       22.70%   
 Ta0980         156          0        156       22.13%   
 MA1682         158          0        158       22.41%   
 MA0857         188          0        188       26.67%   
 MA4386         170          0        170       24.11%   
 alr1896        145          0        145       20.57%   
 sll0416        153          0        153       21.70%   
 alr3662        161          0        161       22.84%   
 slr2076        164          0        164       23.26%   
 DR0607         157          0        157       22.27%   
 TM0506         167          0        167       23.69%   
 aq_2200        160          0        160       22.70%   
 FN0675         166          0        166       23.55%   
 MA0631         169          0        169       23.97%   
 -------------------------------------------------------
 Sum           5425          0       5425       21.99%   


The table above shows the amount of gaps ('-') and other 'wildcard'
characters ('X', '?', etc.) and their percentage of the 705 columns
in the alignment.
Sequences with more than 50% ambiguous characters are marked with a '!' and 
should be checked, whether they have sufficient overlap to other sequences.
Sequences with 100% ambiguous characters do not hold any phylogenetic
information and had to be discarded from the analysis.


SEQUENCE COMPOSITION (SEQUENCES IN INPUT ORDER)

              5% chi-square test  p-value
 APE0907           failed           0.00%  
 SSO0862           failed           0.00%  
 SSO3000           failed           0.00%  
 PAE3273           failed           0.00%  
 APE2072           failed           0.00%  
 SSO0282           failed           0.00%  
 PAE2117           failed           0.00%  
 AF1451            failed           0.00%  
 AF2238            failed           0.00%  
 PAB2341           failed           0.00%  
 PH0017            failed           0.00%  
 MJ0999            failed           0.00%  
 MK1006            failed           0.00%  
 MTH218            failed           0.00%  
 MTH794            failed           0.00%  
 MA0086            failed           0.00%  
 MA4413            failed           0.00%  
 VNG2096G          failed           0.00%  
 VNG2226G          failed           0.00%  
 TVN0507           failed           0.00%  
 Ta1276            failed           0.00%  
 TVN1128           failed           0.00%  
 Ta0980            failed           0.00%  
 MA1682            failed           0.00%  
 MA0857            failed           0.00%  
 MA4386            failed           0.00%  
 alr1896           failed           0.00%  
 sll0416           failed           0.00%  
 alr3662           failed           0.00%  
 slr2076           failed           0.00%  
 DR0607            failed           0.00%  
 TM0506            failed           0.00%  
 aq_2200           failed           0.00%  
 FN0675            failed           0.00%  
 MA0631            failed           0.00%  

The chi-square tests compares the amino acid composition of each sequence
to the frequency distribution assumed in the maximum likelihood model.


IDENTICAL SEQUENCES

The sequences in each of the following groups are all identical. To speed
up computation please remove all but one of each group from the data set.

 All sequences are unique.


MAXIMUM LIKELIHOOD DISTANCES

Maximum likelihood distances are computed using the selected model of
substitution and rate heterogeneity.

  35
APE0907     0.00000  0.39872  0.69235  0.50387  0.56982  0.60212  0.65998
            0.61340  0.60441  0.58744  0.58455  0.67524  0.63556  0.78699
            0.67637  0.76760  0.74423  0.86975  0.85229  0.69110  0.69030
            0.72682  0.73894  1.02184  1.25426  1.26932  2.06763  1.97088
            2.18569  2.16848  2.09947  2.01869  2.08668  1.95450  2.24762
SSO0862     0.39872  0.00000  0.60435  0.51605  0.62094  0.65323  0.62413
            0.63314  0.60759  0.59010  0.59345  0.66989  0.63573  0.75309
            0.66522  0.73674  0.77567  0.88673  0.79767  0.72696  0.72581
            0.71329  0.70565  0.99567  1.34761  1.35746  2.15731  2.03543
            2.25610  2.21506  2.12275  2.08159  2.14788  1.99592  2.33749
SSO3000     0.69235  0.60435  0.00000  0.76325  0.86744  0.88353  0.82555
            0.87664  0.85169  0.85538  0.85277  0.86598  0.85383  0.93104
            0.89502  0.95236  0.92044  1.08818  0.97617  0.89687  0.90137
            0.88045  0.86336  1.10877  1.40295  1.41451  2.37767  2.23982
            2.39187  2.35144  2.34318  2.21395  2.44548  2.13560  2.28916
PAE3273     0.50387  0.51605  0.76325  0.00000  0.59465  0.63080  0.61269
            0.63922  0.58863  0.61914  0.61938  0.70711  0.64849  0.78793
            0.68923  0.73221  0.74771  0.91969  0.84189  0.74313  0.72118
            0.77156  0.74866  1.06088  1.35499  1.36089  2.15184  2.04817
            2.12681  2.09605  2.06286  2.04839  2.24410  2.08289  2.36890
APE2072     0.56982  0.62094  0.86744  0.59465  0.00000  0.43818  0.48925
            0.60012  0.56368  0.54844  0.53351  0.61899  0.54829  0.70732
            0.61722  0.69269  0.75094  0.90315  0.80760  0.65544  0.64662
            0.66109  0.66369  0.94405  1.32651  1.35518  2.04037  1.95696
            2.06737  2.05588  1.94965  1.83416  2.04301  1.83420  2.14412
SSO0282     0.60212  0.65323  0.88353  0.63080  0.43818  0.00000  0.49912
            0.63979  0.61579  0.59444  0.58658  0.66265  0.60855  0.74481
            0.63746  0.70089  0.72249  0.84748  0.80743  0.63025  0.60640
            0.65490  0.67085  0.92091  1.33121  1.34930  2.08251  1.95415
            2.12632  2.09222  2.03715  1.99765  2.19790  1.87636  2.23128
PAE2117     0.65998  0.62413  0.82555  0.61269  0.48925  0.49912  0.00000
            0.59194  0.56628  0.55981  0.55030  0.61234  0.56432  0.69125
            0.59379  0.68473  0.68730  0.86909  0.73100  0.69584  0.68694
            0.66387  0.67171  0.88305  1.43045  1.41628  2.02266  1.92210
            2.06997  2.04253  1.89464  1.82768  2.08573  1.90835  2.09083
AF1451      0.61340  0.63314  0.87664  0.63922  0.60012  0.63979  0.59194
            0.00000  0.27433  0.38286  0.38553  0.41966  0.35362  0.51692
            0.39418  0.46118  0.48299  0.70518  0.55873  0.54939  0.55625
            0.50567  0.50462  0.80222  1.24599  1.22268  2.04961  1.97849
            1.94278  1.97540  1.96719  1.83448  1.97693  1.71632  2.00765
AF2238      0.60441  0.60759  0.85169  0.58863  0.56368  0.61579  0.56628
            0.27433  0.00000  0.35110  0.35241  0.39903  0.34470  0.53277
            0.44818  0.51472  0.51782  0.70814  0.57722  0.57092  0.55152
            0.54616  0.53732  0.82456  1.27172  1.28064  2.06217  1.94568
            2.01932  2.00441  1.92232  1.80757  2.00565  1.77259  2.04147
PAB2341     0.58744  0.59010  0.85538  0.61914  0.54844  0.59444  0.55981
            0.38286  0.35110  0.00000  0.02869  0.33338  0.34150  0.51825
            0.38504  0.51856  0.53537  0.68752  0.58617  0.57388  0.56273
            0.51410  0.52330  0.78001  1.23399  1.22390  2.07301  2.03299
            2.03246  2.06385  2.05962  1.80810  1.90085  1.76380  2.01556
PH0017      0.58455  0.59345  0.85277  0.61938  0.53351  0.58658  0.55030
            0.38553  0.35241  0.02869  0.00000  0.32821  0.33611  0.51410
            0.37980  0.51935  0.52910  0.68669  0.59070  0.56928  0.56027
            0.51088  0.51822  0.77773  1.21433  1.20816  2.09666  2.04643
            2.04403  2.08090  2.09915  1.85373  1.94880  1.79453  2.03366
MJ0999      0.67524  0.66989  0.86598  0.70711  0.61899  0.66265  0.61234
            0.41966  0.39903  0.33338  0.32821  0.00000  0.33528  0.49657
            0.35700  0.51035  0.55791  0.68094  0.57124  0.61079  0.60229
            0.56955  0.55722  0.80536  1.23927  1.21606  2.04755  1.96388
            2.00809  2.06672  1.97936  1.86779  2.00258  1.78409  2.02671
MK1006      0.63556  0.63573  0.85383  0.64849  0.54829  0.60855  0.56432
            0.35362  0.34470  0.34150  0.33611  0.33528  0.00000  0.44818
            0.32427  0.48427  0.50199  0.62465  0.49675  0.58135  0.57459
            0.55446  0.54611  0.78343  1.25485  1.24882  2.08817  2.02438
            2.06050  2.05044  2.03821  1.92486  2.04442  1.83217  2.05708
MTH218      0.78699  0.75309  0.93104  0.78793  0.70732  0.74481  0.69125
            0.51692  0.53277  0.51825  0.51410  0.49657  0.44818  0.00000
            0.25879  0.58850  0.58866  0.71593  0.64104  0.63745  0.64959
            0.65211  0.65998  0.82902  1.26566  1.28347  2.03511  1.92958
            2.06087  2.06088  2.00672  1.86930  2.00457  1.82045  2.00066
MTH794      0.67637  0.66522  0.89502  0.68923  0.61722  0.63746  0.59379
            0.39418  0.44818  0.38504  0.37980  0.35700  0.32427  0.25879
            0.00000  0.49992  0.51492  0.60249  0.49733  0.57603  0.57753
            0.56837  0.55964  0.79775  1.22102  1.22454  2.02402  1.93544
            2.00057  2.00379  2.02116  1.90360  2.00688  1.75236  1.97030
MA0086      0.76760  0.73674  0.95236  0.73221  0.69269  0.70089  0.68473
            0.46118  0.51472  0.51856  0.51935  0.51035  0.48427  0.58850
            0.49992  0.00000  0.33490  0.69049  0.54153  0.62571  0.61851
            0.58817  0.59138  0.78425  1.28318  1.25637  2.10503  1.98452
            2.13767  2.18070  2.13037  1.97825  2.14126  1.85002  2.12907
MA4413      0.74423  0.77567  0.92044  0.74771  0.75094  0.72249  0.68730
            0.48299  0.51782  0.53537  0.52910  0.55791  0.50199  0.58866
            0.51492  0.33490  0.00000  0.69135  0.53579  0.62047  0.61485
            0.57090  0.59499  0.78061  1.25984  1.22475  2.08900  1.92234
            1.98967  2.04369  1.96561  1.99082  2.10417  1.83000  2.02403
VNG2096G    0.86975  0.88673  1.08818  0.91969  0.90315  0.84748  0.86909
            0.70518  0.70814  0.68752  0.68669  0.68094  0.62465  0.71593
            0.60249  0.69049  0.69135  0.00000  0.57859  0.79907  0.79861
            0.75116  0.77442  0.95644  1.37062  1.41776  1.88891  1.92641
            2.10681  2.16221  1.99702  2.00429  2.13072  1.97576  1.96141
VNG2226G    0.85229  0.79767  0.97617  0.84189  0.80760  0.80743  0.73100
            0.55873  0.57722  0.58617  0.59070  0.57124  0.49675  0.64104
            0.49733  0.54153  0.53579  0.57859  0.00000  0.66977  0.67755
            0.61938  0.63337  0.85448  1.35353  1.36847  1.89873  1.91337
            2.01702  1.99882  1.84174  1.93943  2.07573  1.85740  2.02737
TVN0507     0.69110  0.72696  0.89687  0.74313  0.65544  0.63025  0.69584
            0.54939  0.57092  0.57388  0.56928  0.61079  0.58135  0.63745
            0.57603  0.62571  0.62047  0.79907  0.66977  0.00000  0.05777
            0.48357  0.50466  0.85305  1.34754  1.33607  2.04219  1.91780
            2.08766  2.08641  1.96432  1.93441  2.07534  1.81185  1.96395
Ta1276      0.69030  0.72581  0.90137  0.72118  0.64662  0.60640  0.68694
            0.55625  0.55152  0.56273  0.56027  0.60229  0.57459  0.64959
            0.57753  0.61851  0.61485  0.79861  0.67755  0.05777  0.00000
            0.47995  0.50633  0.86644  1.35326  1.33836  2.04670  1.94506
            2.08663  2.09869  1.97666  1.92620  2.05902  1.79669  1.98078
TVN1128     0.72682  0.71329  0.88045  0.77156  0.66109  0.65490  0.66387
            0.50567  0.54616  0.51410  0.51088  0.56955  0.55446  0.65211
            0.56837  0.58817  0.57090  0.75116  0.61938  0.48357  0.47995
            0.00000  0.05089  0.83728  1.34305  1.33782  2.07279  2.00780
            1.94424  2.04137  1.93157  1.93674  2.14568  1.84574  2.16308
Ta0980      0.73894  0.70565  0.86336  0.74866  0.66369  0.67085  0.67171
            0.50462  0.53732  0.52330  0.51822  0.55722  0.54611  0.65998
            0.55964  0.59138  0.59499  0.77442  0.63337  0.50466  0.50633
            0.05089  0.00000  0.83731  1.36322  1.36666  2.10418  2.01898
            1.98162  2.05304  1.95767  1.98862  2.16600  1.84875  2.21915
MA1682      1.02184  0.99567  1.10877  1.06088  0.94405  0.92091  0.88305
            0.80222  0.82456  0.78001  0.77773  0.80536  0.78343  0.82902
            0.79775  0.78425  0.78061  0.95644  0.85448  0.85305  0.86644
            0.83728  0.83731  0.00000  1.35993  1.35468  2.10583  2.02195
            2.15375  2.12415  1.90636  1.95720  2.15384  1.98033  1.96571
MA0857      1.25426  1.34761  1.40295  1.35499  1.32651  1.33121  1.43045
            1.24599  1.27172  1.23399  1.21433  1.23927  1.25485  1.26566
            1.22102  1.28318  1.25984  1.37062  1.35353  1.34754  1.35326
            1.34305  1.36322  1.35993  0.00000  0.02863  2.75991  2.68684
            2.54187  2.62495  2.57266  2.57485  2.82576  2.37385  2.62625
MA4386      1.26932  1.35746  1.41451  1.36089  1.35518  1.34930  1.41628
            1.22268  1.28064  1.22390  1.20816  1.21606  1.24882  1.28347
            1.22454  1.25637  1.22475  1.41776  1.36847  1.33607  1.33836
            1.33782  1.36666  1.35468  0.02863  0.00000  2.74983  2.66216
            2.51013  2.61094  2.51615  2.55026  2.78024  2.33827  2.60456
alr1896     2.06763  2.15731  2.37767  2.15184  2.04037  2.08251  2.02266
            2.04961  2.06217  2.07301  2.09666  2.04755  2.08817  2.03511
            2.02402  2.10503  2.08900  1.88891  1.89873  2.04219  2.04670
            2.07279  2.10418  2.10583  2.75991  2.74983  0.00000  0.26764
            0.43510  0.40104  0.49475  0.49579  0.58058  0.56096  0.63423
sll0416     1.97088  2.03543  2.23982  2.04817  1.95696  1.95415  1.92210
            1.97849  1.94568  2.03299  2.04643  1.96388  2.02438  1.92958
            1.93544  1.98452  1.92234  1.92641  1.91337  1.91780  1.94506
            2.00780  2.01898  2.02195  2.68684  2.66216  0.26764  0.00000
            0.46920  0.45236  0.55237  0.56644  0.60176  0.57666  0.66867
alr3662     2.18569  2.25610  2.39187  2.12681  2.06737  2.12632  2.06997
            1.94278  2.01932  2.03246  2.04403  2.00809  2.06050  2.06087
            2.00057  2.13767  1.98967  2.10681  2.01702  2.08766  2.08663
            1.94424  1.98162  2.15375  2.54187  2.51013  0.43510  0.46920
            0.00000  0.14164  0.49947  0.52881  0.56673  0.54307  0.69848
slr2076     2.16848  2.21506  2.35144  2.09605  2.05588  2.09222  2.04253
            1.97540  2.00441  2.06385  2.08090  2.06672  2.05044  2.06088
            2.00379  2.18070  2.04369  2.16221  1.99882  2.08641  2.09869
            2.04137  2.05304  2.12415  2.62495  2.61094  0.40104  0.45236
            0.14164  0.00000  0.48942  0.50964  0.55036  0.53433  0.68857
DR0607      2.09947  2.12275  2.34318  2.06286  1.94965  2.03715  1.89464
            1.96719  1.92232  2.05962  2.09915  1.97936  2.03821  2.00672
            2.02116  2.13037  1.96561  1.99702  1.84174  1.96432  1.97666
            1.93157  1.95767  1.90636  2.57266  2.51615  0.49475  0.55237
            0.49947  0.48942  0.00000  0.46900  0.54676  0.55743  0.66642
TM0506      2.01869  2.08159  2.21395  2.04839  1.83416  1.99765  1.82768
            1.83448  1.80757  1.80810  1.85373  1.86779  1.92486  1.86930
            1.90360  1.97825  1.99082  2.00429  1.93943  1.93441  1.92620
            1.93674  1.98862  1.95720  2.57485  2.55026  0.49579  0.56644
            0.52881  0.50964  0.46900  0.00000  0.44969  0.47550  0.57385
aq_2200     2.08668  2.14788  2.44548  2.24410  2.04301  2.19790  2.08573
            1.97693  2.00565  1.90085  1.94880  2.00258  2.04442  2.00457
            2.00688  2.14126  2.10417  2.13072  2.07573  2.07534  2.05902
            2.14568  2.16600  2.15384  2.82576  2.78024  0.58058  0.60176
            0.56673  0.55036  0.54676  0.44969  0.00000  0.55862  0.57989
FN0675      1.95450  1.99592  2.13560  2.08289  1.83420  1.87636  1.90835
            1.71632  1.77259  1.76380  1.79453  1.78409  1.83217  1.82045
            1.75236  1.85002  1.83000  1.97576  1.85740  1.81185  1.79669
            1.84574  1.84875  1.98033  2.37385  2.33827  0.56096  0.57666
            0.54307  0.53433  0.55743  0.47550  0.55862  0.00000  0.62789
MA0631      2.24762  2.33749  2.28916  2.36890  2.14412  2.23128  2.09083
            2.00765  2.04147  2.01556  2.03366  2.02671  2.05708  2.00066
            1.97030  2.12907  2.02403  1.96141  2.02737  1.96395  1.98078
            2.16308  2.21915  1.96571  2.62625  2.60456  0.63423  0.66867
            0.69848  0.68857  0.66642  0.57385  0.57989  0.62789  0.00000

Average distance (over all possible pairs of sequences):  1.24796


RATE HETEROGENEITY

Model of rate heterogeneity: uniform rate


TREE SEARCH

2 tree topologies were specified by the user.


MAXIMUM LIKELIHOOD BRANCH LENGTHS OF USER DEFINED TREE # 1 (NO CLOCK)

Branch lengths are computed using the selected model of
substitution and rate heterogeneity.


       :----7 PAE2117
    :-36
    :  :----4 PAE3273
 :-57
 :  :     :----6 SSO0282
 :  :  :-37
 :  :  :  :---2 SSO0862
 :  :  :  :
 :  :  :  :------3 SSO3000
 :  :-56
 :     :        :--14 MTH218
 :     :    :--38
 :     :    :   :-15 MTH794
 :     :    :
 :          :        :-----20 TVN0507
 :          :     :-39
 :          :     :  :-22 TVN1128
 :          :----41
 :          :     :  :-23 Ta0980
 :          :     :-40
 :          :        :-----21 Ta1276
 :      ---55
 :          :                              :---28 sll0416
 :          :                           :-42
 :          :                           :  :--30 slr2076
 :          :                       :--44
 :          :                       :   :  :---27 alr1896
 :          :                       :   :-43
 :          :                       :      :--29 alr3662
 :          :                    :-46
 :          :                    :  :  :---31 DR0607
 :          :                    :  :-45
 :          :                    :     :----34 FN0675
 :          :                 :-47
 :          :                 :  :--32 TM0506
 :          :----------------48
 :          :                 :---33 aq_2200
 :          :
 :          :      :--8 AF1451
 :          :  :--49
 :          :  :   :--9 AF2238
 :          :  :
 :          :  :   :-10 PAB2341
 :          :  :--50
 :          :  :   :-11 PH0017
 :          :-51
 :          :  :---12 MJ0999
 :          :  :
 :          :  :--13 MK1006
 :          :
 :          :       :----18 VNG2096G
 :          :   :--52
 :          :   :   :---19 VNG2226G
 :          :--54
 :              :   :--16 MA0086
 :              :   :
 :                  :------------------35 MA0631
 :                  :
 :                  :----------25 MA0857
 :               --53
 :                  :-------24 MA1682
 :                  :
 :                  :----------26 MA4386
 :                  :
 :                  :--17 MA4413
 :
 :---5 APE2072
 :
 :---1 APE0907
 

         branch  length     S.E.   branch  length     S.E.
APE0907       1  0.30925  0.02855      36  0.05334  0.01599
SSO0862       2  0.30833  0.02837      37  0.01766  0.01169
SSO3000       3  0.57183  0.04144      38  0.19387  0.02288
PAE3273       4  0.31839  0.02984      39  0.00001  0.00132
APE2072       5  0.29558  0.02799      40  0.00001  0.00169
SSO0282       6  0.34127  0.02971      41  0.38328  0.03199
PAE2117       7  0.32056  0.02992      42  0.00001  0.00113
AF1451        8  0.14796  0.01891      43  0.00001  0.00104
AF2238        9  0.13578  0.01837      44  0.15080  0.02152
PAB2341      10  0.01590  0.00618      45  0.01474  0.01135
PH0017       11  0.01306  0.00583      46  0.09827  0.01903
MJ0999       12  0.22357  0.02297      47  0.00651  0.02227
MK1006       13  0.16815  0.01961      48  1.60324  0.10717
MTH218       14  0.20907  0.02206      49  0.12519  0.01812
MTH794       15  0.06126  0.01349      50  0.18580  0.02117
MA0086       16  0.19775  0.02285      51  0.06859  0.01510
MA4413       17  0.20639  0.02312      52  0.12360  0.02181
VNG2096G     18  0.38896  0.03275      53  0.13261  0.02131
VNG2226G     19  0.21835  0.02503      54  0.11163  0.01921
TVN0507      20  0.44167  0.03381      55  0.27745  0.02757
Ta1276       21  0.44578  0.03397      56  0.01751  0.01029
TVN1128      22  0.03072  0.01026      57  0.02397  0.01322
Ta0980       23  0.05063  0.01128
MA1682       24  0.64551  0.04490
MA0857       25  1.05940  0.06839
MA4386       26  1.05622  0.06813
alr1896      27  0.24194  0.02424
sll0416      28  0.29262  0.02676
alr3662      29  0.18305  0.02125
slr2076      30  0.15427  0.01981
DR0607       31  0.25407  0.02615
TM0506       32  0.19714  0.02332
aq_2200      33  0.26528  0.02716
FN0675       34  0.31972  0.02935     24 iterations until convergence
MA0631       35  1.85742  0.12440     log L: -28335.70

WARNING --- at least one branch length is close to an internal boundary!


Unrooted user defined tree with maximum likelihood branch lengths
(in CLUSTAL W notation):

(APE0907:0.30925,((PAE2117:0.32056,PAE3273:0.31839)100:0.05334,((
SSO0282:0.34127,SSO0862:0.30833,SSO3000:0.57183)100:0.01766,((MTH218:0.20907,
MTH794:0.06126)100:0.19387,((TVN0507:0.44167,TVN1128:0.03072)100:0.00001,
(Ta0980:0.05063,Ta1276:0.44578)100:0.00001)98:0.38328,(((((sll0416:0.29262,
slr2076:0.15427)100:0.00001,(alr1896:0.24194,alr3662:0.18305)100:0.00001)
99:0.15080,(DR0607:0.25407,FN0675:0.31972)98:0.01474)95:0.09827,TM0506:0.19714)
93:0.00651,aq_2200:0.26528)94:1.60324,((AF1451:0.14796,AF2238:0.13578)
93:0.12519,(PAB2341:0.01590,PH0017:0.01306)56:0.18580,MJ0999:0.22357,
MK1006:0.16815)52:0.06859,((VNG2096G:0.38896,VNG2226G:0.21835)91:0.12360,
(MA0086:0.19775,MA0631:1.85742,MA0857:1.05940,MA1682:0.64551,MA4386:1.05622,
MA4413:0.20639)78:0.13261)50:0.11163)90:0.27745)92:0.01751)98:0.02397,
APE2072:0.29558);


MAXIMUM LIKELIHOOD BRANCH LENGTHS OF USER DEFINED TREE # 2 (NO CLOCK)

Branch lengths are computed using the selected model of
substitution and rate heterogeneity.


               :--5 APE2072
            :-36
            :  :---6 SSO0282
         :-37
         :  :---7 PAE2117
     :--59
     :   :              :-20 TVN0507
     :   :         :---38
     :   :         :    :-21 Ta1276
     :   :    :---40
     :   :    :    :    :-22 TVN1128
     :   :    :    :---39
     :   :    :         :-23 Ta0980
     :   :    :
     :        :   :--8 AF1451
     :        :--41
     :        :   :--9 AF2238
     :        :
     :        :   :-10 PAB2341
     :        :--42
     :        :   :-11 PH0017
     :        :
     :        :    :--14 MTH218
     :        :---43
     :        :    :-15 MTH794
     :    ---58
     :        :                              :-27 alr1896
     :        :                          :--44
     :        :                          :   :--28 sll0416
     :        :                       :-46
     :        :                       :  :   :-29 alr3662
     :        :                       :  :--45
     :        :                       :      :-30 slr2076
     :        :                    :-47
     :        :                    :  :---31 DR0607
     :        :                :--50
     :        :                :   :     :---33 aq_2200
     :        :                :   :  :-48
     :        :                :   :  :  :----35 MA0631
     :        :                :   :-49
     :        :                :      :--32 TM0506
     :        :---------------51
     :        :                :--34 FN0675
     :        :
     :        :                :-25 MA0857
     :        :    :----------52
     :        :    :           :-26 MA4386
     :        :---53
     :        :    :-----24 MA1682
     :        :
     :        :  :--12 MJ0999
     :        :-54
     :        :  :--13 MK1006
     :        :
     :        :       :--16 MA0086
     :        :   :--55
     :        :   :   :--17 MA4413
     :        :--57
     :            :   :----18 VNG2096G
     :            :--56
     :                :---19 VNG2226G
 :--60
 :   :---4 PAE3273
 :
 :  :--2 SSO0862
 :-61
 :  :-----3 SSO3000
 :
 :--1 APE0907
 

         branch  length     S.E.   branch  length     S.E.
APE0907       1  0.21154  0.02392      36  0.06090  0.01580
SSO0862       2  0.15306  0.02121      37  0.08929  0.01883
SSO3000       3  0.47309  0.03657      38  0.26647  0.02720
PAE3273       4  0.25963  0.02704      39  0.21966  0.02520
APE2072       5  0.20175  0.02332      40  0.21638  0.02565
SSO0282       6  0.24556  0.02528      41  0.11383  0.01735
PAE2117       7  0.26696  0.02709      42  0.20971  0.02217
AF1451        8  0.13746  0.01796      43  0.21522  0.02347
AF2238        9  0.14792  0.01874      44  0.12845  0.01989
PAB2341      10  0.01644  0.00635      45  0.16413  0.02128
PH0017       11  0.01255  0.00590      46  0.08694  0.01784
MJ0999       12  0.20840  0.02215      47  0.07103  0.01712
MK1006       13  0.14531  0.01847      48  0.06687  0.01893
MTH218       14  0.20632  0.02197      49  0.06393  0.01658
MTH794       15  0.06454  0.01389      50  0.14385  0.02611
MA0086       16  0.15540  0.02026      51  1.48854  0.10027
MA4413       17  0.19445  0.02219      52  0.99580  0.06980
VNG2096G     18  0.39284  0.03276      53  0.26387  0.03886
VNG2226G     19  0.21449  0.02466      54  0.05464  0.01340
TVN0507      20  0.02894  0.00857      55  0.12686  0.02016
Ta1276       21  0.02921  0.00856      56  0.11786  0.02165
TVN1128      22  0.01437  0.00637      57  0.14647  0.02114
Ta0980       23  0.03685  0.00886      58  0.21366  0.02524
MA1682       24  0.45487  0.04350      59  0.13011  0.02227
MA0857       25  0.02055  0.00712      60  0.11004  0.01959
MA4386       26  0.00816  0.00607      61  0.05706  0.01794
alr1896      27  0.10421  0.01674
sll0416      28  0.17434  0.02040
alr3662      29  0.08516  0.01446
slr2076      30  0.06134  0.01289
DR0607       31  0.24247  0.02533
TM0506       32  0.19687  0.02324
aq_2200      33  0.23617  0.02606
FN0675       34  0.15606  0.02633     16 iterations until convergence
MA0631       35  0.39076  0.03339     log L: -25262.00


Unrooted user defined tree with maximum likelihood branch lengths
(in CLUSTAL W notation):

(APE0907:0.21154,((((APE2072:0.20175,SSO0282:0.24556)71:0.06090,PAE2117:0.26696)
89:0.08929,(((TVN0507:0.02894,Ta1276:0.02921)91:0.26647,(TVN1128:0.01437,
Ta0980:0.03685)90:0.21966)94:0.21638,(AF1451:0.13746,AF2238:0.14792)
92:0.11383,(PAB2341:0.01644,PH0017:0.01255)92:0.20971,(MTH218:0.20632,
MTH794:0.06454)89:0.21522,(((((alr1896:0.10421,sll0416:0.17434)
86:0.12845,(alr3662:0.08516,slr2076:0.06134)74:0.16413)51:0.08694,
DR0607:0.24247)64:0.07103,((aq_2200:0.23617,MA0631:0.39076)50:0.06687,
TM0506:0.19687)58:0.06393)72:0.14385,FN0675:0.15606)69:1.48854,(
(MA0857:0.02055,MA4386:0.00816)76:0.99580,MA1682:0.45487)60:0.26387,
(MJ0999:0.20840,MK1006:0.14531)60:0.05464,((MA0086:0.15540,MA4413:0.19445)
90:0.12686,(VNG2096G:0.39284,VNG2226G:0.21449)84:0.11786)52:0.14647)
55:0.21366)66:0.13011,PAE3273:0.25963)66:0.11004,(SSO0862:0.15306,
SSO3000:0.47309)51:0.05706);


COMPARISON OF USER TREES (NO CLOCK)

Tree   log L   difference    S.E.      p-1sKH     p-SH       c-ELW      2sKH
-------------------------------------------------------------------------------
 1  -28335.70  3073.70      107.18    0.0000 -   0.0000 -   0.0000 -       -
 2  -25262.00     0.00  <---- best    1.0000 +   1.0000 +   1.0000 +    best

The columns show the results and p-values of the following tests:
1sKH - one sided KH test based on pairwise SH tests (Shimodaira-Hasegawa
       2000, Goldman et al., 2001, Kishino-Hasegawa 1989)
SH   - Shimodaira-Hasegawa test (2000)
ELW  - Expected Likelihood Weight (Strimmer-Rambaut 2002)
2sKH - two sided Kishino-Hasegawa test (1989)

Plus signs denote the confidence sets. Minus signs denote significant
exclusion. All tests used 5% significance level. 1sKH, SH, and ELW
performed 1000 resamplings using the RELL method.


TIME STAMP

Date and time: Tue Sep  4 19:01:39 2007
Runtime (excl. input) : 11 seconds (= 0.2 minutes = 0.0 hours)
Runtime (incl. input) : 11 seconds (= 0.2 minutes = 0.0 hours)
