# Supplementary material for: Horizontal Gene Transfers in prokaryotes show differential preferences for metabolic and translational genes
Source: BMC Evol Biol. 2009 Jan 10;9:9. doi: 10.1186/1471-2148-9-9 (PMC2651853; doi:10.1186/1471-2148-9-9)
Supplement: Additional file 6 — Likelihood based tree comparisons. All likelihood based tree comparison outputs are provided. [file 1471-2148-9-9-S6.zip › puzzle/COG0466_MA1862_CAC0456]

TREE-PUZZLE 5.1.pl25

Input file name: /scratch/local/kanhere/COG0466_Archaea_Gramplus_comb.infile
User tree file name: /scratch/local/kanhere/COG0466_Archaea_Gramplus_comb.tmp_tree
Type of analysis: user tree evaluation
Parameter estimation: approximate (faster)
Parameter estimation uses: neighbor-joining tree (for substitution process and rate variation)

Standard errors (S.E.) are obtained by the curvature method.
The upper and lower bounds of an approximate 95% confidence interval
for parameter or branch length x are x-1.96*S.E. and x+1.96*S.E.


SEQUENCE ALIGNMENT

Input data: 9 sequences with 880 amino acid sites
Number of constant sites: 145 (= 16.5% of all sites)
Number of site patterns: 715
Number of constant site patterns: 18 (= 2.5% of all site patterns)


SUBSTITUTION PROCESS

Model of substitution: VT (Mueller-Vingron 2000)
Amino acid frequencies (user specified):

 pi(A) =   7.8%
 pi(R) =   5.3%
 pi(N) =   4.4%
 pi(D) =   5.3%
 pi(C) =   1.6%
 pi(Q) =   3.7%
 pi(E) =   6.3%
 pi(G) =   7.2%
 pi(H) =   2.4%
 pi(I) =   6.1%
 pi(L) =   9.1%
 pi(K) =   6.0%
 pi(M) =   2.3%
 pi(F) =   4.2%
 pi(P) =   4.6%
 pi(S) =   6.4%
 pi(T) =   5.7%
 pi(W) =   1.3%
 pi(Y) =   3.4%
 pi(V) =   7.1%


AMBIGUOUS CHARACTERS IN THE SEQUENCE (SEQUENCES IN INPUT ORDER)

               gaps  wildcards        sum   % sequence
 MG239           85          0         85        9.66%   
 MPN332          85          0         85        9.66%   
 UU348           89          0         89       10.11%   
 MYPU_5190       38          0         38        4.32%   
 BH3050         106          0        106       12.05%   
 BS_lonA        106          0        106       12.05%   
 CAC2637        102          0        102       11.59%   
 MA1862          83          0         83        9.43%   
 CAC0456         94          0         94       10.68%   
 -------------------------------------------------------
 Sum            788          0        788        9.95%   


The table above shows the amount of gaps ('-') and other 'wildcard'
characters ('X', '?', etc.) and their percentage of the 880 columns
in the alignment.
Sequences with more than 50% ambiguous characters are marked with a '!' and 
should be checked, whether they have sufficient overlap to other sequences.
Sequences with 100% ambiguous characters do not hold any phylogenetic
information and had to be discarded from the analysis.


SEQUENCE COMPOSITION (SEQUENCES IN INPUT ORDER)

              5% chi-square test  p-value
 MG239             failed           0.00%  
 MPN332            failed           0.00%  
 UU348             failed           0.00%  
 MYPU_5190         failed           0.00%  
 BH3050            failed           0.00%  
 BS_lonA           failed           0.00%  
 CAC2637           failed           0.00%  
 MA1862            failed           0.00%  
 CAC0456           failed           0.00%  

The chi-square tests compares the amino acid composition of each sequence
to the frequency distribution assumed in the maximum likelihood model.


IDENTICAL SEQUENCES

The sequences in each of the following groups are all identical. To speed
up computation please remove all but one of each group from the data set.

 All sequences are unique.


MAXIMUM LIKELIHOOD DISTANCES

Maximum likelihood distances are computed using the selected model of
substitution and rate heterogeneity.

  9
MG239       0.00000  0.24173  0.78739  0.97824  0.97773  0.99952  1.00135
            1.15576  1.21801
MPN332      0.24173  0.00000  0.77956  1.01344  1.01452  1.02563  1.00802
            1.15480  1.24794
UU348       0.78739  0.77956  0.00000  0.97427  0.95811  0.94114  1.03572
            1.16676  1.17717
MYPU_5190   0.97824  1.01344  0.97427  0.00000  0.96205  0.98220  1.03978
            1.11962  1.03004
BH3050      0.97773  1.01452  0.95811  0.96205  0.00000  0.30991  0.68517
            0.89117  0.98639
BS_lonA     0.99952  1.02563  0.94114  0.98220  0.30991  0.00000  0.64595
            0.90144  0.97649
CAC2637     1.00135  1.00802  1.03572  1.03978  0.68517  0.64595  0.00000
            0.98168  1.03096
MA1862      1.15576  1.15480  1.16676  1.11962  0.89117  0.90144  0.98168
            0.00000  0.65409
CAC0456     1.21801  1.24794  1.17717  1.03004  0.98639  0.97649  1.03096
            0.65409  0.00000

Average distance (over all possible pairs of sequences):  0.94594


RATE HETEROGENEITY

Model of rate heterogeneity: uniform rate


TREE SEARCH

2 tree topologies were specified by the user.


MAXIMUM LIKELIHOOD BRANCH LENGTHS OF USER DEFINED TREE # 1 (NO CLOCK)

Branch lengths are computed using the selected model of
substitution and rate heterogeneity.


                                :--------------9 CAC0456
                             :-10
                             :  :---------7 CAC2637
                          :-12
                          :  :       :----5 BH3050
                          :  :------11
                          :          :----6 BS_lonA
                  :------13
                  :       :------------8 MA1862
           :-----14
           :      :-----------4 MYPU_5190
 :--------15
 :         :---------3 UU348
 :
 :---2 MPN332
 :
 :---1 MG239
 

         branch  length     S.E.   branch  length     S.E.
MG239         1  0.11581  0.01626      10  0.01850  0.01385
MPN332        2  0.13028  0.01668      11  0.26130  0.02624
UU348         3  0.38508  0.03199      12  0.02394  0.01902
MYPU_5190     4  0.50176  0.03694      13  0.25796  0.02996
BH3050        5  0.15357  0.01803      14  0.19270  0.02768
BS_lonA       6  0.16469  0.01842      15  0.35339  0.03139
CAC2637       7  0.41861  0.03141
MA1862        8  0.53116  0.03598     9 iterations until convergence
CAC0456       9  0.61197  0.03947     log L: -13210.99


Unrooted user defined tree with maximum likelihood branch lengths
(in CLUSTAL W notation):

(MG239:0.11581,(((((CAC0456:0.61197,CAC2637:0.41861)100:0.01850,(
BH3050:0.15357,BS_lonA:0.16469)92:0.26130)57:0.02394,MA1862:0.53116)
100:0.25796,MYPU_5190:0.50176)100:0.19270,UU348:0.38508)100:0.35339,
MPN332:0.13028);


MAXIMUM LIKELIHOOD BRANCH LENGTHS OF USER DEFINED TREE # 2 (NO CLOCK)

Branch lengths are computed using the selected model of
substitution and rate heterogeneity.


                                  :-------8 MA1862
                        :--------10
                        :         :---------9 CAC0456
                 :-----13
                 :      :           :----5 BH3050
                 :      :    :-----11
                 :      :    :      :----6 BS_lonA
                 :      :---12
                 :           :---------7 CAC2637
           :----14
           :     :-----------4 MYPU_5190
 :--------15
 :         :---------3 UU348
 :
 :---2 MPN332
 :
 :---1 MG239
 

         branch  length     S.E.   branch  length     S.E.
MG239         1  0.11651  0.01624      10  0.34928  0.03360
MPN332        2  0.12954  0.01663      11  0.18965  0.02367
UU348         3  0.38425  0.03195      12  0.11417  0.02353
MYPU_5190     4  0.50443  0.03704      13  0.20479  0.02823
BH3050        5  0.16489  0.01851      14  0.18597  0.02747
BS_lonA       6  0.15559  0.01814      15  0.35417  0.03140
CAC2637       7  0.37964  0.02973
MA1862        8  0.29293  0.02867     8 iterations until convergence
CAC0456       9  0.38876  0.03158     log L: -13004.61


Unrooted user defined tree with maximum likelihood branch lengths
(in CLUSTAL W notation):

(MG239:0.11651,((((MA1862:0.29293,CAC0456:0.38876)100:0.34928,((BH3050:0.16489,
BS_lonA:0.15559)100:0.18965,CAC2637:0.37964)100:0.11417)100:0.20479,
MYPU_5190:0.50443)100:0.18597,UU348:0.38425)100:0.35417,MPN332:0.12954);


COMPARISON OF USER TREES (NO CLOCK)

Tree   log L   difference    S.E.      p-1sKH     p-SH       c-ELW      2sKH
-------------------------------------------------------------------------------
 1  -13210.99   206.38       24.78    0.0000 -   0.0000 -   0.0000 -       -
 2  -13004.61     0.00  <---- best    1.0000 +   1.0000 +   1.0000 +    best

The columns show the results and p-values of the following tests:
1sKH - one sided KH test based on pairwise SH tests (Shimodaira-Hasegawa
       2000, Goldman et al., 2001, Kishino-Hasegawa 1989)
SH   - Shimodaira-Hasegawa test (2000)
ELW  - Expected Likelihood Weight (Strimmer-Rambaut 2002)
2sKH - two sided Kishino-Hasegawa test (1989)

Plus signs denote the confidence sets. Minus signs denote significant
exclusion. All tests used 5% significance level. 1sKH, SH, and ELW
performed 1000 resamplings using the RELL method.


TIME STAMP

Date and time: Tue Sep  4 18:53:00 2007
Runtime (excl. input) : 1 seconds (= 0.0 minutes = 0.0 hours)
Runtime (incl. input) : 1 seconds (= 0.0 minutes = 0.0 hours)
