# Supplementary material for: Horizontal Gene Transfers in prokaryotes show differential preferences for metabolic and translational genes
Source: BMC Evol Biol. 2009 Jan 10;9:9. doi: 10.1186/1471-2148-9-9 (PMC2651853; doi:10.1186/1471-2148-9-9)
Supplement: Additional file 6 — Likelihood based tree comparisons. All likelihood based tree comparison outputs are provided. [file 1471-2148-9-9-S6.zip › puzzle/COG0466_PA0779_CPn0027]

TREE-PUZZLE 5.1.pl25

Input file name: /scratch/local/kanhere/COG0466_gamma_Chlam-Spir_comb.infile
User tree file name: /scratch/local/kanhere/COG0466_gamma_Chlam-Spir_comb.tmp_tree
Type of analysis: user tree evaluation
Parameter estimation: approximate (faster)
Parameter estimation uses: neighbor-joining tree (for substitution process and rate variation)

Standard errors (S.E.) are obtained by the curvature method.
The upper and lower bounds of an approximate 95% confidence interval
for parameter or branch length x are x-1.96*S.E. and x+1.96*S.E.


SEQUENCE ALIGNMENT

Input data: 17 sequences with 950 amino acid sites
Number of constant sites: 136 (= 14.3% of all sites)
Number of site patterns: 781
Number of constant site patterns: 19 (= 2.4% of all site patterns)


SUBSTITUTION PROCESS

Model of substitution: VT (Mueller-Vingron 2000)
Amino acid frequencies (user specified):

 pi(A) =   7.8%
 pi(R) =   5.3%
 pi(N) =   4.4%
 pi(D) =   5.3%
 pi(C) =   1.6%
 pi(Q) =   3.7%
 pi(E) =   6.3%
 pi(G) =   7.2%
 pi(H) =   2.4%
 pi(I) =   6.1%
 pi(L) =   9.1%
 pi(K) =   6.0%
 pi(M) =   2.3%
 pi(F) =   4.2%
 pi(P) =   4.6%
 pi(S) =   6.4%
 pi(T) =   5.7%
 pi(W) =   1.3%
 pi(Y) =   3.4%
 pi(V) =   7.1%


AMBIGUOUS CHARACTERS IN THE SEQUENCE (SEQUENCES IN INPUT ORDER)

               gaps  wildcards        sum   % sequence
 HI0462         147          0        147       15.47%   
 PM1978         146          0        146       15.37%   
 ECs0493        166          0        166       17.47%   
 Zlon           151          1        152       16.00%   
 lon            166          0        166       17.47%   
 STM0450        166          0        166       17.47%   
 YPO3155        166          0        166       17.47%   
 VC1920         164          0        164       17.26%   
 BU477          173          0        173       18.21%   
 PA1803         152          0        152       16.00%   
 XF1189         102          0        102       10.74%   
 BB0613         137          0        137       14.42%   
 CPn0027        131          0        131       13.79%   
 CT344          131          0        131       13.79%   
 PA0779         151          0        151       15.89%   
 BB0253         144          0        144       15.16%   
 TP0524          69          0         69        7.26%   
 -------------------------------------------------------
 Sum           2462          1       2463       15.25%   


The table above shows the amount of gaps ('-') and other 'wildcard'
characters ('X', '?', etc.) and their percentage of the 950 columns
in the alignment.
Sequences with more than 50% ambiguous characters are marked with a '!' and 
should be checked, whether they have sufficient overlap to other sequences.
Sequences with 100% ambiguous characters do not hold any phylogenetic
information and had to be discarded from the analysis.


SEQUENCE COMPOSITION (SEQUENCES IN INPUT ORDER)

              5% chi-square test  p-value
 HI0462            failed           0.00%  
 PM1978            failed           0.00%  
 ECs0493           failed           0.00%  
 Zlon              failed           0.00%  
 lon               failed           0.00%  
 STM0450           failed           0.00%  
 YPO3155           failed           0.00%  
 VC1920            failed           0.00%  
 BU477             failed           0.00%  
 PA1803            failed           0.00%  
 XF1189            failed           0.00%  
 BB0613            failed           0.00%  
 CPn0027           failed           0.00%  
 CT344             failed           0.02%  
 PA0779            failed           0.00%  
 BB0253            failed           0.00%  
 TP0524            failed           0.00%  

The chi-square tests compares the amino acid composition of each sequence
to the frequency distribution assumed in the maximum likelihood model.


IDENTICAL SEQUENCES

The sequences in each of the following groups are all identical. To speed
up computation please remove all but one of each group from the data set.

ECs0493, Zlon.


MAXIMUM LIKELIHOOD DISTANCES

Maximum likelihood distances are computed using the selected model of
substitution and rate heterogeneity.

  17
HI0462      0.00000  0.22667  0.31033  0.31061  0.30876  0.31345  0.31888
            0.34970  0.40953  0.47487  0.53220  0.99034  1.08200  1.07170
            1.05616  1.05626  1.02390
PM1978      0.22667  0.00000  0.28766  0.28792  0.28612  0.28724  0.30087
            0.30089  0.38407  0.44482  0.52328  0.99384  1.03793  1.02260
            1.03438  1.04046  0.99756
ECs0493     0.31033  0.28766  0.00000  0.00000  0.00126  0.00759  0.09371
            0.19407  0.25111  0.36911  0.45665  0.97790  1.04348  1.03233
            1.01280  1.04832  0.96161
Zlon        0.31061  0.28792  0.00000  0.00000  0.00126  0.00759  0.09378
            0.19423  0.25133  0.36946  0.47826  0.99252  1.06693  1.05371
            1.03943  1.07097  0.98883
lon         0.30876  0.28612  0.00126  0.00126  0.00000  0.00632  0.09237
            0.19559  0.24961  0.36746  0.45487  0.97856  1.04689  1.03580
            1.01007  1.04556  0.95897
STM0450     0.31345  0.28724  0.00759  0.00759  0.00632  0.00000  0.09357
            0.19847  0.24958  0.36587  0.45594  0.98342  1.04533  1.03464
            1.00800  1.04846  0.96217
YPO3155     0.31888  0.30087  0.09371  0.09378  0.09237  0.09357  0.00000
            0.20715  0.26949  0.38638  0.47324  0.99374  1.05606  1.05236
            1.01095  1.06895  0.99847
VC1920      0.34970  0.30089  0.19407  0.19423  0.19559  0.19847  0.20715
            0.00000  0.30656  0.37915  0.46453  1.00157  1.01776  1.01727
            1.04617  1.07994  0.98405
BU477       0.40953  0.38407  0.25111  0.25133  0.24961  0.24958  0.26949
            0.30656  0.00000  0.46458  0.53238  1.01463  1.05702  1.08462
            1.04986  1.04898  1.01397
PA1803      0.47487  0.44482  0.36911  0.36946  0.36746  0.36587  0.38638
            0.37915  0.46458  0.00000  0.48545  1.01738  0.99700  0.97816
            1.04902  1.08048  1.01836
XF1189      0.53220  0.52328  0.45665  0.47826  0.45487  0.45594  0.47324
            0.46453  0.53238  0.48545  0.00000  1.10027  1.06359  1.03915
            1.10194  1.12789  1.08480
BB0613      0.99034  0.99384  0.97790  0.99252  0.97856  0.98342  0.99374
            1.00157  1.01463  1.01738  1.10027  0.00000  1.25505  1.25080
            1.25024  1.20703  1.21257
CPn0027     1.08200  1.03793  1.04348  1.06693  1.04689  1.04533  1.05606
            1.01776  1.05702  0.99700  1.06359  1.25505  0.00000  0.14263
            0.76622  0.94286  0.93055
CT344       1.07170  1.02260  1.03233  1.05371  1.03580  1.03464  1.05236
            1.01727  1.08462  0.97816  1.03915  1.25080  0.14263  0.00000
            0.74465  0.94050  0.92339
PA0779      1.05616  1.03438  1.01280  1.03943  1.01007  1.00800  1.01095
            1.04617  1.04986  1.04902  1.10194  1.25024  0.76622  0.74465
            0.00000  0.97009  0.93194
BB0253      1.05626  1.04046  1.04832  1.07097  1.04556  1.04846  1.06895
            1.07994  1.04898  1.08048  1.12789  1.20703  0.94286  0.94050
            0.97009  0.00000  0.79475
TP0524      1.02390  0.99756  0.96161  0.98883  0.95897  0.96217  0.99847
            0.98405  1.01397  1.01836  1.08480  1.21257  0.93055  0.92339
            0.93194  0.79475  0.00000

Average distance (over all possible pairs of sequences):  0.72425


RATE HETEROGENEITY

Model of rate heterogeneity: uniform rate


TREE SEARCH

2 tree topologies were specified by the user.


MAXIMUM LIKELIHOOD BRANCH LENGTHS OF USER DEFINED TREE # 1 (NO CLOCK)

Branch lengths are computed using the selected model of
substitution and rate heterogeneity.


              :----1 HI0462
         :---18
         :    :--2 PM1978
    :---25
    :    :                  :-3 ECs0493
    :    :               :-19
    :    :               :  :-4 Zlon
    :    :            :-20
    :    :            :  :-5 lon
    :    :         :-21
    :    :         :  :-6 STM0450
    :    :      :-22
    :    :      :  :--7 YPO3155
    :    :  :--23
    :    :  :   :-----9 BU477
    :    :-24
    :       :---8 VC1920
 :-31
 :  :                           :--13 CPn0027
 :  :              :-----------26
 :  :              :            :--14 CT344
 :  :   :---------29
 :  :   :          :       :----------16 BB0253
 :  :   :          :    :-27
 :  :   :          :    :  :------------------12 BB0613
 :  :   :          :---28
 :  :   :               :----------17 TP0524
 :  :--30
 :      :-------11 XF1189
 :
 :-----10 PA1803
 :
 :--------------------15 PA0779
 

         branch  length     S.E.   branch  length     S.E.
HI0462        1  0.14392  0.01544      18  0.12106  0.01552
PM1978        2  0.09407  0.01322      19  0.00130  0.00130
ECs0493       3  0.00001  0.00063      20  0.00247  0.00206
Zlon          4  0.00001  0.00129      21  0.03196  0.00787
lon           5  0.00001  0.00109      22  0.02228  0.00778
STM0450       6  0.00394  0.00242      23  0.05616  0.01113
YPO3155       7  0.06326  0.00980      24  0.04614  0.01129
VC1920        8  0.11686  0.01396      25  0.11668  0.01753
BU477         9  0.21590  0.01834      26  0.47143  0.03554
PA1803       10  0.22312  0.02117      27  0.04025  0.02310
XF1189       11  0.30112  0.02520      28  0.12010  0.02663
BB0613       12  0.83620  0.04993      29  0.41590  0.03543
CPn0027      13  0.08517  0.01281      30  0.05980  0.01761
CT344        14  0.05814  0.01193      31  0.01056  0.01317
PA0779       15  0.90277  0.04959
BB0253       16  0.45277  0.03463     11 iterations until convergence
TP0524       17  0.43457  0.03341     log L: -17073.15

WARNING --- at least one branch length is close to an internal boundary!


Unrooted user defined tree with maximum likelihood branch lengths
(in CLUSTAL W notation):

(PA0779:0.90277,(((HI0462:0.14392,PM1978:0.09407)100:0.12106,((((
((ECs0493:0.00001,Zlon:0.00001)100:0.00130,lon:0.00001)100:0.00247,
STM0450:0.00394)98:0.03196,YPO3155:0.06326)86:0.02228,BU477:0.21590)
76:0.05616,VC1920:0.11686)84:0.04614)98:0.11668,(((CPn0027:0.08517,
CT344:0.05814)100:0.47143,((BB0253:0.45277,BB0613:0.83620)100:0.04025,
TP0524:0.43457)100:0.12010)100:0.41590,XF1189:0.30112)96:0.05980)
100:0.01056,PA1803:0.22312);


MAXIMUM LIKELIHOOD BRANCH LENGTHS OF USER DEFINED TREE # 2 (NO CLOCK)

Branch lengths are computed using the selected model of
substitution and rate heterogeneity.


                                                :--13 CPn0027
                                      :--------18
                                      :         :--14 CT344
                                :----19
                                :     :---------15 PA0779
                       :-------21
                       :        :     :----------16 BB0253
                       :        :----20
                       :              :---------17 TP0524
               :------22
               :       :---------------12 BB0613
           :--23
           :   :-------11 XF1189
      :---24
      :    :-----10 PA1803
 :---31
 :    :                  :-3 ECs0493
 :    :               :-25
 :    :               :  :-4 Zlon
 :    :            :-26
 :    :            :  :-5 lon
 :    :         :-27
 :    :         :  :-6 STM0450
 :    :      :-28
 :    :      :  :--7 YPO3155
 :    :   :-29
 :    :   :  :----8 VC1920
 :    :--30
 :        :-----9 BU477
 :
 :---2 PM1978
 :
 :----1 HI0462
 

         branch  length     S.E.   branch  length     S.E.
HI0462        1  0.14272  0.01538      18  0.35278  0.03054
PM1978        2  0.09456  0.01326      19  0.18639  0.02771
ECs0493       3  0.00001  0.00045      20  0.14461  0.02689
Zlon          4  0.00001  0.00098      21  0.29278  0.03421
lon           5  0.00001  0.00060      22  0.26348  0.03245
STM0450       6  0.00396  0.00243      23  0.07491  0.01793
YPO3155       7  0.06112  0.00962      24  0.09993  0.01661
VC1920        8  0.14337  0.01506      25  0.00129  0.00129
BU477         9  0.21297  0.01854      26  0.00245  0.00206
PA1803       10  0.22446  0.02075      27  0.03492  0.00796
XF1189       11  0.28347  0.02466      28  0.03952  0.00965
BB0613       12  0.67795  0.04429      29  0.01639  0.00775
CPn0027      13  0.08804  0.01275      30  0.05856  0.01239
CT344        14  0.05579  0.01157      31  0.11664  0.01532
PA0779       15  0.39986  0.03226
BB0253       16  0.44928  0.03382     10 iterations until convergence
TP0524       17  0.38292  0.03172     log L: -16683.03

WARNING --- at least one branch length is close to an internal boundary!


Unrooted user defined tree with maximum likelihood branch lengths
(in CLUSTAL W notation):

(HI0462:0.14272,(((((((CPn0027:0.08804,CT344:0.05579)100:0.35278,
PA0779:0.39986)100:0.18639,(BB0253:0.44928,TP0524:0.38292)100:0.14461)
100:0.29278,BB0613:0.67795)100:0.26348,XF1189:0.28347)86:0.07491,
PA1803:0.22446)100:0.09993,((((((ECs0493:0.00001,Zlon:0.00001)100:0.00129,
lon:0.00001)97:0.00245,STM0450:0.00396)100:0.03492,YPO3155:0.06112)
100:0.03952,VC1920:0.14337)67:0.01639,BU477:0.21297)100:0.05856)100:0.11664,
PM1978:0.09456);


COMPARISON OF USER TREES (NO CLOCK)

Tree   log L   difference    S.E.      p-1sKH     p-SH       c-ELW      2sKH
-------------------------------------------------------------------------------
 1  -17073.15   390.12       39.54    0.0000 -   0.0000 -   0.0000 -       -
 2  -16683.03     0.00  <---- best    1.0000 +   1.0000 +   1.0000 +    best

The columns show the results and p-values of the following tests:
1sKH - one sided KH test based on pairwise SH tests (Shimodaira-Hasegawa
       2000, Goldman et al., 2001, Kishino-Hasegawa 1989)
SH   - Shimodaira-Hasegawa test (2000)
ELW  - Expected Likelihood Weight (Strimmer-Rambaut 2002)
2sKH - two sided Kishino-Hasegawa test (1989)

Plus signs denote the confidence sets. Minus signs denote significant
exclusion. All tests used 5% significance level. 1sKH, SH, and ELW
performed 1000 resamplings using the RELL method.


TIME STAMP

Date and time: Tue Sep  4 19:32:47 2007
Runtime (excl. input) : 3 seconds (= 0.1 minutes = 0.0 hours)
Runtime (incl. input) : 3 seconds (= 0.1 minutes = 0.0 hours)
