# Supplementary material for: Horizontal Gene Transfers in prokaryotes show differential preferences for metabolic and translational genes
Source: BMC Evol Biol. 2009 Jan 10;9:9. doi: 10.1186/1471-2148-9-9 (PMC2651853; doi:10.1186/1471-2148-9-9)
Supplement: Additional file 6 — Likelihood based tree comparisons. All likelihood based tree comparison outputs are provided. [file 1471-2148-9-9-S6.zip › puzzle/COG0473_DR1674_CAC0972]

TREE-PUZZLE 5.1.pl25

Input file name: /scratch/local/kanhere/COG0473_Bacteria_Gramplus_comb.infile
User tree file name: /scratch/local/kanhere/COG0473_Bacteria_Gramplus_comb.tmp_tree
Type of analysis: user tree evaluation
Parameter estimation: approximate (faster)
Parameter estimation uses: neighbor-joining tree (for substitution process and rate variation)

Standard errors (S.E.) are obtained by the curvature method.
The upper and lower bounds of an approximate 95% confidence interval
for parameter or branch length x are x-1.96*S.E. and x+1.96*S.E.


SEQUENCE ALIGNMENT

Input data: 15 sequences with 381 amino acid sites
Number of constant sites: 32 (= 8.4% of all sites)
Number of site patterns: 360
Number of constant site patterns: 12 (= 3.3% of all site patterns)


SUBSTITUTION PROCESS

Model of substitution: VT (Mueller-Vingron 2000)
Amino acid frequencies (user specified):

 pi(A) =   7.8%
 pi(R) =   5.3%
 pi(N) =   4.4%
 pi(D) =   5.3%
 pi(C) =   1.6%
 pi(Q) =   3.7%
 pi(E) =   6.3%
 pi(G) =   7.2%
 pi(H) =   2.4%
 pi(I) =   6.1%
 pi(L) =   9.1%
 pi(K) =   6.0%
 pi(M) =   2.3%
 pi(F) =   4.2%
 pi(P) =   4.6%
 pi(S) =   6.4%
 pi(T) =   5.7%
 pi(W) =   1.3%
 pi(Y) =   3.4%
 pi(V) =   7.1%


AMBIGUOUS CHARACTERS IN THE SEQUENCE (SEQUENCES IN INPUT ORDER)

               gaps  wildcards        sum   % sequence
 DR1674          48          1         49       12.86%   
 CAC0972         47          0         47       12.34%   
 alr1313         19          0         19        4.99%   
 slr1517         19          0         19        4.99%   
 aq_244          17          0         17        4.46%   
 CAC3171         24          0         24        6.30%   
 TM0556          27          0         27        7.09%   
 BH3057          18          0         18        4.72%   
 BS_leuB         16          0         16        4.20%   
 SA1863          33          0         33        8.66%   
 lin2095         31          0         31        8.14%   
 L0074           61          0         61       16.01%   
 DR1785          29          0         29        7.61%   
 BH1070          28          0         28        7.35%   
 BS_ycsA         80          0         80       21.00%   
 -------------------------------------------------------
 Sum            497          1        498        8.71%   


The table above shows the amount of gaps ('-') and other 'wildcard'
characters ('X', '?', etc.) and their percentage of the 381 columns
in the alignment.
Sequences with more than 50% ambiguous characters are marked with a '!' and 
should be checked, whether they have sufficient overlap to other sequences.
Sequences with 100% ambiguous characters do not hold any phylogenetic
information and had to be discarded from the analysis.


SEQUENCE COMPOSITION (SEQUENCES IN INPUT ORDER)

              5% chi-square test  p-value
 DR1674            passed           5.62%  
 CAC0972           failed           0.03%  
 alr1313           failed           1.98%  
 slr1517           failed           0.32%  
 aq_244            failed           0.04%  
 CAC3171           failed           4.66%  
 TM0556            passed           8.22%  
 BH3057            passed           9.97%  
 BS_leuB           passed           5.28%  
 SA1863            passed          24.74%  
 lin2095           passed           5.98%  
 L0074             passed          38.17%  
 DR1785            failed           0.03%  
 BH1070            passed          23.67%  
 BS_ycsA           passed          29.34%  

The chi-square tests compares the amino acid composition of each sequence
to the frequency distribution assumed in the maximum likelihood model.


IDENTICAL SEQUENCES

The sequences in each of the following groups are all identical. To speed
up computation please remove all but one of each group from the data set.

 All sequences are unique.


MAXIMUM LIKELIHOOD DISTANCES

Maximum likelihood distances are computed using the selected model of
substitution and rate heterogeneity.

  15
DR1674      0.00000  0.73972  1.03604  1.08107  1.08981  1.05952  1.08563
            1.02356  1.01489  1.20604  1.18630  1.14301  1.07770  1.27484
            1.24955
CAC0972     0.73972  0.00000  1.16810  1.17351  1.12544  1.06109  1.10034
            1.04274  1.07406  1.14717  1.05233  1.06039  1.11173  1.27669
            1.27831
alr1313     1.03604  1.16810  0.00000  0.24325  0.61544  0.62960  0.74967
            0.66404  0.71112  0.82508  0.80612  0.78973  0.76533  1.39973
            1.33637
slr1517     1.08107  1.17351  0.24325  0.00000  0.60047  0.60137  0.75881
            0.69086  0.72551  0.82760  0.80855  0.77771  0.73741  1.31354
            1.34130
aq_244      1.08981  1.12544  0.61544  0.60047  0.00000  0.51730  0.61145
            0.63106  0.71392  0.76039  0.67196  0.68042  0.87606  1.20827
            1.20492
CAC3171     1.05952  1.06109  0.62960  0.60137  0.51730  0.00000  0.58894
            0.55379  0.67184  0.78044  0.72873  0.74788  0.79249  1.25197
            1.28826
TM0556      1.08563  1.10034  0.74967  0.75881  0.61145  0.58894  0.00000
            0.62442  0.67704  0.74702  0.69704  0.72231  0.82350  1.14525
            1.23436
BH3057      1.02356  1.04274  0.66404  0.69086  0.63106  0.55379  0.62442
            0.00000  0.43420  0.71769  0.60082  0.67566  0.81382  1.21890
            1.28357
BS_leuB     1.01489  1.07406  0.71112  0.72551  0.71392  0.67184  0.67704
            0.43420  0.00000  0.71442  0.61684  0.64506  0.78243  1.26195
            1.27763
SA1863      1.20604  1.14717  0.82508  0.82760  0.76039  0.78044  0.74702
            0.71769  0.71442  0.00000  0.58893  0.61039  0.86137  1.32842
            1.34131
lin2095     1.18630  1.05233  0.80612  0.80855  0.67196  0.72873  0.69704
            0.60082  0.61684  0.58893  0.00000  0.58690  0.77900  1.25862
            1.26453
L0074       1.14301  1.06039  0.78973  0.77771  0.68042  0.74788  0.72231
            0.67566  0.64506  0.61039  0.58690  0.00000  0.78711  1.33167
            1.30413
DR1785      1.07770  1.11173  0.76533  0.73741  0.87606  0.79249  0.82350
            0.81382  0.78243  0.86137  0.77900  0.78711  0.00000  1.38140
            1.35782
BH1070      1.27484  1.27669  1.39973  1.31354  1.20827  1.25197  1.14525
            1.21890  1.26195  1.32842  1.25862  1.33167  1.38140  0.00000
            0.47762
BS_ycsA     1.24955  1.27831  1.33637  1.34130  1.20492  1.28826  1.23436
            1.28357  1.27763  1.34131  1.26453  1.30413  1.35782  0.47762
            0.00000

Average distance (over all possible pairs of sequences):  0.92297


RATE HETEROGENEITY

Model of rate heterogeneity: uniform rate


TREE SEARCH

2 tree topologies were specified by the user.


MAXIMUM LIKELIHOOD BRANCH LENGTHS OF USER DEFINED TREE # 1 (NO CLOCK)

Branch lengths are computed using the selected model of
substitution and rate heterogeneity.


          :-------7 TM0556
      :--16
      :   :------5 aq_244
 :---27
 :    :        :----------------2 CAC0972
 :    :     :-17
 :    :     :  :------6 CAC3171
 :    :  :-24
 :    :  :  :              :------------------14 BH1070
 :    :  :  :           :-18
 :    :  :  :           :  :------8 BH3057
 :    :  :  :       :--21
 :    :  :  :       :   :     :------9 BS_leuB
 :    :  :  :       :   :  :-19
 :    :  :  :       :   :  :  :--------------------15 BS_ycsA
 :    :  :  :       :   :-20
 :    :  :  :       :      :----------10 SA1863
 :    :  :  :    :-22
 :    :  :  :    :  :-------11 lin2095
 :    :  :  :---23
 :    :  :       :---------12 L0074
 :    :-26
 :       :        :---3 alr1313
 :       :-------25
 :                :---4 slr1517
 :
 :---------13 DR1785
 :
 :-------------1 DR1674
 

         branch  length     S.E.   branch  length     S.E.
DR1674        1  0.67590  0.06485      16  0.07289  0.02559
CAC0972       2  0.79415  0.06935      17  0.04132  0.02491
alr1313       3  0.12609  0.02364      18  0.00001  0.00124
slr1517       4  0.12890  0.02391      19  0.00001  0.00105
aq_244        5  0.30805  0.03764      20  0.01664  0.01722
CAC3171       6  0.28709  0.03733      21  0.05836  0.02261
TM0556        7  0.34353  0.03987      22  0.04373  0.02328
BH3057        8  0.28292  0.03464      23  0.13614  0.02971
BS_leuB       9  0.30998  0.03638      24  0.00703  0.01368
SA1863       10  0.49161  0.04844      25  0.32609  0.03879
lin2095      11  0.33950  0.03880      26  0.01441  0.01353
L0074        12  0.43371  0.04650      27  0.14075  0.03818
DR1785       13  0.45333  0.05036
BH1070       14  0.94144  0.07702     10 iterations until convergence
BS_ycsA      15  1.00549  0.08764     log L: -9362.05

WARNING --- at least one branch length is close to an internal boundary!


Unrooted user defined tree with maximum likelihood branch lengths
(in CLUSTAL W notation):

(DR1674:0.67590,((TM0556:0.34353,aq_244:0.30805)93:0.07289,(((CAC0972:0.79415,
CAC3171:0.28709)100:0.04132,((((BH1070:0.94144,BH3057:0.28292)100:0.00001,
((BS_leuB:0.30998,BS_ycsA:1.00549)100:0.00001,SA1863:0.49161)59:0.01664)
77:0.05836,lin2095:0.33950)100:0.04373,L0074:0.43371)100:0.13614)
100:0.00703,(alr1313:0.12609,slr1517:0.12890)100:0.32609)60:0.01441)
100:0.14075,DR1785:0.45333);


MAXIMUM LIKELIHOOD BRANCH LENGTHS OF USER DEFINED TREE # 2 (NO CLOCK)

Branch lengths are computed using the selected model of
substitution and rate heterogeneity.


                      :-----14 BH1070
         :-----------16
         :            :------15 BS_ycsA
 :------24
 :       :               :---3 alr1313
 :       :      :-------17
 :       :      :        :---4 slr1517
 :       :      :
 :              :    :------5 aq_244
 :              :---18
 :              :    :------6 CAC3171
 :        -----23
 :              :         :----8 BH3057
 :              :    :---19
 :              :    :    :-----9 BS_leuB
 :              :---22
 :              :    :        :--------10 SA1863
 :              :    :     :-20
 :              :    :     :  :-----11 lin2095
 :              :    :----21
 :              :          :-------12 L0074
 :              :
 :              :--------7 TM0556
 :              :
 :              :------------13 DR1785
 :
 :--------2 CAC0972
 :
 :-------1 DR1674
 

         branch  length     S.E.   branch  length     S.E.
DR1674        1  0.34619  0.04757      16  0.56743  0.06543
CAC0972       2  0.41135  0.04979      17  0.32569  0.03860
alr1313       3  0.13261  0.02396      18  0.11831  0.02739
slr1517       4  0.12204  0.02343      19  0.12635  0.02856
aq_244        5  0.28290  0.03554      20  0.04047  0.02393
CAC3171       6  0.26854  0.03470      21  0.17281  0.03231
TM0556        7  0.37898  0.04121      22  0.11508  0.02737
BH3057        8  0.20159  0.03033      23  0.24556  0.04557
BS_leuB       9  0.25182  0.03305      24  0.26750  0.04861
SA1863       10  0.37236  0.04231
lin2095      11  0.25633  0.03535
L0074        12  0.34857  0.04195
DR1785       13  0.58497  0.05372
BH1070       14  0.21295  0.03777     8 iterations until convergence
BS_ycsA      15  0.26829  0.04065     log L: -8897.41


Unrooted user defined tree with maximum likelihood branch lengths
(in CLUSTAL W notation):

(DR1674:0.34619,((BH1070:0.21295,BS_ycsA:0.26829)87:0.56743,((alr1313:0.13261,
slr1517:0.12204)78:0.32569,(aq_244:0.28290,CAC3171:0.26854)62:0.11831,
((BH3057:0.20159,BS_leuB:0.25182)96:0.12635,((SA1863:0.37236,lin2095:0.25633)
60:0.04047,L0074:0.34857)94:0.17281)54:0.11508,TM0556:0.37898,DR1785:0.58497)
76:0.24556)98:0.26750,CAC0972:0.41135);


COMPARISON OF USER TREES (NO CLOCK)

Tree   log L   difference    S.E.      p-1sKH     p-SH       c-ELW      2sKH
-------------------------------------------------------------------------------
 1   -9362.05   464.64       42.54    0.0000 -   0.0000 -   0.0000 -       -
 2   -8897.41     0.00  <---- best    1.0000 +   1.0000 +   1.0000 +    best

The columns show the results and p-values of the following tests:
1sKH - one sided KH test based on pairwise SH tests (Shimodaira-Hasegawa
       2000, Goldman et al., 2001, Kishino-Hasegawa 1989)
SH   - Shimodaira-Hasegawa test (2000)
ELW  - Expected Likelihood Weight (Strimmer-Rambaut 2002)
2sKH - two sided Kishino-Hasegawa test (1989)

Plus signs denote the confidence sets. Minus signs denote significant
exclusion. All tests used 5% significance level. 1sKH, SH, and ELW
performed 1000 resamplings using the RELL method.


TIME STAMP

Date and time: Tue Sep  4 19:32:30 2007
Runtime (excl. input) : 2 seconds (= 0.0 minutes = 0.0 hours)
Runtime (incl. input) : 2 seconds (= 0.0 minutes = 0.0 hours)
