# Supplementary material for: Horizontal Gene Transfers in prokaryotes show differential preferences for metabolic and translational genes
Source: BMC Evol Biol. 2009 Jan 10;9:9. doi: 10.1186/1471-2148-9-9 (PMC2651853; doi:10.1186/1471-2148-9-9)
Supplement: Additional file 6 — Likelihood based tree comparisons. All likelihood based tree comparison outputs are provided. [file 1471-2148-9-9-S6.zip › puzzle/COG0482_aq_1224_CAC2233]

TREE-PUZZLE 5.1.pl25

Input file name: /scratch/local/kanhere/COG0482_Bacteria_Gramplus_comb.infile
User tree file name: /scratch/local/kanhere/COG0482_Bacteria_Gramplus_comb.tmp_tree
Type of analysis: user tree evaluation
Parameter estimation: approximate (faster)
Parameter estimation uses: neighbor-joining tree (for substitution process and rate variation)

Standard errors (S.E.) are obtained by the curvature method.
The upper and lower bounds of an approximate 95% confidence interval
for parameter or branch length x are x-1.96*S.E. and x+1.96*S.E.


SEQUENCE ALIGNMENT

Input data: 22 sequences with 452 amino acid sites
Number of constant sites: 1 (= 0.2% of all sites)
Number of site patterns: 434
Number of constant site patterns: 1 (= 0.2% of all site patterns)


SUBSTITUTION PROCESS

Model of substitution: VT (Mueller-Vingron 2000)
Amino acid frequencies (user specified):

 pi(A) =   7.8%
 pi(R) =   5.3%
 pi(N) =   4.4%
 pi(D) =   5.3%
 pi(C) =   1.6%
 pi(Q) =   3.7%
 pi(E) =   6.3%
 pi(G) =   7.2%
 pi(H) =   2.4%
 pi(I) =   6.1%
 pi(L) =   9.1%
 pi(K) =   6.0%
 pi(M) =   2.3%
 pi(F) =   4.2%
 pi(P) =   4.6%
 pi(S) =   6.4%
 pi(T) =   5.7%
 pi(W) =   1.3%
 pi(Y) =   3.4%
 pi(V) =   7.1%


AMBIGUOUS CHARACTERS IN THE SEQUENCE (SEQUENCES IN INPUT ORDER)

               gaps  wildcards        sum   % sequence
 FN0563         119          0        119       26.33%   
 aq_898         201          0        201       44.47%   
 all1359        100          0        100       22.12%   
 sll0844         94          0         94       20.80%   
 DR1759          39          0         39        8.63%   
 FN0765          90          0         90       19.91%   
 FN1920         109          0        109       24.12%   
 CAC2233         97          0         97       21.46%   
 aq_1224         96          0         96       21.24%   
 SA1449          80          0         80       17.70%   
 lin1547         81          0         81       17.92%   
 BS_yrrA        140          0        140       30.97%   
 BH1261          81          0         81       17.92%   
 SP0118          79          0         79       17.48%   
 SPy2188         79          0         79       17.48%   
 L52034          68          0         68       15.04%   
 MG295           85          0         85       18.81%   
 MPN422          82          0         82       18.14%   
 MYPU_5580       81          0         81       17.92%   
 UU402           67          0         67       14.82%   
 TM0520          94          0         94       20.80%   
 aq_899         342          0        342       75.66%  !
 -------------------------------------------------------
 Sum           2304          0       2304       23.17%   


The table above shows the amount of gaps ('-') and other 'wildcard'
characters ('X', '?', etc.) and their percentage of the 452 columns
in the alignment.
Sequences with more than 50% ambiguous characters are marked with a '!' and 
should be checked, whether they have sufficient overlap to other sequences.
Sequences with 100% ambiguous characters do not hold any phylogenetic
information and had to be discarded from the analysis.


SEQUENCE COMPOSITION (SEQUENCES IN INPUT ORDER)

              5% chi-square test  p-value
 FN0563            failed           0.10%  
 aq_898            passed          15.13%  
 all1359           passed          63.60%  
 sll0844           failed           1.42%  
 DR1759            failed           0.22%  
 FN0765            failed           0.00%  
 FN1920            failed           0.00%  
 CAC2233           failed           0.00%  
 aq_1224           failed           0.08%  
 SA1449            failed           0.11%  
 lin1547           failed           1.63%  
 BS_yrrA           passed          22.28%  
 BH1261            passed          10.11%  
 SP0118            passed          10.92%  
 SPy2188           failed           1.77%  
 L52034            failed           0.42%  
 MG295             failed           0.00%  
 MPN422            failed           0.43%  
 MYPU_5580         failed           0.16%  
 UU402             failed           0.00%  
 TM0520            failed           0.00%  
 aq_899            passed          19.36%  

The chi-square tests compares the amino acid composition of each sequence
to the frequency distribution assumed in the maximum likelihood model.


IDENTICAL SEQUENCES

The sequences in each of the following groups are all identical. To speed
up computation please remove all but one of each group from the data set.

 All sequences are unique.


MAXIMUM LIKELIHOOD DISTANCES

Maximum likelihood distances are computed using the selected model of
substitution and rate heterogeneity.

  22
FN0563      0.00000  0.77155  2.65922  2.84126  2.74189  2.77254  2.45251
            2.88508  2.98612  2.76351  2.56917  2.98098  2.75599  2.62873
            2.54896  2.63122  3.13680  3.42384  2.88980  3.08825  2.75977
            3.83712
aq_898      0.77155  0.00000  2.50731  2.53779  2.56126  2.45017  2.19747
            2.50396  3.00631  2.45578  2.25766  2.61355  2.52115  2.42034
            2.35560  2.39382  3.11481  3.33399  2.39621  2.49104  2.48188
            4.13391
all1359     2.65922  2.50731  0.00000  0.34722  1.00882  1.12020  1.21435
            1.02844  1.05177  1.20041  1.11643  1.21808  1.12053  1.13174
            1.12905  1.13820  1.40304  1.45209  1.19159  1.23193  1.21643
            2.35331
sll0844     2.84126  2.53779  0.34722  0.00000  1.04588  1.14566  1.28133
            1.06163  1.06501  1.26281  1.19288  1.30619  1.16707  1.15050
            1.16866  1.14368  1.39216  1.39086  1.26615  1.28690  1.20421
            2.60024
DR1759      2.74189  2.56126  1.00882  1.04588  0.00000  1.27285  1.43278
            1.08052  1.17334  1.24579  1.20005  1.32653  1.18892  1.15696
            1.20729  1.25406  1.40758  1.40033  1.20099  1.34691  1.31708
            2.94109
FN0765      2.77254  2.45017  1.12020  1.14566  1.27285  0.00000  0.96917
            0.90466  1.01784  0.95522  0.90630  1.07313  1.04096  1.03403
            1.02281  1.04325  1.33994  1.35492  1.18197  1.19615  1.14030
            2.74932
FN1920      2.45251  2.19747  1.21435  1.28133  1.43278  0.96917  0.00000
            0.96545  1.11413  1.18478  1.13283  1.34512  1.18564  1.20460
            1.19674  1.19794  1.38637  1.49340  1.27915  1.25194  1.38263
            2.76994
CAC2233     2.88508  2.50396  1.02844  1.06163  1.08052  0.90466  0.96545
            0.00000  0.92778  1.03198  0.96749  1.07959  0.99412  0.99754
            1.01192  1.03916  1.33580  1.45662  1.14675  1.16814  1.09172
            3.06548
aq_1224     2.98612  3.00631  1.05177  1.06501  1.17334  1.01784  1.11413
            0.92778  0.00000  1.08970  1.01466  1.15999  1.02708  1.07971
            1.03347  1.04401  1.27983  1.35283  1.24176  1.24143  1.16671
            2.72052
SA1449      2.76351  2.45578  1.20041  1.26281  1.24579  0.95522  1.18478
            1.03198  1.08970  0.00000  0.25558  0.39768  0.36238  0.35237
            0.36728  0.36826  1.09785  1.14167  0.78165  0.84036  1.24485
            2.51115
lin1547     2.56917  2.25766  1.11643  1.19288  1.20005  0.90630  1.13283
            0.96749  1.01466  0.25558  0.00000  0.34435  0.34048  0.37130
            0.35148  0.38142  1.10807  1.11056  0.78573  0.84698  1.26886
            2.43209
BS_yrrA     2.98098  2.61355  1.21808  1.30619  1.32653  1.07313  1.34512
            1.07959  1.15999  0.39768  0.34435  0.00000  0.43007  0.45204
            0.47337  0.47727  1.21255  1.24484  0.84656  0.88931  1.28064
            2.88904
BH1261      2.75599  2.52115  1.12053  1.16707  1.18892  1.04096  1.18564
            0.99412  1.02708  0.36238  0.34048  0.43007  0.00000  0.38130
            0.39700  0.40486  1.10652  1.10360  0.82025  0.86682  1.26799
            2.32590
SP0118      2.62873  2.42034  1.13174  1.15050  1.15696  1.03403  1.20460
            0.99754  1.07971  0.35237  0.37130  0.45204  0.38130  0.00000
            0.12486  0.20763  1.09058  1.03461  0.75861  0.76490  1.32021
            2.49375
SPy2188     2.54896  2.35560  1.12905  1.16866  1.20729  1.02281  1.19674
            1.01192  1.03347  0.36728  0.35148  0.47337  0.39700  0.12486
            0.00000  0.20826  1.10986  1.07049  0.79689  0.75763  1.34681
            2.47635
L52034      2.63122  2.39382  1.13820  1.14368  1.25406  1.04325  1.19794
            1.03916  1.04401  0.36826  0.38142  0.47727  0.40486  0.20763
            0.20826  0.00000  1.10353  1.03701  0.76431  0.80811  1.28117
            2.46706
MG295       3.13680  3.11481  1.40304  1.39216  1.40758  1.33994  1.38637
            1.33580  1.27983  1.09785  1.10807  1.21255  1.10652  1.09058
            1.10986  1.10353  0.00000  0.49254  1.02005  0.99467  1.38090
            3.08380
MPN422      3.42384  3.33399  1.45209  1.39086  1.40033  1.35492  1.49340
            1.45662  1.35283  1.14167  1.11056  1.24484  1.10360  1.03461
            1.07049  1.03701  0.49254  0.00000  1.06502  1.02895  1.52313
            3.07085
MYPU_5580   2.88980  2.39621  1.19159  1.26615  1.20099  1.18197  1.27915
            1.14675  1.24176  0.78165  0.78573  0.84656  0.82025  0.75861
            0.79689  0.76431  1.02005  1.06502  0.00000  0.71332  1.35627
            2.45790
UU402       3.08825  2.49104  1.23193  1.28690  1.34691  1.19615  1.25194
            1.16814  1.24143  0.84036  0.84698  0.88931  0.86682  0.76490
            0.75763  0.80811  0.99467  1.02895  0.71332  0.00000  1.40590
            2.90176
TM0520      2.75977  2.48188  1.21643  1.20421  1.31708  1.14030  1.38263
            1.09172  1.16671  1.24485  1.26886  1.28064  1.26799  1.32021
            1.34681  1.28117  1.38090  1.52313  1.35627  1.40590  0.00000
            3.09809
aq_899      3.83712  4.13391  2.35331  2.60024  2.94109  2.74932  2.76994
            3.06548  2.72052  2.51115  2.43209  2.88904  2.32590  2.49375
            2.47635  2.46706  3.08380  3.07085  2.45790  2.90176  3.09809
            0.00000

Average distance (over all possible pairs of sequences):  1.46819


RATE HETEROGENEITY

Model of rate heterogeneity: uniform rate


TREE SEARCH

2 tree topologies were specified by the user.


MAXIMUM LIKELIHOOD BRANCH LENGTHS OF USER DEFINED TREE # 1 (NO CLOCK)

Branch lengths are computed using the selected model of
substitution and rate heterogeneity.


                   :----------------1 FN0563
               :--23
               :   :---6 FN0765
               :   :
               :   :----7 FN1920
          :---36
          :    :         :-3 all1359
          :    :   :----24
          :    :   :     :--4 sll0844
          :    :--28
          :    :   :        :----9 aq_1224
          :    :   :     :-25
          :    :   :     :  :---------------2 aq_898
          :    :   :     :  :
          :    :   :     :  :----------------22 aq_899
          :    :   :  :-26
          :    :   :  :  :-----21 TM0520
          :    :   :-27
          :    :      :-----5 DR1759
          :    :
          :    :             :-14 SP0118
          :    :          :-29
          :    :          :  :-15 SPy2188
          :    :       :-30
          :    :       :  :-16 L52034
          :    :  :---34
          :    :  :    :        :--13 BH1261
          :    :  :    :     :-31
          :    :  :    :     :  :--12 BS_yrrA
          :    :  :    :  :-32
          :    :  :    :  :  :-10 SA1449
          :    :  :    :-33
          :    :  :       :-11 lin1547
          :    :-35
          :       :----8 CAC2233
       :-37
       :  :---19 MYPU_5580
 :----38
 :     :---20 UU402
 :
 :--18 MPN422
 :
 :--17 MG295
 

         branch  length     S.E.   branch  length     S.E.
FN0563        1  2.38739  0.22617      23  0.23882  0.04681
aq_898        2  2.25618  0.24609      24  0.49397  0.05642
all1359       3  0.14612  0.03022      25  0.00001  0.00056
sll0844       4  0.21187  0.03271      26  0.11269  0.04056
DR1759        5  0.73772  0.06684      27  0.00001  0.00235
FN0765        6  0.42503  0.05233      28  0.24859  0.04536
FN1920        7  0.61567  0.06291      29  0.04567  0.01468
CAC2233       8  0.54392  0.05525      30  0.13322  0.02522
aq_1224       9  0.52011  0.05823      31  0.03994  0.01546
SA1449       10  0.15452  0.02370      32  0.01901  0.01105
lin1547      11  0.12543  0.02149      33  0.05861  0.02077
BS_yrrA      12  0.20791  0.03036      34  0.38805  0.04727
BH1261       13  0.22878  0.02930      35  0.00001  0.00075
SP0118       14  0.06675  0.01527      36  0.34504  0.04953
SPy2188      15  0.05997  0.01475      37  0.13258  0.03629
L52034       16  0.13046  0.02195      38  0.52965  0.05794
MG295        17  0.22082  0.03701
MPN422       18  0.28638  0.03911
MYPU_5580    19  0.33130  0.04363
UU402        20  0.33301  0.04422
TM0520       21  0.72799  0.07057     10 iterations until convergence
aq_899       22  2.35245  0.37686     log L: -13689.73

WARNING --- at least one branch length is close to an internal boundary!


Unrooted user defined tree with maximum likelihood branch lengths
(in CLUSTAL W notation):

(MG295:0.22082,((((FN0563:2.38739,FN0765:0.42503,FN1920:0.61567)99:0.23882,
((all1359:0.14612,sll0844:0.21187)100:0.49397,(((aq_1224:0.52011,
aq_898:2.25618,aq_899:2.35245)97:0.00001,TM0520:0.72799)95:0.11269,
DR1759:0.73772)91:0.00001)90:0.24859,((((SP0118:0.06675,SPy2188:0.05997)
100:0.04567,L52034:0.13046)99:0.13322,(((BH1261:0.22878,BS_yrrA:0.20791)
61:0.03994,SA1449:0.15452)58:0.01901,lin1547:0.12543)72:0.05861)64:0.38805,
CAC2233:0.54392)62:0.00001)86:0.34504,MYPU_5580:0.33130)88:0.13258,
UU402:0.33301)97:0.52965,MPN422:0.28638);


MAXIMUM LIKELIHOOD BRANCH LENGTHS OF USER DEFINED TREE # 2 (NO CLOCK)

Branch lengths are computed using the selected model of
substitution and rate heterogeneity.


                                 :-14 SP0118
                              :-23
                              :  :-15 SPy2188
                           :-24
                           :  :-16 L52034
                       :--27
                       :   :     :-10 SA1449
                       :   :  :-25
                       :   :  :  :-11 lin1547
                       :   :  :  :
                       :   :  :  :--12 BS_yrrA
                       :   :-26
                       :      :--13 BH1261
                  :---31
                  :    :        :--17 MG295
                  :    :  :----28
                  :    :  :     :--18 MPN422
                  :    :-30
                  :       :  :---19 MYPU_5580
                  :       :-29
                  :          :---20 UU402
                  :
                  :         :-3 all1359
                  :    :---32
                  :    :    :--4 sll0844
                  :---33
                  :    :-----5 DR1759
                  :
                  :----6 FN0765
                  :
                  :-----7 FN1920
 :---------------34
 :                :----8 CAC2233
 :                :
 :                :----9 aq_1224
 :                :
 :                :------21 TM0520
 :                :
 :                :----------------22 aq_899
 :
 :---2 aq_898
 :
 :---1 FN0563
 

         branch  length     S.E.   branch  length     S.E.
FN0563        1  0.40259  0.07370      23  0.04427  0.01455
aq_898        2  0.38569  0.07250      24  0.10444  0.02260
all1359       3  0.14722  0.03042      25  0.06770  0.01961
sll0844       4  0.21070  0.03275      26  0.06312  0.01978
DR1759        5  0.62090  0.06263      27  0.20015  0.03693
FN0765        6  0.57572  0.05633      28  0.52765  0.05775
FN1920        7  0.70625  0.06394      29  0.11536  0.03382
CAC2233       8  0.47934  0.04993      30  0.14229  0.03730
aq_1224       9  0.57814  0.05654      31  0.42128  0.05129
SA1449       10  0.15150  0.02334      32  0.37749  0.05237
lin1547      11  0.13666  0.02211      33  0.31387  0.05037
BS_yrrA      12  0.24326  0.03239      34  2.18288  0.22175
BH1261       13  0.21703  0.02852
SP0118       14  0.06404  0.01494
SPy2188      15  0.06287  0.01494
L52034       16  0.12900  0.02170
MG295        17  0.24175  0.03797
MPN422       18  0.26979  0.03870
MYPU_5580    19  0.37121  0.04407
UU402        20  0.37633  0.04433
TM0520       21  0.84810  0.07293     19 iterations until convergence
aq_899       22  2.43840  0.38939     log L: -13421.44


Unrooted user defined tree with maximum likelihood branch lengths
(in CLUSTAL W notation):

(FN0563:0.40259,(((((SP0118:0.06404,SPy2188:0.06287)100:0.04427,L52034:0.12900)
99:0.10444,((SA1449:0.15150,lin1547:0.13666,BS_yrrA:0.24326)55:0.06770,
BH1261:0.21703)83:0.06312)95:0.20015,((MG295:0.24175,MPN422:0.26979)
93:0.52765,(MYPU_5580:0.37121,UU402:0.37633)83:0.11536)87:0.14229)
86:0.42128,((all1359:0.14722,sll0844:0.21070)72:0.37749,DR1759:0.62090)
65:0.31387,FN0765:0.57572,FN1920:0.70625,CAC2233:0.47934,aq_1224:0.57814,
TM0520:0.84810,aq_899:2.43840)62:2.18288,aq_898:0.38569);


COMPARISON OF USER TREES (NO CLOCK)

Tree   log L   difference    S.E.      p-1sKH     p-SH       c-ELW      2sKH
-------------------------------------------------------------------------------
 1  -13689.73   268.29       36.95    0.0000 -   0.0000 -   0.0000 -       -
 2  -13421.44     0.00  <---- best    1.0000 +   1.0000 +   1.0000 +    best

The columns show the results and p-values of the following tests:
1sKH - one sided KH test based on pairwise SH tests (Shimodaira-Hasegawa
       2000, Goldman et al., 2001, Kishino-Hasegawa 1989)
SH   - Shimodaira-Hasegawa test (2000)
ELW  - Expected Likelihood Weight (Strimmer-Rambaut 2002)
2sKH - two sided Kishino-Hasegawa test (1989)

Plus signs denote the confidence sets. Minus signs denote significant
exclusion. All tests used 5% significance level. 1sKH, SH, and ELW
performed 1000 resamplings using the RELL method.


TIME STAMP

Date and time: Tue Sep  4 21:20:15 2007
Runtime (excl. input) : 3 seconds (= 0.1 minutes = 0.0 hours)
Runtime (incl. input) : 3 seconds (= 0.1 minutes = 0.0 hours)
