# Supplementary material for: Horizontal Gene Transfers in prokaryotes show differential preferences for metabolic and translational genes
Source: BMC Evol Biol. 2009 Jan 10;9:9. doi: 10.1186/1471-2148-9-9 (PMC2651853; doi:10.1186/1471-2148-9-9)
Supplement: Additional file 6 — Likelihood based tree comparisons. All likelihood based tree comparison outputs are provided. [file 1471-2148-9-9-S6.zip › puzzle/COG0522_TM1473_CAC3105]

TREE-PUZZLE 5.1.pl25

Input file name: /scratch/local/kanhere/COG0522_Bacteria_Gramplus_comb.infile
User tree file name: /scratch/local/kanhere/COG0522_Bacteria_Gramplus_comb.tmp_tree
Type of analysis: user tree evaluation
Parameter estimation: approximate (faster)
Parameter estimation uses: neighbor-joining tree (for substitution process and rate variation)

Standard errors (S.E.) are obtained by the curvature method.
The upper and lower bounds of an approximate 95% confidence interval
for parameter or branch length x are x-1.96*S.E. and x+1.96*S.E.


SEQUENCE ALIGNMENT

Input data: 20 sequences with 220 amino acid sites
Number of constant sites: 19 (= 8.6% of all sites)
Number of site patterns: 212
Number of constant site patterns: 11 (= 5.2% of all site patterns)


SUBSTITUTION PROCESS

Model of substitution: VT (Mueller-Vingron 2000)
Amino acid frequencies (user specified):

 pi(A) =   7.8%
 pi(R) =   5.3%
 pi(N) =   4.4%
 pi(D) =   5.3%
 pi(C) =   1.6%
 pi(Q) =   3.7%
 pi(E) =   6.3%
 pi(G) =   7.2%
 pi(H) =   2.4%
 pi(I) =   6.1%
 pi(L) =   9.1%
 pi(K) =   6.0%
 pi(M) =   2.3%
 pi(F) =   4.2%
 pi(P) =   4.6%
 pi(S) =   6.4%
 pi(T) =   5.7%
 pi(W) =   1.3%
 pi(Y) =   3.4%
 pi(V) =   7.1%


AMBIGUOUS CHARACTERS IN THE SEQUENCE (SEQUENCES IN INPUT ORDER)

               gaps  wildcards        sum   % sequence
 BH3209          20          0         20        9.09%   
 BS_rpsD         20          0         20        9.09%   
 lin1638         20          0         20        9.09%   
 SAS052          20          0         20        9.09%   
 SP0085          17          0         17        7.73%   
 SPy2178         17          0         17        7.73%   
 L0381           17          0         17        7.73%   
 alr2737         18          0         18        8.18%   
 slr0469         18          0         18        8.18%   
 FN1284          25          0         25       11.36%   
 TM1473          11          0         11        5.00%   
 CAC3105         14          0         14        6.36%   
 CAC1478         28          0         28       12.73%   
 CAC1594         24          0         24       10.91%   
 aq_072           9          0          9        4.09%   
 DR2127          15          0         15        6.82%   
 MG311           15          0         15        6.82%   
 MPN446          15          0         15        6.82%   
 UU498           18          0         18        8.18%   
 MYPU_7160       21          0         21        9.55%   
 -------------------------------------------------------
 Sum            362          0        362        8.23%   


The table above shows the amount of gaps ('-') and other 'wildcard'
characters ('X', '?', etc.) and their percentage of the 220 columns
in the alignment.
Sequences with more than 50% ambiguous characters are marked with a '!' and 
should be checked, whether they have sufficient overlap to other sequences.
Sequences with 100% ambiguous characters do not hold any phylogenetic
information and had to be discarded from the analysis.


SEQUENCE COMPOSITION (SEQUENCES IN INPUT ORDER)

              5% chi-square test  p-value
 BH3209            passed          17.31%  
 BS_rpsD           passed          18.35%  
 lin1638           passed          28.54%  
 SAS052            passed          19.79%  
 SP0085            passed          18.09%  
 SPy2178           passed          22.25%  
 L0381             passed          37.60%  
 alr2737           failed           0.01%  
 slr0469           failed           1.49%  
 FN1284            passed          17.18%  
 TM1473            failed           0.79%  
 CAC3105           failed           3.73%  
 CAC1478           passed           7.37%  
 CAC1594           failed           4.22%  
 aq_072            failed           0.25%  
 DR2127            failed           0.20%  
 MG311             failed           1.37%  
 MPN446            passed           5.06%  
 UU498             failed           0.76%  
 MYPU_7160         failed           0.02%  

The chi-square tests compares the amino acid composition of each sequence
to the frequency distribution assumed in the maximum likelihood model.


IDENTICAL SEQUENCES

The sequences in each of the following groups are all identical. To speed
up computation please remove all but one of each group from the data set.

 All sequences are unique.


MAXIMUM LIKELIHOOD DISTANCES

Maximum likelihood distances are computed using the selected model of
substitution and rate heterogeneity.

  20
BH3209      0.00000  0.19139  0.26228  0.28971  0.42007  0.43866  0.45662
            0.92764  0.94456  0.90752  0.80920  0.88757  0.87373  0.99649
            0.80831  0.74209  0.84220  0.82672  0.80750  0.75898
BS_rpsD     0.19139  0.00000  0.24629  0.22260  0.39919  0.40779  0.43861
            0.99000  0.98105  0.92366  0.80560  0.89253  0.90648  1.00789
            0.76020  0.72695  0.93067  0.88731  0.84341  0.72774
lin1638     0.26228  0.24629  0.00000  0.30034  0.40452  0.39712  0.42718
            0.91718  0.90028  0.98741  0.93210  0.95282  0.83548  0.94323
            0.80570  0.76977  0.96989  0.92832  0.83424  0.71544
SAS052      0.28971  0.22260  0.30034  0.00000  0.47502  0.47499  0.47017
            1.03825  1.02668  0.91100  0.89225  0.96912  0.93797  1.01312
            0.81324  0.67434  0.96656  0.91271  0.82061  0.71134
SP0085      0.42007  0.39919  0.40452  0.47502  0.00000  0.04103  0.16666
            1.03027  1.08306  0.88666  0.97179  0.88896  0.88451  0.97178
            0.79002  0.75859  0.96827  0.92023  0.83124  0.66842
SPy2178     0.43866  0.40779  0.39712  0.47499  0.04103  0.00000  0.13181
            1.03467  1.09524  0.91679  0.99045  0.93196  0.89046  0.95015
            0.76095  0.76334  0.96665  0.92216  0.83087  0.68564
L0381       0.45662  0.43861  0.42718  0.47017  0.16666  0.13181  0.00000
            1.06101  1.10458  0.94739  0.95661  0.94284  0.96983  0.96588
            0.77810  0.74868  1.00558  0.95968  0.83256  0.68262
alr2737     0.92764  0.99000  0.91718  1.03825  1.03027  1.03467  1.06101
            0.00000  0.20862  1.01032  1.14017  1.11937  1.16356  1.08900
            0.98574  0.97331  1.29914  1.32115  1.14475  1.23158
slr0469     0.94456  0.98105  0.90028  1.02668  1.08306  1.09524  1.10458
            0.20862  0.00000  0.94203  1.09690  1.06133  1.07267  0.98468
            1.00850  0.95157  1.29907  1.32871  1.38264  1.23827
FN1284      0.90752  0.92366  0.98741  0.91100  0.88666  0.91679  0.94739
            1.01032  0.94203  0.00000  0.94947  0.88238  1.00080  0.96530
            0.87119  0.85987  1.28945  1.26246  1.13090  1.08796
TM1473      0.80920  0.80560  0.93210  0.89225  0.97179  0.99045  0.95661
            1.14017  1.09690  0.94947  0.00000  0.61856  1.01486  0.96931
            0.73941  0.79929  1.15521  1.09693  1.08639  1.05129
CAC3105     0.88757  0.89253  0.95282  0.96912  0.88896  0.93196  0.94284
            1.11937  1.06133  0.88238  0.61856  0.00000  1.00148  0.86833
            0.87736  0.91720  1.23895  1.20308  1.16159  1.01376
CAC1478     0.87373  0.90648  0.83548  0.93797  0.88451  0.89046  0.96983
            1.16356  1.07267  1.00080  1.01486  1.00148  0.00000  0.59851
            0.77139  0.96074  1.14080  1.12337  1.10820  1.04988
CAC1594     0.99649  1.00789  0.94323  1.01312  0.97178  0.95015  0.96588
            1.08900  0.98468  0.96530  0.96931  0.86833  0.59851  0.00000
            0.82970  0.97845  1.18574  1.21869  1.06411  0.93391
aq_072      0.80831  0.76020  0.80570  0.81324  0.79002  0.76095  0.77810
            0.98574  1.00850  0.87119  0.73941  0.87736  0.77139  0.82970
            0.00000  0.72228  1.15739  1.12110  0.96640  0.88766
DR2127      0.74209  0.72695  0.76977  0.67434  0.75859  0.76334  0.74868
            0.97331  0.95157  0.85987  0.79929  0.91720  0.96074  0.97845
            0.72228  0.00000  1.08976  1.04000  0.90722  0.76408
MG311       0.84220  0.93067  0.96989  0.96656  0.96827  0.96665  1.00558
            1.29914  1.29907  1.28945  1.15521  1.23895  1.14080  1.18574
            1.15739  1.08976  0.00000  0.12929  0.61724  0.86917
MPN446      0.82672  0.88731  0.92832  0.91271  0.92023  0.92216  0.95968
            1.32115  1.32871  1.26246  1.09693  1.20308  1.12337  1.21869
            1.12110  1.04000  0.12929  0.00000  0.60757  0.86831
UU498       0.80750  0.84341  0.83424  0.82061  0.83124  0.83087  0.83256
            1.14475  1.38264  1.13090  1.08639  1.16159  1.10820  1.06411
            0.96640  0.90722  0.61724  0.60757  0.00000  0.68098
MYPU_7160   0.75898  0.72774  0.71544  0.71134  0.66842  0.68564  0.68262
            1.23158  1.23827  1.08796  1.05129  1.01376  1.04988  0.93391
            0.88766  0.76408  0.86917  0.86831  0.68098  0.00000

Average distance (over all possible pairs of sequences):  0.87191


RATE HETEROGENEITY

Model of rate heterogeneity: uniform rate


TREE SEARCH

2 tree topologies were specified by the user.


MAXIMUM LIKELIHOOD BRANCH LENGTHS OF USER DEFINED TREE # 1 (NO CLOCK)

Branch lengths are computed using the selected model of
substitution and rate heterogeneity.


                                              :---8 alr2737
                               :-------------21
                               :              :--9 slr0469
                            :-24
                            :  :       :---------11 TM1473
                            :  :  :---22
                            :  :  :    :------15 aq_072
                            :  :-23
                            :     :--------16 DR2127
                         :-33
                         :  :         :---------13 CAC1478
                         :  :  :-----25
                         :  :  :      :--------14 CAC1594
                         :  :  :      :
                         :  :  :      :----------12 CAC3105
                         :  :-32
                         :     :                :---1 BH3209
                         :     :             :-26
                         :     :             :  :--2 BS_rpsD
                         :     :          :-27
                         :     :          :  :----4 SAS052
                         :     :      :--28
                         :     :      :   :----3 lin1638
                         :     :-----31
                         :            :         :-5 SP0085
                         :            :     :--29
                         :            :     :   :-6 SPy2178
                         :            :----30
                         :                  :--7 L0381
                  :-----34
                  :      :------------10 FN1284
           :-----35
           :      :-------20 MYPU_7160
 :--------36
 :         :-----19 UU498
 :
 :--18 MPN446
 :
 :--17 MG311
 

         branch  length     S.E.   branch  length     S.E.
BH3209        1  0.12691  0.02805      21  0.65942  0.08029
BS_rpsD       2  0.06964  0.02165      22  0.10655  0.03498
lin1638       3  0.15573  0.03264      23  0.04784  0.03066
SAS052        4  0.16104  0.03242      24  0.03584  0.02726
SP0085        5  0.04102  0.01455      25  0.22169  0.04895
SPy2178       6  0.00001  0.00363      26  0.02976  0.01719
L0381         7  0.07154  0.02206      27  0.02991  0.01851
alr2737       8  0.13534  0.03188      28  0.07904  0.02992
slr0469       9  0.07464  0.02791      29  0.06186  0.02104
FN1284       10  0.57798  0.07255      30  0.20340  0.04014
TM1473       11  0.42593  0.06029      31  0.25544  0.04695
CAC3105      12  0.47210  0.06407      32  0.00001  0.00161
CAC1478      13  0.44248  0.06367      33  0.04207  0.02921
CAC1594      14  0.39864  0.05984      34  0.21130  0.04949
aq_072       15  0.30537  0.05200      35  0.22810  0.05031
DR2127       16  0.36416  0.05431      36  0.36356  0.05601
MG311        17  0.07251  0.02273
MPN446       18  0.05819  0.02137
UU498        19  0.22104  0.04609     9 iterations until convergence
MYPU_7160    20  0.31169  0.05229     log L: -5809.78

WARNING --- at least one branch length is close to an internal boundary!


Unrooted user defined tree with maximum likelihood branch lengths
(in CLUSTAL W notation):

(MG311:0.07251,((((((alr2737:0.13534,slr0469:0.07464)100:0.65942,
((TM1473:0.42593,aq_072:0.30537)98:0.10655,DR2127:0.36416)90:0.04784)
86:0.03584,((CAC1478:0.44248,CAC1594:0.39864,CAC3105:0.47210)100:0.22169,
((((BH3209:0.12691,BS_rpsD:0.06964)73:0.02976,SAS052:0.16104)75:0.02991,
lin1638:0.15573)99:0.07904,((SP0085:0.04102,SPy2178:0.00001)100:0.06186,
L0381:0.07154)95:0.20340)88:0.25544)61:0.00001)52:0.04207,FN1284:0.57798)
67:0.21130,MYPU_7160:0.31169)70:0.22810,UU498:0.22104)100:0.36356,
MPN446:0.05819);


MAXIMUM LIKELIHOOD BRANCH LENGTHS OF USER DEFINED TREE # 2 (NO CLOCK)

Branch lengths are computed using the selected model of
substitution and rate heterogeneity.


                  :-5 SP0085
              :--21
              :   :-6 SPy2178
        :----22
        :     :--7 L0381
    :--32
    :   :                           :--17 MG311
    :   :                  :-------23
    :   :                  :        :--18 MPN446
    :   :           :-----24
    :   :           :      :-----19 UU498
    :   :     :----25
    :   :     :     :------20 MYPU_7160
    :   :----31
    :         :               :-------13 CAC1478
    :         :     :--------26
    :         :     :         :------14 CAC1594
    :         :     :
    :               :                  :---8 alr2737
    :               :     :-----------27
    :               :     :            :--9 slr0469
    :               :----28
    :               :     :---------10 FN1284
    :          ----30
    :               :      :-------11 TM1473
    :               :-----29
    :               :      :-------12 CAC3105
    :               :
    :               :--------15 aq_072
    :               :
    :               :---------16 DR2127
 :-33
 :  :----3 lin1638
 :
 :--2 BS_rpsD
 :
 :----4 SAS052
 :
 :---1 BH3209
 

         branch  length     S.E.   branch  length     S.E.
BH3209        1  0.13723  0.02915      21  0.06395  0.02098
BS_rpsD       2  0.07475  0.02237      22  0.20263  0.03999
lin1638       3  0.16196  0.03271      23  0.36237  0.05622
SAS052        4  0.17914  0.03378      24  0.24493  0.05186
SP0085        5  0.04102  0.01455      25  0.18570  0.04568
SPy2178       6  0.00001  0.00132      26  0.37089  0.06279
L0381         7  0.07034  0.02167      27  0.54997  0.07576
alr2737       8  0.15526  0.03317      28  0.18762  0.05209
slr0469       9  0.05462  0.02705      29  0.24068  0.05001
FN1284       10  0.42731  0.06634      30  0.17475  0.04521
TM1473       11  0.31128  0.05273      31  0.17435  0.04175
CAC3105      12  0.33297  0.05281      32  0.07148  0.02890
CAC1478      13  0.33278  0.05615      33  0.04079  0.02055
CAC1594      14  0.29643  0.05451
aq_072       15  0.40982  0.05752
DR2127       16  0.41901  0.05749
MG311        17  0.07367  0.02284
MPN446       18  0.05708  0.02128
UU498        19  0.22387  0.04673     11 iterations until convergence
MYPU_7160    20  0.28647  0.05061     log L: -5744.34

WARNING --- at least one branch length is close to an internal boundary!


Unrooted user defined tree with maximum likelihood branch lengths
(in CLUSTAL W notation):

(BH3209:0.13723,((((SP0085:0.04102,SPy2178:0.00001)100:0.06395,L0381:0.07034)
100:0.20263,((((MG311:0.07367,MPN446:0.05708)100:0.36237,UU498:0.22387)
100:0.24493,MYPU_7160:0.28647)97:0.18570,((CAC1478:0.33278,CAC1594:0.29643)
77:0.37089,((alr2737:0.15526,slr0469:0.05462)81:0.54997,FN1284:0.42731)
71:0.18762,(TM1473:0.31128,CAC3105:0.33297)66:0.24068,aq_072:0.40982,
DR2127:0.41901)90:0.17475)96:0.17435)96:0.07148,lin1638:0.16196)
57:0.04079,BS_rpsD:0.07475,SAS052:0.17914);


COMPARISON OF USER TREES (NO CLOCK)

Tree   log L   difference    S.E.      p-1sKH     p-SH       c-ELW      2sKH
-------------------------------------------------------------------------------
 1   -5809.78    65.45       22.67    0.0010 -   0.0030 -   0.0020 -       -
 2   -5744.34     0.00  <---- best    1.0000 +   1.0000 +   0.9980 +    best

The columns show the results and p-values of the following tests:
1sKH - one sided KH test based on pairwise SH tests (Shimodaira-Hasegawa
       2000, Goldman et al., 2001, Kishino-Hasegawa 1989)
SH   - Shimodaira-Hasegawa test (2000)
ELW  - Expected Likelihood Weight (Strimmer-Rambaut 2002)
2sKH - two sided Kishino-Hasegawa test (1989)

Plus signs denote the confidence sets. Minus signs denote significant
exclusion. All tests used 5% significance level. 1sKH, SH, and ELW
performed 1000 resamplings using the RELL method.


TIME STAMP

Date and time: Tue Sep  4 19:33:59 2007
Runtime (excl. input) : 1 seconds (= 0.0 minutes = 0.0 hours)
Runtime (incl. input) : 1 seconds (= 0.0 minutes = 0.0 hours)
