# Supplementary material for: Horizontal Gene Transfers in prokaryotes show differential preferences for metabolic and translational genes
Source: BMC Evol Biol. 2009 Jan 10;9:9. doi: 10.1186/1471-2148-9-9 (PMC2651853; doi:10.1186/1471-2148-9-9)
Supplement: Additional file 6 — Likelihood based tree comparisons. All likelihood based tree comparison outputs are provided. [file 1471-2148-9-9-S6.zip › puzzle/COG0536_aq_2069_CC0315]

TREE-PUZZLE 5.1.pl25

Input file name: /scratch/local/kanhere/COG0536_Bacteria_alpha_comb.infile
User tree file name: /scratch/local/kanhere/COG0536_Bacteria_alpha_comb.tmp_tree
Type of analysis: user tree evaluation
Parameter estimation: approximate (faster)
Parameter estimation uses: neighbor-joining tree (for substitution process and rate variation)

Standard errors (S.E.) are obtained by the curvature method.
The upper and lower bounds of an approximate 95% confidence interval
for parameter or branch length x are x-1.96*S.E. and x+1.96*S.E.


SEQUENCE ALIGNMENT

Input data: 13 sequences with 485 amino acid sites
Number of constant sites: 73 (= 15.1% of all sites)
Number of site patterns: 426
Number of constant site patterns: 16 (= 3.8% of all site patterns)


SUBSTITUTION PROCESS

Model of substitution: VT (Mueller-Vingron 2000)
Amino acid frequencies (user specified):

 pi(A) =   7.8%
 pi(R) =   5.3%
 pi(N) =   4.4%
 pi(D) =   5.3%
 pi(C) =   1.6%
 pi(Q) =   3.7%
 pi(E) =   6.3%
 pi(G) =   7.2%
 pi(H) =   2.4%
 pi(I) =   6.1%
 pi(L) =   9.1%
 pi(K) =   6.0%
 pi(M) =   2.3%
 pi(F) =   4.2%
 pi(P) =   4.6%
 pi(S) =   6.4%
 pi(T) =   5.7%
 pi(W) =   1.3%
 pi(Y) =   3.4%
 pi(V) =   7.1%


AMBIGUOUS CHARACTERS IN THE SEQUENCE (SEQUENCES IN INPUT ORDER)

               gaps  wildcards        sum   % sequence
 AGc5047        111          0        111       22.89%   
 SMc03775       109          0        109       22.47%   
 BMEI0206       117          0        117       24.12%   
 mll4013        142          0        142       29.28%   
 CC0315         131          0        131       27.01%   
 RC1307         123          0        123       25.36%   
 RP843          154          0        154       31.75%   
 TM0098          50          0         50       10.31%   
 aq_2069        142          0        142       29.28%   
 FN1918          57          0         57       11.75%   
 alr3739        143          0        143       29.48%   
 slr1090        117          0        117       24.12%   
 DR0084          47          0         47        9.69%   
 -------------------------------------------------------
 Sum           1443          0       1443       22.89%   


The table above shows the amount of gaps ('-') and other 'wildcard'
characters ('X', '?', etc.) and their percentage of the 485 columns
in the alignment.
Sequences with more than 50% ambiguous characters are marked with a '!' and 
should be checked, whether they have sufficient overlap to other sequences.
Sequences with 100% ambiguous characters do not hold any phylogenetic
information and had to be discarded from the analysis.


SEQUENCE COMPOSITION (SEQUENCES IN INPUT ORDER)

              5% chi-square test  p-value
 AGc5047           failed           0.24%  
 SMc03775          failed           0.05%  
 BMEI0206          failed           1.75%  
 mll4013           failed           0.04%  
 CC0315            failed           0.00%  
 RC1307            failed           2.63%  
 RP843             failed           0.02%  
 TM0098            failed           0.00%  
 aq_2069           failed           0.05%  
 FN1918            failed           0.00%  
 alr3739           failed           0.48%  
 slr1090           failed           0.38%  
 DR0084            failed           0.00%  

The chi-square tests compares the amino acid composition of each sequence
to the frequency distribution assumed in the maximum likelihood model.


IDENTICAL SEQUENCES

The sequences in each of the following groups are all identical. To speed
up computation please remove all but one of each group from the data set.

 All sequences are unique.


MAXIMUM LIKELIHOOD DISTANCES

Maximum likelihood distances are computed using the selected model of
substitution and rate heterogeneity.

  13
AGc5047     0.00000  0.19486  0.38180  0.31623  0.52816  0.77935  0.75800
            1.00383  0.91194  1.02257  0.82350  0.81293  1.07420
SMc03775    0.19486  0.00000  0.34481  0.28109  0.46543  0.80492  0.75142
            0.92899  0.81805  0.94441  0.78901  0.76940  1.00772
BMEI0206    0.38180  0.34481  0.00000  0.26947  0.44681  0.82233  0.74493
            0.94126  0.84745  0.95356  0.79955  0.77428  0.98607
mll4013     0.31623  0.28109  0.26947  0.00000  0.47026  0.73409  0.74441
            0.94621  0.87487  0.99702  0.81063  0.78037  0.97344
CC0315      0.52816  0.46543  0.44681  0.47026  0.00000  0.72345  0.73914
            0.96460  0.80121  0.96322  0.78315  0.76297  0.98099
RC1307      0.77935  0.80492  0.82233  0.73409  0.72345  0.00000  0.12269
            0.85308  0.84056  0.87414  0.85002  0.86455  1.04915
RP843       0.75800  0.75142  0.74493  0.74441  0.73914  0.12269  0.00000
            0.84253  0.88305  0.90293  0.87852  0.90548  1.07636
TM0098      1.00383  0.92899  0.94126  0.94621  0.96460  0.85308  0.84253
            0.00000  0.63645  0.93014  0.89860  0.99058  1.06174
aq_2069     0.91194  0.81805  0.84745  0.87487  0.80121  0.84056  0.88305
            0.63645  0.00000  0.75062  0.82203  0.81263  0.93084
FN1918      1.02257  0.94441  0.95356  0.99702  0.96322  0.87414  0.90293
            0.93014  0.75062  0.00000  1.03920  1.15199  1.26608
alr3739     0.82350  0.78901  0.79955  0.81063  0.78315  0.85002  0.87852
            0.89860  0.82203  1.03920  0.00000  0.35782  0.97077
slr1090     0.81293  0.76940  0.77428  0.78037  0.76297  0.86455  0.90548
            0.99058  0.81263  1.15199  0.35782  0.00000  0.94872
DR0084      1.07420  1.00772  0.98607  0.97344  0.98099  1.04915  1.07636
            1.06174  0.93084  1.26608  0.97077  0.94872  0.00000

Average distance (over all possible pairs of sequences):  0.80333


RATE HETEROGENEITY

Model of rate heterogeneity: uniform rate


TREE SEARCH

2 tree topologies were specified by the user.


MAXIMUM LIKELIHOOD BRANCH LENGTHS OF USER DEFINED TREE # 1 (NO CLOCK)

Branch lengths are computed using the selected model of
substitution and rate heterogeneity.


                           :--6 RC1307
              :-----------14
              :            :--7 RP843
       :-----19
       :      :                 :---------8 TM0098
       :      :          :-----15
       :      :          :      :-------9 aq_2069
       :      :          :
       :      :          :          :-----11 alr3739
       :      :          :---------16
       :      :          :          :----12 slr1090
       :      :  :------17
       :      :  :       :--------------10 FN1918
       :      :  :       :
       :      :  :       :---------------13 DR0084
       :      :-18
       :         :------5 CC0315
    :-20
    :  :----1 AGc5047
 :-21
 :  :----4 mll4013
 :
 :---2 SMc03775
 :
 :-----3 BMEI0206
 

         branch  length     S.E.   branch  length     S.E.
AGc5047       1  0.15263  0.02510      14  0.49233  0.05062
SMc03775      2  0.13472  0.02325      15  0.19465  0.03921
BMEI0206      3  0.22874  0.02953      16  0.41195  0.04964
mll4013       4  0.18642  0.02706      17  0.28294  0.04246
CC0315        5  0.24867  0.03569      18  0.03176  0.02372
RC1307        6  0.05502  0.01650      19  0.20887  0.03466
RP843         7  0.07011  0.01751      20  0.01995  0.01548
TM0098        8  0.40770  0.04684      21  0.01045  0.00995
aq_2069       9  0.31090  0.04212
FN1918       10  0.64551  0.05784
alr3739      11  0.19673  0.03208
slr1090      12  0.17780  0.03192     8 iterations until convergence
DR0084       13  0.69306  0.06070     log L: -7972.39


Unrooted user defined tree with maximum likelihood branch lengths
(in CLUSTAL W notation):

(BMEI0206:0.22874,((((RC1307:0.05502,RP843:0.07011)100:0.49233,((
(TM0098:0.40770,aq_2069:0.31090)98:0.19465,(alr3739:0.19673,slr1090:0.17780)
81:0.41195,FN1918:0.64551,DR0084:0.69306)100:0.28294,CC0315:0.24867)
51:0.03176)99:0.20887,AGc5047:0.15263)74:0.01995,mll4013:0.18642)
72:0.01045,SMc03775:0.13472);


MAXIMUM LIKELIHOOD BRANCH LENGTHS OF USER DEFINED TREE # 2 (NO CLOCK)

Branch lengths are computed using the selected model of
substitution and rate heterogeneity.


                               :-6 RC1307
                    :---------14
                    :          :--7 RP843
            :------19
            :       :            :---------8 TM0098
            :       :       :---15
            :       :       :    :-------9 aq_2069
            :       :------16
            :       :       :-----------10 FN1918
            :       :
            :       :              :-----11 alr3739
            :       :     :-------17
            :       :     :        :----12 slr1090
            :       :----18
            :             :-------------13 DR0084
      :----20
      :     :-----5 CC0315
 :---22
 :    :   :----3 BMEI0206
 :    :--21
 :        :----4 mll4013
 :
 :--2 SMc03775
 :
 :---1 AGc5047
 

         branch  length     S.E.   branch  length     S.E.
AGc5047       1  0.12272  0.02237      14  0.40758  0.04748
SMc03775      2  0.08972  0.01958      15  0.10128  0.03362
BMEI0206      3  0.15918  0.02652      16  0.24767  0.04398
mll4013       4  0.14796  0.02492      17  0.31057  0.04608
CC0315        5  0.23033  0.03427      18  0.17832  0.04253
RC1307        6  0.04551  0.01559      19  0.24131  0.03945
RP843         7  0.07925  0.01823      20  0.16450  0.03183
TM0098        8  0.40985  0.04627      21  0.05112  0.01941
aq_2069       9  0.29787  0.04103      22  0.12040  0.02521
FN1918       10  0.49752  0.05040
alr3739      11  0.20112  0.03292
slr1090      12  0.17215  0.03209     8 iterations until convergence
DR0084       13  0.60261  0.05876     log L: -7848.98


Unrooted user defined tree with maximum likelihood branch lengths
(in CLUSTAL W notation):

(AGc5047:0.12272,((((RC1307:0.04551,RP843:0.07925)100:0.40758,((TM0098:0.40985,
aq_2069:0.29787)85:0.10128,FN1918:0.49752)75:0.24767,((alr3739:0.20112,
slr1090:0.17215)94:0.31057,DR0084:0.60261)53:0.17832)100:0.24131,
CC0315:0.23033)100:0.16450,(BMEI0206:0.15918,mll4013:0.14796)89:0.05112)
100:0.12040,SMc03775:0.08972);


COMPARISON OF USER TREES (NO CLOCK)

Tree   log L   difference    S.E.      p-1sKH     p-SH       c-ELW      2sKH
-------------------------------------------------------------------------------
 1   -7972.39   123.41       23.99    0.0000 -   0.0000 -   0.0000 -       -
 2   -7848.98     0.00  <---- best    1.0000 +   1.0000 +   1.0000 +    best

The columns show the results and p-values of the following tests:
1sKH - one sided KH test based on pairwise SH tests (Shimodaira-Hasegawa
       2000, Goldman et al., 2001, Kishino-Hasegawa 1989)
SH   - Shimodaira-Hasegawa test (2000)
ELW  - Expected Likelihood Weight (Strimmer-Rambaut 2002)
2sKH - two sided Kishino-Hasegawa test (1989)

Plus signs denote the confidence sets. Minus signs denote significant
exclusion. All tests used 5% significance level. 1sKH, SH, and ELW
performed 1000 resamplings using the RELL method.


TIME STAMP

Date and time: Tue Sep  4 19:33:31 2007
Runtime (excl. input) : 1 seconds (= 0.0 minutes = 0.0 hours)
Runtime (incl. input) : 1 seconds (= 0.0 minutes = 0.0 hours)
