# Supplementary material for: Horizontal Gene Transfers in prokaryotes show differential preferences for metabolic and translational genes
Source: BMC Evol Biol. 2009 Jan 10;9:9. doi: 10.1186/1471-2148-9-9 (PMC2651853; doi:10.1186/1471-2148-9-9)
Supplement: Additional file 6 — Likelihood based tree comparisons. All likelihood based tree comparison outputs are provided. [file 1471-2148-9-9-S6.zip › puzzle/COG0554_VNG1967G_glpK]

TREE-PUZZLE 5.1.pl25

Input file name: /scratch/local/kanhere/COG0554_Archaea_gamma_comb.infile
User tree file name: /scratch/local/kanhere/COG0554_Archaea_gamma_comb.tmp_tree
Type of analysis: user tree evaluation
Parameter estimation: approximate (faster)
Parameter estimation uses: neighbor-joining tree (for substitution process and rate variation)

Standard errors (S.E.) are obtained by the curvature method.
The upper and lower bounds of an approximate 95% confidence interval
for parameter or branch length x are x-1.96*S.E. and x+1.96*S.E.


SEQUENCE ALIGNMENT

Input data: 20 sequences with 565 amino acid sites
Number of constant sites: 26 (= 4.6% of all sites)
Number of site patterns: 539
Number of constant site patterns: 10 (= 1.9% of all site patterns)


SUBSTITUTION PROCESS

Model of substitution: VT (Mueller-Vingron 2000)
Amino acid frequencies (user specified):

 pi(A) =   7.8%
 pi(R) =   5.3%
 pi(N) =   4.4%
 pi(D) =   5.3%
 pi(C) =   1.6%
 pi(Q) =   3.7%
 pi(E) =   6.3%
 pi(G) =   7.2%
 pi(H) =   2.4%
 pi(I) =   6.1%
 pi(L) =   9.1%
 pi(K) =   6.0%
 pi(M) =   2.3%
 pi(F) =   4.2%
 pi(P) =   4.6%
 pi(S) =   6.4%
 pi(T) =   5.7%
 pi(W) =   1.3%
 pi(Y) =   3.4%
 pi(V) =   7.1%


AMBIGUOUS CHARACTERS IN THE SEQUENCE (SEQUENCES IN INPUT ORDER)

               gaps  wildcards        sum   % sequence
 SSO1600         64          0         64       11.33%   
 SSO2133         66          0         66       11.68%   
 PAB2406         71          0         71       12.57%   
 ZglpK           56          0         56        9.91%   
 glpK            63          0         63       11.15%   
 ECs4851         63          0         63       11.15%   
 STM4086         63          0         63       11.15%   
 VCA0744         60          0         60       10.62%   
 HI0691          62          0         62       10.97%   
 PM1446          63          0         63       11.15%   
 PA3582          60          0         60       10.62%   
 XF2268          49          0         49        8.67%   
 PA3579          71          0         71       12.57%   
 VNG1967G        55          0         55        9.73%   
 Ta1096          77          0         77       13.63%   
 YPO3312         70          0         70       12.39%   
 TVN1141         67          0         67       11.86%   
 PA1487          94          0         94       16.64%   
 AF0866          73          0         73       12.92%   
 APE0306         87          0         87       15.40%   
 -------------------------------------------------------
 Sum           1334          0       1334       11.81%   


The table above shows the amount of gaps ('-') and other 'wildcard'
characters ('X', '?', etc.) and their percentage of the 565 columns
in the alignment.
Sequences with more than 50% ambiguous characters are marked with a '!' and 
should be checked, whether they have sufficient overlap to other sequences.
Sequences with 100% ambiguous characters do not hold any phylogenetic
information and had to be discarded from the analysis.


SEQUENCE COMPOSITION (SEQUENCES IN INPUT ORDER)

              5% chi-square test  p-value
 SSO1600           failed           3.97%  
 SSO2133           failed           0.03%  
 PAB2406           failed           0.03%  
 ZglpK             failed           2.29%  
 glpK              failed           3.39%  
 ECs4851           failed           3.39%  
 STM4086           passed          10.25%  
 VCA0744           failed           2.52%  
 HI0691            passed           9.90%  
 PM1446            failed           0.80%  
 PA3582            failed           1.36%  
 XF2268            failed           0.00%  
 PA3579            failed           0.03%  
 VNG1967G          failed           0.00%  
 Ta1096            failed           0.71%  
 YPO3312           failed           0.00%  
 TVN1141           failed           0.04%  
 PA1487            failed           0.00%  
 AF0866            failed           3.99%  
 APE0306           failed           0.00%  

The chi-square tests compares the amino acid composition of each sequence
to the frequency distribution assumed in the maximum likelihood model.


IDENTICAL SEQUENCES

The sequences in each of the following groups are all identical. To speed
up computation please remove all but one of each group from the data set.

ZglpK, glpK, ECs4851.


MAXIMUM LIKELIHOOD DISTANCES

Maximum likelihood distances are computed using the selected model of
substitution and rate heterogeneity.

  20
SSO1600     0.00000  0.23630  0.42811  0.61845  0.61129  0.61129  0.61702
            0.61355  0.60102  0.56853  0.63032  0.69265  0.71065  0.70694
            0.82330  1.03985  1.19735  1.25471  1.27380  2.01693
SSO2133     0.23630  0.00000  0.46944  0.62066  0.62066  0.62066  0.62687
            0.66678  0.62033  0.61160  0.65960  0.68939  0.80530  0.71582
            0.89243  1.07414  1.26150  1.27180  1.30317  2.09606
PAB2406     0.42811  0.46944  0.00000  0.56315  0.55995  0.55995  0.57739
            0.61566  0.57836  0.58353  0.58205  0.65134  0.68335  0.68530
            0.71958  1.00550  1.18905  1.18649  1.30245  2.05978
ZglpK       0.61845  0.62066  0.56315  0.00000  0.00000  0.00000  0.05062
            0.24372  0.26531  0.25335  0.27347  0.57933  0.64809  0.60548
            0.95698  1.08640  1.30464  1.25980  1.34297  2.15024
glpK        0.61129  0.62066  0.55995  0.00000  0.00000  0.00000  0.05062
            0.24372  0.26531  0.25335  0.27347  0.56403  0.64809  0.60548
            0.95698  1.08640  1.30084  1.25980  1.34297  2.15024
ECs4851     0.61129  0.62066  0.55995  0.00000  0.00000  0.00000  0.05062
            0.24372  0.26531  0.25335  0.27347  0.56403  0.64809  0.60548
            0.95698  1.08640  1.30084  1.25980  1.34297  2.15024
STM4086     0.61702  0.62687  0.57739  0.05062  0.05062  0.05062  0.00000
            0.24593  0.27253  0.26596  0.28079  0.55860  0.66499  0.61447
            0.95356  1.08672  1.31414  1.25978  1.34616  2.18497
VCA0744     0.61355  0.66678  0.61566  0.24372  0.24372  0.24372  0.24593
            0.00000  0.28972  0.27932  0.33522  0.62095  0.68117  0.65031
            0.97447  1.08039  1.25783  1.23758  1.37421  2.23252
HI0691      0.60102  0.62033  0.57836  0.26531  0.26531  0.26531  0.27253
            0.28972  0.00000  0.12063  0.33521  0.58206  0.66474  0.67548
            0.97613  1.09403  1.29891  1.26598  1.32551  2.12773
PM1446      0.56853  0.61160  0.58353  0.25335  0.25335  0.25335  0.26596
            0.27932  0.12063  0.00000  0.34043  0.57146  0.67805  0.68130
            0.96209  1.06142  1.28768  1.23008  1.31431  2.04253
PA3582      0.63032  0.65960  0.58205  0.27347  0.27347  0.27347  0.28079
            0.33522  0.33521  0.34043  0.00000  0.56074  0.65223  0.64711
            0.94447  1.06770  1.30877  1.22909  1.38503  2.00391
XF2268      0.69265  0.68939  0.65134  0.57933  0.56403  0.56403  0.55860
            0.62095  0.58206  0.57146  0.56074  0.00000  0.71349  0.74340
            0.87233  1.05829  1.39829  1.27833  1.40783  2.09869
PA3579      0.71065  0.80530  0.68335  0.64809  0.64809  0.64809  0.66499
            0.68117  0.66474  0.67805  0.65223  0.71349  0.00000  0.74665
            1.06674  1.09917  1.35470  1.19277  1.52801  2.03006
VNG1967G    0.70694  0.71582  0.68530  0.60548  0.60548  0.60548  0.61447
            0.65031  0.67548  0.68130  0.64711  0.74340  0.74665  0.00000
            0.91309  1.11180  1.37381  1.13405  1.29621  2.13810
Ta1096      0.82330  0.89243  0.71958  0.95698  0.95698  0.95698  0.95356
            0.97447  0.97613  0.96209  0.94447  0.87233  1.06674  0.91309
            0.00000  1.14113  1.18862  1.29707  1.36254  2.00666
YPO3312     1.03985  1.07414  1.00550  1.08640  1.08640  1.08640  1.08672
            1.08039  1.09403  1.06142  1.06770  1.05829  1.09917  1.11180
            1.14113  0.00000  1.41639  1.23960  1.55739  2.04393
TVN1141     1.19735  1.26150  1.18905  1.30464  1.30084  1.30084  1.31414
            1.25783  1.29891  1.28768  1.30877  1.39829  1.35470  1.37381
            1.18862  1.41639  0.00000  1.47942  1.60909  2.00880
PA1487      1.25471  1.27180  1.18649  1.25980  1.25980  1.25980  1.25978
            1.23758  1.26598  1.23008  1.22909  1.27833  1.19277  1.13405
            1.29707  1.23960  1.47942  0.00000  1.65287  2.02694
AF0866      1.27380  1.30317  1.30245  1.34297  1.34297  1.34297  1.34616
            1.37421  1.32551  1.31431  1.38503  1.40783  1.52801  1.29621
            1.36254  1.55739  1.60909  1.65287  0.00000  1.91426
APE0306     2.01693  2.09606  2.05978  2.15024  2.15024  2.15024  2.18497
            2.23252  2.12773  2.04253  2.00391  2.09869  2.03006  2.13810
            2.00666  2.04393  2.00880  2.02694  1.91426  0.00000

Average distance (over all possible pairs of sequences):  0.95264


RATE HETEROGENEITY

Model of rate heterogeneity: uniform rate


TREE SEARCH

2 tree topologies were specified by the user.


MAXIMUM LIKELIHOOD BRANCH LENGTHS OF USER DEFINED TREE # 1 (NO CLOCK)

Branch lengths are computed using the selected model of
substitution and rate heterogeneity.


                       :--------------18 PA1487
                    :-21
                    :  :------13 PA3579
                    :  :
                    :  :---11 PA3582
                :--30
                :   :               :-----------17 TVN1141
                :   :          :---22
                :   :          :    :-----15 Ta1096
                :   :       :-23
                :   :       :  :-----14 VNG1967G
                :   :   :--28
                :   :   :   :          :--1 SSO1600
                :   :   :   :      :--24
                :   :   :   :      :   :--2 SSO2133
                :   :   :   :   :-25
                :   :   :   :   :  :-----------------------20 APE0306
                :   :   :   :--27
                :   :   :       :  :--------------19 AF0866
                :   :   :       :-26
                :   :   :          :---3 PAB2406
                :   :--29
                :       :-----12 XF2268
             :-32
             :  :   :-9 HI0691
             :  :--31
             :      :-10 PM1446
          :-33
          :  :--8 VCA0744
       :-34
       :  :-------------16 YPO3312
    :-35
    :  :-7 STM4086
 :-36
 :  :-5 glpK
 :
 :-4 ZglpK
 :
 :-6 ECs4851
 

         branch  length     S.E.   branch  length     S.E.
SSO1600       1  0.08724  0.01676      21  0.01799  0.01051
SSO2133       2  0.15391  0.02049      22  0.24753  0.03918
PAB2406       3  0.19982  0.02552      23  0.05742  0.02278
ZglpK         4  0.00001  0.00090      24  0.10559  0.02398
glpK          5  0.00001  0.00083      25  0.08221  0.02336
ECs4851       6  0.00001  0.00204      26  0.00831  0.01676
STM4086       7  0.02691  0.00823      27  0.08823  0.02201
VCA0744       8  0.15424  0.01980      28  0.13050  0.02418
HI0691        9  0.06119  0.01254      29  0.09781  0.02278
PM1446       10  0.06251  0.01260      30  0.10112  0.01938
PA3582       11  0.17763  0.02320      31  0.10712  0.01776
XF2268       12  0.38264  0.03447      32  0.02803  0.01171
PA3579       13  0.48596  0.03973      33  0.01164  0.01189
VNG1967G     14  0.39871  0.03741      34  0.08117  0.01590
Ta1096       15  0.35343  0.04221      35  0.02433  0.00794
YPO3312      16  1.01025  0.06639      36  0.00001  0.00161
TVN1141      17  0.88071  0.06633
PA1487       18  1.10598  0.07476
AF0866       19  1.13122  0.07685     20 iterations until convergence
APE0306      20  1.87218  0.13371     log L: -14334.96

WARNING --- at least one branch length is close to an internal boundary!


Unrooted user defined tree with maximum likelihood branch lengths
(in CLUSTAL W notation):

(ECs4851:0.00001,(((((((PA1487:1.10598,PA3579:0.48596,PA3582:0.17763)
100:0.01799,((((TVN1141:0.88071,Ta1096:0.35343)84:0.24753,VNG1967G:0.39871)
87:0.05742,(((SSO1600:0.08724,SSO2133:0.15391)100:0.10559,APE0306:1.87218)
99:0.08221,(AF0866:1.13122,PAB2406:0.19982)98:0.00831)84:0.08823)
100:0.13050,XF2268:0.38264)100:0.09781)100:0.10112,(HI0691:0.06119,
PM1446:0.06251)100:0.10712)94:0.02803,VCA0744:0.15424)99:0.01164,
YPO3312:1.01025)100:0.08117,STM4086:0.02691)100:0.02433,glpK:0.00001)
100:0.00001,ZglpK:0.00001);


MAXIMUM LIKELIHOOD BRANCH LENGTHS OF USER DEFINED TREE # 2 (NO CLOCK)

Branch lengths are computed using the selected model of
substitution and rate heterogeneity.


                         :-9 HI0691
                     :--21
                     :   :-10 PM1446
                  :-25
                  :  :        :-4 ZglpK
                  :  :     :-22
                  :  :     :  :-5 glpK
                  :  :     :  :
                  :  :     :  :-6 ECs4851
                  :  :  :-23
                  :  :  :  :-7 STM4086
                  :  :-24
                  :     :--8 VCA0744
              :--26
              :   :--11 PA3582
          :--27
          :   :-----12 XF2268
          :
          :        :--------19 AF0866
          :-------28
          :        :-----------------20 APE0306
          :
          :     :-------16 YPO3312
          :----29
          :     :----------18 PA1487
      :--30
      :   :------13 PA3579
      :   :
      :   :------14 VNG1967G
      :   :
      :   :--------15 Ta1096
      :   :
      :   :--------------17 TVN1141
 :---31
 :    :---3 PAB2406
 :
 :--2 SSO2133
 :
 :--1 SSO1600
 

         branch  length     S.E.   branch  length     S.E.
SSO1600       1  0.09350  0.01716      21  0.11442  0.01809
SSO2133       2  0.14828  0.02019      22  0.02554  0.00799
PAB2406       3  0.19641  0.02511      23  0.08081  0.01537
ZglpK         4  0.00001  0.00100      24  0.02623  0.01080
glpK          5  0.00001  0.00295      25  0.07056  0.01728
ECs4851       6  0.00001  0.00295      26  0.15725  0.02499
STM4086       7  0.02568  0.00799      27  0.14048  0.02524
VCA0744       8  0.16007  0.02010      28  0.53771  0.06702
HI0691        9  0.06481  0.01293      29  0.33015  0.04556
PM1446       10  0.05903  0.01245      30  0.13701  0.02372
PA3582       11  0.14880  0.02097      31  0.18012  0.02477
XF2268       12  0.36577  0.03400
PA3579       13  0.49124  0.04075
VNG1967G     14  0.45813  0.03873
Ta1096       15  0.65968  0.04993
YPO3312      16  0.54346  0.05225
TVN1141      17  1.10976  0.07337
PA1487       18  0.76272  0.06280
AF0866       19  0.59956  0.06783     11 iterations until convergence
APE0306      20  1.39103  0.11346     log L: -14205.63

WARNING --- at least one branch length is close to an internal boundary!


Unrooted user defined tree with maximum likelihood branch lengths
(in CLUSTAL W notation):

(SSO1600:0.09350,((((((HI0691:0.06481,PM1446:0.05903)99:0.11442,(
((ZglpK:0.00001,glpK:0.00001,ECs4851:0.00001)100:0.02554,STM4086:0.02568)
99:0.08081,VCA0744:0.16007)87:0.02623)92:0.07056,PA3582:0.14880)98:0.15725,
XF2268:0.36577)89:0.14048,(AF0866:0.59956,APE0306:1.39103)74:0.53771,
(YPO3312:0.54346,PA1487:0.76272)59:0.33015,PA3579:0.49124,VNG1967G:0.45813,
Ta1096:0.65968,TVN1141:1.10976)95:0.13701,PAB2406:0.19641)100:0.18012,
SSO2133:0.14828);


COMPARISON OF USER TREES (NO CLOCK)

Tree   log L   difference    S.E.      p-1sKH     p-SH       c-ELW      2sKH
-------------------------------------------------------------------------------
 1  -14334.96   129.33       33.45    0.0000 -   0.0000 -   0.0000 -       -
 2  -14205.63     0.00  <---- best    1.0000 +   1.0000 +   1.0000 +    best

The columns show the results and p-values of the following tests:
1sKH - one sided KH test based on pairwise SH tests (Shimodaira-Hasegawa
       2000, Goldman et al., 2001, Kishino-Hasegawa 1989)
SH   - Shimodaira-Hasegawa test (2000)
ELW  - Expected Likelihood Weight (Strimmer-Rambaut 2002)
2sKH - two sided Kishino-Hasegawa test (1989)

Plus signs denote the confidence sets. Minus signs denote significant
exclusion. All tests used 5% significance level. 1sKH, SH, and ELW
performed 1000 resamplings using the RELL method.


TIME STAMP

Date and time: Wed Sep  5 18:15:10 2007
Runtime (excl. input) : 4 seconds (= 0.1 minutes = 0.0 hours)
Runtime (incl. input) : 4 seconds (= 0.1 minutes = 0.0 hours)
