# Supplementary material for: Horizontal Gene Transfers in prokaryotes show differential preferences for metabolic and translational genes
Source: BMC Evol Biol. 2009 Jan 10;9:9. doi: 10.1186/1471-2148-9-9 (PMC2651853; doi:10.1186/1471-2148-9-9)
Supplement: Additional file 6 — Likelihood based tree comparisons. All likelihood based tree comparison outputs are provided. [file 1471-2148-9-9-S6.zip › puzzle/COG0605_aq_1499_TVN0061]

TREE-PUZZLE 5.1.pl25

Input file name: /scratch/local/kanhere/COG0605_Bacteria_Archaea_comb.infile
User tree file name: /scratch/local/kanhere/COG0605_Bacteria_Archaea_comb.tmp_tree
Type of analysis: user tree evaluation
Parameter estimation: approximate (faster)
Parameter estimation uses: neighbor-joining tree (for substitution process and rate variation)

Standard errors (S.E.) are obtained by the curvature method.
The upper and lower bounds of an approximate 95% confidence interval
for parameter or branch length x are x-1.96*S.E. and x+1.96*S.E.


SEQUENCE ALIGNMENT

Input data: 14 sequences with 290 amino acid sites
Number of constant sites: 20 (= 6.9% of all sites)
Number of site patterns: 241
Number of constant site patterns: 10 (= 4.1% of all site patterns)


SUBSTITUTION PROCESS

Model of substitution: VT (Mueller-Vingron 2000)
Amino acid frequencies (user specified):

 pi(A) =   7.8%
 pi(R) =   5.3%
 pi(N) =   4.4%
 pi(D) =   5.3%
 pi(C) =   1.6%
 pi(Q) =   3.7%
 pi(E) =   6.3%
 pi(G) =   7.2%
 pi(H) =   2.4%
 pi(I) =   6.1%
 pi(L) =   9.1%
 pi(K) =   6.0%
 pi(M) =   2.3%
 pi(F) =   4.2%
 pi(P) =   4.6%
 pi(S) =   6.4%
 pi(T) =   5.7%
 pi(W) =   1.3%
 pi(Y) =   3.4%
 pi(V) =   7.1%


AMBIGUOUS CHARACTERS IN THE SEQUENCE (SEQUENCES IN INPUT ORDER)

               gaps  wildcards        sum   % sequence
 DR1279          79          0         79       27.24%   
 all0070         20          0         20        6.90%   
 alr2938         90          0         90       31.03%   
 slr1516         91          0         91       31.38%   
 MA1574          81          0         81       27.93%   
 MTH160          85          0         85       29.31%   
 APE0741         76          0         76       26.21%   
 PAE0274         79          0         79       27.24%   
 SSO0316         79          0         79       27.24%   
 VNG1190G        90          0         90       31.03%   
 VNG1332G        90          0         90       31.03%   
 TVN0061         85          0         85       29.31%   
 Ta0013          85          0         85       29.31%   
 aq_1499         77          0         77       26.55%   
 -------------------------------------------------------
 Sum           1107          0       1107       27.27%   


The table above shows the amount of gaps ('-') and other 'wildcard'
characters ('X', '?', etc.) and their percentage of the 290 columns
in the alignment.
Sequences with more than 50% ambiguous characters are marked with a '!' and 
should be checked, whether they have sufficient overlap to other sequences.
Sequences with 100% ambiguous characters do not hold any phylogenetic
information and had to be discarded from the analysis.


SEQUENCE COMPOSITION (SEQUENCES IN INPUT ORDER)

              5% chi-square test  p-value
 DR1279            failed           2.25%  
 all0070           failed           0.43%  
 alr2938           failed           0.01%  
 slr1516           failed           0.01%  
 MA1574            failed           0.65%  
 MTH160            passed          10.48%  
 APE0741           passed           7.15%  
 PAE0274           failed           2.18%  
 SSO0316           failed           0.67%  
 VNG1190G          failed           0.00%  
 VNG1332G          failed           0.00%  
 TVN0061           failed           3.06%  
 Ta0013            failed           2.64%  
 aq_1499           failed           1.28%  

The chi-square tests compares the amino acid composition of each sequence
to the frequency distribution assumed in the maximum likelihood model.


IDENTICAL SEQUENCES

The sequences in each of the following groups are all identical. To speed
up computation please remove all but one of each group from the data set.

 All sequences are unique.


MAXIMUM LIKELIHOOD DISTANCES

Maximum likelihood distances are computed using the selected model of
substitution and rate heterogeneity.

  14
DR1279      0.00000  0.62951  0.93073  0.70441  1.13867  1.05796  1.07701
            0.99692  1.16518  1.05727  1.08914  1.60250  1.64555  1.68647
all0070     0.62951  0.00000  1.04886  0.83297  1.20744  1.13941  1.03647
            0.96887  1.25727  1.08967  1.10267  1.77361  1.79303  1.91168
alr2938     0.93073  1.04886  0.00000  0.51100  1.34132  1.32420  1.33271
            1.31390  1.38242  1.23968  1.25077  1.69177  1.71435  1.68199
slr1516     0.70441  0.83297  0.51100  0.00000  1.34427  1.22511  1.17460
            1.20384  1.23342  1.05684  1.06760  1.59489  1.60114  1.51761
MA1574      1.13867  1.20744  1.34132  1.34427  0.00000  0.58654  0.93238
            0.82360  1.05431  1.04850  1.14019  1.43169  1.47951  1.55802
MTH160      1.05796  1.13941  1.32420  1.22511  0.58654  0.00000  0.79017
            0.69325  0.87085  0.94911  0.97602  1.51305  1.58073  1.37218
APE0741     1.07701  1.03647  1.33271  1.17460  0.93238  0.79017  0.00000
            0.36696  0.74757  0.99367  1.06311  1.71202  1.77412  1.47430
PAE0274     0.99692  0.96887  1.31390  1.20384  0.82360  0.69325  0.36696
            0.00000  0.65540  0.98505  1.03836  1.60200  1.64479  1.52377
SSO0316     1.16518  1.25727  1.38242  1.23342  1.05431  0.87085  0.74757
            0.65540  0.00000  1.12401  1.18965  1.48712  1.54267  1.48184
VNG1190G    1.05727  1.08967  1.23968  1.05684  1.04850  0.94911  0.99367
            0.98505  1.12401  0.00000  0.20138  1.25046  1.26963  1.39164
VNG1332G    1.08914  1.10267  1.25077  1.06760  1.14019  0.97602  1.06311
            1.03836  1.18965  0.20138  0.00000  1.38790  1.40664  1.51965
TVN0061     1.60250  1.77361  1.69177  1.59489  1.43169  1.51305  1.71202
            1.60200  1.48712  1.25046  1.38790  0.00000  0.03599  0.68601
Ta0013      1.64555  1.79303  1.71435  1.60114  1.47951  1.58073  1.77412
            1.64479  1.54267  1.26963  1.40664  0.03599  0.00000  0.70678
aq_1499     1.68647  1.91168  1.68199  1.51761  1.55802  1.37218  1.47430
            1.52377  1.48184  1.39164  1.51965  0.68601  0.70678  0.00000

Average distance (over all possible pairs of sequences):  1.19571


RATE HETEROGENEITY

Model of rate heterogeneity: uniform rate


TREE SEARCH

2 tree topologies were specified by the user.


MAXIMUM LIKELIHOOD BRANCH LENGTHS OF USER DEFINED TREE # 1 (NO CLOCK)

Branch lengths are computed using the selected model of
substitution and rate heterogeneity.


                                        :---------2 all0070
                                     :-15
                                     :  :-------3 alr2938
                                :---16
                                :    :----4 slr1516
                       :-------17
                       :        :-----1 DR1279
                    :-18
                    :  :-------------14 aq_1499
                 :-21
                 :  :          :----7 APE0741
                 :  :     :---19
                 :  :     :    :--8 PAE0274
                 :  :----20
                 :        :------9 SSO0316
 :--------------25
 :               :                  :-10 VNG1190G
 :               :       :---------22
 :               :       :          :---11 VNG1332G
 :               :    :-23
 :               :    :  :------5 MA1574
 :               :---24
 :                    :----6 MTH160
 :
 :-13 Ta0013
 :
 :-12 TVN0061
 

         branch  length     S.E.   branch  length     S.E.
DR1279        1  0.32136  0.05712      15  0.00001  0.00097
all0070       2  0.57581  0.07369      16  0.15910  0.05274
alr2938       3  0.43565  0.06306      17  0.46770  0.07488
slr1516       4  0.25750  0.05018      18  0.05848  0.04716
MA1574        5  0.40312  0.05836      19  0.16035  0.04328
MTH160        6  0.26093  0.04827      20  0.21699  0.05001
APE0741       7  0.22990  0.04136      21  0.00001  0.00219
PAE0274       8  0.13825  0.03385      22  0.64432  0.08050
SSO0316       9  0.42869  0.06109      23  0.00161  0.02771
VNG1190G     10  0.05777  0.02612      24  0.15125  0.04660
VNG1332G     11  0.14653  0.03276      25  0.97875  0.10911
TVN0061      12  0.00001  0.00356
Ta0013       13  0.03599  0.01364     11 iterations until convergence
aq_1499      14  0.91199  0.10470     log L: -5306.34

WARNING --- at least one branch length is close to an internal boundary!


Unrooted user defined tree with maximum likelihood branch lengths
(in CLUSTAL W notation):

(TVN0061:0.00001,((((((all0070:0.57581,alr2938:0.43565)100:0.00001,
slr1516:0.25750)100:0.15910,DR1279:0.32136)100:0.46770,aq_1499:0.91199)
100:0.05848,((APE0741:0.22990,PAE0274:0.13825)99:0.16035,SSO0316:0.42869)
100:0.21699)99:0.00001,(((VNG1190G:0.05777,VNG1332G:0.14653)100:0.64432,
MA1574:0.40312)80:0.00161,MTH160:0.26093)84:0.15125)100:0.97875,
Ta0013:0.03599);


MAXIMUM LIKELIHOOD BRANCH LENGTHS OF USER DEFINED TREE # 2 (NO CLOCK)

Branch lengths are computed using the selected model of
substitution and rate heterogeneity.


            :------3 alr2938
     :-----15
     :      :---4 slr1516
 :--25
 :   :                     :----7 APE0741
 :   :                 :--16
 :   :                 :   :--8 PAE0274
 :   :            :---17
 :   :            :    :-------9 SSO0316
 :   :       :---19
 :   :       :    :    :------5 MA1574
 :   :       :    :---18
 :   :       :         :----6 MTH160
 :   :------24
 :           :           :-10 VNG1190G
 :           :    :-----20
 :           :    :      :---11 VNG1332G
 :           :---23
 :                :                 :-12 TVN0061
 :                :          :-----21
 :                :          :      :-13 Ta0013
 :                :---------22
 :                           :------14 aq_1499
 :
 :------2 all0070
 :
 :----1 DR1279
 

         branch  length     S.E.   branch  length     S.E.
DR1279        1  0.28413  0.05156      15  0.30816  0.05762
all0070       2  0.37603  0.05789      16  0.12792  0.04023
alr2938       3  0.36086  0.05415      17  0.17049  0.04659
slr1516       4  0.14842  0.03872      18  0.18089  0.04826
MA1574        5  0.37185  0.05582      19  0.19290  0.05731
MTH160        6  0.22584  0.04541      20  0.30717  0.06280
APE0741       7  0.24104  0.04179      21  0.31040  0.05834
PAE0274       8  0.12852  0.03264      22  0.62165  0.09033
SSO0316       9  0.45182  0.06183      23  0.15722  0.05399
VNG1190G     10  0.05155  0.02278      24  0.38200  0.06947
VNG1332G     11  0.15273  0.03221      25  0.07797  0.04331
TVN0061      12  0.00001  0.00192
Ta0013       13  0.03598  0.01364     8 iterations until convergence
aq_1499      14  0.36320  0.06211     log L: -5103.19

WARNING --- at least one branch length is close to an internal boundary!


Unrooted user defined tree with maximum likelihood branch lengths
(in CLUSTAL W notation):

(DR1279:0.28413,((alr2938:0.36086,slr1516:0.14842)100:0.30816,(((
(APE0741:0.24104,PAE0274:0.12852)100:0.12792,SSO0316:0.45182)99:0.17049,
(MA1574:0.37185,MTH160:0.22584)96:0.18089)89:0.19290,((VNG1190G:0.05155,
VNG1332G:0.15273)100:0.30717,((TVN0061:0.00001,Ta0013:0.03598)99:0.31040,
aq_1499:0.36320)97:0.62165)79:0.15722)100:0.38200)97:0.07797,all0070:0.37603);


COMPARISON OF USER TREES (NO CLOCK)

Tree   log L   difference    S.E.      p-1sKH     p-SH       c-ELW      2sKH
-------------------------------------------------------------------------------
 1   -5306.34   203.15       26.70    0.0000 -   0.0000 -   0.0000 -       -
 2   -5103.19     0.00  <---- best    1.0000 +   1.0000 +   1.0000 +    best

The columns show the results and p-values of the following tests:
1sKH - one sided KH test based on pairwise SH tests (Shimodaira-Hasegawa
       2000, Goldman et al., 2001, Kishino-Hasegawa 1989)
SH   - Shimodaira-Hasegawa test (2000)
ELW  - Expected Likelihood Weight (Strimmer-Rambaut 2002)
2sKH - two sided Kishino-Hasegawa test (1989)

Plus signs denote the confidence sets. Minus signs denote significant
exclusion. All tests used 5% significance level. 1sKH, SH, and ELW
performed 1000 resamplings using the RELL method.


TIME STAMP

Date and time: Tue Sep  4 20:33:24 2007
Runtime (excl. input) : 1 seconds (= 0.0 minutes = 0.0 hours)
Runtime (incl. input) : 1 seconds (= 0.0 minutes = 0.0 hours)
