# Supplementary material for: Horizontal Gene Transfers in prokaryotes show differential preferences for metabolic and translational genes
Source: BMC Evol Biol. 2009 Jan 10;9:9. doi: 10.1186/1471-2148-9-9 (PMC2651853; doi:10.1186/1471-2148-9-9)
Supplement: Additional file 6 — Likelihood based tree comparisons. All likelihood based tree comparison outputs are provided. [file 1471-2148-9-9-S6.zip › puzzle/COG0627_sll0992_ZyaiM]

TREE-PUZZLE 5.1.pl25

Input file name: /scratch/local/kanhere/COG0627_Bacteria_gamma_comb.infile
User tree file name: /scratch/local/kanhere/COG0627_Bacteria_gamma_comb.tmp_tree
Type of analysis: user tree evaluation
Parameter estimation: approximate (faster)
Parameter estimation uses: neighbor-joining tree (for substitution process and rate variation)

Standard errors (S.E.) are obtained by the curvature method.
The upper and lower bounds of an approximate 95% confidence interval
for parameter or branch length x are x-1.96*S.E. and x+1.96*S.E.


SEQUENCE ALIGNMENT

Input data: 13 sequences with 301 amino acid sites
Number of constant sites: 35 (= 11.6% of all sites)
Number of site patterns: 272
Number of constant site patterns: 15 (= 5.5% of all site patterns)


SUBSTITUTION PROCESS

Model of substitution: VT (Mueller-Vingron 2000)
Amino acid frequencies (user specified):

 pi(A) =   7.8%
 pi(R) =   5.3%
 pi(N) =   4.4%
 pi(D) =   5.3%
 pi(C) =   1.6%
 pi(Q) =   3.7%
 pi(E) =   6.3%
 pi(G) =   7.2%
 pi(H) =   2.4%
 pi(I) =   6.1%
 pi(L) =   9.1%
 pi(K) =   6.0%
 pi(M) =   2.3%
 pi(F) =   4.2%
 pi(P) =   4.6%
 pi(S) =   6.4%
 pi(T) =   5.7%
 pi(W) =   1.3%
 pi(Y) =   3.4%
 pi(V) =   7.1%


AMBIGUOUS CHARACTERS IN THE SEQUENCE (SEQUENCES IN INPUT ORDER)

               gaps  wildcards        sum   % sequence
 ECs3046         23          0         23        7.64%   
 ZyeiG           23          0         23        7.64%   
 yeiG            23          0         23        7.64%   
 STM2194         56          0         56       18.60%   
 YPO1501         21          0         21        6.98%   
 PA3628          18          0         18        5.98%   
 sll0992         25          0         25        8.31%   
 ECs0410         24          0         24        7.97%   
 ZyaiM           24          0         24        7.97%   
 yaiM            24          0         24        7.97%   
 HI0184          26          0         26        8.64%   
 all2808         19          0         19        6.31%   
 PM1451          32          0         32       10.63%   
 -------------------------------------------------------
 Sum            338          0        338        8.64%   


The table above shows the amount of gaps ('-') and other 'wildcard'
characters ('X', '?', etc.) and their percentage of the 301 columns
in the alignment.
Sequences with more than 50% ambiguous characters are marked with a '!' and 
should be checked, whether they have sufficient overlap to other sequences.
Sequences with 100% ambiguous characters do not hold any phylogenetic
information and had to be discarded from the analysis.


SEQUENCE COMPOSITION (SEQUENCES IN INPUT ORDER)

              5% chi-square test  p-value
 ECs3046           failed           3.10%  
 ZyeiG             failed           3.10%  
 yeiG              failed           2.90%  
 STM2194           failed           3.57%  
 YPO1501           failed           0.00%  
 PA3628            failed           0.01%  
 sll0992           failed           0.01%  
 ECs0410           passed           7.79%  
 ZyaiM             passed           7.79%  
 yaiM              passed           5.41%  
 HI0184            passed           5.71%  
 all2808           failed           2.69%  
 PM1451            failed           0.04%  

The chi-square tests compares the amino acid composition of each sequence
to the frequency distribution assumed in the maximum likelihood model.


IDENTICAL SEQUENCES

The sequences in each of the following groups are all identical. To speed
up computation please remove all but one of each group from the data set.

ECs3046, ZyeiG.
ECs0410, ZyaiM.


MAXIMUM LIKELIHOOD DISTANCES

Maximum likelihood distances are computed using the selected model of
substitution and rate heterogeneity.

  13
ECs3046     0.00000  0.00000  0.00371  0.15439  0.32733  0.49763  0.64261
            0.66921  0.66921  0.66685  0.69149  0.71558  1.89891
ZyeiG       0.00000  0.00000  0.00371  0.15439  0.32733  0.49763  0.64261
            0.66921  0.66921  0.66685  0.69149  0.71558  1.89891
yeiG        0.00371  0.00371  0.00000  0.15386  0.32627  0.50413  0.64025
            0.66681  0.66681  0.66445  0.68897  0.72356  1.89042
STM2194     0.15439  0.15439  0.15386  0.00000  0.36800  0.53396  0.64045
            0.62894  0.62894  0.62880  0.67458  0.76269  1.82132
YPO1501     0.32733  0.32733  0.32627  0.36800  0.00000  0.52275  0.66860
            0.67121  0.67121  0.66672  0.69807  0.70507  1.82194
PA3628      0.49763  0.49763  0.50413  0.53396  0.52275  0.00000  0.58972
            0.70825  0.70825  0.70924  0.66568  0.57030  1.94970
sll0992     0.64261  0.64261  0.64025  0.64045  0.66860  0.58972  0.00000
            0.60087  0.60087  0.61384  0.60446  0.66709  1.82459
ECs0410     0.66921  0.66921  0.66681  0.62894  0.67121  0.70825  0.60087
            0.00000  0.00000  0.03696  0.51168  0.69530  1.63941
ZyaiM       0.66921  0.66921  0.66681  0.62894  0.67121  0.70825  0.60087
            0.00000  0.00000  0.03696  0.51168  0.69530  1.63941
yaiM        0.66685  0.66685  0.66445  0.62880  0.66672  0.70924  0.61384
            0.03696  0.03696  0.00000  0.51113  0.69938  1.61572
HI0184      0.69149  0.69149  0.68897  0.67458  0.69807  0.66568  0.60446
            0.51168  0.51168  0.51113  0.00000  0.65838  1.80888
all2808     0.71558  0.71558  0.72356  0.76269  0.70507  0.57030  0.66709
            0.69530  0.69530  0.69938  0.65838  0.00000  1.80998
PM1451      1.89891  1.89891  1.89042  1.82132  1.82194  1.94970  1.82459
            1.63941  1.63941  1.61572  1.80888  1.80998  0.00000

Average distance (over all possible pairs of sequences):  0.73841


RATE HETEROGENEITY

Model of rate heterogeneity: uniform rate


TREE SEARCH

2 tree topologies were specified by the user.


MAXIMUM LIKELIHOOD BRANCH LENGTHS OF USER DEFINED TREE # 1 (NO CLOCK)

Branch lengths are computed using the selected model of
substitution and rate heterogeneity.


                     :----11 HI0184
                :---14
                :    :-----------------------13 PM1451
           :---17
           :    :     :------12 all2808
           :    :  :-15
           :    :  :  :-----7 sll0992
           :    :-16
           :       :----6 PA3628
       :--18
       :   :---5 YPO1501
    :-19
    :  :--4 STM2194
 :-21
 :  :  :----------10 yaiM
 :  :-20
 :     :-3 yeiG
 :
 :-2 ZyeiG
 :
 :----------8 ECs0410
 :
 :-1 ECs3046
 :
 :----------9 ZyaiM
 

         branch  length     S.E.   branch  length     S.E.
ECs3046       1  0.00001  0.00404      14  0.17637  0.04422
ZyeiG         2  0.00001  0.00167      15  0.05623  0.02594
yeiG          3  0.00001  0.00140      16  0.03900  0.02503
STM2194       4  0.10127  0.02335      17  0.19624  0.03662
YPO1501       5  0.17944  0.03160      18  0.12596  0.02821
PA3628        6  0.26742  0.03901      19  0.05519  0.01807
sll0992       7  0.31270  0.04278      20  0.00001  0.00092
ECs0410       8  0.66601  0.06210      21  0.00370  0.00370
ZyaiM         9  0.66601  0.06210
yaiM         10  0.66129  0.06167
HI0184       11  0.22200  0.04582
all2808      12  0.37684  0.04677     18 iterations until convergence
PM1451       13  1.61444  0.15188     log L: -5347.35

WARNING --- at least one branch length is close to an internal boundary!


Unrooted user defined tree with maximum likelihood branch lengths
(in CLUSTAL W notation):

(ZyaiM:0.66601,(((((HI0184:0.22200,PM1451:1.61444)100:0.17637,((all2808:0.37684,
sll0992:0.31270)100:0.05623,PA3628:0.26742)100:0.03900)100:0.19624,
YPO1501:0.17944)100:0.12596,STM2194:0.10127)100:0.05519,(yaiM:0.66129,
yeiG:0.00001)97:0.00001)100:0.00370,ZyeiG:0.00001,ECs0410:0.66601,
ECs3046:0.00001);


MAXIMUM LIKELIHOOD BRANCH LENGTHS OF USER DEFINED TREE # 2 (NO CLOCK)

Branch lengths are computed using the selected model of
substitution and rate heterogeneity.


                                     :-8 ECs0410
                                  :-14
                                  :  :-9 ZyaiM
                              :--15
                              :   :-10 yaiM
                         :---16
                         :    :---------------------13 PM1451
                    :---17
                    :    :----11 HI0184
                :--18
                :   :-----7 sll0992
                :   :
                :   :------12 all2808
           :---19
           :    :----6 PA3628
       :--20
       :   :---5 YPO1501
    :-21
    :  :--4 STM2194
 :-22
 :  :-3 yeiG
 :
 :-2 ZyeiG
 :
 :-1 ECs3046
 

         branch  length     S.E.   branch  length     S.E.
ECs3046       1  0.00001  0.00300      14  0.01525  0.00858
ZyeiG         2  0.00001  0.00300      15  0.10327  0.03598
yeiG          3  0.00001  0.00461      16  0.17276  0.03911
STM2194       4  0.10225  0.02344      17  0.15583  0.03381
YPO1501       5  0.18079  0.03152      18  0.11984  0.03014
PA3628        6  0.24711  0.03692      19  0.16295  0.03341
sll0992       7  0.30360  0.04109      20  0.12791  0.02793
ECs0410       8  0.00001  0.00110      21  0.05403  0.01792
ZyaiM         9  0.00001  0.00110      22  0.00371  0.00371
yaiM         10  0.02170  0.00976
HI0184       11  0.24708  0.03874
all2808      12  0.39454  0.04752     16 iterations until convergence
PM1451       13  1.51678  0.14036     log L: -4244.37

WARNING --- at least one branch length is close to an internal boundary!


Unrooted user defined tree with maximum likelihood branch lengths
(in CLUSTAL W notation):

(ECs3046:0.00001,(((((((((ECs0410:0.00001,ZyaiM:0.00001)100:0.01525,
yaiM:0.02170)100:0.10327,PM1451:1.51678)96:0.17276,HI0184:0.24708)
90:0.15583,sll0992:0.30360,all2808:0.39454)95:0.11984,PA3628:0.24711)
99:0.16295,YPO1501:0.18079)100:0.12791,STM2194:0.10225)100:0.05403,
yeiG:0.00001)100:0.00371,ZyeiG:0.00001);


COMPARISON OF USER TREES (NO CLOCK)

Tree   log L   difference    S.E.      p-1sKH     p-SH       c-ELW      2sKH
-------------------------------------------------------------------------------
 1   -5347.35  1102.99       64.98    0.0000 -   0.0000 -   0.0000 -       -
 2   -4244.37     0.00  <---- best    1.0000 +   1.0000 +   1.0000 +    best

The columns show the results and p-values of the following tests:
1sKH - one sided KH test based on pairwise SH tests (Shimodaira-Hasegawa
       2000, Goldman et al., 2001, Kishino-Hasegawa 1989)
SH   - Shimodaira-Hasegawa test (2000)
ELW  - Expected Likelihood Weight (Strimmer-Rambaut 2002)
2sKH - two sided Kishino-Hasegawa test (1989)

Plus signs denote the confidence sets. Minus signs denote significant
exclusion. All tests used 5% significance level. 1sKH, SH, and ELW
performed 1000 resamplings using the RELL method.


TIME STAMP

Date and time: Tue Sep  4 19:34:09 2007
Runtime (excl. input) : 2 seconds (= 0.0 minutes = 0.0 hours)
Runtime (incl. input) : 2 seconds (= 0.0 minutes = 0.0 hours)
