# Supplementary material for: Horizontal Gene Transfers in prokaryotes show differential preferences for metabolic and translational genes
Source: BMC Evol Biol. 2009 Jan 10;9:9. doi: 10.1186/1471-2148-9-9 (PMC2651853; doi:10.1186/1471-2148-9-9)
Supplement: Additional file 6 — Likelihood based tree comparisons. All likelihood based tree comparison outputs are provided. [file 1471-2148-9-9-S6.zip › puzzle/COG0636_MA2436_FN0363]

TREE-PUZZLE 5.1.pl25

Input file name: /scratch/local/kanhere/COG0636_Archaea_Bacteria_comb.infile
User tree file name: /scratch/local/kanhere/COG0636_Archaea_Bacteria_comb.tmp_tree
Type of analysis: user tree evaluation
Parameter estimation: approximate (faster)
Parameter estimation uses: neighbor-joining tree (for substitution process and rate variation)

Standard errors (S.E.) are obtained by the curvature method.
The upper and lower bounds of an approximate 95% confidence interval
for parameter or branch length x are x-1.96*S.E. and x+1.96*S.E.


SEQUENCE ALIGNMENT

Input data: 21 sequences with 1034 amino acid sites
Number of constant sites: 1 (= 0.1% of all sites)
Number of site patterns: 237
Number of constant site patterns: 1 (= 0.4% of all site patterns)


SUBSTITUTION PROCESS

Model of substitution: VT (Mueller-Vingron 2000)
Amino acid frequencies (user specified):

 pi(A) =   7.8%
 pi(R) =   5.3%
 pi(N) =   4.4%
 pi(D) =   5.3%
 pi(C) =   1.6%
 pi(Q) =   3.7%
 pi(E) =   6.3%
 pi(G) =   7.2%
 pi(H) =   2.4%
 pi(I) =   6.1%
 pi(L) =   9.1%
 pi(K) =   6.0%
 pi(M) =   2.3%
 pi(F) =   4.2%
 pi(P) =   4.6%
 pi(S) =   6.4%
 pi(T) =   5.7%
 pi(W) =   1.3%
 pi(Y) =   3.4%
 pi(V) =   7.1%


AMBIGUOUS CHARACTERS IN THE SEQUENCE (SEQUENCES IN INPUT ORDER)

               gaps  wildcards        sum   % sequence
 AF1160         959          0        959       92.75%  !
 AF1162         959          0        959       92.75%  !
 MA4154         952          0        952       92.07%  !
 VNG2143G       963          0        963       93.13%  !
 TVN0048        959          0        959       92.75%  !
 Ta0001z        959          0        959       92.75%  !
 DR0696         933          0        933       90.23%  !
 MK1013          13          0         13        1.26%   
 MTH959         872          0        872       84.33%  !
 MJ0221         814          0        814       78.72%  !
 PAB1181        876          0        876       84.72%  !
 PH1980         872          0        872       84.33%  !
 FN1740         874          0        874       84.53%  !
 APE2326        903          0        903       87.33%  !
 SSO0567        932          0        932       90.14%  !
 MA2436         943          0        943       91.20%  !
 FN0363         945          0        945       91.39%  !
 asl0009        953          0        953       92.17%  !
 ssl2615        953          0        953       92.17%  !
 TM1615         949          0        949       91.78%  !
 aq_177         934          0        934       90.33%  !
 -------------------------------------------------------
 Sum          18517          0      18517       85.28%  !


The table above shows the amount of gaps ('-') and other 'wildcard'
characters ('X', '?', etc.) and their percentage of the 1034 columns
in the alignment.
Sequences with more than 50% ambiguous characters are marked with a '!' and 
should be checked, whether they have sufficient overlap to other sequences.
Sequences with 100% ambiguous characters do not hold any phylogenetic
information and had to be discarded from the analysis.


SEQUENCE COMPOSITION (SEQUENCES IN INPUT ORDER)

              5% chi-square test  p-value
 AF1160            failed           0.00%  
 AF1162            failed           0.00%  
 MA4154            failed           0.63%  
 VNG2143G          failed           0.03%  
 TVN0048           failed           0.07%  
 Ta0001z           failed           0.07%  
 DR0696            failed           0.00%  
 MK1013            failed           0.00%  
 MTH959            failed           0.00%  
 MJ0221            failed           0.00%  
 PAB1181           failed           0.00%  
 PH1980            failed           0.00%  
 FN1740            failed           0.00%  
 APE2326           failed           0.01%  
 SSO0567           failed           0.00%  
 MA2436            failed           0.92%  
 FN0363            failed           2.00%  
 asl0009           failed           0.07%  
 ssl2615           failed           0.96%  
 TM1615            failed           0.02%  
 aq_177            failed           0.00%  

The chi-square tests compares the amino acid composition of each sequence
to the frequency distribution assumed in the maximum likelihood model.

WARNING: Result of chi-square test may not be valid because of small
maximum likelihood frequencies and short sequence length!


IDENTICAL SEQUENCES

The sequences in each of the following groups are all identical. To speed
up computation please remove all but one of each group from the data set.

AF1160, AF1162.
TVN0048, Ta0001z.


MAXIMUM LIKELIHOOD DISTANCES

Maximum likelihood distances are computed using the selected model of
substitution and rate heterogeneity.

  21
AF1160      0.00000  0.00000  0.79958  0.71378  1.18234  1.18234  1.04291
            0.96946  0.95116  0.92307  1.27910  1.28298  1.67350  0.97700
            1.11016  1.78782  1.17344  1.33212  1.30289  1.29078  1.18822
AF1162      0.00000  0.00000  0.79958  0.71378  1.18234  1.18234  1.04291
            0.96946  0.95116  0.92307  1.27910  1.28298  1.67350  0.97700
            1.11016  1.78782  1.17344  1.33212  1.30289  1.29078  1.18822
MA4154      0.79958  0.79958  0.00000  0.68446  1.42730  1.42730  1.47876
            1.33326  1.57168  1.17792  1.43095  1.48933  1.55970  1.29418
            1.69936  2.15325  1.63677  1.54125  1.72757  1.77040  1.73642
VNG2143G    0.71378  0.71378  0.68446  0.00000  1.29910  1.29910  1.07748
            1.23480  1.25377  1.12142  1.30278  1.45944  1.70121  1.08196
            1.34503  1.74465  1.50462  1.24720  1.32795  1.49483  1.76004
TVN0048     1.18234  1.18234  1.42730  1.29910  0.00000  0.00000  1.00022
            1.43227  1.48296  1.46044  1.59194  1.62241  1.92617  1.22591
            1.34893  1.95566  1.86765  1.51224  1.42411  1.60323  1.82319
Ta0001z     1.18234  1.18234  1.42730  1.29910  0.00000  0.00000  1.00022
            1.43227  1.48296  1.46044  1.59194  1.62241  1.92617  1.22591
            1.34893  1.95566  1.86765  1.51224  1.42411  1.60323  1.82319
DR0696      1.04291  1.04291  1.47876  1.07748  1.00022  1.00022  0.00000
            1.48131  1.30570  1.44346  1.74873  1.82839  2.20987  1.61997
            1.48271  1.84752  1.73382  1.38615  1.25047  1.54227  1.66731
MK1013      0.96946  0.96946  1.33326  1.23480  1.43227  1.43227  1.48131
            0.00000  0.52164  0.65801  1.07271  1.10178  1.32034  1.49698
            1.45329  1.97015  1.45882  1.43579  1.45788  1.39525  1.28119
MTH959      0.95116  0.95116  1.57168  1.25377  1.48296  1.48296  1.30570
            0.52164  0.00000  0.70821  1.12584  1.18907  1.40885  1.63062
            1.44636  1.83533  1.40623  1.58651  1.55135  1.56200  1.49194
MJ0221      0.92307  0.92307  1.17792  1.12142  1.46044  1.46044  1.44346
            0.65801  0.70821  0.00000  1.06784  1.08437  1.19306  1.78003
            1.57686  1.77801  1.26445  1.21828  1.28964  1.23845  1.28041
PAB1181     1.27910  1.27910  1.43095  1.30278  1.59194  1.59194  1.74873
            1.07271  1.12584  1.06784  0.00000  0.09260  1.15240  1.98488
            1.54940  1.86204  1.66018  1.57436  1.67359  1.80766  1.85704
PH1980      1.28298  1.28298  1.48933  1.45944  1.62241  1.62241  1.82839
            1.10178  1.18907  1.08437  0.09260  0.00000  1.20761  2.09913
            1.61894  1.94225  1.66615  1.54997  1.64770  1.85115  1.83688
FN1740      1.67350  1.67350  1.55970  1.70121  1.92617  1.92617  2.20987
            1.32034  1.40885  1.19306  1.15240  1.20761  0.00000  2.74092
            2.43893  1.96090  1.95892  1.81259  1.92661  1.95309  2.03442
APE2326     0.97700  0.97700  1.29418  1.08196  1.22591  1.22591  1.61997
            1.49698  1.63062  1.78003  1.98488  2.09913  2.74092  0.00000
            0.72940  1.60624  1.15382  1.09513  0.96197  1.35525  1.16447
SSO0567     1.11016  1.11016  1.69936  1.34503  1.34893  1.34893  1.48271
            1.45329  1.44636  1.57686  1.54940  1.61894  2.43893  0.72940
            0.00000  1.52025  1.49821  1.22909  1.18789  1.58950  1.46272
MA2436      1.78782  1.78782  2.15325  1.74465  1.95566  1.95566  1.84752
            1.97015  1.83533  1.77801  1.86204  1.94225  1.96090  1.60624
            1.52025  0.00000  0.89389  0.89263  0.81997  1.28131  1.21233
FN0363      1.17344  1.17344  1.63677  1.50462  1.86765  1.86765  1.73382
            1.45882  1.40623  1.26445  1.66018  1.66615  1.95892  1.15382
            1.49821  0.89389  0.00000  0.68179  0.70815  0.78727  0.99277
asl0009     1.33212  1.33212  1.54125  1.24720  1.51224  1.51224  1.38615
            1.43579  1.58651  1.21828  1.57436  1.54997  1.81259  1.09513
            1.22909  0.89263  0.68179  0.00000  0.13262  1.05497  0.90026
ssl2615     1.30289  1.30289  1.72757  1.32795  1.42411  1.42411  1.25047
            1.45788  1.55135  1.28964  1.67359  1.64770  1.92661  0.96197
            1.18789  0.81997  0.70815  0.13262  0.00000  1.06684  0.98173
TM1615      1.29078  1.29078  1.77040  1.49483  1.60323  1.60323  1.54227
            1.39525  1.56200  1.23845  1.80766  1.85115  1.95309  1.35525
            1.58950  1.28131  0.78727  1.05497  1.06684  0.00000  1.10727
aq_177      1.18822  1.18822  1.73642  1.76004  1.82319  1.82319  1.66731
            1.28119  1.49194  1.28041  1.85704  1.83688  2.03442  1.16447
            1.46272  1.21233  0.99277  0.90026  0.98173  1.10727  0.00000

Average distance (over all possible pairs of sequences):  1.37947


RATE HETEROGENEITY

Model of rate heterogeneity: uniform rate


TREE SEARCH

2 tree topologies were specified by the user.


MAXIMUM LIKELIHOOD BRANCH LENGTHS OF USER DEFINED TREE # 1 (NO CLOCK)

Branch lengths are computed using the selected model of
substitution and rate heterogeneity.


                          :-5 TVN0048
             :-----------22
             :            :-6 Ta0001z
             :
             :                   :-18 asl0009
             :            :-----23
             :            :      :--19 ssl2615
             :         :-26
             :         :  :     :-----17 FN0363
             :         :  :  :-24
             :         :  :  :  :-----------13 FN1740
             :         :  :-25
             :         :     :------------7 DR0696
             :      :-27
             :      :  :--------20 TM1615
             :-----28
             :      :-------21 aq_177
             :
             :       :-1 AF1160
             :------29
             :       :-2 AF1162
 :----------33
 :           :          :-11 PAB1181
 :           :---------30
 :           :          :-12 PH1980
 :           :
 :           :     :--------------16 MA2436
 :           :  :-31
 :           :  :  :---------3 MA4154
 :           :-32
 :           :  :--------4 VNG2143G
 :           :  :
 :           :  :----9 MTH959
 :           :
 :           :-----10 MJ0221
 :           :
 :           :----8 MK1013
 :
 :----15 SSO0567
 :
 :----14 APE2326
 

         branch  length     S.E.   branch  length     S.E.
AF1160        1  0.00001  0.00090      22  1.08185  0.18400
AF1162        2  0.00001  0.00090      23  0.42569  0.10190
MA4154        3  0.89780  0.16168      24  0.00001  0.00094
VNG2143G      4  0.77494  0.14460      25  0.00001  0.00091
TVN0048       5  0.00001  0.00116      26  0.03084  0.06374
Ta0001z       6  0.00001  0.00116      27  0.00001  0.00159
DR0696        7  1.22286  0.19646      28  0.45789  0.09485
MK1013        8  0.34023  0.05530      29  0.57753  0.11745
MTH959        9  0.36506  0.06273      30  0.88678  0.11156
MJ0221       10  0.43685  0.06231      31  0.05108  0.10643
PAB1181      11  0.01002  0.01979      32  0.00001  0.00095
PH1980       12  0.08311  0.02496      33  0.92685  0.15531
FN1740       13  1.06785  0.14948
APE2326      14  0.39609  0.10264
SSO0567      15  0.39956  0.09802
MA2436       16  1.41753  0.23169
FN0363       17  0.51346  0.10995
asl0009      18  0.01939  0.03020
ssl2615      19  0.11468  0.04183
TM1615       20  0.75545  0.14072     16 iterations until convergence
aq_177       21  0.62269  0.11756     log L: -6579.05

WARNING --- at least one branch length is close to an internal boundary!


Unrooted user defined tree with maximum likelihood branch lengths
(in CLUSTAL W notation):

(APE2326:0.39609,((TVN0048:0.00001,Ta0001z:0.00001)100:1.08185,((
((asl0009:0.01939,ssl2615:0.11468)100:0.42569,((FN0363:0.51346,FN1740:1.06785)
100:0.00001,DR0696:1.22286)99:0.00001)99:0.03084,TM1615:0.75545)97:0.00001,
aq_177:0.62269)96:0.45789,(AF1160:0.00001,AF1162:0.00001)85:0.57753,
(PAB1181:0.01002,PH1980:0.08311)80:0.88678,((MA2436:1.41753,MA4154:0.89780)
78:0.05108,VNG2143G:0.77494,MTH959:0.36506)55:0.00001,MJ0221:0.43685,
MK1013:0.34023)87:0.92685,SSO0567:0.39956);


MAXIMUM LIKELIHOOD BRANCH LENGTHS OF USER DEFINED TREE # 2 (NO CLOCK)

Branch lengths are computed using the selected model of
substitution and rate heterogeneity.


            :-----3 MA4154
      :----22
      :     :---4 VNG2143G
 :---35
 :    :                       :-11 PAB1181
 :    :                :-----23
 :    :                :      :-12 PH1980
 :    :           :---24
 :    :           :    :-------13 FN1740
 :    :   :------27
 :    :   :       :       :---8 MK1013
 :    :   :       :   :--25
 :    :   :       :   :   :---9 MTH959
 :    :   :       :--26
 :    :   :           :----10 MJ0221
 :    :--34
 :        :             :-5 TVN0048
 :        :     :------28
 :        :     :       :-6 Ta0001z
 :        :----29
 :        :     :-----7 DR0696
 :        :
 :        :           :----14 APE2326
 :        :     :----30
 :        :     :     :-----15 SSO0567
 :        :----33
 :              :            :-18 asl0009
 :              :      :----31
 :              :      :     :-19 ssl2615
 :              :      :
 :                     :-------16 MA2436
 :               -----32
 :                     :----17 FN0363
 :                     :
 :                     :---------20 TM1615
 :                     :
 :                     :-------21 aq_177
 :
 :-2 AF1162
 :
 :-1 AF1160
 

         branch  length     S.E.   branch  length     S.E.
AF1160        1  0.00001  0.00198      22  0.31680  0.10201
AF1162        2  0.00001  0.00198      23  0.48970  0.08900
MA4154        3  0.45179  0.11262      24  0.24662  0.07931
VNG2143G      4  0.30546  0.09408      25  0.15565  0.04762
TVN0048       5  0.00001  0.00200      26  0.10784  0.06286
Ta0001z       6  0.00001  0.00200      27  0.55602  0.13124
DR0696        7  0.50213  0.12400      28  0.55560  0.13348
MK1013        8  0.22539  0.04771      29  0.35987  0.11855
MTH959        9  0.29837  0.05641      30  0.34054  0.11592
MJ0221       10  0.32259  0.05747      31  0.34617  0.09019
PAB1181      11  0.00980  0.01908      32  0.48602  0.13101
PH1980       12  0.08318  0.02488      33  0.31042  0.11329
FN1740       13  0.70258  0.10521      34  0.14841  0.09076
APE2326      14  0.33549  0.09208      35  0.22578  0.08194
SSO0567      15  0.43934  0.09771
MA2436       16  0.70357  0.12860
FN0363       17  0.39319  0.09434
asl0009      18  0.05462  0.03386
ssl2615      19  0.08007  0.03768
TM1615       20  0.82993  0.15274     14 iterations until convergence
aq_177       21  0.62465  0.12051     log L: -6386.97

WARNING --- at least one branch length is close to an internal boundary!


Unrooted user defined tree with maximum likelihood branch lengths
(in CLUSTAL W notation):

(AF1160:0.00001,((MA4154:0.45179,VNG2143G:0.30546)87:0.31680,((((
PAB1181:0.00980,PH1980:0.08318)99:0.48970,FN1740:0.70258)94:0.24662,
((MK1013:0.22539,MTH959:0.29837)71:0.15565,MJ0221:0.32259)78:0.10784)
86:0.55602,((TVN0048:0.00001,Ta0001z:0.00001)71:0.55560,DR0696:0.50213)
85:0.35987,((APE2326:0.33549,SSO0567:0.43934)98:0.34054,((asl0009:0.05462,
ssl2615:0.08007)91:0.34617,MA2436:0.70357,FN0363:0.39319,TM1615:0.82993,
aq_177:0.62465)73:0.48602)58:0.31042)75:0.14841)91:0.22578,AF1162:0.00001);


COMPARISON OF USER TREES (NO CLOCK)

Tree   log L   difference    S.E.      p-1sKH     p-SH       c-ELW      2sKH
-------------------------------------------------------------------------------
 1   -6579.05   192.08       31.97    0.0000 -   0.0000 -   0.0000 -       -
 2   -6386.97     0.00  <---- best    1.0000 +   1.0000 +   1.0000 +    best

The columns show the results and p-values of the following tests:
1sKH - one sided KH test based on pairwise SH tests (Shimodaira-Hasegawa
       2000, Goldman et al., 2001, Kishino-Hasegawa 1989)
SH   - Shimodaira-Hasegawa test (2000)
ELW  - Expected Likelihood Weight (Strimmer-Rambaut 2002)
2sKH - two sided Kishino-Hasegawa test (1989)

Plus signs denote the confidence sets. Minus signs denote significant
exclusion. All tests used 5% significance level. 1sKH, SH, and ELW
performed 1000 resamplings using the RELL method.


TIME STAMP

Date and time: Tue Sep  4 20:34:28 2007
Runtime (excl. input) : 2 seconds (= 0.0 minutes = 0.0 hours)
Runtime (incl. input) : 2 seconds (= 0.0 minutes = 0.0 hours)
