# Supplementary material for: Horizontal Gene Transfers in prokaryotes show differential preferences for metabolic and translational genes
Source: BMC Evol Biol. 2009 Jan 10;9:9. doi: 10.1186/1471-2148-9-9 (PMC2651853; doi:10.1186/1471-2148-9-9)
Supplement: Additional file 6 — Likelihood based tree comparisons. All likelihood based tree comparison outputs are provided. [file 1471-2148-9-9-S6.zip › puzzle/COG0648_CAC1632_PH1905]

TREE-PUZZLE 5.1.pl25

Input file name: /scratch/local/kanhere/COG0648_Gramplus_Archaea_comb.infile
User tree file name: /scratch/local/kanhere/COG0648_Gramplus_Archaea_comb.tmp_tree
Type of analysis: user tree evaluation
Parameter estimation: approximate (faster)
Parameter estimation uses: neighbor-joining tree (for substitution process and rate variation)

Standard errors (S.E.) are obtained by the curvature method.
The upper and lower bounds of an approximate 95% confidence interval
for parameter or branch length x are x-1.96*S.E. and x+1.96*S.E.


SEQUENCE ALIGNMENT

Input data: 22 sequences with 381 amino acid sites
Number of constant sites: 5 (= 1.3% of all sites)
Number of site patterns: 347
Number of constant site patterns: 4 (= 1.2% of all site patterns)


SUBSTITUTION PROCESS

Model of substitution: VT (Mueller-Vingron 2000)
Amino acid frequencies (user specified):

 pi(A) =   7.8%
 pi(R) =   5.3%
 pi(N) =   4.4%
 pi(D) =   5.3%
 pi(C) =   1.6%
 pi(Q) =   3.7%
 pi(E) =   6.3%
 pi(G) =   7.2%
 pi(H) =   2.4%
 pi(I) =   6.1%
 pi(L) =   9.1%
 pi(K) =   6.0%
 pi(M) =   2.3%
 pi(F) =   4.2%
 pi(P) =   4.6%
 pi(S) =   6.4%
 pi(T) =   5.7%
 pi(W) =   1.3%
 pi(Y) =   3.4%
 pi(V) =   7.1%


AMBIGUOUS CHARACTERS IN THE SEQUENCE (SEQUENCES IN INPUT ORDER)

               gaps  wildcards        sum   % sequence
 MA3548         104          0        104       27.30%   
 MJ0133         108          0        108       28.35%   
 PAB1103        100          0        100       26.25%   
 PH1905         100          0        100       26.25%   
 CAC1632        109          0        109       28.61%   
 PAE3257        106          0        106       27.82%   
 SSO2156         98          0         98       25.72%   
 APE2104         96          0         96       25.20%   
 MTH1010        102          0        102       26.77%   
 TVN0157         40          0         40       10.50%   
 Ta0096          40          0         40       10.50%   
 BH1386          83          0         83       21.78%   
 BS_yqfS         84          0         84       22.05%   
 lin1487         84          0         84       22.05%   
 SA1386          85          0         85       22.31%   
 UU306           78          0         78       20.47%   
 MYPU_6210      104          0        104       27.30%   
 MG235           90          0         90       23.62%   
 MPN328          95          0         95       24.93%   
 TVN0971        101          0        101       26.51%   
 Ta0891         100          0        100       26.25%   
 VNG0183G       106          0        106       27.82%   
 -------------------------------------------------------
 Sum           2013          0       2013       24.02%   


The table above shows the amount of gaps ('-') and other 'wildcard'
characters ('X', '?', etc.) and their percentage of the 381 columns
in the alignment.
Sequences with more than 50% ambiguous characters are marked with a '!' and 
should be checked, whether they have sufficient overlap to other sequences.
Sequences with 100% ambiguous characters do not hold any phylogenetic
information and had to be discarded from the analysis.


SEQUENCE COMPOSITION (SEQUENCES IN INPUT ORDER)

              5% chi-square test  p-value
 MA3548            failed           0.04%  
 MJ0133            failed           0.19%  
 PAB1103           failed           0.00%  
 PH1905            failed           0.00%  
 CAC1632           failed           0.00%  
 PAE3257           passed          22.79%  
 SSO2156           failed           0.81%  
 APE2104           failed           1.79%  
 MTH1010           failed           0.45%  
 TVN0157           passed           5.86%  
 Ta0096            failed           4.37%  
 BH1386            failed           0.03%  
 BS_yqfS           failed           0.39%  
 lin1487           failed           0.77%  
 SA1386            failed           0.61%  
 UU306             failed           0.00%  
 MYPU_6210         failed           0.01%  
 MG235             passed          12.39%  
 MPN328            passed          26.24%  
 TVN0971           failed           0.73%  
 Ta0891            failed           0.50%  
 VNG0183G          failed           0.00%  

The chi-square tests compares the amino acid composition of each sequence
to the frequency distribution assumed in the maximum likelihood model.


IDENTICAL SEQUENCES

The sequences in each of the following groups are all identical. To speed
up computation please remove all but one of each group from the data set.

 All sequences are unique.


MAXIMUM LIKELIHOOD DISTANCES

Maximum likelihood distances are computed using the selected model of
substitution and rate heterogeneity.

  22
MA3548      0.00000  0.77223  0.74697  0.72612  0.97400  1.20535  1.02054
            1.26012  1.21153  1.50798  1.52384  2.38132  2.33768  2.42479
            2.35938  2.65481  2.68827  2.17735  2.26313  2.62228  2.58071
            2.90138
MJ0133      0.77223  0.00000  0.79593  0.75962  0.97018  1.24407  1.27799
            1.22282  1.31545  1.55869  1.44796  2.55989  2.48377  2.59853
            2.59530  2.39120  2.48858  2.35442  2.32986  2.55367  2.59996
            3.14590
PAB1103     0.74697  0.79593  0.00000  0.11999  0.92810  1.02453  1.15895
            1.24984  1.28022  1.58921  1.59036  2.65463  2.55431  2.59508
            2.59906  2.46478  2.82009  2.40363  2.47477  2.56291  2.77262
            3.21069
PH1905      0.72612  0.75962  0.11999  0.00000  0.90688  1.06002  1.16285
            1.21657  1.21403  1.49625  1.51397  2.59246  2.47038  2.53351
            2.51433  2.48422  2.74872  2.33181  2.37788  2.45285  2.68251
            2.96917
CAC1632     0.97400  0.97018  0.92810  0.90688  0.00000  1.34197  1.26187
            1.32761  1.56759  1.59962  1.67199  2.50881  2.47809  2.44491
            2.28949  2.63840  2.43114  2.48329  2.51055  2.56612  2.77506
            2.98527
PAE3257     1.20535  1.24407  1.02453  1.06002  1.34197  0.00000  0.59343
            1.28078  1.37251  1.44964  1.49228  2.46231  2.49191  2.49020
            2.63148  2.67780  2.52487  2.66075  2.71810  2.31935  2.54741
            2.96340
SSO2156     1.02054  1.27799  1.15895  1.16285  1.26187  0.59343  0.00000
            1.34731  1.27583  1.50287  1.55408  2.41149  2.29616  2.32227
            2.45697  2.57117  2.45816  2.44516  2.51427  2.27310  2.45287
            2.65814
APE2104     1.26012  1.22282  1.24984  1.21657  1.32761  1.28078  1.34731
            0.00000  0.93325  1.43171  1.47611  2.44986  2.31818  2.46480
            2.51601  2.54484  2.69129  2.40382  2.41439  2.82018  2.49692
            2.96775
MTH1010     1.21153  1.31545  1.28022  1.21403  1.56759  1.37251  1.27583
            0.93325  0.00000  1.51332  1.53460  2.55140  2.38219  2.40737
            2.42020  2.45368  2.52289  2.47490  2.36218  2.37710  2.53223
            2.88606
TVN0157     1.50798  1.55869  1.58921  1.49625  1.59962  1.44964  1.50287
            1.43171  1.51332  0.00000  0.15013  3.21368  2.93592  3.01321
            2.89999  3.12236  2.80782  2.78749  2.96542  2.89280  2.86572
            3.16051
Ta0096      1.52384  1.44796  1.59036  1.51397  1.67199  1.49228  1.55408
            1.47611  1.53460  0.15013  0.00000  3.06909  2.88892  2.92184
            2.83765  3.17761  2.73984  2.62158  2.83225  2.94324  2.88167
            3.09416
BH1386      2.38132  2.55989  2.65463  2.59246  2.50881  2.46231  2.41149
            2.44986  2.55140  3.21368  3.06909  0.00000  0.22992  0.24740
            0.31269  0.79782  0.98025  1.10481  1.08234  1.31876  1.39415
            1.34993
BS_yqfS     2.33768  2.48377  2.55431  2.47038  2.47809  2.49191  2.29616
            2.31818  2.38219  2.93592  2.88892  0.22992  0.00000  0.26845
            0.29278  0.85259  0.99039  1.19015  1.08525  1.29635  1.33458
            1.38144
lin1487     2.42479  2.59853  2.59508  2.53351  2.44491  2.49020  2.32227
            2.46480  2.40737  3.01321  2.92184  0.24740  0.26845  0.00000
            0.34281  0.81208  0.94131  1.15911  1.07460  1.26807  1.44145
            1.31064
SA1386      2.35938  2.59530  2.59906  2.51433  2.28949  2.63148  2.45697
            2.51601  2.42020  2.89999  2.83765  0.31269  0.29278  0.34281
            0.00000  0.83415  0.96738  1.13527  1.04905  1.28649  1.36684
            1.29803
UU306       2.65481  2.39120  2.46478  2.48422  2.63840  2.67780  2.57117
            2.54484  2.45368  3.12236  3.17761  0.79782  0.85259  0.81208
            0.83415  0.00000  0.97551  1.00176  0.95028  1.40043  1.41001
            1.52631
MYPU_6210   2.68827  2.48858  2.82009  2.74872  2.43114  2.52487  2.45816
            2.69129  2.52289  2.80782  2.73984  0.98025  0.99039  0.94131
            0.96738  0.97551  0.00000  0.98902  1.05353  1.45409  1.52241
            1.62839
MG235       2.17735  2.35442  2.40363  2.33181  2.48329  2.66075  2.44516
            2.40382  2.47490  2.78749  2.62158  1.10481  1.19015  1.15911
            1.13527  1.00176  0.98902  0.00000  0.43005  1.58705  1.70605
            1.67177
MPN328      2.26313  2.32986  2.47477  2.37788  2.51055  2.71810  2.51427
            2.41439  2.36218  2.96542  2.83225  1.08234  1.08525  1.07460
            1.04905  0.95028  1.05353  0.43005  0.00000  1.61626  1.64539
            1.58038
TVN0971     2.62228  2.55367  2.56291  2.45285  2.56612  2.31935  2.27310
            2.82018  2.37710  2.89280  2.94324  1.31876  1.29635  1.26807
            1.28649  1.40043  1.45409  1.58705  1.61626  0.00000  0.53578
            1.41761
Ta0891      2.58071  2.59996  2.77262  2.68251  2.77506  2.54741  2.45287
            2.49692  2.53223  2.86572  2.88167  1.39415  1.33458  1.44145
            1.36684  1.41001  1.52241  1.70605  1.64539  0.53578  0.00000
            1.29530
VNG0183G    2.90138  3.14590  3.21069  2.96917  2.98527  2.96340  2.65814
            2.96775  2.88606  3.16051  3.09416  1.34993  1.38144  1.31064
            1.29803  1.52631  1.62839  1.67177  1.58038  1.41761  1.29530
            0.00000

Average distance (over all possible pairs of sequences):  1.92328


RATE HETEROGENEITY

Model of rate heterogeneity: uniform rate


TREE SEARCH

2 tree topologies were specified by the user.


MAXIMUM LIKELIHOOD BRANCH LENGTHS OF USER DEFINED TREE # 1 (NO CLOCK)

Branch lengths are computed using the selected model of
substitution and rate heterogeneity.


                   :-3 PAB1103
              :---23
              :    :-4 PH1905
          :--24
          :   :----2 MJ0133
    :----40
    :     :                            :--18 MG235
    :     :                      :----25
    :     :                      :     :--19 MPN328
    :     :                   :-26
    :     :                   :  :----16 UU306
    :     :                :-27
    :     :                :  :-----17 MYPU_6210
    :     :  :------------32
    :     :  :             :             :-12 BH1386
    :     :  :             :          :-28
    :     :  :             :          :  :--13 BS_yqfS
    :     :  :             :       :-29
    :     :  :             :       :  :--15 SA1386
    :     :  :             :  :---30
    :     :  :             :  :    :-14 lin1487
    :     :  :             :-31
    :     :  :                :---------------5 CAC1632
    :     :-39
    :        :                 :-11 Ta0096
    :        :              :-33
    :        :              :  :-----------------------21 Ta0891
    :        :  :----------35
    :        :  :           :  :-10 TVN0157
    :        :  :           :-34
    :        :  :              :-----------------------20 TVN0971
    :        :-38
    :           :     :----1 MA3548
    :           :  :-36
    :           :  :  :---------------------22 VNG0183G
    :           :-37
    :              :-------9 MTH1010
 :-41
 :  :---7 SSO2156
 :
 :----6 PAE3257
 :
 :--------8 APE2104
 

         branch  length     S.E.   branch  length     S.E.
MA3548        1  0.42784  0.05633      23  0.30859  0.04763
MJ0133        2  0.46575  0.05656      24  0.14844  0.04112
PAB1103       3  0.10120  0.02084      25  0.43104  0.05826
PH1905        4  0.01885  0.01369      26  0.08452  0.03923
CAC1632       5  1.77377  0.17542      27  0.08977  0.04422
PAE3257       6  0.38997  0.05260      28  0.03275  0.01394
SSO2156       7  0.32509  0.04909      29  0.03443  0.01752
APE2104       8  0.92553  0.09064      30  0.35433  0.05356
MTH1010       9  0.78445  0.07954      31  0.00001  0.00177
TVN0157      10  0.06207  0.02039      32  1.43513  0.14614
Ta0096       11  0.08961  0.02105      33  0.00001  0.00099
BH1386       12  0.11715  0.02242      34  0.00001  0.00188
BS_yqfS      13  0.12199  0.02286      35  1.13308  0.10634
lin1487      14  0.10915  0.02306      36  0.02614  0.05076
SA1386       15  0.20075  0.02955      37  0.00001  0.00097
UU306        16  0.41772  0.05432      38  0.00001  0.00088
MYPU_6210    17  0.52659  0.06216      39  0.01340  0.03066
MG235        18  0.23460  0.03977      40  0.40907  0.06054
MPN328       19  0.21479  0.03796      41  0.00001  0.00257
TVN0971      20  2.70486  0.28753
Ta0891       21  2.70654  0.28593     25 iterations until convergence
VNG0183G     22  2.44721  0.25369     log L: -12384.25

WARNING --- at least one branch length is close to an internal boundary!


Unrooted user defined tree with maximum likelihood branch lengths
(in CLUSTAL W notation):

(APE2104:0.92553,((((PAB1103:0.10120,PH1905:0.01885)99:0.30859,MJ0133:0.46575)
85:0.14844,(((((MG235:0.23460,MPN328:0.21479)100:0.43104,UU306:0.41772)
97:0.08452,MYPU_6210:0.52659)95:0.08977,((((BH1386:0.11715,BS_yqfS:0.12199)
60:0.03275,SA1386:0.20075)56:0.03443,lin1487:0.10915)74:0.35433,CAC1632:1.77377)
77:0.00001)99:1.43513,(((Ta0096:0.08961,Ta0891:2.70654)100:0.00001,
(TVN0157:0.06207,TVN0971:2.70486)100:0.00001)99:1.13308,((MA3548:0.42784,
VNG0183G:2.44721)69:0.02614,MTH1010:0.78445)59:0.00001)72:0.00001)
73:0.01340)93:0.40907,SSO2156:0.32509)98:0.00001,PAE3257:0.38997);


MAXIMUM LIKELIHOOD BRANCH LENGTHS OF USER DEFINED TREE # 2 (NO CLOCK)

Branch lengths are computed using the selected model of
substitution and rate heterogeneity.


                                :---20 TVN0971
                          :----23
                          :     :---21 Ta0891
                     :---24
                     :    :-------22 VNG0183G
      :-------------30
      :              :         :--18 MG235
      :              :   :----25
      :              :   :     :--19 MPN328
      :              :--29
      :                  :           :--12 BH1386
      :                  :        :-26
      :                  :        :  :--13 BS_yqfS
      :                  :        :  :
      :                  :        :  :--14 lin1487
      :                  :   :---27
      :                  :   :    :--15 SA1386
      :                  :--28
      :                  :   :----16 UU306
      :                  :
      :                  :-----17 MYPU_6210
 :---35
 :    :     :---6 PAE3257
 :    :----31
 :    :     :---7 SSO2156
 :    :
 :    :       :----8 APE2104
 :    :   :--32
 :    :   :   :----9 MTH1010
 :    :--34
 :        :         :-10 TVN0157
 :        :--------33
 :                  :-11 Ta0096
 :
 :    :-3 PAB1103
 :---36
 :    :-4 PH1905
 :
 :----2 MJ0133
 :
 :------5 CAC1632
 :
 :----1 MA3548
 

         branch  length     S.E.   branch  length     S.E.
MA3548        1  0.44533  0.05338      23  0.47261  0.07826
MJ0133        2  0.47849  0.05563      24  0.32533  0.07755
PAB1103       3  0.09512  0.02070      25  0.45741  0.05968
PH1905        4  0.02547  0.01550      26  0.07751  0.02325
CAC1632       5  0.63545  0.06694      27  0.32690  0.04908
PAE3257       6  0.33116  0.04875      28  0.13407  0.04074
SSO2156       7  0.28197  0.04635      29  0.20723  0.07122
APE2104       8  0.47234  0.06125      30  1.47703  0.16288
MTH1010       9  0.47067  0.06217      31  0.38364  0.06009
TVN0157      10  0.05200  0.02004      32  0.20149  0.05319
Ta0096       11  0.09855  0.02131      33  0.93045  0.09544
BH1386       12  0.12869  0.02330      34  0.13744  0.04880
BS_yqfS      13  0.13492  0.02384      35  0.26855  0.05086
lin1487      14  0.14944  0.02519      36  0.34363  0.04702
SA1386       15  0.14493  0.02745
UU306        16  0.40782  0.05209
MYPU_6210    17  0.53228  0.06224
MG235        18  0.23836  0.03947
MPN328       19  0.20856  0.03744
TVN0971      20  0.27036  0.04636
Ta0891       21  0.27299  0.04631     20 iterations until convergence
VNG0183G     22  0.74334  0.08915     log L: -11453.21


Unrooted user defined tree with maximum likelihood branch lengths
(in CLUSTAL W notation):

(MA3548:0.44533,((((TVN0971:0.27036,Ta0891:0.27299)71:0.47261,VNG0183G:0.74334)
92:0.32533,((MG235:0.23836,MPN328:0.20856)79:0.45741,(((BH1386:0.12869,
BS_yqfS:0.13492,lin1487:0.14944)88:0.07751,SA1386:0.14493)84:0.32690,
UU306:0.40782)51:0.13407,MYPU_6210:0.53228)66:0.20723)100:1.47703,
(PAE3257:0.33116,SSO2156:0.28197)97:0.38364,((APE2104:0.47234,MTH1010:0.47067)
87:0.20149,(TVN0157:0.05200,Ta0096:0.09855)86:0.93045)62:0.13744)
81:0.26855,(PAB1103:0.09512,PH1905:0.02547)80:0.34363,MJ0133:0.47849,
CAC1632:0.63545);


COMPARISON OF USER TREES (NO CLOCK)

Tree   log L   difference    S.E.      p-1sKH     p-SH       c-ELW      2sKH
-------------------------------------------------------------------------------
 1  -12384.25   931.05       65.55    0.0000 -   0.0000 -   0.0000 -       -
 2  -11453.21     0.00  <---- best    1.0000 +   1.0000 +   1.0000 +    best

The columns show the results and p-values of the following tests:
1sKH - one sided KH test based on pairwise SH tests (Shimodaira-Hasegawa
       2000, Goldman et al., 2001, Kishino-Hasegawa 1989)
SH   - Shimodaira-Hasegawa test (2000)
ELW  - Expected Likelihood Weight (Strimmer-Rambaut 2002)
2sKH - two sided Kishino-Hasegawa test (1989)

Plus signs denote the confidence sets. Minus signs denote significant
exclusion. All tests used 5% significance level. 1sKH, SH, and ELW
performed 1000 resamplings using the RELL method.


TIME STAMP

Date and time: Tue Sep  4 21:10:53 2007
Runtime (excl. input) : 5 seconds (= 0.1 minutes = 0.0 hours)
Runtime (incl. input) : 5 seconds (= 0.1 minutes = 0.0 hours)
