# Supplementary material for: Horizontal Gene Transfers in prokaryotes show differential preferences for metabolic and translational genes
Source: BMC Evol Biol. 2009 Jan 10;9:9. doi: 10.1186/1471-2148-9-9 (PMC2651853; doi:10.1186/1471-2148-9-9)
Supplement: Additional file 6 — Likelihood based tree comparisons. All likelihood based tree comparison outputs are provided. [file 1471-2148-9-9-S6.zip › puzzle/COG0713_MA1503_sll0522]

TREE-PUZZLE 5.1.pl25

Input file name: /scratch/local/kanhere/COG0713_Archaea_Bacteria_comb.infile
User tree file name: /scratch/local/kanhere/COG0713_Archaea_Bacteria_comb.tmp_tree
Type of analysis: user tree evaluation
Parameter estimation: approximate (faster)
Parameter estimation uses: neighbor-joining tree (for substitution process and rate variation)

Standard errors (S.E.) are obtained by the curvature method.
The upper and lower bounds of an approximate 95% confidence interval
for parameter or branch length x are x-1.96*S.E. and x+1.96*S.E.


SEQUENCE ALIGNMENT

Input data: 10 sequences with 107 amino acid sites
Number of constant sites: 5 (= 4.7% of all sites)
Number of site patterns: 105
Number of constant site patterns: 3 (= 2.9% of all site patterns)


SUBSTITUTION PROCESS

Model of substitution: VT (Mueller-Vingron 2000)
Amino acid frequencies (user specified):

 pi(A) =   7.8%
 pi(R) =   5.3%
 pi(N) =   4.4%
 pi(D) =   5.3%
 pi(C) =   1.6%
 pi(Q) =   3.7%
 pi(E) =   6.3%
 pi(G) =   7.2%
 pi(H) =   2.4%
 pi(I) =   6.1%
 pi(L) =   9.1%
 pi(K) =   6.0%
 pi(M) =   2.3%
 pi(F) =   4.2%
 pi(P) =   4.6%
 pi(S) =   6.4%
 pi(T) =   5.7%
 pi(W) =   1.3%
 pi(Y) =   3.4%
 pi(V) =   7.1%


AMBIGUOUS CHARACTERS IN THE SEQUENCE (SEQUENCES IN INPUT ORDER)

               gaps  wildcards        sum   % sequence
 VNG0643G         7          0          7        6.54%   
 DR1495           4          0          4        3.74%   
 aq_1319          7          0          7        6.54%   
 aq_1378          5          0          5        4.67%   
 MA1503           5          0          5        4.67%   
 alr0226          6          0          6        5.61%   
 sll0522          4          0          4        3.74%   
 TVN1108          4          0          4        3.74%   
 Ta0962           3          0          3        2.80%   
 APE1417          5          0          5        4.67%   
 -------------------------------------------------------
 Sum             50          0         50        4.67%   


The table above shows the amount of gaps ('-') and other 'wildcard'
characters ('X', '?', etc.) and their percentage of the 107 columns
in the alignment.
Sequences with more than 50% ambiguous characters are marked with a '!' and 
should be checked, whether they have sufficient overlap to other sequences.
Sequences with 100% ambiguous characters do not hold any phylogenetic
information and had to be discarded from the analysis.


SEQUENCE COMPOSITION (SEQUENCES IN INPUT ORDER)

              5% chi-square test  p-value
 VNG0643G          failed           1.38%  
 DR1495            failed           0.93%  
 aq_1319           failed           1.32%  
 aq_1378           failed           0.30%  
 MA1503            failed           0.73%  
 alr0226           failed           2.67%  
 sll0522           failed           4.19%  
 TVN1108           failed           0.02%  
 Ta0962            failed           0.00%  
 APE1417           failed           0.00%  

The chi-square tests compares the amino acid composition of each sequence
to the frequency distribution assumed in the maximum likelihood model.


IDENTICAL SEQUENCES

The sequences in each of the following groups are all identical. To speed
up computation please remove all but one of each group from the data set.

 All sequences are unique.


MAXIMUM LIKELIHOOD DISTANCES

Maximum likelihood distances are computed using the selected model of
substitution and rate heterogeneity.

  10
VNG0643G    0.00000  0.68829  1.05756  1.06459  0.78097  0.72072  0.77481
            1.28360  1.19112  1.98773
DR1495      0.68829  0.00000  0.87457  0.88682  0.87094  0.92544  0.92037
            1.51606  1.46236  1.84916
aq_1319     1.05756  0.87457  0.00000  0.59564  1.04186  0.93294  0.97939
            1.33449  1.38152  1.76336
aq_1378     1.06459  0.88682  0.59564  0.00000  0.96465  0.87632  0.89398
            1.35281  1.35996  1.98835
MA1503      0.78097  0.87094  1.04186  0.96465  0.00000  0.62793  0.65699
            0.92361  0.87767  1.76244
alr0226     0.72072  0.92544  0.93294  0.87632  0.62793  0.00000  0.14559
            1.14013  1.14112  1.33117
sll0522     0.77481  0.92037  0.97939  0.89398  0.65699  0.14559  0.00000
            1.11955  1.13253  1.37703
TVN1108     1.28360  1.51606  1.33449  1.35281  0.92361  1.14013  1.11955
            0.00000  0.18103  1.56649
Ta0962      1.19112  1.46236  1.38152  1.35996  0.87767  1.14112  1.13253
            0.18103  0.00000  1.55522
APE1417     1.98773  1.84916  1.76336  1.98835  1.76244  1.33117  1.37703
            1.56649  1.55522  0.00000

Average distance (over all possible pairs of sequences):  1.10797


RATE HETEROGENEITY

Model of rate heterogeneity: uniform rate


TREE SEARCH

2 tree topologies were specified by the user.


MAXIMUM LIKELIHOOD BRANCH LENGTHS OF USER DEFINED TREE # 1 (NO CLOCK)

Branch lengths are computed using the selected model of
substitution and rate heterogeneity.


                             :-6 alr0226
                      :-----11
                      :      :--7 sll0522
                   :-12
                   :  :-------2 DR1495
                :-14
                :  :       :-----3 aq_1319
                :  :------13
                :          :-----4 aq_1378
             :-15
             :  :------------------10 APE1417
 :----------17
 :           :  :-----5 MA1503
 :           :-16
 :              :------1 VNG0643G
 :
 :-9 Ta0962
 :
 :--8 TVN1108
 

         branch  length     S.E.   branch  length     S.E.
VNG0643G      1  0.41137  0.08223      11  0.32527  0.07331
DR1495        2  0.52088  0.09328      12  0.00001  0.00260
aq_1319       3  0.31041  0.07810      13  0.40880  0.09171
aq_1378       4  0.30323  0.07618      14  0.03913  0.04150
MA1503        5  0.32172  0.07141      15  0.05755  0.04728
alr0226       6  0.07339  0.03480      16  0.00001  0.00595
sll0522       7  0.07785  0.03591      17  0.72583  0.11912
TVN1108       8  0.11279  0.04217
Ta0962        9  0.06794  0.03847     14 iterations until convergence
APE1417      10  1.34043  0.19945     log L: -1790.66

WARNING --- at least one branch length is close to an internal boundary!


Unrooted user defined tree with maximum likelihood branch lengths
(in CLUSTAL W notation):

(TVN1108:0.11279,(((((alr0226:0.07339,sll0522:0.07785)100:0.32527,
DR1495:0.52088)100:0.00001,(aq_1319:0.31041,aq_1378:0.30323)100:0.40880)
100:0.03913,APE1417:1.34043)100:0.05755,(MA1503:0.32172,VNG0643G:0.41137)
97:0.00001)100:0.72583,Ta0962:0.06794);


MAXIMUM LIKELIHOOD BRANCH LENGTHS OF USER DEFINED TREE # 2 (NO CLOCK)

Branch lengths are computed using the selected model of
substitution and rate heterogeneity.


            :-6 alr0226
      :----11
      :     :--7 sll0522
 :---15
 :    :                 :--8 TVN1108
 :    :         :------12
 :    :         :       :-9 Ta0962
 :    :   :----13
 :    :   :     :----------------10 APE1417
 :    :--14
 :        :---5 MA1503
 :
 :          :-----3 aq_1319
 :   :-----16
 :   :      :-----4 aq_1378
 :--17
 :   :-----2 DR1495
 :
 :-----1 VNG0643G
 

         branch  length     S.E.   branch  length     S.E.
VNG0643G      1  0.31577  0.07380      11  0.27648  0.06946
DR1495        2  0.32681  0.07731      12  0.39369  0.10290
aq_1319       3  0.31241  0.07675      13  0.28687  0.09635
aq_1378       4  0.30394  0.07515      14  0.12020  0.05844
MA1503        5  0.22050  0.06478      15  0.16522  0.06020
alr0226       6  0.06096  0.03213      16  0.32161  0.08445
sll0522       7  0.09104  0.03614      17  0.14172  0.06294
TVN1108       8  0.11059  0.04165
Ta0962        9  0.06997  0.03783     12 iterations until convergence
APE1417      10  1.13271  0.18852     log L: -1768.42


Unrooted user defined tree with maximum likelihood branch lengths
(in CLUSTAL W notation):

(VNG0643G:0.31577,((alr0226:0.06096,sll0522:0.09104)97:0.27648,((
(TVN1108:0.11059,Ta0962:0.06997)98:0.39369,APE1417:1.13271)75:0.28687,
MA1503:0.22050)69:0.12020)69:0.16522,((aq_1319:0.31241,aq_1378:0.30394)
97:0.32161,DR1495:0.32681)59:0.14172);


COMPARISON OF USER TREES (NO CLOCK)

Tree   log L   difference    S.E.      p-1sKH     p-SH       c-ELW      2sKH
-------------------------------------------------------------------------------
 1   -1790.66    22.24        9.52    0.0170 -   0.0140 -   0.0064 -       -
 2   -1768.42     0.00  <---- best    1.0000 +   1.0000 +   0.9936 +    best

The columns show the results and p-values of the following tests:
1sKH - one sided KH test based on pairwise SH tests (Shimodaira-Hasegawa
       2000, Goldman et al., 2001, Kishino-Hasegawa 1989)
SH   - Shimodaira-Hasegawa test (2000)
ELW  - Expected Likelihood Weight (Strimmer-Rambaut 2002)
2sKH - two sided Kishino-Hasegawa test (1989)

Plus signs denote the confidence sets. Minus signs denote significant
exclusion. All tests used 5% significance level. 1sKH, SH, and ELW
performed 1000 resamplings using the RELL method.


TIME STAMP

Date and time: Tue Sep  4 18:56:48 2007
Runtime (excl. input) : 1 seconds (= 0.0 minutes = 0.0 hours)
Runtime (incl. input) : 1 seconds (= 0.0 minutes = 0.0 hours)
