# Supplementary material for: Horizontal Gene Transfers in prokaryotes show differential preferences for metabolic and translational genes
Source: BMC Evol Biol. 2009 Jan 10;9:9. doi: 10.1186/1471-2148-9-9 (PMC2651853; doi:10.1186/1471-2148-9-9)
Supplement: Additional file 6 — Likelihood based tree comparisons. All likelihood based tree comparison outputs are provided. [file 1471-2148-9-9-S6.zip › puzzle/COG0759_aqq_01_CAC3737]

TREE-PUZZLE 5.1.pl25

Input file name: /scratch/local/kanhere/COG0759_Bacteria_Gramplus_comb.infile
User tree file name: /scratch/local/kanhere/COG0759_Bacteria_Gramplus_comb.tmp_tree
Type of analysis: user tree evaluation
Parameter estimation: approximate (faster)
Parameter estimation uses: neighbor-joining tree (for substitution process and rate variation)

Standard errors (S.E.) are obtained by the curvature method.
The upper and lower bounds of an approximate 95% confidence interval
for parameter or branch length x are x-1.96*S.E. and x+1.96*S.E.


SEQUENCE ALIGNMENT

Input data: 14 sequences with 96 amino acid sites
Number of constant sites: 14 (= 14.6% of all sites)
Number of site patterns: 90
Number of constant site patterns: 9 (= 10.0% of all site patterns)


SUBSTITUTION PROCESS

Model of substitution: VT (Mueller-Vingron 2000)
Amino acid frequencies (user specified):

 pi(A) =   7.8%
 pi(R) =   5.3%
 pi(N) =   4.4%
 pi(D) =   5.3%
 pi(C) =   1.6%
 pi(Q) =   3.7%
 pi(E) =   6.3%
 pi(G) =   7.2%
 pi(H) =   2.4%
 pi(I) =   6.1%
 pi(L) =   9.1%
 pi(K) =   6.0%
 pi(M) =   2.3%
 pi(F) =   4.2%
 pi(P) =   4.6%
 pi(S) =   6.4%
 pi(T) =   5.7%
 pi(W) =   1.3%
 pi(Y) =   3.4%
 pi(V) =   7.1%


AMBIGUOUS CHARACTERS IN THE SEQUENCE (SEQUENCES IN INPUT ORDER)

               gaps  wildcards        sum   % sequence
 ssl0331         17          0         17       17.71%   
 CAC3737         25          0         25       26.04%   
 BH2828          21          0         21       21.88%   
 BS_ytjA         21          0         21       21.88%   
 lin1778          8          0          8        8.33%   
 SA1613          11          0         11       11.46%   
 FN0003          14          0         14       14.58%   
 asr1611         12          0         12       12.50%   
 aqq_01          28          0         28       29.17%   
 DR2150           0          0          0        0.00%   
 TM1462          15          0         15       15.62%   
 L122982          8          0          8        8.33%   
 SP1873          16          0         16       16.67%   
 SPy0370         10          0         10       10.42%   
 -------------------------------------------------------
 Sum            206          0        206       15.33%   


The table above shows the amount of gaps ('-') and other 'wildcard'
characters ('X', '?', etc.) and their percentage of the 96 columns
in the alignment.
Sequences with more than 50% ambiguous characters are marked with a '!' and 
should be checked, whether they have sufficient overlap to other sequences.
Sequences with 100% ambiguous characters do not hold any phylogenetic
information and had to be discarded from the analysis.


SEQUENCE COMPOSITION (SEQUENCES IN INPUT ORDER)

              5% chi-square test  p-value
 ssl0331           passed           8.15%  
 CAC3737           failed           3.16%  
 BH2828            failed           1.38%  
 BS_ytjA           failed           3.39%  
 lin1778           failed           0.23%  
 SA1613            failed           0.13%  
 FN0003            passed           7.13%  
 asr1611           failed           0.07%  
 aqq_01            passed           6.02%  
 DR2150            failed           0.00%  
 TM1462            failed           3.72%  
 L122982           passed          30.22%  
 SP1873            passed          50.11%  
 SPy0370           passed          48.98%  

The chi-square tests compares the amino acid composition of each sequence
to the frequency distribution assumed in the maximum likelihood model.

WARNING: Result of chi-square test may not be valid because of small
maximum likelihood frequencies and short sequence length!


IDENTICAL SEQUENCES

The sequences in each of the following groups are all identical. To speed
up computation please remove all but one of each group from the data set.

 All sequences are unique.


MAXIMUM LIKELIHOOD DISTANCES

Maximum likelihood distances are computed using the selected model of
substitution and rate heterogeneity.

  14
ssl0331     0.00000  0.57477  0.71852  0.62804  0.81143  0.71068  0.66934
            0.62002  0.84582  0.94413  0.66351  1.01001  0.82107  0.79363
CAC3737     0.57477  0.00000  0.78572  0.75617  0.70548  0.77966  0.69337
            0.63373  0.73794  0.87016  0.56194  0.87846  0.73555  0.73752
BH2828      0.71852  0.78572  0.00000  0.24516  0.41185  0.50919  0.56619
            0.51519  0.84766  0.90010  0.67752  0.96942  0.77949  0.76387
BS_ytjA     0.62804  0.75617  0.24516  0.00000  0.39510  0.41500  0.42106
            0.48068  0.81623  0.78876  0.62078  0.86849  0.76888  0.64435
lin1778     0.81143  0.70548  0.41185  0.39510  0.00000  0.50663  0.52877
            0.87643  0.85551  1.16468  0.75680  1.07769  0.96191  0.90294
SA1613      0.71068  0.77966  0.50919  0.41500  0.50663  0.00000  0.48912
            0.74824  0.83893  1.03184  0.69536  0.92740  0.78405  0.89084
FN0003      0.66934  0.69337  0.56619  0.42106  0.52877  0.48912  0.00000
            0.74055  0.81029  1.10579  0.66667  0.90229  0.70579  0.80365
asr1611     0.62002  0.63373  0.51519  0.48068  0.87643  0.74824  0.74055
            0.00000  0.76789  1.00321  0.79995  1.01203  0.88700  0.82064
aqq_01      0.84582  0.73794  0.84766  0.81623  0.85551  0.83893  0.81029
            0.76789  0.00000  1.07085  0.76949  0.91544  0.81036  0.70649
DR2150      0.94413  0.87016  0.90010  0.78876  1.16468  1.03184  1.10579
            1.00321  1.07085  0.00000  0.63896  1.01753  1.00198  1.08040
TM1462      0.66351  0.56194  0.67752  0.62078  0.75680  0.69536  0.66667
            0.79995  0.76949  0.63896  0.00000  0.75026  0.49683  0.64410
L122982     1.01001  0.87846  0.96942  0.86849  1.07769  0.92740  0.90229
            1.01203  0.91544  1.01753  0.75026  0.00000  0.47212  0.59719
SP1873      0.82107  0.73555  0.77949  0.76888  0.96191  0.78405  0.70579
            0.88700  0.81036  1.00198  0.49683  0.47212  0.00000  0.52497
SPy0370     0.79363  0.73752  0.76387  0.64435  0.90294  0.89084  0.80365
            0.82064  0.70649  1.08040  0.64410  0.59719  0.52497  0.00000

Average distance (over all possible pairs of sequences):  0.75441


RATE HETEROGENEITY

Model of rate heterogeneity: uniform rate


TREE SEARCH

2 tree topologies were specified by the user.


MAXIMUM LIKELIHOOD BRANCH LENGTHS OF USER DEFINED TREE # 1 (NO CLOCK)

Branch lengths are computed using the selected model of
substitution and rate heterogeneity.


                                 :-----13 SP1873
                              :-15
                              :  :---------14 SPy0370
                   :---------16
                   :          :---------12 L122982
                :-20
                :  :              :-----3 BH2828
                :  :         :---17
                :  :         :    :--4 BS_ytjA
                :  :      :-18
                :  :      :  :------6 SA1613
                :  :-----19
                :         :-------5 lin1778
             :-21
             :  :-----------2 CAC3737
        :---22
        :    :-------7 FN0003
 :-----24
 :      :  :-------11 TM1462
 :      :-23
 :      :  :-------------9 aqq_01
 :      :
 :      :----------------10 DR2150
 :
 :---------1 ssl0331
 :
 :--------8 asr1611
 

         branch  length     S.E.   branch  length     S.E.
ssl0331       1  0.35094  0.08888      15  0.00700  0.03638
CAC3737       2  0.46306  0.09834      16  0.37105  0.09343
BH2828        3  0.18908  0.05975      17  0.12596  0.05208
BS_ytjA       4  0.07843  0.04063      18  0.02046  0.02747
lin1778       5  0.26560  0.06867      19  0.18668  0.06631
SA1613        6  0.25606  0.06727      20  0.00001  0.00169
FN0003        7  0.30435  0.07591      21  0.00001  0.00545
asr1611       8  0.32344  0.08923      22  0.11878  0.06172
aqq_01        9  0.54934  0.11584      23  0.02190  0.05183
DR2150       10  0.68514  0.12259      24  0.21263  0.07677
TM1462       11  0.28817  0.07848
L122982      12  0.37023  0.08302
SP1873       13  0.20179  0.06519     9 iterations until convergence
SPy0370      14  0.39267  0.08749     log L: -1920.75

WARNING --- at least one branch length is close to an internal boundary!


Unrooted user defined tree with maximum likelihood branch lengths
(in CLUSTAL W notation):

(asr1611:0.32344,((((((SP1873:0.20179,SPy0370:0.39267)100:0.00700,
L122982:0.37023)100:0.37105,(((BH2828:0.18908,BS_ytjA:0.07843)69:0.12596,
SA1613:0.25606)79:0.02046,lin1778:0.26560)100:0.18668)96:0.00001,
CAC3737:0.46306)87:0.00001,FN0003:0.30435)99:0.11878,(TM1462:0.28817,
aqq_01:0.54934)83:0.02190,DR2150:0.68514)100:0.21263,ssl0331:0.35094);


MAXIMUM LIKELIHOOD BRANCH LENGTHS OF USER DEFINED TREE # 2 (NO CLOCK)

Branch lengths are computed using the selected model of
substitution and rate heterogeneity.


                  :-------------10 DR2150
         :-------15
         :        :---11 TM1462
         :
         :          :-------6 SA1613
         :       :-16
         :       :  :-------7 FN0003
         :------19
         :       :        :-----3 BH2828
         :       :   :---17
         :       :   :    :--4 BS_ytjA
         :       :--18
         :           :------5 lin1778
 :------22
 :       :             :--------12 L122982
 :       :        :---20
 :       :        :    :-----13 SP1873
 :       :-------21
 :       :        :--------14 SPy0370
 :       :
 :       :----------2 CAC3737
 :       :
 :       :-------------9 aqq_01
 :
 :-------8 asr1611
 :
 :---------1 ssl0331
 

         branch  length     S.E.   branch  length     S.E.
ssl0331       1  0.36622  0.08996      15  0.26370  0.08194
CAC3737       2  0.39550  0.09142      16  0.00001  0.00434
BH2828        3  0.19093  0.05985      17  0.12984  0.05181
BS_ytjA       4  0.07296  0.04096      18  0.07342  0.04489
lin1778       5  0.22886  0.06483      19  0.25425  0.07685
SA1613        6  0.26900  0.06742      20  0.11167  0.06497
FN0003        7  0.28035  0.07051      21  0.26500  0.08356
asr1611       8  0.29486  0.08609      22  0.22986  0.07948
aqq_01        9  0.54913  0.11492
DR2150       10  0.54682  0.10629
TM1462       11  0.11836  0.05833
L122982      12  0.34883  0.08172
SP1873       13  0.18356  0.06443     8 iterations until convergence
SPy0370      14  0.33784  0.08380     log L: -1896.64

WARNING --- at least one branch length is close to an internal boundary!


Unrooted user defined tree with maximum likelihood branch lengths
(in CLUSTAL W notation):

(ssl0331:0.36622,((DR2150:0.54682,TM1462:0.11836)91:0.26370,((SA1613:0.26900,
FN0003:0.28035)52:0.00001,((BH2828:0.19093,BS_ytjA:0.07296)50:0.12984,
lin1778:0.22886)51:0.07342)65:0.25425,((L122982:0.34883,SP1873:0.18356)
79:0.11167,SPy0370:0.33784)64:0.26500,CAC3737:0.39550,aqq_01:0.54913)
50:0.22986,asr1611:0.29486);


COMPARISON OF USER TREES (NO CLOCK)

Tree   log L   difference    S.E.      p-1sKH     p-SH       c-ELW      2sKH
-------------------------------------------------------------------------------
 1   -1920.75    24.10        9.75    0.0110 -   0.0060 -   0.0056 -       -
 2   -1896.64     0.00  <---- best    1.0000 +   1.0000 +   0.9944 +    best

The columns show the results and p-values of the following tests:
1sKH - one sided KH test based on pairwise SH tests (Shimodaira-Hasegawa
       2000, Goldman et al., 2001, Kishino-Hasegawa 1989)
SH   - Shimodaira-Hasegawa test (2000)
ELW  - Expected Likelihood Weight (Strimmer-Rambaut 2002)
2sKH - two sided Kishino-Hasegawa test (1989)

Plus signs denote the confidence sets. Minus signs denote significant
exclusion. All tests used 5% significance level. 1sKH, SH, and ELW
performed 1000 resamplings using the RELL method.


TIME STAMP

Date and time: Tue Sep  4 19:35:22 2007
Runtime (excl. input) : 0 seconds (= 0.0 minutes = 0.0 hours)
Runtime (incl. input) : 0 seconds (= 0.0 minutes = 0.0 hours)
