# Supplementary material for: Horizontal Gene Transfers in prokaryotes show differential preferences for metabolic and translational genes
Source: BMC Evol Biol. 2009 Jan 10;9:9. doi: 10.1186/1471-2148-9-9 (PMC2651853; doi:10.1186/1471-2148-9-9)
Supplement: Additional file 6 — Likelihood based tree comparisons. All likelihood based tree comparison outputs are provided. [file 1471-2148-9-9-S6.zip › puzzle/COG0773_aq_1360_AGc3796]

TREE-PUZZLE 5.1.pl25

Input file name: /scratch/local/kanhere/COG0773_Bacteria_alpha_comb.infile
User tree file name: /scratch/local/kanhere/COG0773_Bacteria_alpha_comb.tmp_tree
Type of analysis: user tree evaluation
Parameter estimation: approximate (faster)
Parameter estimation uses: neighbor-joining tree (for substitution process and rate variation)

Standard errors (S.E.) are obtained by the curvature method.
The upper and lower bounds of an approximate 95% confidence interval
for parameter or branch length x are x-1.96*S.E. and x+1.96*S.E.


SEQUENCE ALIGNMENT

Input data: 13 sequences with 577 amino acid sites
Number of constant sites: 52 (= 9.0% of all sites)
Number of site patterns: 524
Number of constant site patterns: 18 (= 3.4% of all site patterns)


SUBSTITUTION PROCESS

Model of substitution: VT (Mueller-Vingron 2000)
Amino acid frequencies (user specified):

 pi(A) =   7.8%
 pi(R) =   5.3%
 pi(N) =   4.4%
 pi(D) =   5.3%
 pi(C) =   1.6%
 pi(Q) =   3.7%
 pi(E) =   6.3%
 pi(G) =   7.2%
 pi(H) =   2.4%
 pi(I) =   6.1%
 pi(L) =   9.1%
 pi(K) =   6.0%
 pi(M) =   2.3%
 pi(F) =   4.2%
 pi(P) =   4.6%
 pi(S) =   6.4%
 pi(T) =   5.7%
 pi(W) =   1.3%
 pi(Y) =   3.4%
 pi(V) =   7.1%


AMBIGUOUS CHARACTERS IN THE SEQUENCE (SEQUENCES IN INPUT ORDER)

               gaps  wildcards        sum   % sequence
 alr5065         83          0         83       14.38%   
 slr1423         72          0         72       12.48%   
 DR0627          95          0         95       16.46%   
 AGc3796        106          0        106       18.37%   
 SMc01867       106          0        106       18.37%   
 BMEI0580       106          0        106       18.37%   
 mll1553        111          0        111       19.24%   
 CC2546         104          0        104       18.02%   
 RC0331          92          0         92       15.94%   
 RP247           82          0         82       14.21%   
 aq_1360        123          0        123       21.32%   
 FN1456         109          0        109       18.89%   
 TM0231         120          0        120       20.80%   
 -------------------------------------------------------
 Sum           1309          0       1309       17.45%   


The table above shows the amount of gaps ('-') and other 'wildcard'
characters ('X', '?', etc.) and their percentage of the 577 columns
in the alignment.
Sequences with more than 50% ambiguous characters are marked with a '!' and 
should be checked, whether they have sufficient overlap to other sequences.
Sequences with 100% ambiguous characters do not hold any phylogenetic
information and had to be discarded from the analysis.


SEQUENCE COMPOSITION (SEQUENCES IN INPUT ORDER)

              5% chi-square test  p-value
 alr5065           passed          13.12%  
 slr1423           failed           0.41%  
 DR0627            failed           0.00%  
 AGc3796           failed           0.05%  
 SMc01867          failed           0.02%  
 BMEI0580          failed           0.19%  
 mll1553           failed           0.40%  
 CC2546            failed           0.00%  
 RC0331            failed           0.00%  
 RP247             failed           0.00%  
 aq_1360           failed           0.13%  
 FN1456            failed           0.00%  
 TM0231            failed           0.68%  

The chi-square tests compares the amino acid composition of each sequence
to the frequency distribution assumed in the maximum likelihood model.


IDENTICAL SEQUENCES

The sequences in each of the following groups are all identical. To speed
up computation please remove all but one of each group from the data set.

 All sequences are unique.


MAXIMUM LIKELIHOOD DISTANCES

Maximum likelihood distances are computed using the selected model of
substitution and rate heterogeneity.

  13
alr5065     0.00000  0.47167  1.26757  1.11782  1.11482  1.17634  1.10185
            1.14125  1.09832  1.09646  1.17226  1.19126  1.55895
slr1423     0.47167  0.00000  1.24366  1.13205  1.12112  1.13258  1.12900
            1.17868  1.14483  1.14141  1.11891  1.16517  1.53061
DR0627      1.26757  1.24366  0.00000  1.18524  1.13404  1.17014  1.18589
            1.24928  1.30866  1.30941  1.24323  1.34738  1.53484
AGc3796     1.11782  1.13205  1.18524  0.00000  0.18630  0.23912  0.23676
            0.54677  0.75583  0.75101  0.83804  1.06140  1.32277
SMc01867    1.11482  1.12112  1.13404  0.18630  0.00000  0.22518  0.25750
            0.53237  0.77530  0.78560  0.85393  1.09975  1.35402
BMEI0580    1.17634  1.13258  1.17014  0.23912  0.22518  0.00000  0.18942
            0.49078  0.79321  0.77838  0.86960  1.10691  1.41808
mll1553     1.10185  1.12900  1.18589  0.23676  0.25750  0.18942  0.00000
            0.49101  0.75058  0.74208  0.84138  1.08988  1.39862
CC2546      1.14125  1.17868  1.24928  0.54677  0.53237  0.49078  0.49101
            0.00000  0.84214  0.86162  0.95278  1.14631  1.38113
RC0331      1.09832  1.14483  1.30866  0.75583  0.77530  0.79321  0.75058
            0.84214  0.00000  0.07546  0.91440  1.05524  1.41400
RP247       1.09646  1.14141  1.30941  0.75101  0.78560  0.77838  0.74208
            0.86162  0.07546  0.00000  0.92755  1.07207  1.45444
aq_1360     1.17226  1.11891  1.24323  0.83804  0.85393  0.86960  0.84138
            0.95278  0.91440  0.92755  0.00000  1.04571  1.32188
FN1456      1.19126  1.16517  1.34738  1.06140  1.09975  1.10691  1.08988
            1.14631  1.05524  1.07207  1.04571  0.00000  1.42675
TM0231      1.55895  1.53061  1.53484  1.32277  1.35402  1.41808  1.39862
            1.38113  1.41400  1.45444  1.32188  1.42675  0.00000

Average distance (over all possible pairs of sequences):  0.99856


RATE HETEROGENEITY

Model of rate heterogeneity: uniform rate


TREE SEARCH

2 tree topologies were specified by the user.


MAXIMUM LIKELIHOOD BRANCH LENGTHS OF USER DEFINED TREE # 1 (NO CLOCK)

Branch lengths are computed using the selected model of
substitution and rate heterogeneity.


                        :-9 RC0331
            :----------14
            :           :-10 RP247
       :---19
       :    :               :-----------------13 TM0231
       :    :          :---15
       :    :          :    :-------11 aq_1360
       :    :          :
       :    :          :           :-----1 alr5065
       :    :          :----------16
       :    :          :           :----2 slr1423
       :    :  :------17
       :    :  :       :------------12 FN1456
       :    :  :       :
       :    :  :       :---------------3 DR0627
       :    :-18
       :       :-------8 CC2546
    :-20
    :  :--4 AGc3796
 :-21
 :  :---7 mll1553
 :
 :---5 SMc01867
 :
 :--6 BMEI0580
 

         branch  length     S.E.   branch  length     S.E.
alr5065       1  0.25026  0.03238      14  0.55209  0.04552
slr1423       2  0.22962  0.03155      15  0.13914  0.03814
DR0627        3  0.82133  0.06339      16  0.54587  0.05184
AGc3796       4  0.11069  0.01807      17  0.32455  0.04041
SMc01867      5  0.12960  0.01871      18  0.00001  0.00089
BMEI0580      6  0.10529  0.01709      19  0.17346  0.02755
mll1553       7  0.12477  0.01849      20  0.01743  0.01198
CC2546        8  0.36725  0.03651      21  0.02345  0.00960
RC0331        9  0.04169  0.01156
RP247        10  0.03455  0.01116
aq_1360      11  0.40573  0.04589
FN1456       12  0.68328  0.05552     10 iterations until convergence
TM0231       13  0.98501  0.07670     log L: -10356.26

WARNING --- at least one branch length is close to an internal boundary!


Unrooted user defined tree with maximum likelihood branch lengths
(in CLUSTAL W notation):

(BMEI0580:0.10529,((((RC0331:0.04169,RP247:0.03455)100:0.55209,((
(TM0231:0.98501,aq_1360:0.40573)98:0.13914,(alr5065:0.25026,slr1423:0.22962)
86:0.54587,FN1456:0.68328,DR0627:0.82133)100:0.32455,CC2546:0.36725)
54:0.00001)99:0.17346,AGc3796:0.11069)74:0.01743,mll1553:0.12477)
74:0.02345,SMc01867:0.12960);


MAXIMUM LIKELIHOOD BRANCH LENGTHS OF USER DEFINED TREE # 2 (NO CLOCK)

Branch lengths are computed using the selected model of
substitution and rate heterogeneity.


                                :-9 RC0331
                      :--------14
                      :         :-10 RP247
                 :---19
                 :    :             :--6 BMEI0580
                 :    :          :-15
                 :    :          :  :--7 mll1553
                 :    :     :---17
                 :    :     :    :   :--4 AGc3796
                 :    :     :    :--16
                 :    :     :        :--5 SMc01867
                 :    :----18
                 :          :------8 CC2546
            :---20
            :    :---------11 aq_1360
            :
            :--------------3 DR0627
 :---------21
 :          :------------12 FN1456
 :          :
 :          :------------------13 TM0231
 :
 :-----2 slr1423
 :
 :-----1 alr5065
 

         branch  length     S.E.   branch  length     S.E.
alr5065       1  0.24432  0.03211      14  0.43372  0.04183
slr1423       2  0.23557  0.03172      15  0.02247  0.01107
DR0627        3  0.79705  0.06288      16  0.06757  0.01489
AGc3796       4  0.09486  0.01608      17  0.11738  0.02460
SMc01867      5  0.09837  0.01635      18  0.20507  0.03315
BMEI0580      6  0.08786  0.01564      19  0.15212  0.03335
mll1553       7  0.11026  0.01725      20  0.14668  0.03488
CC2546        8  0.34924  0.03499      21  0.50827  0.05063
RC0331        9  0.04333  0.01155
RP247        10  0.03291  0.01094
aq_1360      11  0.47635  0.04567
FN1456       12  0.65058  0.05486     10 iterations until convergence
TM0231       13  1.04562  0.07866     log L: -10263.23


Unrooted user defined tree with maximum likelihood branch lengths
(in CLUSTAL W notation):

(alr5065:0.24432,((((RC0331:0.04333,RP247:0.03291)100:0.43372,(((
BMEI0580:0.08786,mll1553:0.11026)99:0.02247,(AGc3796:0.09486,SMc01867:0.09837)
85:0.06757)100:0.11738,CC2546:0.34924)100:0.20507)99:0.15212,aq_1360:0.47635)
94:0.14668,DR0627:0.79705,FN1456:0.65058,TM0231:1.04562)97:0.50827,
slr1423:0.23557);


COMPARISON OF USER TREES (NO CLOCK)

Tree   log L   difference    S.E.      p-1sKH     p-SH       c-ELW      2sKH
-------------------------------------------------------------------------------
 1  -10356.26    93.03       21.54    0.0000 -   0.0000 -   0.0000 -       -
 2  -10263.23     0.00  <---- best    1.0000 +   1.0000 +   1.0000 +    best

The columns show the results and p-values of the following tests:
1sKH - one sided KH test based on pairwise SH tests (Shimodaira-Hasegawa
       2000, Goldman et al., 2001, Kishino-Hasegawa 1989)
SH   - Shimodaira-Hasegawa test (2000)
ELW  - Expected Likelihood Weight (Strimmer-Rambaut 2002)
2sKH - two sided Kishino-Hasegawa test (1989)

Plus signs denote the confidence sets. Minus signs denote significant
exclusion. All tests used 5% significance level. 1sKH, SH, and ELW
performed 1000 resamplings using the RELL method.


TIME STAMP

Date and time: Tue Sep  4 19:35:52 2007
Runtime (excl. input) : 1 seconds (= 0.0 minutes = 0.0 hours)
Runtime (incl. input) : 1 seconds (= 0.0 minutes = 0.0 hours)
