# Supplementary material for: Horizontal Gene Transfers in prokaryotes show differential preferences for metabolic and translational genes
Source: BMC Evol Biol. 2009 Jan 10;9:9. doi: 10.1186/1471-2148-9-9 (PMC2651853; doi:10.1186/1471-2148-9-9)
Supplement: Additional file 6 — Likelihood based tree comparisons. All likelihood based tree comparison outputs are provided. [file 1471-2148-9-9-S6.zip › puzzle/COG0777_aq_445_RSc1980]

TREE-PUZZLE 5.1.pl25

Input file name: /scratch/local/kanhere/COG0777_Bacteria_Proteobacteria_comb.infile
User tree file name: /scratch/local/kanhere/COG0777_Bacteria_Proteobacteria_comb.tmp_tree
Type of analysis: user tree evaluation
Parameter estimation: approximate (faster)
Parameter estimation uses: neighbor-joining tree (for substitution process and rate variation)

Standard errors (S.E.) are obtained by the curvature method.
The upper and lower bounds of an approximate 95% confidence interval
for parameter or branch length x are x-1.96*S.E. and x+1.96*S.E.


SEQUENCE ALIGNMENT

Input data: 11 sequences with 346 amino acid sites
Number of constant sites: 63 (= 18.2% of all sites)
Number of site patterns: 285
Number of constant site patterns: 17 (= 6.0% of all site patterns)


SUBSTITUTION PROCESS

Model of substitution: VT (Mueller-Vingron 2000)
Amino acid frequencies (user specified):

 pi(A) =   7.8%
 pi(R) =   5.3%
 pi(N) =   4.4%
 pi(D) =   5.3%
 pi(C) =   1.6%
 pi(Q) =   3.7%
 pi(E) =   6.3%
 pi(G) =   7.2%
 pi(H) =   2.4%
 pi(I) =   6.1%
 pi(L) =   9.1%
 pi(K) =   6.0%
 pi(M) =   2.3%
 pi(F) =   4.2%
 pi(P) =   4.6%
 pi(S) =   6.4%
 pi(T) =   5.7%
 pi(W) =   1.3%
 pi(Y) =   3.4%
 pi(V) =   7.1%


AMBIGUOUS CHARACTERS IN THE SEQUENCE (SEQUENCES IN INPUT ORDER)

               gaps  wildcards        sum   % sequence
 NMA0880         56          0         56       16.18%   
 NMB0679         56          0         56       16.18%   
 RSc1980         56          0         56       16.18%   
 aq_445          70          0         70       20.23%   
 DR1215          62          0         62       17.92%   
 all2364         30          0         30        8.67%   
 sll0336         20          0         20        5.78%   
 HP0950          57          0         57       16.47%   
 jhp0884         57          0         57       16.47%   
 Cj0127c         66          0         66       19.08%   
 FN0408          42          0         42       12.14%   
 -------------------------------------------------------
 Sum            572          0        572       15.03%   


The table above shows the amount of gaps ('-') and other 'wildcard'
characters ('X', '?', etc.) and their percentage of the 346 columns
in the alignment.
Sequences with more than 50% ambiguous characters are marked with a '!' and 
should be checked, whether they have sufficient overlap to other sequences.
Sequences with 100% ambiguous characters do not hold any phylogenetic
information and had to be discarded from the analysis.


SEQUENCE COMPOSITION (SEQUENCES IN INPUT ORDER)

              5% chi-square test  p-value
 NMA0880           passed          42.56%  
 NMB0679           passed          49.02%  
 RSc1980           failed           1.19%  
 aq_445            passed          10.56%  
 DR1215            failed           0.00%  
 all2364           passed          15.56%  
 sll0336           passed          22.99%  
 HP0950            passed           9.23%  
 jhp0884           passed          18.27%  
 Cj0127c           passed           7.43%  
 FN0408            failed           0.59%  

The chi-square tests compares the amino acid composition of each sequence
to the frequency distribution assumed in the maximum likelihood model.


IDENTICAL SEQUENCES

The sequences in each of the following groups are all identical. To speed
up computation please remove all but one of each group from the data set.

 All sequences are unique.


MAXIMUM LIKELIHOOD DISTANCES

Maximum likelihood distances are computed using the selected model of
substitution and rate heterogeneity.

  11
NMA0880     0.00000  0.00695  0.49198  0.68469  0.79652  0.88027  0.87768
            0.83797  0.83611  0.74342  0.90441
NMB0679     0.00695  0.00000  0.49443  0.68634  0.79991  0.87474  0.87365
            0.83263  0.83078  0.73819  0.90505
RSc1980     0.49198  0.49443  0.00000  0.62548  0.75221  0.91704  0.88629
            0.87455  0.86947  0.85763  0.91171
aq_445      0.68469  0.68634  0.62548  0.00000  0.70104  0.84072  0.77038
            0.74637  0.74572  0.74822  0.76969
DR1215      0.79652  0.79991  0.75221  0.70104  0.00000  0.88158  0.85987
            0.79973  0.80905  0.75415  0.92633
all2364     0.88027  0.87474  0.91704  0.84072  0.88158  0.00000  0.32716
            0.85400  0.85954  0.84935  0.87363
sll0336     0.87768  0.87365  0.88629  0.77038  0.85987  0.32716  0.00000
            0.84524  0.84337  0.86806  0.91634
HP0950      0.83797  0.83263  0.87455  0.74637  0.79973  0.85400  0.84524
            0.00000  0.02082  0.41099  0.88481
jhp0884     0.83611  0.83078  0.86947  0.74572  0.80905  0.85954  0.84337
            0.02082  0.00000  0.40645  0.87623
Cj0127c     0.74342  0.73819  0.85763  0.74822  0.75415  0.84935  0.86806
            0.41099  0.40645  0.00000  0.82042
FN0408      0.90441  0.90505  0.91171  0.76969  0.92633  0.87363  0.91634
            0.88481  0.87623  0.82042  0.00000

Average distance (over all possible pairs of sequences):  0.75999


RATE HETEROGENEITY

Model of rate heterogeneity: uniform rate


TREE SEARCH

2 tree topologies were specified by the user.


MAXIMUM LIKELIHOOD BRANCH LENGTHS OF USER DEFINED TREE # 1 (NO CLOCK)

Branch lengths are computed using the selected model of
substitution and rate heterogeneity.


                                        :-8 HP0950
                               :-------12
                               :        :-9 jhp0884
                     :--------13
                     :         :-------10 Cj0127c
           :--------18
           :         :                       :------6 all2364
           :         :        :-------------14
           :         :        :              :-----7 sll0336
           :         :     :-15
           :         :     :  :----------4 aq_445
           :         :  :-16
           :         :  :  :--------------5 DR1215
           :         :-17
           :            :-----------------11 FN0408
 :--------19
 :         :--------3 RSc1980
 :
 :-2 NMB0679
 :
 :-1 NMA0880
 

         branch  length     S.E.   branch  length     S.E.
NMA0880       1  0.00001  0.00210      12  0.21084  0.03589
NMB0679       2  0.00694  0.00492      13  0.26689  0.04250
RSc1980       3  0.25193  0.03919      14  0.42762  0.05301
aq_445        4  0.33736  0.04485      15  0.03423  0.02584
DR1215        5  0.47344  0.05257      16  0.00001  0.00169
all2364       6  0.19548  0.03322      17  0.03383  0.02151
sll0336       7  0.14294  0.03037      18  0.25319  0.04196
HP0950        8  0.01542  0.00790      19  0.26056  0.03985
jhp0884       9  0.00544  0.00565
Cj0127c      10  0.21532  0.03563     11 iterations until convergence
FN0408       11  0.56538  0.05947     log L: -4831.82

WARNING --- at least one branch length is close to an internal boundary!


Unrooted user defined tree with maximum likelihood branch lengths
(in CLUSTAL W notation):

(NMA0880:0.00001,((((HP0950:0.01542,jhp0884:0.00544)100:0.21084,Cj0127c:0.21532)
100:0.26689,((((all2364:0.19548,sll0336:0.14294)99:0.42762,aq_445:0.33736)
98:0.03423,DR1215:0.47344)94:0.00001,FN0408:0.56538)80:0.03383)100:0.25319,
RSc1980:0.25193)100:0.26056,NMB0679:0.00694);


MAXIMUM LIKELIHOOD BRANCH LENGTHS OF USER DEFINED TREE # 2 (NO CLOCK)

Branch lengths are computed using the selected model of
substitution and rate heterogeneity.


                                                :-8 HP0950
                                       :-------12
                                       :        :-9 jhp0884
                             :--------13
                             :         :-------10 Cj0127c
                         :--16
                         :   :                 :------6 all2364
                         :   :    :-----------14
                         :   :    :            :-----7 sll0336
                         :   :---15
                         :        :--------------11 FN0408
                    :---17
                    :    :-------------5 DR1215
           :-------18
           :        :---------4 aq_445
 :--------19
 :         :-------3 RSc1980
 :
 :-2 NMB0679
 :
 :-1 NMA0880
 

         branch  length     S.E.   branch  length     S.E.
NMA0880       1  0.00001  0.00167      12  0.20845  0.03587
NMB0679       2  0.00695  0.00492      13  0.25587  0.04218
RSc1980       3  0.23937  0.03875      14  0.35769  0.05030
aq_445        4  0.28792  0.04226      15  0.09414  0.03367
DR1215        5  0.44179  0.05139      16  0.05854  0.02914
all2364       6  0.18281  0.03263      17  0.08672  0.03085
sll0336       7  0.15729  0.03111      18  0.20990  0.03990
HP0950        8  0.01531  0.00789      19  0.27665  0.04105
jhp0884       9  0.00555  0.00570
Cj0127c      10  0.21542  0.03575     8 iterations until convergence
FN0408       11  0.48337  0.05612     log L: -4813.36

WARNING --- at least one branch length is close to an internal boundary!


Unrooted user defined tree with maximum likelihood branch lengths
(in CLUSTAL W notation):

(NMA0880:0.00001,((((((HP0950:0.01531,jhp0884:0.00555)100:0.20845,
Cj0127c:0.21542)98:0.25587,((all2364:0.18281,sll0336:0.15729)88:0.35769,
FN0408:0.48337)82:0.09414)72:0.05854,DR1215:0.44179)88:0.08672,aq_445:0.28792)
98:0.20990,RSc1980:0.23937)99:0.27665,NMB0679:0.00695);


COMPARISON OF USER TREES (NO CLOCK)

Tree   log L   difference    S.E.      p-1sKH     p-SH       c-ELW      2sKH
-------------------------------------------------------------------------------
 1   -4831.82    18.46        9.19    0.0170 -   0.0150 -   0.0211 -       -
 2   -4813.36     0.00  <---- best    1.0000 +   1.0000 +   0.9789 +    best

The columns show the results and p-values of the following tests:
1sKH - one sided KH test based on pairwise SH tests (Shimodaira-Hasegawa
       2000, Goldman et al., 2001, Kishino-Hasegawa 1989)
SH   - Shimodaira-Hasegawa test (2000)
ELW  - Expected Likelihood Weight (Strimmer-Rambaut 2002)
2sKH - two sided Kishino-Hasegawa test (1989)

Plus signs denote the confidence sets. Minus signs denote significant
exclusion. All tests used 5% significance level. 1sKH, SH, and ELW
performed 1000 resamplings using the RELL method.


TIME STAMP

Date and time: Tue Sep  4 19:36:03 2007
Runtime (excl. input) : 1 seconds (= 0.0 minutes = 0.0 hours)
Runtime (incl. input) : 1 seconds (= 0.0 minutes = 0.0 hours)
