# Supplementary material for: Horizontal Gene Transfers in prokaryotes show differential preferences for metabolic and translational genes
Source: BMC Evol Biol. 2009 Jan 10;9:9. doi: 10.1186/1471-2148-9-9 (PMC2651853; doi:10.1186/1471-2148-9-9)
Supplement: Additional file 6 — Likelihood based tree comparisons. All likelihood based tree comparison outputs are provided. [file 1471-2148-9-9-S6.zip › puzzle/COG0780_aq_931_Cj1724c]

TREE-PUZZLE 5.1.pl25

Input file name: /scratch/local/kanhere/COG0780_Bacteria_Proteobacteria_comb.infile
User tree file name: /scratch/local/kanhere/COG0780_Bacteria_Proteobacteria_comb.tmp_tree
Type of analysis: user tree evaluation
Parameter estimation: approximate (faster)
Parameter estimation uses: neighbor-joining tree (for substitution process and rate variation)

Standard errors (S.E.) are obtained by the curvature method.
The upper and lower bounds of an approximate 95% confidence interval
for parameter or branch length x are x-1.96*S.E. and x+1.96*S.E.


SEQUENCE ALIGNMENT

Input data: 10 sequences with 158 amino acid sites
Number of constant sites: 8 (= 5.1% of all sites)
Number of site patterns: 158
Number of constant site patterns: 8 (= 5.1% of all site patterns)


SUBSTITUTION PROCESS

Model of substitution: VT (Mueller-Vingron 2000)
Amino acid frequencies (user specified):

 pi(A) =   7.8%
 pi(R) =   5.3%
 pi(N) =   4.4%
 pi(D) =   5.3%
 pi(C) =   1.6%
 pi(Q) =   3.7%
 pi(E) =   6.3%
 pi(G) =   7.2%
 pi(H) =   2.4%
 pi(I) =   6.1%
 pi(L) =   9.1%
 pi(K) =   6.0%
 pi(M) =   2.3%
 pi(F) =   4.2%
 pi(P) =   4.6%
 pi(S) =   6.4%
 pi(T) =   5.7%
 pi(W) =   1.3%
 pi(Y) =   3.4%
 pi(V) =   7.1%


AMBIGUOUS CHARACTERS IN THE SEQUENCE (SEQUENCES IN INPUT ORDER)

               gaps  wildcards        sum   % sequence
 aq_931          29          0         29       18.35%   
 Cj1724c         31          0         31       19.62%   
 all1162         22          0         22       13.92%   
 slr0711         21          0         21       13.29%   
 TM0791          21          0         21       13.29%   
 HP1413          10          0         10        6.33%   
 jhp1308         10          0         10        6.33%   
 NMA2170          1          0          1        0.63%   
 NMB0317          1          0          1        0.63%   
 RSc0448_2       13          0         13        8.23%   
 -------------------------------------------------------
 Sum            159          0        159       10.06%   


The table above shows the amount of gaps ('-') and other 'wildcard'
characters ('X', '?', etc.) and their percentage of the 158 columns
in the alignment.
Sequences with more than 50% ambiguous characters are marked with a '!' and 
should be checked, whether they have sufficient overlap to other sequences.
Sequences with 100% ambiguous characters do not hold any phylogenetic
information and had to be discarded from the analysis.


SEQUENCE COMPOSITION (SEQUENCES IN INPUT ORDER)

              5% chi-square test  p-value
 aq_931            passed          29.49%  
 Cj1724c           failed           1.02%  
 all1162           passed          56.13%  
 slr0711           passed          25.68%  
 TM0791            failed           3.84%  
 HP1413            passed           6.14%  
 jhp1308           passed           7.40%  
 NMA2170           passed          34.41%  
 NMB0317           passed          31.13%  
 RSc0448_2         passed          51.14%  

The chi-square tests compares the amino acid composition of each sequence
to the frequency distribution assumed in the maximum likelihood model.


IDENTICAL SEQUENCES

The sequences in each of the following groups are all identical. To speed
up computation please remove all but one of each group from the data set.

 All sequences are unique.


MAXIMUM LIKELIHOOD DISTANCES

Maximum likelihood distances are computed using the selected model of
substitution and rate heterogeneity.

  10
aq_931      0.00000  0.60048  0.70032  0.82048  1.40198  1.10531  1.10734
            1.13351  1.13323  2.26434
Cj1724c     0.60048  0.00000  0.85182  0.96970  1.43321  1.46194  1.46172
            1.34792  1.34716  2.44596
all1162     0.70032  0.85182  0.00000  0.36248  1.65229  1.45573  1.43972
            1.30580  1.27815  2.13797
slr0711     0.82048  0.96970  0.36248  0.00000  1.55168  1.46345  1.46934
            1.39050  1.38898  2.70102
TM0791      1.40198  1.43321  1.65229  1.55168  0.00000  1.74309  1.74944
            1.83744  1.84162  2.31555
HP1413      1.10531  1.46194  1.45573  1.46345  1.74309  0.00000  0.03553
            0.62399  0.62231  1.51394
jhp1308     1.10734  1.46172  1.43972  1.46934  1.74944  0.03553  0.00000
            0.63340  0.63170  1.57225
NMA2170     1.13351  1.34792  1.30580  1.39050  1.83744  0.62399  0.63340
            0.00000  0.01975  1.61790
NMB0317     1.13323  1.34716  1.27815  1.38898  1.84162  0.62231  0.63170
            0.01975  0.00000  1.62467
RSc0448_2   2.26434  2.44596  2.13797  2.70102  2.31555  1.51394  1.57225
            1.61790  1.62467  0.00000

Average distance (over all possible pairs of sequences):  1.32369


RATE HETEROGENEITY

Model of rate heterogeneity: uniform rate


TREE SEARCH

2 tree topologies were specified by the user.


MAXIMUM LIKELIHOOD BRANCH LENGTHS OF USER DEFINED TREE # 1 (NO CLOCK)

Branch lengths are computed using the selected model of
substitution and rate heterogeneity.


                    :------------5 TM0791
                 :-11
                 :  :---1 aq_931
          :-----13
          :      :      :--3 all1162
          :      :-----12
          :             :---4 slr0711
      :--16
      :   :         :-6 HP1413
      :   :  :-----14
      :   :  :      :-7 jhp1308
      :   :-15
      :      :---------2 Cj1724c
 :---17
 :    :---------------10 RSc0448_2
 :
 :-9 NMB0317
 :
 :-8 NMA2170
 

         branch  length     S.E.   branch  length     S.E.
aq_931        1  0.21606  0.05962      11  0.00146  0.04040
Cj1724c       2  0.81114  0.12649      12  0.42027  0.08095
all1162       3  0.15121  0.04764      13  0.43784  0.09289
slr0711       4  0.22174  0.05273      14  0.43108  0.08142
TM0791        5  1.17613  0.16006      15  0.00001  0.00151
HP1413        6  0.01337  0.01386      16  0.18400  0.07549
jhp1308       7  0.02243  0.01512      17  0.23030  0.07182
NMA2170       8  0.01975  0.01142
NMB0317       9  0.00001  0.00569     17 iterations until convergence
RSc0448_2    10  1.46634  0.18326     log L: -2505.42

WARNING --- at least one branch length is close to an internal boundary!


Unrooted user defined tree with maximum likelihood branch lengths
(in CLUSTAL W notation):

(NMA2170:0.01975,((((TM0791:1.17613,aq_931:0.21606)100:0.00146,(all1162:0.15121,
slr0711:0.22174)100:0.42027)100:0.43784,((HP1413:0.01337,jhp1308:0.02243)
100:0.43108,Cj1724c:0.81114)100:0.00001)100:0.18400,RSc0448_2:1.46634)
100:0.23030,NMB0317:0.00001);


MAXIMUM LIKELIHOOD BRANCH LENGTHS OF USER DEFINED TREE # 2 (NO CLOCK)

Branch lengths are computed using the selected model of
substitution and rate heterogeneity.


           :--3 all1162
     :----11
     :     :---4 slr0711
 :--17
 :   :                   :-8 NMA2170
 :   :              :---12
 :   :              :    :-9 NMB0317
 :   :           :-14
 :   :           :  :     :-6 HP1413
 :   :           :  :----13
 :   :           :        :-7 jhp1308
 :   :   :------15
 :   :   :       :--------------10 RSc0448_2
 :   :--16
 :       :-----------5 TM0791
 :
 :-----2 Cj1724c
 :
 :--1 aq_931
 

         branch  length     S.E.   branch  length     S.E.
aq_931        1  0.15709  0.05176      11  0.37980  0.07853
Cj1724c       2  0.45065  0.07812      12  0.30128  0.06828
all1162       3  0.14653  0.04691      13  0.33281  0.07038
slr0711       4  0.22456  0.05286      14  0.07101  0.07595
TM0791        5  1.02156  0.15234      15  0.51749  0.11046
HP1413        6  0.01015  0.01335      16  0.15158  0.07812
jhp1308       7  0.02575  0.01546      17  0.11257  0.05171
NMA2170       8  0.01975  0.01142
NMB0317       9  0.00001  0.01308     12 iterations until convergence
RSc0448_2    10  1.34166  0.17459     log L: -2424.70

WARNING --- at least one branch length is close to an internal boundary!


Unrooted user defined tree with maximum likelihood branch lengths
(in CLUSTAL W notation):

(aq_931:0.15709,((all1162:0.14653,slr0711:0.22456)100:0.37980,(((
(NMA2170:0.01975,NMB0317:0.00001)100:0.30128,(HP1413:0.01015,jhp1308:0.02575)
99:0.33281)56:0.07101,RSc0448_2:1.34166)100:0.51749,TM0791:1.02156)
94:0.15158)95:0.11257,Cj1724c:0.45065);


COMPARISON OF USER TREES (NO CLOCK)

Tree   log L   difference    S.E.      p-1sKH     p-SH       c-ELW      2sKH
-------------------------------------------------------------------------------
 1   -2505.42    80.73       16.11    0.0000 -   0.0000 -   0.0000 -       -
 2   -2424.70     0.00  <---- best    1.0000 +   1.0000 +   1.0000 +    best

The columns show the results and p-values of the following tests:
1sKH - one sided KH test based on pairwise SH tests (Shimodaira-Hasegawa
       2000, Goldman et al., 2001, Kishino-Hasegawa 1989)
SH   - Shimodaira-Hasegawa test (2000)
ELW  - Expected Likelihood Weight (Strimmer-Rambaut 2002)
2sKH - two sided Kishino-Hasegawa test (1989)

Plus signs denote the confidence sets. Minus signs denote significant
exclusion. All tests used 5% significance level. 1sKH, SH, and ELW
performed 1000 resamplings using the RELL method.


TIME STAMP

Date and time: Tue Sep  4 19:36:39 2007
Runtime (excl. input) : 1 seconds (= 0.0 minutes = 0.0 hours)
Runtime (incl. input) : 1 seconds (= 0.0 minutes = 0.0 hours)
