# Supplementary material for: Horizontal Gene Transfers in prokaryotes show differential preferences for metabolic and translational genes
Source: BMC Evol Biol. 2009 Jan 10;9:9. doi: 10.1186/1471-2148-9-9 (PMC2651853; doi:10.1186/1471-2148-9-9)
Supplement: Additional file 6 — Likelihood based tree comparisons. All likelihood based tree comparison outputs are provided. [file 1471-2148-9-9-S6.zip › puzzle/COG0796_aq_325_lin1200]

TREE-PUZZLE 5.1.pl25

Input file name: /scratch/local/kanhere/COG0796_Bacteria_Gramplus_comb.infile
User tree file name: /scratch/local/kanhere/COG0796_Bacteria_Gramplus_comb.tmp_tree
Type of analysis: user tree evaluation
Parameter estimation: approximate (faster)
Parameter estimation uses: neighbor-joining tree (for substitution process and rate variation)

Standard errors (S.E.) are obtained by the curvature method.
The upper and lower bounds of an approximate 95% confidence interval
for parameter or branch length x are x-1.96*S.E. and x+1.96*S.E.


SEQUENCE ALIGNMENT

Input data: 14 sequences with 381 amino acid sites
Number of constant sites: 12 (= 3.1% of all sites)
Number of site patterns: 310
Number of constant site patterns: 8 (= 2.6% of all site patterns)


SUBSTITUTION PROCESS

Model of substitution: VT (Mueller-Vingron 2000)
Amino acid frequencies (user specified):

 pi(A) =   7.8%
 pi(R) =   5.3%
 pi(N) =   4.4%
 pi(D) =   5.3%
 pi(C) =   1.6%
 pi(Q) =   3.7%
 pi(E) =   6.3%
 pi(G) =   7.2%
 pi(H) =   2.4%
 pi(I) =   6.1%
 pi(L) =   9.1%
 pi(K) =   6.0%
 pi(M) =   2.3%
 pi(F) =   4.2%
 pi(P) =   4.6%
 pi(S) =   6.4%
 pi(T) =   5.7%
 pi(W) =   1.3%
 pi(Y) =   3.4%
 pi(V) =   7.1%


AMBIGUOUS CHARACTERS IN THE SEQUENCE (SEQUENCES IN INPUT ORDER)

               gaps  wildcards        sum   % sequence
 BH3071         181          0        181       47.51%   
 BS_racE        109          0        109       28.61%   
 SA0997         115          0        115       30.18%   
 lin1200        115          0        115       30.18%   
 SP1881         117          0        117       30.71%   
 SPy0361        117          0        117       30.71%   
 L0120          110          0        110       28.87%   
 alr0094         89          0         89       23.36%   
 slr1746        102          0        102       26.77%   
 aq_325         127          0        127       33.33%   
 DR1586          12          0         12        3.15%   
 FN1161         117          0        117       30.71%   
 BS_yrpC        116          0        116       30.45%   
 CAC3250        125          0        125       32.81%   
 -------------------------------------------------------
 Sum           1552          0       1552       29.10%   


The table above shows the amount of gaps ('-') and other 'wildcard'
characters ('X', '?', etc.) and their percentage of the 381 columns
in the alignment.
Sequences with more than 50% ambiguous characters are marked with a '!' and 
should be checked, whether they have sufficient overlap to other sequences.
Sequences with 100% ambiguous characters do not hold any phylogenetic
information and had to be discarded from the analysis.


SEQUENCE COMPOSITION (SEQUENCES IN INPUT ORDER)

              5% chi-square test  p-value
 BH3071            passed          42.78%  
 BS_racE           passed          50.62%  
 SA0997            passed          22.21%  
 lin1200           passed          94.38%  
 SP1881            passed          73.39%  
 SPy0361           passed          53.38%  
 L0120             passed          55.06%  
 alr0094           failed           0.11%  
 slr1746           failed           4.71%  
 aq_325            passed           8.31%  
 DR1586            failed           0.00%  
 FN1161            failed           0.02%  
 BS_yrpC           failed           2.35%  
 CAC3250           failed           0.02%  

The chi-square tests compares the amino acid composition of each sequence
to the frequency distribution assumed in the maximum likelihood model.


IDENTICAL SEQUENCES

The sequences in each of the following groups are all identical. To speed
up computation please remove all but one of each group from the data set.

 All sequences are unique.


MAXIMUM LIKELIHOOD DISTANCES

Maximum likelihood distances are computed using the selected model of
substitution and rate heterogeneity.

  14
BH3071      0.00000  0.69675  0.83472  0.72603  0.76838  0.84069  0.82859
            1.22587  1.21603  0.99684  1.37792  1.39648  1.70125  1.61327
BS_racE     0.69675  0.00000  0.70778  0.65278  0.75287  0.80423  0.85452
            1.03440  1.01318  1.06584  1.37688  1.33462  1.47764  1.46540
SA0997      0.83472  0.70778  0.00000  0.73709  0.88019  0.90881  0.89584
            1.14627  1.15827  1.07374  1.39955  1.35818  1.47422  1.54156
lin1200     0.72603  0.65278  0.73709  0.00000  0.68125  0.66855  0.66268
            1.10365  1.16480  0.97699  1.31825  1.22683  1.49134  1.44872
SP1881      0.76838  0.75287  0.88019  0.68125  0.00000  0.31480  0.45817
            0.96366  0.97006  1.03105  1.30465  1.33266  1.62250  1.46964
SPy0361     0.84069  0.80423  0.90881  0.66855  0.31480  0.00000  0.46880
            1.02134  1.00187  1.14337  1.27898  1.34343  1.52468  1.49863
L0120       0.82859  0.85452  0.89584  0.66268  0.45817  0.46880  0.00000
            0.99629  1.08499  0.98508  1.24402  1.32635  1.64858  1.45914
alr0094     1.22587  1.03440  1.14627  1.10365  0.96366  1.02134  0.99629
            0.00000  0.47714  1.12939  1.47683  1.21413  1.71233  1.49788
slr1746     1.21603  1.01318  1.15827  1.16480  0.97006  1.00187  1.08499
            0.47714  0.00000  1.17913  1.39561  1.32165  1.68746  1.69509
aq_325      0.99684  1.06584  1.07374  0.97699  1.03105  1.14337  0.98508
            1.12939  1.17913  0.00000  1.32326  1.28386  1.45604  1.44617
DR1586      1.37792  1.37688  1.39955  1.31825  1.30465  1.27898  1.24402
            1.47683  1.39561  1.32326  0.00000  1.42100  1.62387  1.47196
FN1161      1.39648  1.33462  1.35818  1.22683  1.33266  1.34343  1.32635
            1.21413  1.32165  1.28386  1.42100  0.00000  1.40714  1.32637
BS_yrpC     1.70125  1.47764  1.47422  1.49134  1.62250  1.52468  1.64858
            1.71233  1.68746  1.45604  1.62387  1.40714  0.00000  0.94607
CAC3250     1.61327  1.46540  1.54156  1.44872  1.46964  1.49863  1.45914
            1.49788  1.69509  1.44617  1.47196  1.32637  0.94607  0.00000

Average distance (over all possible pairs of sequences):  1.16555


RATE HETEROGENEITY

Model of rate heterogeneity: uniform rate


TREE SEARCH

2 tree topologies were specified by the user.


MAXIMUM LIKELIHOOD BRANCH LENGTHS OF USER DEFINED TREE # 1 (NO CLOCK)

Branch lengths are computed using the selected model of
substitution and rate heterogeneity.


                                    :---5 SP1881
                                :--15
                                :   :---6 SPy0361
                          :----16
                          :     :-----7 L0120
                    :----21
                    :     :             :-----2 BS_racE
                    :     :          :-17
                    :     :          :  :--------------------13 BS_yrpC
                    :     :       :-18
                    :     :       :  :-------1 BH3071
                    :     :   :--19
                    :     :   :   :--------3 SA0997
                    :     :--20
                    :         :-----4 lin1200
                 :-22
                 :  :----------------14 CAC3250
              :-23
              :  :-------------12 FN1161
           :-24
           :  :---------------11 DR1586
 :--------25
 :         :----------10 aq_325
 :
 :-----9 slr1746
 :
 :----8 alr0094
 

         branch  length     S.E.   branch  length     S.E.
BH3071        1  0.41371  0.05891      15  0.09660  0.02940
BS_racE       2  0.30068  0.04616      16  0.19851  0.04181
SA0997        3  0.45068  0.05427      17  0.04518  0.03638
lin1200       4  0.29682  0.04278      18  0.02209  0.02860
SP1881        5  0.13943  0.02855      19  0.09255  0.03382
SPy0361       6  0.19023  0.03212      20  0.09751  0.03393
L0120         7  0.26943  0.03975      21  0.21539  0.05092
alr0094       8  0.20087  0.04181      22  0.05007  0.04018
slr1746       9  0.29365  0.04500      23  0.00001  0.00103
aq_325       10  0.61167  0.07303      24  0.05898  0.04361
DR1586       11  0.95060  0.09331      25  0.50503  0.06813
FN1161       12  0.79974  0.08253
BS_yrpC      13  1.24674  0.11567     12 iterations until convergence
CAC3250      14  1.00990  0.10161     log L: -7467.26

WARNING --- at least one branch length is close to an internal boundary!


Unrooted user defined tree with maximum likelihood branch lengths
(in CLUSTAL W notation):

(alr0094:0.20087,(((((((SP1881:0.13943,SPy0361:0.19023)100:0.09660,
L0120:0.26943)100:0.19851,((((BS_racE:0.30068,BS_yrpC:1.24674)100:0.04518,
BH3071:0.41371)55:0.02209,SA0997:0.45068)92:0.09255,lin1200:0.29682)
100:0.09751)100:0.21539,CAC3250:1.00990)91:0.05007,FN1161:0.79974)
100:0.00001,DR1586:0.95060)74:0.05898,aq_325:0.61167)100:0.50503,
slr1746:0.29365);


MAXIMUM LIKELIHOOD BRANCH LENGTHS OF USER DEFINED TREE # 2 (NO CLOCK)

Branch lengths are computed using the selected model of
substitution and rate heterogeneity.


               :---5 SP1881
           :--15
           :   :----6 SPy0361
     :----16
     :     :-----7 L0120
 :--23
 :   :               :----8 alr0094
 :   :    :---------17
 :   :    :          :-----9 slr1746
 :   :---22
 :        :                      :---------13 BS_yrpC
 :        :             :-------18
 :        :             :        :-------14 CAC3250
 :        :        :---19
 :        :        :    :----------12 FN1161
 :        :   :---20
 :        :   :    :--------------11 DR1586
 :        :--21
 :            :---------10 aq_325
 :
 :   :-----2 BS_racE
 :--24
 :   :-------3 SA0997
 :
 :------4 lin1200
 :
 :-------1 BH3071
 

         branch  length     S.E.   branch  length     S.E.
BH3071        1  0.42261  0.05965      15  0.10076  0.02953
BS_racE       2  0.31718  0.04598      16  0.20148  0.04261
SA0997        3  0.42927  0.05349      17  0.52181  0.06818
lin1200       4  0.32335  0.04431      18  0.43207  0.07535
SP1881        5  0.13575  0.02839      19  0.19247  0.05990
SPy0361       6  0.19366  0.03240      20  0.13861  0.05701
L0120         7  0.26629  0.03955      21  0.09955  0.04589
alr0094       8  0.20149  0.04203      22  0.18288  0.04660
slr1746       9  0.29418  0.04513      23  0.10932  0.03452
aq_325       10  0.56084  0.07031      24  0.11059  0.03549
DR1586       11  0.85064  0.09140
FN1161       12  0.58901  0.07558
BS_yrpC      13  0.52001  0.07174     9 iterations until convergence
CAC3250      14  0.43397  0.06584     log L: -7355.01


Unrooted user defined tree with maximum likelihood branch lengths
(in CLUSTAL W notation):

(BH3071:0.42261,(((SP1881:0.13575,SPy0361:0.19366)100:0.10076,L0120:0.26629)
98:0.20148,((alr0094:0.20149,slr1746:0.29418)100:0.52181,((((BS_yrpC:0.52001,
CAC3250:0.43397)99:0.43207,FN1161:0.58901)92:0.19247,DR1586:0.85064)
78:0.13861,aq_325:0.56084)77:0.09955)86:0.18288)62:0.10932,(BS_racE:0.31718,
SA0997:0.42927)59:0.11059,lin1200:0.32335);


COMPARISON OF USER TREES (NO CLOCK)

Tree   log L   difference    S.E.      p-1sKH     p-SH       c-ELW      2sKH
-------------------------------------------------------------------------------
 1   -7467.26   112.25       21.48    0.0000 -   0.0000 -   0.0000 -       -
 2   -7355.01     0.00  <---- best    1.0000 +   1.0000 +   1.0000 +    best

The columns show the results and p-values of the following tests:
1sKH - one sided KH test based on pairwise SH tests (Shimodaira-Hasegawa
       2000, Goldman et al., 2001, Kishino-Hasegawa 1989)
SH   - Shimodaira-Hasegawa test (2000)
ELW  - Expected Likelihood Weight (Strimmer-Rambaut 2002)
2sKH - two sided Kishino-Hasegawa test (1989)

Plus signs denote the confidence sets. Minus signs denote significant
exclusion. All tests used 5% significance level. 1sKH, SH, and ELW
performed 1000 resamplings using the RELL method.


TIME STAMP

Date and time: Tue Sep  4 19:37:04 2007
Runtime (excl. input) : 1 seconds (= 0.0 minutes = 0.0 hours)
Runtime (incl. input) : 1 seconds (= 0.0 minutes = 0.0 hours)
