# Supplementary material for: Horizontal Gene Transfers in prokaryotes show differential preferences for metabolic and translational genes
Source: BMC Evol Biol. 2009 Jan 10;9:9. doi: 10.1186/1471-2148-9-9 (PMC2651853; doi:10.1186/1471-2148-9-9)
Supplement: Additional file 6 — Likelihood based tree comparisons. All likelihood based tree comparison outputs are provided. [file 1471-2148-9-9-S6.zip › puzzle/COG0838_MA1495_slr1279]

TREE-PUZZLE 5.1.pl25

Input file name: /scratch/local/kanhere/COG0838_Archaea_Bacteria_comb.infile
User tree file name: /scratch/local/kanhere/COG0838_Archaea_Bacteria_comb.tmp_tree
Type of analysis: user tree evaluation
Parameter estimation: approximate (faster)
Parameter estimation uses: neighbor-joining tree (for substitution process and rate variation)

Standard errors (S.E.) are obtained by the curvature method.
The upper and lower bounds of an approximate 95% confidence interval
for parameter or branch length x are x-1.96*S.E. and x+1.96*S.E.


SEQUENCE ALIGNMENT

Input data: 13 sequences with 203 amino acid sites
Number of constant sites: 0 (= 0.0% of all sites)
Number of site patterns: 184
Number of constant site patterns: 0 (= 0.0% of all site patterns)


SUBSTITUTION PROCESS

Model of substitution: VT (Mueller-Vingron 2000)
Amino acid frequencies (user specified):

 pi(A) =   7.8%
 pi(R) =   5.3%
 pi(N) =   4.4%
 pi(D) =   5.3%
 pi(C) =   1.6%
 pi(Q) =   3.7%
 pi(E) =   6.3%
 pi(G) =   7.2%
 pi(H) =   2.4%
 pi(I) =   6.1%
 pi(L) =   9.1%
 pi(K) =   6.0%
 pi(M) =   2.3%
 pi(F) =   4.2%
 pi(P) =   4.6%
 pi(S) =   6.4%
 pi(T) =   5.7%
 pi(W) =   1.3%
 pi(Y) =   3.4%
 pi(V) =   7.1%


AMBIGUOUS CHARACTERS IN THE SEQUENCE (SEQUENCES IN INPUT ORDER)

               gaps  wildcards        sum   % sequence
 all3842         83          0         83       40.89%   
 slr1279         83          0         83       40.89%   
 VNG0635G        67          0         67       33.00%   
 MA1495          79          0         79       38.92%   
 DR1506          43          0         43       21.18%   
 aq_1310         85          0         85       41.87%   
 aq_1385         77          0         77       37.93%   
 TVN1116         52          0         52       25.62%   
 Ta0970m         52          0         52       25.62%   
 SSO0322         74          0         74       36.45%   
 APE1430         63          0         63       31.03%   
 AF1828          79          0         79       38.92%   
 PAE3520         82          0         82       40.39%   
 -------------------------------------------------------
 Sum            919          0        919       34.82%   


The table above shows the amount of gaps ('-') and other 'wildcard'
characters ('X', '?', etc.) and their percentage of the 203 columns
in the alignment.
Sequences with more than 50% ambiguous characters are marked with a '!' and 
should be checked, whether they have sufficient overlap to other sequences.
Sequences with 100% ambiguous characters do not hold any phylogenetic
information and had to be discarded from the analysis.


SEQUENCE COMPOSITION (SEQUENCES IN INPUT ORDER)

              5% chi-square test  p-value
 all3842           failed           1.18%  
 slr1279           failed           0.77%  
 VNG0635G          passed          10.19%  
 MA1495            failed           0.54%  
 DR1506            passed           5.41%  
 aq_1310           failed           0.16%  
 aq_1385           failed           0.02%  
 TVN1116           failed           0.71%  
 Ta0970m           failed           3.43%  
 SSO0322           failed           0.00%  
 APE1430           failed           0.00%  
 AF1828            failed           1.75%  
 PAE3520           failed           0.08%  

The chi-square tests compares the amino acid composition of each sequence
to the frequency distribution assumed in the maximum likelihood model.


IDENTICAL SEQUENCES

The sequences in each of the following groups are all identical. To speed
up computation please remove all but one of each group from the data set.

 All sequences are unique.


MAXIMUM LIKELIHOOD DISTANCES

Maximum likelihood distances are computed using the selected model of
substitution and rate heterogeneity.

  13
all3842     0.00000  0.12990  0.88603  1.03417  1.10626  1.39071  1.26550
            1.33469  1.30605  2.34234  2.86980  2.26863  2.34649
slr1279     0.12990  0.00000  0.95231  1.01638  1.06158  1.32924  1.27217
            1.34945  1.35019  2.27187  2.84152  2.30119  2.18805
VNG0635G    0.88603  0.95231  0.00000  1.12722  1.37232  1.28742  1.53586
            1.55234  1.52394  2.04650  2.49295  2.40876  2.15621
MA1495      1.03417  1.01638  1.12722  0.00000  1.22228  1.29674  1.31507
            1.53134  1.53912  2.21624  2.73145  2.14441  1.85472
DR1506      1.10626  1.06158  1.37232  1.22228  0.00000  1.48012  1.52111
            1.80686  1.68460  2.34849  2.73360  2.33172  2.20039
aq_1310     1.39071  1.32924  1.28742  1.29674  1.48012  0.00000  0.68456
            1.61479  1.61274  2.32312  3.45860  2.60267  2.20093
aq_1385     1.26550  1.27217  1.53586  1.31507  1.52111  0.68456  0.00000
            1.74343  1.73567  2.39428  3.16548  2.78570  2.34085
TVN1116     1.33469  1.34945  1.55234  1.53134  1.80686  1.61479  1.74343
            0.00000  0.11199  2.28492  2.70516  2.25633  2.32518
Ta0970m     1.30605  1.35019  1.52394  1.53912  1.68460  1.61274  1.73567
            0.11199  0.00000  2.27128  2.70533  2.30051  2.31195
SSO0322     2.34234  2.27187  2.04650  2.21624  2.34849  2.32312  2.39428
            2.28492  2.27128  0.00000  1.66200  1.72962  1.95127
APE1430     2.86980  2.84152  2.49295  2.73145  2.73360  3.45860  3.16548
            2.70516  2.70533  1.66200  0.00000  1.80741  2.08930
AF1828      2.26863  2.30119  2.40876  2.14441  2.33172  2.60267  2.78570
            2.25633  2.30051  1.72962  1.80741  0.00000  1.50633
PAE3520     2.34649  2.18805  2.15621  1.85472  2.20039  2.20093  2.34085
            2.32518  2.31195  1.95127  2.08930  1.50633  0.00000

Average distance (over all possible pairs of sequences):  1.85074


RATE HETEROGENEITY

Model of rate heterogeneity: uniform rate


TREE SEARCH

2 tree topologies were specified by the user.


MAXIMUM LIKELIHOOD BRANCH LENGTHS OF USER DEFINED TREE # 1 (NO CLOCK)

Branch lengths are computed using the selected model of
substitution and rate heterogeneity.


                       :---6 aq_1310
                :-----14
                :      :---7 aq_1385
             :-17
             :  :        :-1 all3842
             :  :   :---15
             :  :   :    :-2 slr1279
             :  :--16
             :      :------5 DR1506
    :-------22
    :        :            :-8 TVN1116
    :        :  :--------18
    :        :  :         :-9 Ta0970m
    :        :-21
    :           :     :-----4 MA1495
    :           :  :-19
    :           :  :  :-----3 VNG0635G
    :           :-20
    :              :-------------12 AF1828
 :-23
 :  :-------10 SSO0322
 :
 :--------13 PAE3520
 :
 :---------11 APE1430
 

         branch  length     S.E.   branch  length     S.E.
all3842       1  0.09006  0.03342      14  0.64585  0.11884
slr1279       2  0.04150  0.02844      15  0.30383  0.07865
VNG0635G      3  0.59847  0.10680      16  0.15522  0.07065
MA1495        4  0.58540  0.10332      17  0.00001  0.00161
DR1506        5  0.76487  0.12007      18  1.00413  0.14620
aq_1310       6  0.31174  0.08137      19  0.10324  0.06497
aq_1385       7  0.38845  0.08749      20  0.00001  0.00302
TVN1116       8  0.08693  0.02831      21  0.00001  0.00261
Ta0970m       9  0.02462  0.02258      22  0.80685  0.16345
SSO0322      10  0.83507  0.15564      23  0.00001  0.00698
APE1430      11  1.14045  0.18983
AF1828       12  1.60500  0.21908     11 iterations until convergence
PAE3520      13  0.99200  0.17384     log L: -3540.93

WARNING --- at least one branch length is close to an internal boundary!


Unrooted user defined tree with maximum likelihood branch lengths
(in CLUSTAL W notation):

(APE1430:1.14045,((((aq_1310:0.31174,aq_1385:0.38845)100:0.64585,
((all3842:0.09006,slr1279:0.04150)100:0.30383,DR1506:0.76487)100:0.15522)
100:0.00001,((TVN1116:0.08693,Ta0970m:0.02462)100:1.00413,((MA1495:0.58540,
VNG0635G:0.59847)62:0.10324,AF1828:1.60500)54:0.00001)98:0.00001)
100:0.80685,SSO0322:0.83507)95:0.00001,PAE3520:0.99200);


MAXIMUM LIKELIHOOD BRANCH LENGTHS OF USER DEFINED TREE # 2 (NO CLOCK)

Branch lengths are computed using the selected model of
substitution and rate heterogeneity.


                    :-8 TVN1116
          :--------14
          :         :-9 Ta0970m
          :
          :               :------10 SSO0322
          :         :----15
          :         :     :--------11 APE1430
          :--------16
          :         :------12 AF1828
          :         :
          :         :-------13 PAE3520
      :--18
      :   :       :---6 aq_1310
      :   :------17
      :   :       :----7 aq_1385
      :   :
      :   :-----4 MA1495
      :   :
      :   :-------5 DR1506
 :---19
 :    :-----3 VNG0635G
 :
 :-2 slr1279
 :
 :-1 all3842
 

         branch  length     S.E.   branch  length     S.E.
all3842       1  0.06341  0.03084      14  0.97116  0.14298
slr1279       2  0.06834  0.03105      15  0.48175  0.14505
VNG0635G      3  0.61836  0.10528      16  0.93752  0.17453
MA1495        4  0.59456  0.10266      17  0.70283  0.12517
DR1506        5  0.80063  0.12374      18  0.13035  0.06828
aq_1310       6  0.30355  0.08176      19  0.32848  0.07845
aq_1385       7  0.40143  0.08924
TVN1116       8  0.08635  0.02827
Ta0970m       9  0.02524  0.02260
SSO0322      10  0.65159  0.14542
APE1430      11  1.01278  0.17482
AF1828       12  0.77788  0.14674     12 iterations until convergence
PAE3520      13  0.84971  0.15520     log L: -3505.40


Unrooted user defined tree with maximum likelihood branch lengths
(in CLUSTAL W notation):

(all3842:0.06341,(((TVN1116:0.08635,Ta0970m:0.02524)99:0.97116,((
SSO0322:0.65159,APE1430:1.01278)71:0.48175,AF1828:0.77788,PAE3520:0.84971)
93:0.93752,(aq_1310:0.30355,aq_1385:0.40143)92:0.70283,MA1495:0.59456,
DR1506:0.80063)51:0.13035,VNG0635G:0.61836)70:0.32848,slr1279:0.06834);


COMPARISON OF USER TREES (NO CLOCK)

Tree   log L   difference    S.E.      p-1sKH     p-SH       c-ELW      2sKH
-------------------------------------------------------------------------------
 1   -3540.93    35.53       10.86    0.0000 -   0.0030 -   0.0011 -       -
 2   -3505.40     0.00  <---- best    1.0000 +   1.0000 +   0.9989 +    best

The columns show the results and p-values of the following tests:
1sKH - one sided KH test based on pairwise SH tests (Shimodaira-Hasegawa
       2000, Goldman et al., 2001, Kishino-Hasegawa 1989)
SH   - Shimodaira-Hasegawa test (2000)
ELW  - Expected Likelihood Weight (Strimmer-Rambaut 2002)
2sKH - two sided Kishino-Hasegawa test (1989)

Plus signs denote the confidence sets. Minus signs denote significant
exclusion. All tests used 5% significance level. 1sKH, SH, and ELW
performed 1000 resamplings using the RELL method.


TIME STAMP

Date and time: Tue Sep  4 20:34:09 2007
Runtime (excl. input) : 1 seconds (= 0.0 minutes = 0.0 hours)
Runtime (incl. input) : 1 seconds (= 0.0 minutes = 0.0 hours)
