# Supplementary material for: Horizontal Gene Transfers in prokaryotes show differential preferences for metabolic and translational genes
Source: BMC Evol Biol. 2009 Jan 10;9:9. doi: 10.1186/1471-2148-9-9 (PMC2651853; doi:10.1186/1471-2148-9-9)
Supplement: Additional file 6 — Likelihood based tree comparisons. All likelihood based tree comparison outputs are provided. [file 1471-2148-9-9-S6.zip › puzzle/COG0843_BH0739_VNG2193Gm]

TREE-PUZZLE 5.1.pl25

Input file name: /scratch/local/kanhere/COG0843_Gramplus_Archaea_comb.infile
User tree file name: /scratch/local/kanhere/COG0843_Gramplus_Archaea_comb.tmp_tree
Type of analysis: user tree evaluation
Parameter estimation: approximate (faster)
Parameter estimation uses: neighbor-joining tree (for substitution process and rate variation)

Standard errors (S.E.) are obtained by the curvature method.
The upper and lower bounds of an approximate 95% confidence interval
for parameter or branch length x are x-1.96*S.E. and x+1.96*S.E.


SEQUENCE ALIGNMENT

Input data: 16 sequences with 747 amino acid sites
Number of constant sites: 17 (= 2.3% of all sites)
Number of site patterns: 733
Number of constant site patterns: 10 (= 1.4% of all site patterns)


SUBSTITUTION PROCESS

Model of substitution: VT (Mueller-Vingron 2000)
Amino acid frequencies (user specified):

 pi(A) =   7.8%
 pi(R) =   5.3%
 pi(N) =   4.4%
 pi(D) =   5.3%
 pi(C) =   1.6%
 pi(Q) =   3.7%
 pi(E) =   6.3%
 pi(G) =   7.2%
 pi(H) =   2.4%
 pi(I) =   6.1%
 pi(L) =   9.1%
 pi(K) =   6.0%
 pi(M) =   2.3%
 pi(F) =   4.2%
 pi(P) =   4.6%
 pi(S) =   6.4%
 pi(T) =   5.7%
 pi(W) =   1.3%
 pi(Y) =   3.4%
 pi(V) =   7.1%


AMBIGUOUS CHARACTERS IN THE SEQUENCE (SEQUENCES IN INPUT ORDER)

               gaps  wildcards        sum   % sequence
 BH2065         100          0        100       13.39%   
 BS_qoxB         98          0         98       13.12%   
 lin0014         88          0         88       11.78%   
 SA0912          85          0         85       11.38%   
 BH2614         127          0        127       17.00%   
 BS_ctaD        125          0        125       16.73%   
 APE0793_1      151          0        151       20.21%   
 VNG0657G       154          0        154       20.62%   
 PAE1337_1      131          0        131       17.54%   
 SSO2973_1      154          0        154       20.62%   
 BH0739         183          0        183       24.50%   
 VNG2193Gm      182          0        182       24.36%   
 APE1623        199          0        199       26.64%   
 PAE1357        190          0        190       25.44%   
 SSO0044        154          0        154       20.62%   
 SSO2657        236          0        236       31.59%   
 -------------------------------------------------------
 Sum           2357          0       2357       19.72%   


The table above shows the amount of gaps ('-') and other 'wildcard'
characters ('X', '?', etc.) and their percentage of the 747 columns
in the alignment.
Sequences with more than 50% ambiguous characters are marked with a '!' and 
should be checked, whether they have sufficient overlap to other sequences.
Sequences with 100% ambiguous characters do not hold any phylogenetic
information and had to be discarded from the analysis.


SEQUENCE COMPOSITION (SEQUENCES IN INPUT ORDER)

              5% chi-square test  p-value
 BH2065            failed           0.00%  
 BS_qoxB           failed           0.00%  
 lin0014           failed           0.00%  
 SA0912            failed           0.00%  
 BH2614            failed           0.00%  
 BS_ctaD           failed           0.00%  
 APE0793_1         failed           0.00%  
 VNG0657G          failed           0.00%  
 PAE1337_1         failed           0.00%  
 SSO2973_1         failed           0.00%  
 BH0739            failed           0.00%  
 VNG2193Gm         failed           0.00%  
 APE1623           failed           0.00%  
 PAE1357           failed           0.00%  
 SSO0044           failed           0.00%  
 SSO2657           failed           0.00%  

The chi-square tests compares the amino acid composition of each sequence
to the frequency distribution assumed in the maximum likelihood model.


IDENTICAL SEQUENCES

The sequences in each of the following groups are all identical. To speed
up computation please remove all but one of each group from the data set.

 All sequences are unique.


MAXIMUM LIKELIHOOD DISTANCES

Maximum likelihood distances are computed using the selected model of
substitution and rate heterogeneity.

  16
BH2065      0.00000  0.30673  0.33369  0.48945  0.75565  0.74515  1.14018
            1.23214  1.49691  1.36739  2.29151  2.27312  2.19998  2.21394
            2.42543  2.32664
BS_qoxB     0.30673  0.00000  0.31253  0.50260  0.72775  0.76999  1.15470
            1.22204  1.50961  1.43557  2.29308  2.40904  2.19963  2.20479
            2.52499  2.19695
lin0014     0.33369  0.31253  0.00000  0.46555  0.70219  0.75669  1.17183
            1.24549  1.50546  1.39000  2.26647  2.35732  2.27521  2.26781
            2.52584  2.29243
SA0912      0.48945  0.50260  0.46555  0.00000  0.77995  0.80378  1.20629
            1.33581  1.55238  1.40023  2.35646  2.45826  2.32776  2.23193
            2.69777  2.19700
BH2614      0.75565  0.72775  0.70219  0.77995  0.00000  0.47145  1.10118
            1.11240  1.37924  1.40342  2.23275  2.30811  2.20650  2.17000
            2.51367  2.20214
BS_ctaD     0.74515  0.76999  0.75669  0.80378  0.47145  0.00000  1.12553
            1.20243  1.42595  1.44889  2.21925  2.27187  2.25971  2.09364
            2.27898  2.13229
APE0793_1   1.14018  1.15470  1.17183  1.20629  1.10118  1.12553  0.00000
            1.19691  1.44665  1.47974  2.20387  2.37728  2.13765  2.02195
            2.42089  2.05152
VNG0657G    1.23214  1.22204  1.24549  1.33581  1.11240  1.20243  1.19691
            0.00000  1.13062  1.29072  2.26848  2.21480  2.23909  2.26046
            2.22922  2.19506
PAE1337_1   1.49691  1.50961  1.50546  1.55238  1.37924  1.42595  1.44665
            1.13062  0.00000  0.98514  2.23851  2.35423  2.24194  2.28018
            2.44011  2.07019
SSO2973_1   1.36739  1.43557  1.39000  1.40023  1.40342  1.44889  1.47974
            1.29072  0.98514  0.00000  2.22524  2.30511  2.23917  2.16702
            2.47642  2.01660
BH0739      2.29151  2.29308  2.26647  2.35646  2.23275  2.21925  2.20387
            2.26848  2.23851  2.22524  0.00000  0.98336  1.17035  1.18515
            2.00527  2.42972
VNG2193Gm   2.27312  2.40904  2.35732  2.45826  2.30811  2.27187  2.37728
            2.21480  2.35423  2.30511  0.98336  0.00000  1.05842  1.14938
            2.27567  2.30761
APE1623     2.19998  2.19963  2.27521  2.32776  2.20650  2.25971  2.13765
            2.23909  2.24194  2.23917  1.17035  1.05842  0.00000  0.84500
            2.21718  2.43904
PAE1357     2.21394  2.20479  2.26781  2.23193  2.17000  2.09364  2.02195
            2.26046  2.28018  2.16702  1.18515  1.14938  0.84500  0.00000
            2.10860  2.23760
SSO0044     2.42543  2.52499  2.52584  2.69777  2.51367  2.27898  2.42089
            2.22922  2.44011  2.47642  2.00527  2.27567  2.21718  2.10860
            0.00000  2.28058
SSO2657     2.32664  2.19695  2.29243  2.19700  2.20214  2.13229  2.05152
            2.19506  2.07019  2.01660  2.42972  2.30761  2.43904  2.23760
            2.28058  0.00000

Average distance (over all possible pairs of sequences):  1.75907


RATE HETEROGENEITY

Model of rate heterogeneity: uniform rate


TREE SEARCH

2 tree topologies were specified by the user.


MAXIMUM LIKELIHOOD BRANCH LENGTHS OF USER DEFINED TREE # 1 (NO CLOCK)

Branch lengths are computed using the selected model of
substitution and rate heterogeneity.


       :----------------------11 BH0739
    :-17
    :  :--1 BH2065
    :  :
    :  :------5 BH2614
 :-27
 :  :                      :-------10 SSO2973_1
 :  :                  :--18
 :  :                  :   :-----------------15 SSO0044
 :  :                  :   :
 :  :                  :   :----------------16 SSO2657
 :  :               :-22
 :  :               :  :     :---------9 PAE1337_1
 :  :               :  :  :-19
 :  :               :  :  :  :-------------14 PAE1357
 :  :               :  :-21
 :  :               :     :  :--------7 APE0793_1
 :  :               :     :-20
 :  :               :        :-------------13 APE1623
 :  :     :--------24
 :  :     :         :  :--------8 VNG0657G
 :  :     :         :-23
 :  :     :            :---------------12 VNG2193Gm
 :  :  :-25
 :  :  :  :--3 lin0014
 :  :-26
 :     :----4 SA0912
 :
 :--2 BS_qoxB
 :
 :-------6 BS_ctaD
 

         branch  length     S.E.   branch  length     S.E.
BH2065        1  0.19070  0.02039      17  0.00001  0.00077
BS_qoxB       2  0.17224  0.01964      18  0.16344  0.04307
lin0014       3  0.10847  0.01805      19  0.00001  0.00075
SA0912        4  0.34814  0.02803      20  0.00001  0.00193
BH2614        5  0.59815  0.04019      21  0.02499  0.02294
BS_ctaD       6  0.62422  0.04141      22  0.08125  0.03287
APE0793_1     7  0.77374  0.05853      23  0.00001  0.00058
VNG0657G      8  0.74482  0.05890      24  0.74016  0.05761
PAE1337_1     9  0.81720  0.06010      25  0.03480  0.01494
SSO2973_1    10  0.65741  0.05727      26  0.06900  0.01481
BH0739       11  2.19227  0.14428      27  0.00401  0.00755
VNG2193Gm    12  1.43697  0.10000
APE1623      13  1.24967  0.08839
PAE1357      14  1.21854  0.08668
SSO0044      15  1.65372  0.11604     12 iterations until convergence
SSO2657      16  1.55541  0.11217     log L: -20678.04

WARNING --- at least one branch length is close to an internal boundary!


Unrooted user defined tree with maximum likelihood branch lengths
(in CLUSTAL W notation):

(BS_ctaD:0.62422,((BH0739:2.19227,BH2065:0.19070,BH2614:0.59815)100:0.00001,
(((((SSO2973_1:0.65741,SSO0044:1.65372,SSO2657:1.55541)100:0.16344,
((PAE1337_1:0.81720,PAE1357:1.21854)100:0.00001,(APE0793_1:0.77374,
APE1623:1.24967)100:0.00001)100:0.02499)100:0.08125,(VNG0657G:0.74482,
VNG2193Gm:1.43697)100:0.00001)100:0.74016,lin0014:0.10847)98:0.03480,
SA0912:0.34814)89:0.06900)99:0.00401,BS_qoxB:0.17224);


MAXIMUM LIKELIHOOD BRANCH LENGTHS OF USER DEFINED TREE # 2 (NO CLOCK)

Branch lengths are computed using the selected model of
substitution and rate heterogeneity.


                                             :-----13 APE1623
                                         :--17
                                         :   :-----14 PAE1357
                                :-------19
                                :        :   :------11 BH0739
                                :        :--18
                                :            :-----12 VNG2193Gm
                           :---20
                           :    :------------15 SSO0044
                   :------21
                   :       :------------16 SSO2657
               :--24
               :   :         :------9 PAE1337_1
               :   :   :----22
               :   :   :     :------10 SSO2973_1
               :   :--23
               :       :------8 VNG0657G
         :----25
         :     :------7 APE0793_1
    :---27
    :    :   :---5 BH2614
    :    :--26
    :        :---6 BS_ctaD
 :-28
 :  :---4 SA0912
 :
 :  :--2 BS_qoxB
 :-29
 :  :--3 lin0014
 :
 :--1 BH2065
 

         branch  length     S.E.   branch  length     S.E.
BH2065        1  0.16644  0.01936      17  0.16088  0.04028
BS_qoxB       2  0.15659  0.01847      18  0.19212  0.04187
lin0014       3  0.16590  0.01921      19  0.66375  0.08127
SA0912        4  0.28321  0.02700      20  0.21928  0.07308
BH2614        5  0.22343  0.02562      21  0.56785  0.07676
BS_ctaD       6  0.25969  0.02704      22  0.33130  0.04722
APE0793_1     7  0.57892  0.04874      23  0.12847  0.04100
VNG0657G      8  0.57354  0.05106      24  0.15448  0.03969
PAE1337_1     9  0.50790  0.04716      25  0.31363  0.04065
SSO2973_1    10  0.51244  0.04743      26  0.13815  0.02581
BH0739       11  0.54898  0.04934      27  0.25967  0.03073
VNG2193Gm    12  0.47076  0.04668      28  0.09599  0.01910
APE1623      13  0.42045  0.04307      29  0.03743  0.01196
PAE1357      14  0.45397  0.04403
SSO0044      15  1.12094  0.09717     11 iterations until convergence
SSO2657      16  1.20803  0.10444     log L: -19138.83


Unrooted user defined tree with maximum likelihood branch lengths
(in CLUSTAL W notation):

(BH2065:0.16644,((((((((APE1623:0.42045,PAE1357:0.45397)99:0.16088,
(BH0739:0.54898,VNG2193Gm:0.47076)99:0.19212)100:0.66375,SSO0044:1.12094)
99:0.21928,SSO2657:1.20803)100:0.56785,((PAE1337_1:0.50790,SSO2973_1:0.51244)
72:0.33130,VNG0657G:0.57354)63:0.12847)89:0.15448,APE0793_1:0.57892)
100:0.31363,(BH2614:0.22343,BS_ctaD:0.25969)99:0.13815)100:0.25967,
SA0912:0.28321)98:0.09599,(BS_qoxB:0.15659,lin0014:0.16590)71:0.03743);


COMPARISON OF USER TREES (NO CLOCK)

Tree   log L   difference    S.E.      p-1sKH     p-SH       c-ELW      2sKH
-------------------------------------------------------------------------------
 1  -20678.04  1539.21       86.82    0.0000 -   0.0000 -   0.0000 -       -
 2  -19138.83     0.00  <---- best    1.0000 +   1.0000 +   1.0000 +    best

The columns show the results and p-values of the following tests:
1sKH - one sided KH test based on pairwise SH tests (Shimodaira-Hasegawa
       2000, Goldman et al., 2001, Kishino-Hasegawa 1989)
SH   - Shimodaira-Hasegawa test (2000)
ELW  - Expected Likelihood Weight (Strimmer-Rambaut 2002)
2sKH - two sided Kishino-Hasegawa test (1989)

Plus signs denote the confidence sets. Minus signs denote significant
exclusion. All tests used 5% significance level. 1sKH, SH, and ELW
performed 1000 resamplings using the RELL method.


TIME STAMP

Date and time: Tue Sep  4 20:34:54 2007
Runtime (excl. input) : 4 seconds (= 0.1 minutes = 0.0 hours)
Runtime (incl. input) : 4 seconds (= 0.1 minutes = 0.0 hours)
