# Supplementary material for: Horizontal Gene Transfers in prokaryotes show differential preferences for metabolic and translational genes
Source: BMC Evol Biol. 2009 Jan 10;9:9. doi: 10.1186/1471-2148-9-9 (PMC2651853; doi:10.1186/1471-2148-9-9)
Supplement: Additional file 6 — Likelihood based tree comparisons. All likelihood based tree comparison outputs are provided. [file 1471-2148-9-9-S6.zip › puzzle/COG1005_MA1499_alr0223]

TREE-PUZZLE 5.1.pl25

Input file name: /scratch/local/kanhere/COG1005_Archaea_Bacteria_comb.infile
User tree file name: /scratch/local/kanhere/COG1005_Archaea_Bacteria_comb.tmp_tree
Type of analysis: user tree evaluation
Parameter estimation: approximate (faster)
Parameter estimation uses: neighbor-joining tree (for substitution process and rate variation)

Standard errors (S.E.) are obtained by the curvature method.
The upper and lower bounds of an approximate 95% confidence interval
for parameter or branch length x are x-1.96*S.E. and x+1.96*S.E.


SEQUENCE ALIGNMENT

Input data: 14 sequences with 477 amino acid sites
Number of constant sites: 1 (= 0.2% of all sites)
Number of site patterns: 447
Number of constant site patterns: 1 (= 0.2% of all site patterns)


SUBSTITUTION PROCESS

Model of substitution: VT (Mueller-Vingron 2000)
Amino acid frequencies (user specified):

 pi(A) =   7.8%
 pi(R) =   5.3%
 pi(N) =   4.4%
 pi(D) =   5.3%
 pi(C) =   1.6%
 pi(Q) =   3.7%
 pi(E) =   6.3%
 pi(G) =   7.2%
 pi(H) =   2.4%
 pi(I) =   6.1%
 pi(L) =   9.1%
 pi(K) =   6.0%
 pi(M) =   2.3%
 pi(F) =   4.2%
 pi(P) =   4.6%
 pi(S) =   6.4%
 pi(T) =   5.7%
 pi(W) =   1.3%
 pi(Y) =   3.4%
 pi(V) =   7.1%


AMBIGUOUS CHARACTERS IN THE SEQUENCE (SEQUENCES IN INPUT ORDER)

               gaps  wildcards        sum   % sequence
 alr0223        105          0        105       22.01%   
 sll0519        105          0        105       22.01%   
 MA1499         129          0        129       27.04%   
 VNG0639G       163          0        163       34.17%   
 aq_1374        377          0        377       79.04%  !
 aq_1315        141          0        141       29.56%   
 aq_1373        218          0        218       45.70%   
 DR1498          80          0         80       16.77%   
 TVN1112        131          0        131       27.46%   
 Ta0966         137          0        137       28.72%   
 AF1831         108          0        108       22.64%   
 PAE1581        128          0        128       26.83%   
 APE1421         94          0         94       19.71%   
 SSO0325        125          0        125       26.21%   
 -------------------------------------------------------
 Sum           2041          0       2041       30.56%   


The table above shows the amount of gaps ('-') and other 'wildcard'
characters ('X', '?', etc.) and their percentage of the 477 columns
in the alignment.
Sequences with more than 50% ambiguous characters are marked with a '!' and 
should be checked, whether they have sufficient overlap to other sequences.
Sequences with 100% ambiguous characters do not hold any phylogenetic
information and had to be discarded from the analysis.


SEQUENCE COMPOSITION (SEQUENCES IN INPUT ORDER)

              5% chi-square test  p-value
 alr0223           failed           0.00%  
 sll0519           failed           0.00%  
 MA1499            failed           0.00%  
 VNG0639G          failed           0.00%  
 aq_1374           failed           0.00%  
 aq_1315           failed           0.00%  
 aq_1373           failed           0.00%  
 DR1498            failed           0.00%  
 TVN1112           failed           0.00%  
 Ta0966            failed           0.00%  
 AF1831            failed           0.00%  
 PAE1581           failed           0.00%  
 APE1421           failed           0.00%  
 SSO0325           failed           0.00%  

The chi-square tests compares the amino acid composition of each sequence
to the frequency distribution assumed in the maximum likelihood model.


IDENTICAL SEQUENCES

The sequences in each of the following groups are all identical. To speed
up computation please remove all but one of each group from the data set.

 All sequences are unique.


MAXIMUM LIKELIHOOD DISTANCES

Maximum likelihood distances are computed using the selected model of
substitution and rate heterogeneity.

  14
alr0223     0.00000  0.21210  0.90088  1.06570  1.44459  1.24034  1.10932
            1.23396  1.25368  1.22682  1.71800  1.62211  1.55268  1.50501
sll0519     0.21210  0.00000  0.97365  1.07273  1.46326  1.20131  1.06742
            1.21793  1.23477  1.25292  1.67640  1.67183  1.62770  1.45058
MA1499      0.90088  0.97365  0.00000  1.15498  1.29881  1.31442  1.24062
            1.39837  1.26095  1.25244  1.59684  1.67641  1.48202  1.66244
VNG0639G    1.06570  1.07273  1.15498  0.00000  1.03200  1.28219  1.31709
            1.31995  1.34752  1.32763  1.68909  1.65847  1.59087  1.70963
aq_1374     1.44459  1.46326  1.29881  1.03200  0.00000  1.01533  2.01261
            1.45526  1.42430  1.49817  1.72244  1.59322  1.58314  1.78811
aq_1315     1.24034  1.20131  1.31442  1.28219  1.01533  0.00000  0.59438
            1.09241  1.53867  1.48341  1.48134  1.61369  1.52434  1.55665
aq_1373     1.10932  1.06742  1.24062  1.31709  2.01261  0.59438  0.00000
            1.04480  1.51836  1.46480  1.46923  1.64791  1.54559  1.66729
DR1498      1.23396  1.21793  1.39837  1.31995  1.45526  1.09241  1.04480
            0.00000  1.55542  1.58484  1.63584  1.77109  1.89230  1.79254
TVN1112     1.25368  1.23477  1.26095  1.34752  1.42430  1.53867  1.51836
            1.55542  0.00000  0.10049  1.92600  1.92631  1.97800  1.63042
Ta0966      1.22682  1.25292  1.25244  1.32763  1.49817  1.48341  1.46480
            1.58484  0.10049  0.00000  1.85220  1.88385  1.92001  1.68700
AF1831      1.71800  1.67640  1.59684  1.68909  1.72244  1.48134  1.46923
            1.63584  1.92600  1.85220  0.00000  1.10819  1.33230  1.23074
PAE1581     1.62211  1.67183  1.67641  1.65847  1.59322  1.61369  1.64791
            1.77109  1.92631  1.88385  1.10819  0.00000  1.14439  1.20083
APE1421     1.55268  1.62770  1.48202  1.59087  1.58314  1.52434  1.54559
            1.89230  1.97800  1.92001  1.33230  1.14439  0.00000  1.02688
SSO0325     1.50501  1.45058  1.66244  1.70963  1.78811  1.55665  1.66729
            1.79254  1.63042  1.68700  1.23074  1.20083  1.02688  0.00000

Average distance (over all possible pairs of sequences):  1.41894


RATE HETEROGENEITY

Model of rate heterogeneity: uniform rate


TREE SEARCH

2 tree topologies were specified by the user.


MAXIMUM LIKELIHOOD BRANCH LENGTHS OF USER DEFINED TREE # 1 (NO CLOCK)

Branch lengths are computed using the selected model of
substitution and rate heterogeneity.


                               :--1 alr0223
                      :-------15
                      :        :--2 sll0519
                  :--16
                  :   :----------8 DR1498
              :--18
              :   :      :-----6 aq_1315
              :   :-----17
              :          :-----7 aq_1373
              :          :
              :          :----------5 aq_1374
    :--------23
    :         :                :-9 TVN1112
    :         :  :------------19
    :         :  :             :-10 Ta0966
    :         :-22
    :            :       :--------3 MA1499
    :            :  :---20
    :            :  :    :---------4 VNG0639G
    :            :-21
    :               :---------------11 AF1831
 :-24
 :  :--------14 SSO0325
 :
 :---------12 PAE1581
 :
 :--------13 APE1421
 

         branch  length     S.E.   branch  length     S.E.
alr0223       1  0.08927  0.02254      15  0.49512  0.05927
sll0519       2  0.12471  0.02409      16  0.08152  0.04090
MA1499        3  0.54442  0.06316      17  0.37733  0.05640
VNG0639G      4  0.66887  0.07230      18  0.12796  0.04564
aq_1374       5  0.69142  0.12799      19  0.89222  0.08214
aq_1315       6  0.32451  0.04688      20  0.16084  0.04781
aq_1373       7  0.31252  0.04990      21  0.00001  0.00076
DR1498        8  0.73801  0.07396      22  0.00068  0.03461
TVN1112       9  0.04690  0.01649      23  0.58928  0.07362
Ta0966       10  0.05384  0.01669      24  0.04112  0.04351
AF1831       11  1.06874  0.09446
PAE1581      12  0.63479  0.06743
APE1421      13  0.56048  0.06370     16 iterations until convergence
SSO0325      14  0.57775  0.06479     log L: -9215.96

WARNING --- at least one branch length is close to an internal boundary!


Unrooted user defined tree with maximum likelihood branch lengths
(in CLUSTAL W notation):

(APE1421:0.56048,(((((alr0223:0.08927,sll0519:0.12471)100:0.49512,
DR1498:0.73801)100:0.08152,(aq_1315:0.32451,aq_1373:0.31252,aq_1374:0.69142)
100:0.37733)100:0.12796,((TVN1112:0.04690,Ta0966:0.05384)100:0.89222,
((MA1499:0.54442,VNG0639G:0.66887)66:0.16084,AF1831:1.06874)56:0.00001)
100:0.00068)100:0.58928,SSO0325:0.57775)82:0.04112,PAE1581:0.63479);


MAXIMUM LIKELIHOOD BRANCH LENGTHS OF USER DEFINED TREE # 2 (NO CLOCK)

Branch lengths are computed using the selected model of
substitution and rate heterogeneity.


                          :-9 TVN1112
             :-----------15
             :            :-10 Ta0966
         :--23
         :   :                   :--------13 APE1421
         :   :               :--16
         :   :               :   :--------14 SSO0325
         :   :    :---------18
         :   :    :          :   :---------11 AF1831
         :   :    :          :--17
         :   :    :              :-------12 PAE1581
         :   :---22
         :        :           :----6 aq_1315
         :        :     :----19
         :        :     :     :-----7 aq_1373
         :        :----20
         :        :     :---------8 DR1498
         :        :
         :        :    :-------4 VNG0639G
         :        :---21
         :             :-------5 aq_1374
 :------24
 :       :--------3 MA1499
 :
 :--2 sll0519
 :
 :--1 alr0223
 

         branch  length     S.E.   branch  length     S.E.
alr0223       1  0.08127  0.02141      15  0.79837  0.07650
sll0519       2  0.13266  0.02401      16  0.13204  0.04798
MA1499        3  0.54805  0.05988      17  0.12198  0.04692
VNG0639G      4  0.52552  0.06923      18  0.63914  0.07586
aq_1374       5  0.51997  0.10998      19  0.24293  0.04942
aq_1315       6  0.28468  0.04511      20  0.25450  0.05226
aq_1373       7  0.31894  0.04927      21  0.19426  0.06116
DR1498        8  0.64313  0.06847      22  0.16705  0.04587
TVN1112       9  0.03608  0.01533      23  0.11547  0.04599
Ta0966       10  0.06449  0.01690      24  0.37990  0.05240
AF1831       11  0.65467  0.06771
PAE1581      12  0.50631  0.06018
APE1421      13  0.56102  0.06336     12 iterations until convergence
SSO0325      14  0.53819  0.06166     log L: -9046.25


Unrooted user defined tree with maximum likelihood branch lengths
(in CLUSTAL W notation):

(alr0223:0.08127,(((TVN1112:0.03608,Ta0966:0.06449)96:0.79837,(((
APE1421:0.56102,SSO0325:0.53819)88:0.13204,(AF1831:0.65467,PAE1581:0.50631)
85:0.12198)98:0.63914,((aq_1315:0.28468,aq_1373:0.31894)86:0.24293,
DR1498:0.64313)79:0.25450,(VNG0639G:0.52552,aq_1374:0.51997)78:0.19426)
51:0.16705)61:0.11547,MA1499:0.54805)79:0.37990,sll0519:0.13266);


COMPARISON OF USER TREES (NO CLOCK)

Tree   log L   difference    S.E.      p-1sKH     p-SH       c-ELW      2sKH
-------------------------------------------------------------------------------
 1   -9215.96   169.70       27.28    0.0000 -   0.0000 -   0.0000 -       -
 2   -9046.25     0.00  <---- best    1.0000 +   1.0000 +   1.0000 +    best

The columns show the results and p-values of the following tests:
1sKH - one sided KH test based on pairwise SH tests (Shimodaira-Hasegawa
       2000, Goldman et al., 2001, Kishino-Hasegawa 1989)
SH   - Shimodaira-Hasegawa test (2000)
ELW  - Expected Likelihood Weight (Strimmer-Rambaut 2002)
2sKH - two sided Kishino-Hasegawa test (1989)

Plus signs denote the confidence sets. Minus signs denote significant
exclusion. All tests used 5% significance level. 1sKH, SH, and ELW
performed 1000 resamplings using the RELL method.


TIME STAMP

Date and time: Tue Sep  4 21:10:06 2007
Runtime (excl. input) : 1 seconds (= 0.0 minutes = 0.0 hours)
Runtime (incl. input) : 1 seconds (= 0.0 minutes = 0.0 hours)
