# Supplementary material for: Horizontal Gene Transfers in prokaryotes show differential preferences for metabolic and translational genes
Source: BMC Evol Biol. 2009 Jan 10;9:9. doi: 10.1186/1471-2148-9-9 (PMC2651853; doi:10.1186/1471-2148-9-9)
Supplement: Additional file 6 — Likelihood based tree comparisons. All likelihood based tree comparison outputs are provided. [file 1471-2148-9-9-S6.zip › puzzle/COG1005_VNG0639G_BMEI1151]

TREE-PUZZLE 5.1.pl25

Input file name: /scratch/local/kanhere/COG1005_Archaea_alpha_comb.infile
User tree file name: /scratch/local/kanhere/COG1005_Archaea_alpha_comb.tmp_tree
Type of analysis: user tree evaluation
Parameter estimation: approximate (faster)
Parameter estimation uses: neighbor-joining tree (for substitution process and rate variation)

Standard errors (S.E.) are obtained by the curvature method.
The upper and lower bounds of an approximate 95% confidence interval
for parameter or branch length x are x-1.96*S.E. and x+1.96*S.E.


SEQUENCE ALIGNMENT

Input data: 16 sequences with 448 amino acid sites
Number of constant sites: 18 (= 4.0% of all sites)
Number of site patterns: 407
Number of constant site patterns: 8 (= 2.0% of all site patterns)


SUBSTITUTION PROCESS

Model of substitution: VT (Mueller-Vingron 2000)
Amino acid frequencies (user specified):

 pi(A) =   7.8%
 pi(R) =   5.3%
 pi(N) =   4.4%
 pi(D) =   5.3%
 pi(C) =   1.6%
 pi(Q) =   3.7%
 pi(E) =   6.3%
 pi(G) =   7.2%
 pi(H) =   2.4%
 pi(I) =   6.1%
 pi(L) =   9.1%
 pi(K) =   6.0%
 pi(M) =   2.3%
 pi(F) =   4.2%
 pi(P) =   4.6%
 pi(S) =   6.4%
 pi(T) =   5.7%
 pi(W) =   1.3%
 pi(Y) =   3.4%
 pi(V) =   7.1%


AMBIGUOUS CHARACTERS IN THE SEQUENCE (SEQUENCES IN INPUT ORDER)

               gaps  wildcards        sum   % sequence
 AGc2354        100          0        100       22.32%   
 SMc01921       101          0        101       22.54%   
 BMEI1151       126          0        126       28.12%   
 mll1361        101          0        101       22.54%   
 CC1945          92          0         92       20.54%   
 RC1230         109          0        109       24.33%   
 RP796          109          0        109       24.33%   
 SMa1516        120          0        120       26.79%   
 VNG0639G       134          0        134       29.91%   
 MA1499         100          0        100       22.32%   
 TVN1112        102          0        102       22.77%   
 Ta0966         108          0        108       24.11%   
 APE1421         65          0         65       14.51%   
 SSO0325         96          0         96       21.43%   
 PAE1581         99          0         99       22.10%   
 AF1831          79          0         79       17.63%   
 -------------------------------------------------------
 Sum           1641          0       1641       22.89%   


The table above shows the amount of gaps ('-') and other 'wildcard'
characters ('X', '?', etc.) and their percentage of the 448 columns
in the alignment.
Sequences with more than 50% ambiguous characters are marked with a '!' and 
should be checked, whether they have sufficient overlap to other sequences.
Sequences with 100% ambiguous characters do not hold any phylogenetic
information and had to be discarded from the analysis.


SEQUENCE COMPOSITION (SEQUENCES IN INPUT ORDER)

              5% chi-square test  p-value
 AGc2354           failed           0.00%  
 SMc01921          failed           0.00%  
 BMEI1151          failed           0.00%  
 mll1361           failed           0.00%  
 CC1945            failed           0.00%  
 RC1230            failed           0.00%  
 RP796             failed           0.00%  
 SMa1516           failed           0.00%  
 VNG0639G          failed           0.00%  
 MA1499            failed           0.00%  
 TVN1112           failed           0.00%  
 Ta0966            failed           0.00%  
 APE1421           failed           0.00%  
 SSO0325           failed           0.00%  
 PAE1581           failed           0.00%  
 AF1831            failed           0.00%  

The chi-square tests compares the amino acid composition of each sequence
to the frequency distribution assumed in the maximum likelihood model.


IDENTICAL SEQUENCES

The sequences in each of the following groups are all identical. To speed
up computation please remove all but one of each group from the data set.

 All sequences are unique.


MAXIMUM LIKELIHOOD DISTANCES

Maximum likelihood distances are computed using the selected model of
substitution and rate heterogeneity.

  16
AGc2354     0.00000  0.15818  0.24878  0.33294  0.56250  0.64601  0.64109
            0.96875  1.10855  1.30716  1.60091  1.56125  1.64750  1.53215
            1.69303  1.68777
SMc01921    0.15818  0.00000  0.23698  0.27186  0.56556  0.64147  0.62646
            0.93827  1.09373  1.30063  1.64984  1.59363  1.55607  1.44372
            1.59545  1.59821
BMEI1151    0.24878  0.23698  0.00000  0.17241  0.54478  0.59234  0.56681
            0.94304  1.09176  1.19122  1.49959  1.47638  1.62947  1.36627
            1.55434  1.56077
mll1361     0.33294  0.27186  0.17241  0.00000  0.59630  0.62491  0.60204
            0.97026  1.06272  1.28017  1.59612  1.57731  1.65974  1.45003
            1.65429  1.59367
CC1945      0.56250  0.56556  0.54478  0.59630  0.00000  0.73820  0.73067
            1.00740  1.26302  1.41281  1.61239  1.60159  1.72006  1.63923
            1.60726  1.59718
RC1230      0.64601  0.64147  0.59234  0.62491  0.73820  0.00000  0.07845
            0.87373  1.09691  1.15154  1.40048  1.38365  1.62524  1.53791
            1.70112  1.59030
RP796       0.64109  0.62646  0.56681  0.60204  0.73067  0.07845  0.00000
            0.85105  1.06390  1.13901  1.40058  1.37132  1.59240  1.50191
            1.65695  1.54847
SMa1516     0.96875  0.93827  0.94304  0.97026  1.00740  0.87373  0.85105
            0.00000  1.09297  1.05734  1.33888  1.31383  1.53095  1.50514
            1.52865  1.34879
VNG0639G    1.10855  1.09373  1.09176  1.06272  1.26302  1.09691  1.06390
            1.09297  0.00000  1.14200  1.36121  1.34112  1.60577  1.65024
            1.64623  1.62576
MA1499      1.30716  1.30063  1.19122  1.28017  1.41281  1.15154  1.13901
            1.05734  1.14200  0.00000  1.34341  1.35368  1.41037  1.60953
            1.60706  1.49610
TVN1112     1.60091  1.64984  1.49959  1.59612  1.61239  1.40048  1.40058
            1.33888  1.36121  1.34341  0.00000  0.10049  1.87159  1.57195
            1.79782  1.73943
Ta0966      1.56125  1.59363  1.47638  1.57731  1.60159  1.38365  1.37132
            1.31383  1.34112  1.35368  0.10049  0.00000  1.80661  1.62725
            1.75364  1.67080
APE1421     1.64750  1.55607  1.62947  1.65974  1.72006  1.62524  1.59240
            1.53095  1.60577  1.41037  1.87159  1.80661  0.00000  1.02685
            1.13347  1.33007
SSO0325     1.53215  1.44372  1.36627  1.45003  1.63923  1.53791  1.50191
            1.50514  1.65024  1.60953  1.57195  1.62725  1.02685  0.00000
            1.18038  1.22296
PAE1581     1.69303  1.59545  1.55434  1.65429  1.60726  1.70112  1.65695
            1.52865  1.64623  1.60706  1.79782  1.75364  1.13347  1.18038
            0.00000  1.11523
AF1831      1.68777  1.59821  1.56077  1.59367  1.59718  1.59030  1.54847
            1.34879  1.62576  1.49610  1.73943  1.67080  1.33007  1.22296
            1.11523  0.00000

Average distance (over all possible pairs of sequences):  1.25014


RATE HETEROGENEITY

Model of rate heterogeneity: uniform rate


TREE SEARCH

2 tree topologies were specified by the user.


MAXIMUM LIKELIHOOD BRANCH LENGTHS OF USER DEFINED TREE # 1 (NO CLOCK)

Branch lengths are computed using the selected model of
substitution and rate heterogeneity.


                          :-6 RC1230
                     :---17
                     :    :-7 RP796
               :----24
               :     :                       :--------13 APE1421
               :     :                  :---18
               :     :                  :    :---------14 SSO0325
               :     :         :-------19
               :     :         :        :--------15 PAE1581
               :     :--------23
               :               :                 :-11 TVN1112
               :               :  :-------------20
               :               :  :              :-12 Ta0966
               :               :-22
               :                  :  :--------------16 AF1831
               :                  :-21
               :                  :  :----------10 MA1499
               :                  :
               :                  :-----------9 VNG0639G
          :---25
          :    :------5 CC1945
       :-26
       :  :--1 AGc2354
    :-27
    :  :---4 mll1361
 :-28
 :  :---3 BMEI1151
 :
 :-2 SMc01921
 :
 :-------------8 SMa1516
 

         branch  length     S.E.   branch  length     S.E.
AGc2354       1  0.11040  0.02185      17  0.19716  0.03878
SMc01921      2  0.05274  0.01789      18  0.14915  0.04805
BMEI1151      3  0.14482  0.02476      19  0.49010  0.06773
mll1361       4  0.19843  0.02798      20  0.89215  0.08304
CC1945        5  0.37009  0.04330      21  0.02396  0.04225
RC1230        6  0.05194  0.01456      22  0.03654  0.03187
RP796         7  0.02755  0.01229      23  0.49664  0.06388
SMa1516       8  0.88575  0.07465      24  0.24264  0.04187
VNG0639G      9  0.70534  0.07261      25  0.15134  0.03177
MA1499       10  0.64148  0.06718      26  0.02561  0.01445
TVN1112      11  0.05847  0.01694      27  0.00001  0.00063
Ta0966       12  0.04227  0.01597      28  0.04495  0.01743
APE1421      13  0.50632  0.06027
SSO0325      14  0.56335  0.06318
PAE1581      15  0.55541  0.06404     12 iterations until convergence
AF1831       16  0.91582  0.08607     log L: -9438.05

WARNING --- at least one branch length is close to an internal boundary!


Unrooted user defined tree with maximum likelihood branch lengths
(in CLUSTAL W notation):

(SMa1516:0.88575,((((((RC1230:0.05194,RP796:0.02755)100:0.19716,(
((APE1421:0.50632,SSO0325:0.56335)97:0.14915,PAE1581:0.55541)100:0.49010,
((TVN1112:0.05847,Ta0966:0.04227)100:0.89215,(AF1831:0.91582,MA1499:0.64148)
52:0.02396,VNG0639G:0.70534)100:0.03654)100:0.49664)82:0.24264,CC1945:0.37009)
100:0.15134,AGc2354:0.11040)81:0.02561,mll1361:0.19843)70:0.00001,
BMEI1151:0.14482)100:0.04495,SMc01921:0.05274);


MAXIMUM LIKELIHOOD BRANCH LENGTHS OF USER DEFINED TREE # 2 (NO CLOCK)

Branch lengths are computed using the selected model of
substitution and rate heterogeneity.


                    :-6 RC1230
              :----17
              :     :-7 RP796
        :----26
        :     :                             :--------13 APE1421
        :     :                         :--18
        :     :                         :   :--------14 SSO0325
        :     :              :---------20
        :     :              :          :   :--------15 PAE1581
        :     :              :          :--19
        :     :              :              :----------16 AF1831
        :     :          :--23
        :     :          :   :                :-11 TVN1112
        :     :          :   :  :------------21
        :     :          :   :  :             :-12 Ta0966
        :     :          :   :-22
        :     :          :      :--------10 MA1499
        :     :      :--24
        :     :      :   :----------9 VNG0639G
        :     :-----25
        :            :------8 SMa1516
    :--27
    :   :------5 CC1945
 :-29
 :  :   :--3 BMEI1151
 :  :--28
 :      :--4 mll1361
 :
 :-2 SMc01921
 :
 :--1 AGc2354
 

         branch  length     S.E.   branch  length     S.E.
AGc2354       1  0.10103  0.01934      17  0.21133  0.03693
SMc01921      2  0.05765  0.01531      18  0.13558  0.04658
BMEI1151      3  0.07745  0.01852      19  0.10436  0.04524
mll1361       4  0.10907  0.02151      20  0.59350  0.07342
CC1945        5  0.37465  0.04364      21  0.81959  0.07984
RC1230        6  0.05380  0.01464      22  0.05148  0.04441
RP796         7  0.02566  0.01202      23  0.14024  0.04681
SMa1516       8  0.40735  0.05174      24  0.13090  0.04246
VNG0639G      9  0.65188  0.06862      25  0.28903  0.04798
MA1499       10  0.54137  0.06219      26  0.22964  0.03957
TVN1112      11  0.05023  0.01647      27  0.13339  0.03048
Ta0966       12  0.05032  0.01637      28  0.07960  0.02041
APE1421      13  0.53913  0.06191      29  0.06753  0.01919
SSO0325      14  0.54270  0.06164
PAE1581      15  0.54120  0.06236     14 iterations until convergence
AF1831       16  0.63655  0.06728     log L: -9158.15


Unrooted user defined tree with maximum likelihood branch lengths
(in CLUSTAL W notation):

(AGc2354:0.10103,((((RC1230:0.05380,RP796:0.02566)100:0.21133,(((
((APE1421:0.53913,SSO0325:0.54270)93:0.13558,(PAE1581:0.54120,AF1831:0.63655)
85:0.10436)98:0.59350,((TVN1112:0.05023,Ta0966:0.05032)75:0.81959,
MA1499:0.54137)56:0.05148)57:0.14024,VNG0639G:0.65188)93:0.13090,
SMa1516:0.40735)100:0.28903)99:0.22964,CC1945:0.37465)100:0.13339,
(BMEI1151:0.07745,mll1361:0.10907)98:0.07960)100:0.06753,SMc01921:0.05765);


COMPARISON OF USER TREES (NO CLOCK)

Tree   log L   difference    S.E.      p-1sKH     p-SH       c-ELW      2sKH
-------------------------------------------------------------------------------
 1   -9438.05   279.90       32.73    0.0000 -   0.0000 -   0.0000 -       -
 2   -9158.15     0.00  <---- best    1.0000 +   1.0000 +   1.0000 +    best

The columns show the results and p-values of the following tests:
1sKH - one sided KH test based on pairwise SH tests (Shimodaira-Hasegawa
       2000, Goldman et al., 2001, Kishino-Hasegawa 1989)
SH   - Shimodaira-Hasegawa test (2000)
ELW  - Expected Likelihood Weight (Strimmer-Rambaut 2002)
2sKH - two sided Kishino-Hasegawa test (1989)

Plus signs denote the confidence sets. Minus signs denote significant
exclusion. All tests used 5% significance level. 1sKH, SH, and ELW
performed 1000 resamplings using the RELL method.


TIME STAMP

Date and time: Tue Sep  4 21:10:34 2007
Runtime (excl. input) : 2 seconds (= 0.0 minutes = 0.0 hours)
Runtime (incl. input) : 2 seconds (= 0.0 minutes = 0.0 hours)
