# Supplementary material for: Horizontal Gene Transfers in prokaryotes show differential preferences for metabolic and translational genes
Source: BMC Evol Biol. 2009 Jan 10;9:9. doi: 10.1186/1471-2148-9-9 (PMC2651853; doi:10.1186/1471-2148-9-9)
Supplement: Additional file 6 — Likelihood based tree comparisons. All likelihood based tree comparison outputs are provided. [file 1471-2148-9-9-S6.zip › puzzle/COG1009_MA4572_1_lin2477_1]

TREE-PUZZLE 5.1.pl25

Input file name: /scratch/local/kanhere/COG1009_Archaea_Gramplus_comb.infile
User tree file name: /scratch/local/kanhere/COG1009_Archaea_Gramplus_comb.tmp_tree
Type of analysis: user tree evaluation
Parameter estimation: approximate (faster)
Parameter estimation uses: neighbor-joining tree (for substitution process and rate variation)

Standard errors (S.E.) are obtained by the curvature method.
The upper and lower bounds of an approximate 95% confidence interval
for parameter or branch length x are x-1.96*S.E. and x+1.96*S.E.


SEQUENCE ALIGNMENT

Input data: 18 sequences with 790 amino acid sites
Number of constant sites: 0 (= 0.0% of all sites)
Number of site patterns: 780
Number of constant site patterns: 0 (= 0.0% of all site patterns)


SUBSTITUTION PROCESS

Model of substitution: VT (Mueller-Vingron 2000)
Amino acid frequencies (user specified):

 pi(A) =   7.8%
 pi(R) =   5.3%
 pi(N) =   4.4%
 pi(D) =   5.3%
 pi(C) =   1.6%
 pi(Q) =   3.7%
 pi(E) =   6.3%
 pi(G) =   7.2%
 pi(H) =   2.4%
 pi(I) =   6.1%
 pi(L) =   9.1%
 pi(K) =   6.0%
 pi(M) =   2.3%
 pi(F) =   4.2%
 pi(P) =   4.6%
 pi(S) =   6.4%
 pi(T) =   5.7%
 pi(W) =   1.3%
 pi(Y) =   3.4%
 pi(V) =   7.1%


AMBIGUOUS CHARACTERS IN THE SEQUENCE (SEQUENCES IN INPUT ORDER)

               gaps  wildcards        sum   % sequence
 APE1411         82          0         82       10.38%   
 PAE1568        173          0        173       21.90%   
 AF1826         141          0        141       17.85%   
 lin2477_1      245          0        245       31.01%   
 BH1319_1       157          0        157       19.87%   
 BS_shaA_1      187          0        187       23.67%   
 SA0813_1       147          0        147       18.61%   
 SA0578_1       160          0        160       20.25%   
 MA4572_1       250          0        250       31.65%   
 TVN1106        439          0        439       55.57%  !
 Ta0961         155          0        155       19.62%   
 TVN1107        458          0        458       57.97%  !
 MA1504         118          0        118       14.94%   
 VNG0646G        98          0         98       12.41%   
 BS_ndhF        285          0        285       36.08%   
 SA0411         296          0        296       37.47%   
 PAB1391        304          0        304       38.48%   
 SSO0328_2      162          0        162       20.51%   
 -------------------------------------------------------
 Sum           3857          0       3857       27.12%   


The table above shows the amount of gaps ('-') and other 'wildcard'
characters ('X', '?', etc.) and their percentage of the 790 columns
in the alignment.
Sequences with more than 50% ambiguous characters are marked with a '!' and 
should be checked, whether they have sufficient overlap to other sequences.
Sequences with 100% ambiguous characters do not hold any phylogenetic
information and had to be discarded from the analysis.


SEQUENCE COMPOSITION (SEQUENCES IN INPUT ORDER)

              5% chi-square test  p-value
 APE1411           failed           0.00%  
 PAE1568           failed           0.00%  
 AF1826            failed           0.00%  
 lin2477_1         failed           0.00%  
 BH1319_1          failed           0.00%  
 BS_shaA_1         failed           0.00%  
 SA0813_1          failed           0.00%  
 SA0578_1          failed           0.00%  
 MA4572_1          failed           0.00%  
 TVN1106           failed           0.00%  
 Ta0961            failed           0.00%  
 TVN1107           failed           0.00%  
 MA1504            failed           0.00%  
 VNG0646G          failed           0.00%  
 BS_ndhF           failed           0.00%  
 SA0411            failed           0.00%  
 PAB1391           failed           0.00%  
 SSO0328_2         failed           0.00%  

The chi-square tests compares the amino acid composition of each sequence
to the frequency distribution assumed in the maximum likelihood model.


IDENTICAL SEQUENCES

The sequences in each of the following groups are all identical. To speed
up computation please remove all but one of each group from the data set.

 All sequences are unique.


MAXIMUM LIKELIHOOD DISTANCES

Maximum likelihood distances are computed using the selected model of
substitution and rate heterogeneity.

  18
APE1411     0.00000  1.02538  1.49649  1.53744  1.70337  1.71172  1.86272
            1.83459  1.52661  2.16709  1.66480  4.80492  1.58833  1.76190
            2.33424  2.24921  1.92499  1.72195
PAE1568     1.02538  0.00000  1.37407  1.68919  1.94198  1.89966  1.94979
            2.02085  1.77559  2.10925  1.87338  4.51065  1.87244  1.90518
            2.79658  2.52063  2.08741  1.69905
AF1826      1.49649  1.37407  0.00000  1.91232  2.07326  2.07863  2.15209
            2.14441  1.83325  2.57477  2.05339  4.38879  2.04028  2.20372
            2.68228  2.59595  2.14520  1.82559
lin2477_1   1.53744  1.68919  1.91232  0.00000  0.47943  0.45606  0.57582
            0.85590  0.91607  1.51839  1.44358  4.18365  1.46958  1.54860
            2.34173  2.36767  1.68657  1.87222
BH1319_1    1.70337  1.94198  2.07326  0.47943  0.00000  0.57060  0.74338
            1.11277  0.92704  2.04467  1.64676  4.38657  1.63047  1.73796
            2.30918  2.38225  1.56216  1.93823
BS_shaA_1   1.71172  1.89966  2.07863  0.45606  0.57060  0.00000  0.62897
            0.99884  0.85718  1.91660  1.57917  4.36859  1.57832  1.67864
            2.37044  2.31744  1.63581  2.00158
SA0813_1    1.86272  1.94979  2.15209  0.57582  0.74338  0.62897  0.00000
            1.03412  0.90407  2.00962  1.61676  4.79551  1.61535  1.85114
            2.31558  2.33202  1.53604  1.92470
SA0578_1    1.83459  2.02085  2.14441  0.85590  1.11277  0.99884  1.03412
            0.00000  1.09518  2.03543  1.84731  4.38325  1.79959  1.92859
            2.39051  2.30220  1.79800  2.14283
MA4572_1    1.52661  1.77559  1.83325  0.91607  0.92704  0.85718  0.90407
            1.09518  0.00000  1.82074  1.65774  4.41347  1.40943  1.59508
            2.23115  2.53951  1.65685  1.72504
TVN1106     2.16709  2.10925  2.57477  1.51839  2.04467  1.91660  2.00962
            2.03543  1.82074  0.00000  0.18299  2.67056  1.11525  1.45660
            2.11146  2.16856  1.75355  2.20797
Ta0961      1.66480  1.87338  2.05339  1.44358  1.64676  1.57917  1.61676
            1.84731  1.65774  0.18299  0.00000  2.85026  0.95334  1.30449
            2.08423  2.05988  1.80482  2.00502
TVN1107     4.80492  4.51065  4.38879  4.18365  4.38657  4.36859  4.79551
            4.38325  4.41347  2.67056  2.85026  0.00000  3.49769  3.48405
            4.69849  5.27672  3.61181  4.38055
MA1504      1.58833  1.87244  2.04028  1.46958  1.63047  1.57832  1.61535
            1.79959  1.40943  1.11525  0.95334  3.49769  0.00000  1.26842
            2.32533  2.37890  1.63273  2.02557
VNG0646G    1.76190  1.90518  2.20372  1.54860  1.73796  1.67864  1.85114
            1.92859  1.59508  1.45660  1.30449  3.48405  1.26842  0.00000
            2.34182  2.27335  1.70040  2.09534
BS_ndhF     2.33424  2.79658  2.68228  2.34173  2.30918  2.37044  2.31558
            2.39051  2.23115  2.11146  2.08423  4.69849  2.32533  2.34182
            0.00000  0.69448  2.62578  2.34418
SA0411      2.24921  2.52063  2.59595  2.36767  2.38225  2.31744  2.33202
            2.30220  2.53951  2.16856  2.05988  5.27672  2.37890  2.27335
            0.69448  0.00000  2.70435  2.48504
PAB1391     1.92499  2.08741  2.14520  1.68657  1.56216  1.63581  1.53604
            1.79800  1.65685  1.75355  1.80482  3.61181  1.63273  1.70040
            2.62578  2.70435  0.00000  2.08600
SSO0328_2   1.72195  1.69905  1.82559  1.87222  1.93823  2.00158  1.92470
            2.14283  1.72504  2.20797  2.00502  4.38055  2.02557  2.09534
            2.34418  2.48504  2.08600  0.00000

Average distance (over all possible pairs of sequences):  2.05001


RATE HETEROGENEITY

Model of rate heterogeneity: uniform rate


TREE SEARCH

2 tree topologies were specified by the user.


MAXIMUM LIKELIHOOD BRANCH LENGTHS OF USER DEFINED TREE # 1 (NO CLOCK)

Branch lengths are computed using the selected model of
substitution and rate heterogeneity.


                     :----8 SA0578_1
                  :-19
                  :  :-----------16 SA0411
                  :  :
                  :  :--7 SA0813_1
               :-22
               :  :     :--6 BS_shaA_1
               :  :  :-20
               :  :  :  :-----------15 BS_ndhF
               :  :-21
               :     :--5 BH1319_1
         :----23
         :     :--4 lin2477_1
     :--31
     :   :     :------3 AF1826
     :   :  :-24
     :   :  :  :------17 PAB1391
     :   :-30
     :      :           :-10 TVN1106
     :      :        :-25
     :      :        :  :--------------12 TVN1107
     :      :   :---26
     :      :   :    :-11 Ta0961
     :      :--29
     :          :     :-----9 MA4572_1
     :          :  :-27
     :          :  :  :---13 MA1504
     :          :-28
     :             :-----14 VNG0646G
 :--32
 :   :------18 SSO0328_2
 :
 :----2 PAE1568
 :
 :---1 APE1411
 

         branch  length     S.E.   branch  length     S.E.
APE1411       1  0.45972  0.04604      19  0.09591  0.02440
PAE1568       2  0.60009  0.05103      20  0.00001  0.00074
AF1826        3  1.11845  0.08183      21  0.05201  0.01810
lin2477_1     4  0.23598  0.02626      22  0.00001  0.00108
BH1319_1      5  0.35069  0.03036      23  0.64965  0.05617
BS_shaA_1     6  0.26430  0.02725      24  0.10762  0.05173
SA0813_1      7  0.36150  0.03308      25  0.10605  0.02285
SA0578_1      8  0.74466  0.04921      26  0.56879  0.04950
MA4572_1      9  0.90750  0.06772      27  0.02898  0.02806
TVN1106      10  0.00001  0.00093      28  0.03453  0.02835
Ta0961       11  0.07252  0.01941      29  0.33708  0.04712
TVN1107      12  2.65771  0.24356      30  0.00001  0.00082
MA1504       13  0.55736  0.04819      31  0.28541  0.04995
VNG0646G     14  0.88463  0.06032      32  0.30415  0.05140
BS_ndhF      15  2.13610  0.15217
SA0411       16  2.06578  0.14927
PAB1391      17  1.07698  0.08595     13 iterations until convergence
SSO0328_2    18  1.05555  0.07677     log L: -23146.79

WARNING --- at least one branch length is close to an internal boundary!


Unrooted user defined tree with maximum likelihood branch lengths
(in CLUSTAL W notation):

(APE1411:0.45972,(((((SA0578_1:0.74466,SA0411:2.06578,SA0813_1:0.36150)
100:0.09591,((BS_shaA_1:0.26430,BS_ndhF:2.13610)88:0.00001,BH1319_1:0.35069)
78:0.05201)88:0.00001,lin2477_1:0.23598)100:0.64965,((AF1826:1.11845,
PAB1391:1.07698)88:0.10762,(((TVN1106:0.00001,TVN1107:2.65771)100:0.10605,
Ta0961:0.07252)100:0.56879,((MA4572_1:0.90750,MA1504:0.55736)76:0.02898,
VNG0646G:0.88463)72:0.03453)56:0.33708)62:0.00001)91:0.28541,SSO0328_2:1.05555)
94:0.30415,PAE1568:0.60009);


MAXIMUM LIKELIHOOD BRANCH LENGTHS OF USER DEFINED TREE # 2 (NO CLOCK)

Branch lengths are computed using the selected model of
substitution and rate heterogeneity.


                  :--15 BS_ndhF
         :-------19
         :        :--16 SA0411
     :--27
     :   :                :--5 BH1319_1
     :   :             :-20
     :   :             :  :--6 BS_shaA_1
     :   :          :-21
     :   :          :  :--4 lin2477_1
     :   :       :-22
     :   :       :  :--7 SA0813_1
     :   :    :-23
     :   :    :  :----8 SA0578_1
     :   :---24
     :   :    :---9 MA4572_1
     :   :
     :   :        :-10 TVN1106
     :   :   :---25
     :   :   :    :-11 Ta0961
     :   :   :
     :       :--------------12 TVN1107
     :    --26
     :       :---13 MA1504
     :       :
     :       :-----14 VNG0646G
     :       :
     :       :-------17 PAB1391
 :--28
 :   :-----18 SSO0328_2
 :
 :  :---2 PAE1568
 :-29
 :  :-----3 AF1826
 :
 :---1 APE1411
 

         branch  length     S.E.   branch  length     S.E.
APE1411       1  0.45023  0.04533      19  1.27187  0.10481
PAE1568       2  0.49520  0.04795      20  0.04668  0.01898
AF1826        3  0.91204  0.06492      21  0.09597  0.02231
lin2477_1     4  0.23218  0.02617      22  0.13713  0.02930
BH1319_1      5  0.35598  0.03063      23  0.16306  0.03634
BS_shaA_1     6  0.25272  0.02683      24  0.46870  0.05363
SA0813_1      7  0.35553  0.03219      25  0.50822  0.04607
SA0578_1      8  0.64910  0.04746      26  0.37725  0.05016
MA4572_1      9  0.46314  0.04446      27  0.33093  0.05257
TVN1106      10  0.08702  0.02176      28  0.32487  0.05249
Ta0961       11  0.09018  0.01985      29  0.19083  0.04105
TVN1107      12  2.63494  0.25896
MA1504       13  0.55886  0.04657
VNG0646G     14  0.85609  0.05809
BS_ndhF      15  0.32433  0.04353
SA0411       16  0.37089  0.04443
PAB1391      17  1.28391  0.09310     13 iterations until convergence
SSO0328_2    18  0.97481  0.07394     log L: -22344.44


Unrooted user defined tree with maximum likelihood branch lengths
(in CLUSTAL W notation):

(APE1411:0.45023,(((BS_ndhF:0.32433,SA0411:0.37089)98:1.27187,(((
((BH1319_1:0.35598,BS_shaA_1:0.25272)68:0.04668,lin2477_1:0.23218)
71:0.09597,SA0813_1:0.35553)98:0.13713,SA0578_1:0.64910)95:0.16306,
MA4572_1:0.46314)98:0.46870,((TVN1106:0.08702,Ta0961:0.09018)88:0.50822,
TVN1107:2.63494,MA1504:0.55886,VNG0646G:0.85609,PAB1391:1.28391)
55:0.37725)84:0.33093,SSO0328_2:0.97481)91:0.32487,(PAE1568:0.49520,
AF1826:0.91204)73:0.19083);


COMPARISON OF USER TREES (NO CLOCK)

Tree   log L   difference    S.E.      p-1sKH     p-SH       c-ELW      2sKH
-------------------------------------------------------------------------------
 1  -23146.79   802.35       53.23    0.0000 -   0.0000 -   0.0000 -       -
 2  -22344.44     0.00  <---- best    1.0000 +   1.0000 +   1.0000 +    best

The columns show the results and p-values of the following tests:
1sKH - one sided KH test based on pairwise SH tests (Shimodaira-Hasegawa
       2000, Goldman et al., 2001, Kishino-Hasegawa 1989)
SH   - Shimodaira-Hasegawa test (2000)
ELW  - Expected Likelihood Weight (Strimmer-Rambaut 2002)
2sKH - two sided Kishino-Hasegawa test (1989)

Plus signs denote the confidence sets. Minus signs denote significant
exclusion. All tests used 5% significance level. 1sKH, SH, and ELW
performed 1000 resamplings using the RELL method.


TIME STAMP

Date and time: Wed Sep  5 18:10:31 2007
Runtime (excl. input) : 4 seconds (= 0.1 minutes = 0.0 hours)
Runtime (incl. input) : 4 seconds (= 0.1 minutes = 0.0 hours)
