# Supplementary material for: Horizontal Gene Transfers in prokaryotes show differential preferences for metabolic and translational genes
Source: BMC Evol Biol. 2009 Jan 10;9:9. doi: 10.1186/1471-2148-9-9 (PMC2651853; doi:10.1186/1471-2148-9-9)
Supplement: Additional file 6 — Likelihood based tree comparisons. All likelihood based tree comparison outputs are provided. [file 1471-2148-9-9-S6.zip › puzzle/COG1021_YPO1907_BS_dhbE]

TREE-PUZZLE 5.1.pl25

Input file name: /scratch/local/kanhere/COG1021_gamma_Gramplus_comb.infile
User tree file name: /scratch/local/kanhere/COG1021_gamma_Gramplus_comb.tmp_tree
Type of analysis: user tree evaluation
Parameter estimation: approximate (faster)
Parameter estimation uses: neighbor-joining tree (for substitution process and rate variation)

Standard errors (S.E.) are obtained by the curvature method.
The upper and lower bounds of an approximate 95% confidence interval
for parameter or branch length x are x-1.96*S.E. and x+1.96*S.E.


SEQUENCE ALIGNMENT

Input data: 8 sequences with 557 amino acid sites
Number of constant sites: 128 (= 23.0% of all sites)
Number of site patterns: 432
Number of constant site patterns: 20 (= 4.6% of all site patterns)


SUBSTITUTION PROCESS

Model of substitution: VT (Mueller-Vingron 2000)
Amino acid frequencies (user specified):

 pi(A) =   7.8%
 pi(R) =   5.3%
 pi(N) =   4.4%
 pi(D) =   5.3%
 pi(C) =   1.6%
 pi(Q) =   3.7%
 pi(E) =   6.3%
 pi(G) =   7.2%
 pi(H) =   2.4%
 pi(I) =   6.1%
 pi(L) =   9.1%
 pi(K) =   6.0%
 pi(M) =   2.3%
 pi(F) =   4.2%
 pi(P) =   4.6%
 pi(S) =   6.4%
 pi(T) =   5.7%
 pi(W) =   1.3%
 pi(Y) =   3.4%
 pi(V) =   7.1%


AMBIGUOUS CHARACTERS IN THE SEQUENCE (SEQUENCES IN INPUT ORDER)

               gaps  wildcards        sum   % sequence
 PA4228          10          0         10        1.80%   
 YPO1907         32          0         32        5.75%   
 BS_dhbE         18          0         18        3.23%   
 VC0772          14          0         14        2.51%   
 ECs0633         21          0         21        3.77%   
 ZentE           21          1         22        3.95%   
 entE            21          0         21        3.77%   
 STM0596         21          0         21        3.77%   
 -------------------------------------------------------
 Sum            158          1        159        3.57%   


The table above shows the amount of gaps ('-') and other 'wildcard'
characters ('X', '?', etc.) and their percentage of the 557 columns
in the alignment.
Sequences with more than 50% ambiguous characters are marked with a '!' and 
should be checked, whether they have sufficient overlap to other sequences.
Sequences with 100% ambiguous characters do not hold any phylogenetic
information and had to be discarded from the analysis.


SEQUENCE COMPOSITION (SEQUENCES IN INPUT ORDER)

              5% chi-square test  p-value
 PA4228            failed           0.00%  
 YPO1907           failed           0.00%  
 BS_dhbE           passed          11.66%  
 VC0772            failed           0.00%  
 ECs0633           failed           2.33%  
 ZentE             failed           2.85%  
 entE              failed           2.21%  
 STM0596           failed           1.67%  

The chi-square tests compares the amino acid composition of each sequence
to the frequency distribution assumed in the maximum likelihood model.


IDENTICAL SEQUENCES

The sequences in each of the following groups are all identical. To speed
up computation please remove all but one of each group from the data set.

ECs0633, ZentE.


MAXIMUM LIKELIHOOD DISTANCES

Maximum likelihood distances are computed using the selected model of
substitution and rate heterogeneity.

  8
PA4228      0.00000  0.77949  0.68930  0.79778  0.89782  0.90087  0.89357
            0.90569
YPO1907     0.77949  0.00000  0.80455  0.92794  1.00965  1.01332  0.99899
            1.05291
BS_dhbE     0.68930  0.80455  0.00000  0.69357  0.81099  0.81366  0.80253
            0.86038
VC0772      0.79778  0.92794  0.69357  0.00000  0.79154  0.79406  0.79542
            0.84660
ECs0633     0.89782  1.00965  0.81099  0.79154  0.00000  0.00000  0.01133
            0.15593
ZentE       0.90087  1.01332  0.81366  0.79406  0.00000  0.00000  0.01136
            0.15630
entE        0.89357  0.99899  0.80253  0.79542  0.01133  0.01136  0.00000
            0.15394
STM0596     0.90569  1.05291  0.86038  0.84660  0.15593  0.15630  0.15394
            0.00000

Average distance (over all possible pairs of sequences):  0.69177


RATE HETEROGENEITY

Model of rate heterogeneity: uniform rate


TREE SEARCH

2 tree topologies were specified by the user.


MAXIMUM LIKELIHOOD BRANCH LENGTHS OF USER DEFINED TREE # 1 (NO CLOCK)

Branch lengths are computed using the selected model of
substitution and rate heterogeneity.


                             :-----------1 PA4228
                         :---9
                         :   :--------3 BS_dhbE
                     :--10
                     :   :-----------4 VC0772
       :------------11
       :             :--------------2 YPO1907
    :-12
    :  :---8 STM0596
 :-13
 :  :-7 entE
 :
 :-6 ZentE
 :
 :-5 ECs0633
 

         branch  length     S.E.   branch  length     S.E.
PA4228        1  0.40094  0.03680       9  0.06844  0.02310
YPO1907       2  0.53535  0.04470      10  0.06139  0.02321
BS_dhbE       3  0.31393  0.03275      11  0.45518  0.04079
VC0772        4  0.41484  0.03756      12  0.03893  0.01246
ECs0633       5  0.00001  0.00118      13  0.00632  0.00365
ZentE         6  0.00001  0.00105
entE          7  0.00502  0.00329     8 iterations until convergence
STM0596       8  0.11146  0.01671     log L: -5943.47

WARNING --- at least one branch length is close to an internal boundary!


Unrooted user defined tree with maximum likelihood branch lengths
(in CLUSTAL W notation):

(ECs0633:0.00001,(((((PA4228:0.40094,BS_dhbE:0.31393)100:0.06844,
VC0772:0.41484)100:0.06139,YPO1907:0.53535)100:0.45518,STM0596:0.11146)
100:0.03893,entE:0.00502)98:0.00632,ZentE:0.00001);


MAXIMUM LIKELIHOOD BRANCH LENGTHS OF USER DEFINED TREE # 2 (NO CLOCK)

Branch lengths are computed using the selected model of
substitution and rate heterogeneity.


                                 :-5 ECs0633
                              :--9
                              :  :-6 ZentE
                           :-10
                           :  :-7 entE
             :------------11
             :             :---8 STM0596
       :----12
       :     :----------4 VC0772
 :----13
 :     :--------3 BS_dhbE
 :
 :-------------2 YPO1907
 :
 :--------1 PA4228
 

         branch  length     S.E.   branch  length     S.E.
PA4228        1  0.30830  0.03382       9  0.00615  0.00356
YPO1907       2  0.49356  0.04190      10  0.03677  0.01248
BS_dhbE       3  0.28598  0.03178      11  0.45283  0.04033
VC0772        4  0.35846  0.03586      12  0.13468  0.02756
ECs0633       5  0.00001  0.00139      13  0.14140  0.02731
ZentE         6  0.00001  0.00214
entE          7  0.00519  0.00330     9 iterations until convergence
STM0596       8  0.11351  0.01683     log L: -5902.39

WARNING --- at least one branch length is close to an internal boundary!


Unrooted user defined tree with maximum likelihood branch lengths
(in CLUSTAL W notation):

(PA4228:0.30830,(((((ECs0633:0.00001,ZentE:0.00001)100:0.00615,entE:0.00519)
100:0.03677,STM0596:0.11351)100:0.45283,VC0772:0.35846)100:0.13468,
BS_dhbE:0.28598)100:0.14140,YPO1907:0.49356);


COMPARISON OF USER TREES (NO CLOCK)

Tree   log L   difference    S.E.      p-1sKH     p-SH       c-ELW      2sKH
-------------------------------------------------------------------------------
 1   -5943.47    41.09       14.34    0.0030 -   0.0050 -   0.0000 -       -
 2   -5902.39     0.00  <---- best    1.0000 +   1.0000 +   1.0000 +    best

The columns show the results and p-values of the following tests:
1sKH - one sided KH test based on pairwise SH tests (Shimodaira-Hasegawa
       2000, Goldman et al., 2001, Kishino-Hasegawa 1989)
SH   - Shimodaira-Hasegawa test (2000)
ELW  - Expected Likelihood Weight (Strimmer-Rambaut 2002)
2sKH - two sided Kishino-Hasegawa test (1989)

Plus signs denote the confidence sets. Minus signs denote significant
exclusion. All tests used 5% significance level. 1sKH, SH, and ELW
performed 1000 resamplings using the RELL method.


TIME STAMP

Date and time: Tue Sep  4 19:37:05 2007
Runtime (excl. input) : 1 seconds (= 0.0 minutes = 0.0 hours)
Runtime (incl. input) : 1 seconds (= 0.0 minutes = 0.0 hours)
