# Supplementary material for: Horizontal Gene Transfers in prokaryotes show differential preferences for metabolic and translational genes
Source: BMC Evol Biol. 2009 Jan 10;9:9. doi: 10.1186/1471-2148-9-9 (PMC2651853; doi:10.1186/1471-2148-9-9)
Supplement: Additional file 6 — Likelihood based tree comparisons. All likelihood based tree comparison outputs are provided. [file 1471-2148-9-9-S6.zip › puzzle/COG1064_MA0403_Cj1548c]

TREE-PUZZLE 5.1.pl25

Input file name: /scratch/local/kanhere/COG1064_Archaea_Proteobacteria_comb.infile
User tree file name: /scratch/local/kanhere/COG1064_Archaea_Proteobacteria_comb.tmp_tree
Type of analysis: user tree evaluation
Parameter estimation: approximate (faster)
Parameter estimation uses: neighbor-joining tree (for substitution process and rate variation)

Standard errors (S.E.) are obtained by the curvature method.
The upper and lower bounds of an approximate 95% confidence interval
for parameter or branch length x are x-1.96*S.E. and x+1.96*S.E.


SEQUENCE ALIGNMENT

Input data: 31 sequences with 418 amino acid sites
Number of constant sites: 1 (= 0.2% of all sites)
Number of site patterns: 412
Number of constant site patterns: 1 (= 0.2% of all site patterns)


SUBSTITUTION PROCESS

Model of substitution: VT (Mueller-Vingron 2000)
Amino acid frequencies (user specified):

 pi(A) =   7.8%
 pi(R) =   5.3%
 pi(N) =   4.4%
 pi(D) =   5.3%
 pi(C) =   1.6%
 pi(Q) =   3.7%
 pi(E) =   6.3%
 pi(G) =   7.2%
 pi(H) =   2.4%
 pi(I) =   6.1%
 pi(L) =   9.1%
 pi(K) =   6.0%
 pi(M) =   2.3%
 pi(F) =   4.2%
 pi(P) =   4.6%
 pi(S) =   6.4%
 pi(T) =   5.7%
 pi(W) =   1.3%
 pi(Y) =   3.4%
 pi(V) =   7.1%


AMBIGUOUS CHARACTERS IN THE SEQUENCE (SEQUENCES IN INPUT ORDER)

               gaps  wildcards        sum   % sequence
 APE2239         59          0         59       14.11%   
 SSO1646         74          0         74       17.70%   
 SSO2536         71          0         71       16.99%   
 PAE2051         60          0         60       14.35%   
 SSO1300         69          0         69       16.51%   
 SSO2441         90          0         90       21.53%   
 APE1557        129          0        129       30.86%   
 SSO2878        108          0        108       25.84%   
 PAE2332         96          0         96       22.97%   
 SSO0764         85          0         85       20.33%   
 SSO2494         82          0         82       19.62%   
 PAE1921         88          0         88       21.05%   
 TVN0944         83          0         83       19.86%   
 Ta0841          82          0         82       19.62%   
 PAE2931         65          0         65       15.55%   
 SSO2501         70          0         70       16.75%   
 HP1104          70          0         70       16.75%   
 jhp1030         68          0         68       16.27%   
 jhp1429         53          0         53       12.68%   
 Cj1548c         60          0         60       14.35%   
 MA0403          43          0         43       10.29%   
 RSc0632         66          0         66       15.79%   
 RSp1124         63          0         63       15.07%   
 RSp0430         75          0         75       17.94%   
 NMA0725         72          0         72       17.22%   
 NMB0546         70          0         70       16.75%   
 RSc3130         77          0         77       18.42%   
 RSc0180        333          0        333       79.67%  !
 RSc1505         84          0         84       20.10%   
 RSc0181        230          0        230       55.02%  !
 SSO1220         56          0         56       13.40%   
 -------------------------------------------------------
 Sum           2731          0       2731       21.08%   


The table above shows the amount of gaps ('-') and other 'wildcard'
characters ('X', '?', etc.) and their percentage of the 418 columns
in the alignment.
Sequences with more than 50% ambiguous characters are marked with a '!' and 
should be checked, whether they have sufficient overlap to other sequences.
Sequences with 100% ambiguous characters do not hold any phylogenetic
information and had to be discarded from the analysis.


SEQUENCE COMPOSITION (SEQUENCES IN INPUT ORDER)

              5% chi-square test  p-value
 APE2239           failed           0.04%  
 SSO1646           failed           1.44%  
 SSO2536           passed          11.96%  
 PAE2051           failed           0.03%  
 SSO1300           passed          16.31%  
 SSO2441           failed           0.00%  
 APE1557           failed           0.07%  
 SSO2878           failed           0.27%  
 PAE2332           failed           0.03%  
 SSO0764           failed           0.04%  
 SSO2494           failed           0.00%  
 PAE1921           failed           0.02%  
 TVN0944           failed           0.03%  
 Ta0841            failed           0.88%  
 PAE2931           failed           0.00%  
 SSO2501           failed           0.01%  
 HP1104            failed           0.00%  
 jhp1030           failed           0.00%  
 jhp1429           failed           0.13%  
 Cj1548c           failed           0.51%  
 MA0403            failed           0.03%  
 RSc0632           failed           1.06%  
 RSp1124           failed           0.18%  
 RSp0430           failed           0.00%  
 NMA0725           failed           0.00%  
 NMB0546           failed           0.00%  
 RSc3130           failed           0.00%  
 RSc0180           passed          52.23%  
 RSc1505           failed           0.00%  
 RSc0181           failed           0.00%  
 SSO1220           failed           0.92%  

The chi-square tests compares the amino acid composition of each sequence
to the frequency distribution assumed in the maximum likelihood model.


IDENTICAL SEQUENCES

The sequences in each of the following groups are all identical. To speed
up computation please remove all but one of each group from the data set.

 All sequences are unique.


MAXIMUM LIKELIHOOD DISTANCES

Maximum likelihood distances are computed using the selected model of
substitution and rate heterogeneity.

  31
APE2239     0.00000  0.66345  1.01797  1.46579  1.31374  1.34480  1.81898
            1.83186  1.79130  1.46987  1.52261  1.57047  1.59710  1.62512
            1.69068  1.53369  1.98189  1.97225  1.91096  2.02491  1.94319
            1.88533  1.63946  1.85366  1.62771  1.63635  1.41584  2.44983
            2.11278  1.95833  1.78046
SSO1646     0.66345  0.00000  1.15879  1.41927  1.37918  1.33062  1.74639
            1.80396  1.73348  1.67292  1.64810  1.56902  1.62398  1.53977
            1.66455  1.62393  1.95473  1.94668  1.87881  1.91805  1.82845
            1.84340  1.66502  1.89912  1.55859  1.57581  1.45982  1.94320
            1.94558  1.84787  2.00455
SSO2536     1.01797  1.15879  0.00000  1.28400  1.27831  1.34777  1.89567
            1.73706  1.59440  1.53014  1.56288  1.49326  1.59770  1.57425
            1.54521  1.67843  2.01968  2.00646  2.10866  2.01776  1.98721
            1.95810  1.78095  1.90419  1.59166  1.60794  1.64834  1.81156
            1.81535  1.84214  1.68160
PAE2051     1.46579  1.41927  1.28400  0.00000  1.62676  1.52484  2.02947
            2.04038  2.18155  1.95420  1.91324  1.82286  1.76805  1.86303
            2.12091  1.82348  2.06032  2.07215  2.20260  2.14708  2.39291
            2.23947  2.08770  2.18167  1.92732  1.91634  1.93479  2.34535
            2.44550  2.42100  2.02457
SSO1300     1.31374  1.37918  1.27831  1.62676  0.00000  1.24176  2.10997
            1.77365  1.78475  1.70439  1.61513  1.73501  1.61418  1.73404
            1.90840  1.81108  1.90213  1.87918  2.11498  1.98465  2.12509
            1.84544  1.89287  1.85776  1.81887  1.80941  1.66187  2.34532
            2.14350  1.91272  1.76496
SSO2441     1.34480  1.33062  1.34777  1.52484  1.24176  0.00000  1.62316
            1.58184  1.72191  1.68324  1.65327  1.56524  1.46226  1.54961
            1.76599  1.64227  1.88233  1.88684  2.03842  1.78624  1.95107
            1.99427  1.83624  2.03391  1.73622  1.73542  1.67231  2.62638
            2.13841  2.13237  1.77127
APE1557     1.81898  1.74639  1.89567  2.02947  2.10997  1.62316  0.00000
            0.83182  1.21242  1.43169  1.48254  1.38979  1.40094  1.40785
            1.82628  1.91698  2.47306  2.46889  2.37769  2.46274  2.24030
            2.11236  2.14179  2.03436  1.82666  1.84808  1.90847  2.04912
            2.29724  2.13840  1.81365
SSO2878     1.83186  1.80396  1.73706  2.04038  1.77365  1.58184  0.83182
            0.00000  1.15372  1.61763  1.71744  1.57601  1.43719  1.49160
            1.83492  1.69532  2.24910  2.21493  2.25433  2.13494  2.19468
            2.08268  1.94385  2.14008  2.17000  2.12009  2.19780  2.08254
            2.11589  1.98913  1.92355
PAE2332     1.79130  1.73348  1.59440  2.18155  1.78475  1.72191  1.21242
            1.15372  0.00000  1.43689  1.44821  1.31903  1.34386  1.45994
            1.58256  1.66046  2.13258  2.07799  2.24166  1.95538  2.26099
            2.08156  1.85473  1.87018  1.84298  1.81986  1.80877  2.08884
            1.92192  1.74648  1.80736
SSO0764     1.46987  1.67292  1.53014  1.95420  1.70439  1.68324  1.43169
            1.61763  1.43689  0.00000  0.45660  1.00910  0.93850  0.97080
            1.71108  1.55019  2.10035  2.07275  2.14489  2.16324  2.04618
            1.99167  1.93874  1.97163  1.69458  1.70031  1.65490  2.97808
            2.22527  1.80709  1.53658
SSO2494     1.52261  1.64810  1.56288  1.91324  1.61513  1.65327  1.48254
            1.71744  1.44821  0.45660  0.00000  0.90552  0.93456  0.88329
            1.69778  1.63842  2.34110  2.28564  2.33677  2.34377  1.88107
            2.27208  1.99140  1.97240  1.74595  1.73646  1.68834  3.27484
            2.24706  1.79437  1.66647
PAE1921     1.57047  1.56902  1.49326  1.82286  1.73501  1.56524  1.38979
            1.57601  1.31903  1.00910  0.90552  0.00000  0.96388  1.01669
            1.70678  1.73441  2.16271  2.11991  2.13165  2.06775  1.90564
            1.90794  1.74223  1.91800  1.61864  1.60936  1.57381  2.66361
            2.13218  1.91373  1.73597
TVN0944     1.59710  1.62398  1.59770  1.76805  1.61418  1.46226  1.40094
            1.43719  1.34386  0.93850  0.93456  0.96388  0.00000  0.31188
            1.47742  1.42638  2.09731  2.09797  2.19946  1.99880  2.01374
            1.97103  1.85216  1.93596  1.59231  1.58365  1.53073  2.97559
            2.21392  1.66612  1.58423
Ta0841      1.62512  1.53977  1.57425  1.86303  1.73404  1.54961  1.40785
            1.49160  1.45994  0.97080  0.88329  1.01669  0.31188  0.00000
            1.47375  1.42443  2.13230  2.10930  1.98318  1.97371  1.86339
            1.99478  1.91721  1.92969  1.67172  1.68146  1.58393  2.69945
            2.21214  1.72657  1.58294
PAE2931     1.69068  1.66455  1.54521  2.12091  1.90840  1.76599  1.82628
            1.83492  1.58256  1.71108  1.69778  1.70678  1.47742  1.47375
            0.00000  0.61519  2.06262  2.08558  2.10357  1.86718  2.03358
            2.13287  1.96061  1.94663  1.71667  1.74610  1.60785  2.03499
            1.81703  1.50163  1.66106
SSO2501     1.53369  1.62393  1.67843  1.82348  1.81108  1.64227  1.91698
            1.69532  1.66046  1.55019  1.63842  1.73441  1.42638  1.42443
            0.61519  0.00000  2.07183  2.03101  2.00604  1.88747  1.93749
            2.00465  1.83456  2.10052  1.70072  1.71115  1.56935  2.80806
            2.07964  1.74599  1.58618
HP1104      1.98189  1.95473  2.01968  2.06032  1.90213  1.88233  2.47306
            2.24910  2.13258  2.10035  2.34110  2.16271  2.09731  2.13230
            2.06262  2.07183  0.00000  0.03526  0.47814  0.43809  0.92994
            1.00158  0.98666  1.56741  1.67828  1.69098  1.64178  2.49534
            2.12258  1.98810  2.24243
jhp1030     1.97225  1.94668  2.00646  2.07215  1.87918  1.88684  2.46889
            2.21493  2.07799  2.07275  2.28564  2.11991  2.09797  2.10930
            2.08558  2.03101  0.03526  0.00000  0.46337  0.43762  0.94624
            1.02431  0.97930  1.57855  1.65095  1.66339  1.64198  2.49911
            2.12643  2.03323  2.26797
jhp1429     1.91096  1.87881  2.10866  2.20260  2.11498  2.03842  2.37769
            2.25433  2.24166  2.14489  2.33677  2.13165  2.19946  1.98318
            2.10357  2.00604  0.47814  0.46337  0.00000  0.54570  0.93304
            1.02719  0.94906  1.53848  1.62702  1.63929  1.62861  2.86457
            2.16960  2.11166  2.59069
Cj1548c     2.02491  1.91805  2.01776  2.14708  1.98465  1.78624  2.46274
            2.13494  1.95538  2.16324  2.34377  2.06775  1.99880  1.97371
            1.86718  1.88747  0.43809  0.43762  0.54570  0.00000  0.87122
            0.93156  0.84965  1.45748  1.57704  1.59023  1.61372  2.51532
            2.18377  2.16310  2.28680
MA0403      1.94319  1.82845  1.98721  2.39291  2.12509  1.95107  2.24030
            2.19468  2.26099  2.04618  1.88107  1.90564  2.01374  1.86339
            2.03358  1.93749  0.92994  0.94624  0.93304  0.87122  0.00000
            1.02955  0.97077  1.47025  1.54359  1.54900  1.56418  3.23884
            2.24414  1.89593  2.35101
RSc0632     1.88533  1.84340  1.95810  2.23947  1.84544  1.99427  2.11236
            2.08268  2.08156  1.99167  2.27208  1.90794  1.97103  1.99478
            2.13287  2.00465  1.00158  1.02431  1.02719  0.93156  1.02955
            0.00000  0.40664  1.47176  1.60892  1.61872  1.71615  3.05128
            2.09417  1.93849  2.12759
RSp1124     1.63946  1.66502  1.78095  2.08770  1.89287  1.83624  2.14179
            1.94385  1.85473  1.93874  1.99140  1.74223  1.85216  1.91721
            1.96061  1.83456  0.98666  0.97930  0.94906  0.84965  0.97077
            0.40664  0.00000  1.36683  1.56172  1.58114  1.59194  2.62161
            2.01839  1.80019  2.09132
RSp0430     1.85366  1.89912  1.90419  2.18167  1.85776  2.03391  2.03436
            2.14008  1.87018  1.97163  1.97240  1.91800  1.93596  1.92969
            1.94663  2.10052  1.56741  1.57855  1.53848  1.45748  1.47025
            1.47176  1.36683  0.00000  1.43647  1.42696  1.40070  2.36562
            1.83636  1.63082  2.00142
NMA0725     1.62771  1.55859  1.59166  1.92732  1.81887  1.73622  1.82666
            2.17000  1.84298  1.69458  1.74595  1.61864  1.59231  1.67172
            1.71667  1.70072  1.67828  1.65095  1.62702  1.57704  1.54359
            1.60892  1.56172  1.43647  0.00000  0.01164  0.88799  2.37800
            1.76076  1.56805  2.09285
NMB0546     1.63635  1.57581  1.60794  1.91634  1.80941  1.73542  1.84808
            2.12009  1.81986  1.70031  1.73646  1.60936  1.58365  1.68146
            1.74610  1.71115  1.69098  1.66339  1.63929  1.59023  1.54900
            1.61872  1.58114  1.42696  0.01164  0.00000  0.89726  2.37800
            1.74549  1.58246  2.11299
RSc3130     1.41584  1.45982  1.64834  1.93479  1.66187  1.67231  1.90847
            2.19780  1.80877  1.65490  1.68834  1.57381  1.53073  1.58393
            1.60785  1.56935  1.64178  1.64198  1.62861  1.61372  1.56418
            1.71615  1.59194  1.40070  0.88799  0.89726  0.00000  1.82892
            1.44911  1.27122  1.96583
RSc0180     2.44983  1.94320  1.81156  2.34535  2.34532  2.62638  2.04912
            2.08254  2.08884  2.97808  3.27484  2.66361  2.97559  2.69945
            2.03499  2.80806  2.49534  2.49911  2.86457  2.51532  3.23884
            3.05128  2.62161  2.36562  2.37800  2.37800  1.82892  0.00000
            0.36582  1.62375  3.14508
RSc1505     2.11278  1.94558  1.81535  2.44550  2.14350  2.13841  2.29724
            2.11589  1.92192  2.22527  2.24706  2.13218  2.21392  2.21214
            1.81703  2.07964  2.12258  2.12643  2.16960  2.18377  2.24414
            2.09417  2.01839  1.83636  1.76076  1.74549  1.44911  0.36582
            0.00000  0.51237  2.53678
RSc0181     1.95833  1.84787  1.84214  2.42100  1.91272  2.13237  2.13840
            1.98913  1.74648  1.80709  1.79437  1.91373  1.66612  1.72657
            1.50163  1.74599  1.98810  2.03323  2.11166  2.16310  1.89593
            1.93849  1.80019  1.63082  1.56805  1.58246  1.27122  1.62375
            0.51237  0.00000  1.88745
SSO1220     1.78046  2.00455  1.68160  2.02457  1.76496  1.77127  1.81365
            1.92355  1.80736  1.53658  1.66647  1.73597  1.58423  1.58294
            1.66106  1.58618  2.24243  2.26797  2.59069  2.28680  2.35101
            2.12759  2.09132  2.00142  2.09285  2.11299  1.96583  3.14508
            2.53678  1.88745  0.00000

Average distance (over all possible pairs of sequences):  1.77986


RATE HETEROGENEITY

Model of rate heterogeneity: uniform rate


TREE SEARCH

2 tree topologies were specified by the user.


MAXIMUM LIKELIHOOD BRANCH LENGTHS OF USER DEFINED TREE # 1 (NO CLOCK)

Branch lengths are computed using the selected model of
substitution and rate heterogeneity.


                                 :-18 jhp1030
                              :-32
                              :  :----19 jhp1429
                         :---33
                         :    :-17 HP1104
                  :-----34
                  :      :--20 Cj1548c
           :-----38
           :      :            :-25 NMA0725
           :      :  :--------35
           :      :  :         :-26 NMB0546
           :      :-37
           :         :   :-------------28 RSc0180
           :         :   :
           :             :---------30 RSc0181
           :             :
           :             :----22 RSc0632
           :          --36
           :             :-----------29 RSc1505
           :             :
           :             :---------27 RSc3130
           :             :
           :             :---------24 RSp0430
           :             :
           :             :---23 RSp1124
        :-44
        :  :      :------12 PAE1921
        :  :      :
        :  :      :----------4 PAE2051
        :  :   :-39
        :  :   :  :--------9 PAE2332
        :  :   :  :
        :  :   :  :---------15 PAE2931
        :  :--43
        :      :     :--------3 SSO2536
        :      :     :
        :      :     :---------8 SSO2878
        :      :     :
        :      :     :--------16 SSO2501
        :      :     :
        :      :     :------11 SSO2494
        :      :  :-40
        :      :  :  :--------6 SSO2441
        :      :  :  :
        :      :  :  :--------2 SSO1646
        :      :  :  :
        :      :  :  :---------5 SSO1300
        :      :  :  :
        :      :  :  :----------31 SSO1220
        :      :  :  :
        :      :  :  :------10 SSO0764
        :      :-42
        :         :  :--------7 APE1557
        :         :-41
        :            :-------1 APE2239
 :-----45
 :      :---------21 MA0403
 :
 :--14 Ta0841
 :
 :--13 TVN0944
 

         branch  length     S.E.   branch  length     S.E.
APE2239       1  0.84828  0.07383      32  0.01561  0.00885
SSO1646       2  0.91085  0.07751      33  0.26842  0.03788
SSO2536       3  0.88155  0.07599      34  0.53175  0.06176
PAE2051       4  1.13785  0.09498      35  0.97453  0.08767
SSO1300       5  1.05438  0.08760      36  0.16273  0.04205
SSO2441       6  0.88473  0.07857      37  0.00086  0.02527
APE1557       7  0.92520  0.08762      38  0.49958  0.06819
SSO2878       8  1.01859  0.09206      39  0.01155  0.02057
PAE2332       9  0.86689  0.08036      40  0.03940  0.02077
SSO0764      10  0.64731  0.06158      41  0.00001  0.00093
SSO2494      11  0.70876  0.06506      42  0.08979  0.03145
PAE1921      12  0.65902  0.06427      43  0.19065  0.04958
TVN0944      13  0.14394  0.02850      44  0.00001  0.00048
Ta0841       14  0.16720  0.02952      45  0.57185  0.06595
PAE2931      15  1.04589  0.08927
SSO2501      16  0.96706  0.08217
HP1104       17  0.01584  0.00871
jhp1030      18  0.00456  0.00653
jhp1429      19  0.47152  0.04381
Cj1548c      20  0.18284  0.03420
MA0403       21  1.04624  0.09617
RSc0632      22  0.44228  0.05000
RSp1124      23  0.36629  0.04551
RSp0430      24  1.02066  0.08660
NMA0725      25  0.00001  0.00050
NMB0546      26  0.01163  0.00583
RSc3130      27  1.05490  0.09167
RSc0180      28  1.50285  0.26880
RSc1505      29  1.29419  0.11225
RSc0181      30  1.05185  0.12392     21 iterations until convergence
SSO1220      31  1.14797  0.09447     log L: -21016.11

WARNING --- at least one branch length is close to an internal boundary!


Unrooted user defined tree with maximum likelihood branch lengths
(in CLUSTAL W notation):

(TVN0944:0.14394,((((((jhp1030:0.00456,jhp1429:0.47152)100:0.01561,
HP1104:0.01584)100:0.26842,Cj1548c:0.18284)100:0.53175,((NMA0725:0.00001,
NMB0546:0.01163)100:0.97453,(RSc0180:1.50285,RSc0181:1.05185,RSc0632:0.44228,
RSc1505:1.29419,RSc3130:1.05490,RSp0430:1.02066,RSp1124:0.36629)
100:0.16273)100:0.00086)100:0.49958,((PAE1921:0.65902,PAE2051:1.13785,
PAE2332:0.86689,PAE2931:1.04589)83:0.01155,((SSO2536:0.88155,SSO2878:1.01859,
SSO2501:0.96706,SSO2494:0.70876,SSO2441:0.88473,SSO1646:0.91085,
SSO1300:1.05438,SSO1220:1.14797,SSO0764:0.64731)99:0.03940,(APE1557:0.92520,
APE2239:0.84828)98:0.00001)54:0.08979)100:0.19065)100:0.00001,MA0403:1.04624)
100:0.57185,Ta0841:0.16720);


MAXIMUM LIKELIHOOD BRANCH LENGTHS OF USER DEFINED TREE # 2 (NO CLOCK)

Branch lengths are computed using the selected model of
substitution and rate heterogeneity.


          :----3 SSO2536
      :--32
      :   :-------4 PAE2051
 :---59
 :    :       :------5 SSO1300
 :    :   :--33
 :    :   :   :-----6 SSO2441
 :    :--58
 :        :                       :---28 RSc0180
 :        :                  :---34
 :        :                  :    :-29 RSc1505
 :        :         :-------35
 :        :         :        :---30 RSc0181
 :        :   :----46
 :        :   :     :                  :---22 RSc0632
 :        :   :     :             :---36
 :        :   :     :             :    :--23 RSp1124
 :        :   :     :       :----41
 :        :   :     :       :     :               :-17 HP1104
 :        :   :     :       :     :           :--37
 :        :   :     :       :     :           :   :-18 jhp1030
 :        :   :     :       :     :        :-38
 :        :   :     :       :     :        :  :---19 jhp1429
 :        :   :     :       :     :   :---39
 :        :   :     :       :     :   :    :--20 Cj1548c
 :        :   :     :       :     :--40
 :        :   :     :       :         :----21 MA0403
 :        :   :     :  :---42
 :        :   :     :  :    :------24 RSp0430
 :        :   :     :-45
 :        :   :        :          :-25 NMA0725
 :        :   :        :   :-----43
 :        :   :        :   :      :-26 NMB0546
 :        :   :        :--44
 :        :   :            :----27 RSc3130
 :        :--57
 :            :             :---15 PAE2931
 :            :      :-----47
 :            :      :      :---16 SSO2501
 :            :  :--48
 :            :  :   :--------31 SSO1220
 :            :-56
 :               :            :----7 APE1557
 :               :       :---49
 :               :       :    :----8 SSO2878
 :               :  :---50
 :               :  :    :-----9 PAE2332
 :               :-55
 :                  :        :--13 TVN0944
 :                  :   :---51
 :                  :   :    :--14 Ta0841
 :                  :--54
 :                      :       :--10 SSO0764
 :                      :  :---52
 :                      :  :    :--11 SSO2494
 :                      :-53
 :                         :-----12 PAE1921
 :
 :----2 SSO1646
 :
 :---1 APE2239
 

         branch  length     S.E.   branch  length     S.E.
APE2239       1  0.29823  0.04427      32  0.13180  0.04421
SSO1646       2  0.37778  0.04774      33  0.16323  0.05017
SSO2536       3  0.45470  0.05750      34  0.24961  0.05973
PAE2051       4  0.85698  0.08050      35  0.80847  0.09300
SSO1300       5  0.68294  0.07116      36  0.29038  0.04646
SSO2441       6  0.58481  0.06658      37  0.20442  0.03032
APE1557       7  0.42093  0.05670      38  0.09875  0.02734
SSO2878       8  0.40825  0.05515      39  0.26885  0.04338
PAE2332       9  0.50911  0.06176      40  0.13923  0.04081
SSO0764      10  0.23423  0.03526      41  0.44466  0.06658
SSO2494      11  0.22312  0.03482      42  0.34730  0.06427
PAE1921      12  0.51693  0.05523      43  0.49943  0.05755
TVN0944      13  0.12685  0.02645      44  0.18226  0.04634
Ta0841       14  0.18759  0.02975      45  0.01749  0.04423
PAE2931      15  0.33802  0.04619      46  0.37447  0.05959
SSO2501      16  0.28255  0.04380      47  0.52867  0.06954
HP1104       17  0.02102  0.00912      48  0.14696  0.05203
jhp1030      18  0.01436  0.00824      49  0.28881  0.05433
jhp1429      19  0.28259  0.03523      50  0.26926  0.05376
Cj1548c      20  0.19457  0.03153      51  0.34926  0.04683
MA0403       21  0.48339  0.05308      52  0.31549  0.04563
RSc0632      22  0.27002  0.03599      53  0.04353  0.03176
RSp1124      23  0.14432  0.03034      54  0.19732  0.04288
RSp0430      24  0.65364  0.07315      55  0.11753  0.03841
NMA0725      25  0.01163  0.00583      56  0.11391  0.03986
NMB0546      26  0.00001  0.00194      57  0.18733  0.04693
RSc3130      27  0.40698  0.05206      58  0.15541  0.04503
RSc0180      28  0.30700  0.07380      59  0.35239  0.05395
RSc1505      29  0.04776  0.03679
RSc0181      30  0.28205  0.05879     16 iterations until convergence
SSO1220      31  0.93460  0.08884     log L: -19100.26

WARNING --- at least one branch length is close to an internal boundary!


Unrooted user defined tree with maximum likelihood branch lengths
(in CLUSTAL W notation):

(APE2239:0.29823,((SSO2536:0.45470,PAE2051:0.85698)74:0.13180,((SSO1300:0.68294,
SSO2441:0.58481)94:0.16323,((((RSc0180:0.30700,RSc1505:0.04776)
66:0.24961,RSc0181:0.28205)87:0.80847,((((RSc0632:0.27002,RSp1124:0.14432)
99:0.29038,((((HP1104:0.02102,jhp1030:0.01436)100:0.20442,jhp1429:0.28259)
90:0.09875,Cj1548c:0.19457)99:0.26885,MA0403:0.48339)97:0.13923)98:0.44466,
RSp0430:0.65364)93:0.34730,((NMA0725:0.01163,NMB0546:0.00001)89:0.49943,
RSc3130:0.40698)88:0.18226)51:0.01749)54:0.37447,(((PAE2931:0.33802,
SSO2501:0.28255)71:0.52867,SSO1220:0.93460)81:0.14696,(((APE1557:0.42093,
SSO2878:0.40825)97:0.28881,PAE2332:0.50911)93:0.26926,((TVN0944:0.12685,
Ta0841:0.18759)96:0.34926,((SSO0764:0.23423,SSO2494:0.22312)74:0.31549,
PAE1921:0.51693)50:0.04353)76:0.19732)55:0.11753)51:0.11391)86:0.18733)
60:0.15541)87:0.35239,SSO1646:0.37778);


COMPARISON OF USER TREES (NO CLOCK)

Tree   log L   difference    S.E.      p-1sKH     p-SH       c-ELW      2sKH
-------------------------------------------------------------------------------
 1  -21016.11  1915.84      101.93    0.0000 -   0.0000 -   0.0000 -       -
 2  -19100.26     0.00  <---- best    1.0000 +   1.0000 +   1.0000 +    best

The columns show the results and p-values of the following tests:
1sKH - one sided KH test based on pairwise SH tests (Shimodaira-Hasegawa
       2000, Goldman et al., 2001, Kishino-Hasegawa 1989)
SH   - Shimodaira-Hasegawa test (2000)
ELW  - Expected Likelihood Weight (Strimmer-Rambaut 2002)
2sKH - two sided Kishino-Hasegawa test (1989)

Plus signs denote the confidence sets. Minus signs denote significant
exclusion. All tests used 5% significance level. 1sKH, SH, and ELW
performed 1000 resamplings using the RELL method.


TIME STAMP

Date and time: Tue Sep  4 20:40:28 2007
Runtime (excl. input) : 5 seconds (= 0.1 minutes = 0.0 hours)
Runtime (incl. input) : 5 seconds (= 0.1 minutes = 0.0 hours)
