# Supplementary material for: Horizontal Gene Transfers in prokaryotes show differential preferences for metabolic and translational genes
Source: BMC Evol Biol. 2009 Jan 10;9:9. doi: 10.1186/1471-2148-9-9 (PMC2651853; doi:10.1186/1471-2148-9-9)
Supplement: Additional file 6 — Likelihood based tree comparisons. All likelihood based tree comparison outputs are provided. [file 1471-2148-9-9-S6.zip › puzzle/COG1087_MTH631_all4713]

TREE-PUZZLE 5.1.pl25

Input file name: /scratch/local/kanhere/COG1087_Archaea_Bacteria_comb.infile
User tree file name: /scratch/local/kanhere/COG1087_Archaea_Bacteria_comb.tmp_tree
Type of analysis: user tree evaluation
Parameter estimation: approximate (faster)
Parameter estimation uses: neighbor-joining tree (for substitution process and rate variation)

Standard errors (S.E.) are obtained by the curvature method.
The upper and lower bounds of an approximate 95% confidence interval
for parameter or branch length x are x-1.96*S.E. and x+1.96*S.E.


SEQUENCE ALIGNMENT

Input data: 10 sequences with 404 amino acid sites
Number of constant sites: 15 (= 3.7% of all sites)
Number of site patterns: 318
Number of constant site patterns: 10 (= 3.1% of all site patterns)


SUBSTITUTION PROCESS

Model of substitution: VT (Mueller-Vingron 2000)
Amino acid frequencies (user specified):

 pi(A) =   7.8%
 pi(R) =   5.3%
 pi(N) =   4.4%
 pi(D) =   5.3%
 pi(C) =   1.6%
 pi(Q) =   3.7%
 pi(E) =   6.3%
 pi(G) =   7.2%
 pi(H) =   2.4%
 pi(I) =   6.1%
 pi(L) =   9.1%
 pi(K) =   6.0%
 pi(M) =   2.3%
 pi(F) =   4.2%
 pi(P) =   4.6%
 pi(S) =   6.4%
 pi(T) =   5.7%
 pi(W) =   1.3%
 pi(Y) =   3.4%
 pi(V) =   7.1%


AMBIGUOUS CHARACTERS IN THE SEQUENCE (SEQUENCES IN INPUT ORDER)

               gaps  wildcards        sum   % sequence
 sll0244         66          0         66       16.34%   
 slr1078        299          0        299       74.01%  !
 all4713         72          0         72       17.82%   
 MTH631          79          0         79       19.55%   
 FN0378          80          0         80       19.80%   
 FN2109          75          0         75       18.56%   
 all2853         68          0         68       16.83%   
 slr1067         64          0         64       15.84%   
 aq_1069         77          0         77       19.06%   
 DR2202          10          0         10        2.48%   
 -------------------------------------------------------
 Sum            890          0        890       22.03%   


The table above shows the amount of gaps ('-') and other 'wildcard'
characters ('X', '?', etc.) and their percentage of the 404 columns
in the alignment.
Sequences with more than 50% ambiguous characters are marked with a '!' and 
should be checked, whether they have sufficient overlap to other sequences.
Sequences with 100% ambiguous characters do not hold any phylogenetic
information and had to be discarded from the analysis.


SEQUENCE COMPOSITION (SEQUENCES IN INPUT ORDER)

              5% chi-square test  p-value
 sll0244           passed          19.06%  
 slr1078           passed           5.98%  
 all4713           passed          44.87%  
 MTH631            failed           0.04%  
 FN0378            passed           9.36%  
 FN2109            passed          37.35%  
 all2853           passed          37.38%  
 slr1067           passed          10.18%  
 aq_1069           failed           0.17%  
 DR2202            failed           0.07%  

The chi-square tests compares the amino acid composition of each sequence
to the frequency distribution assumed in the maximum likelihood model.


IDENTICAL SEQUENCES

The sequences in each of the following groups are all identical. To speed
up computation please remove all but one of each group from the data set.

 All sequences are unique.


MAXIMUM LIKELIHOOD DISTANCES

Maximum likelihood distances are computed using the selected model of
substitution and rate heterogeneity.

  10
sll0244     0.00000  0.52403  0.42779  0.63654  0.85313  0.84967  0.91992
            0.98782  0.81420  0.90689
slr1078     0.52403  0.00000  0.43756  0.75679  0.83091  0.96993  1.20597
            1.20894  1.13758  1.35510
all4713     0.42779  0.43756  0.00000  0.58935  0.83437  0.71838  0.89458
            0.95510  0.75093  0.81552
MTH631      0.63654  0.75679  0.58935  0.00000  0.87379  0.73978  0.91311
            0.89065  0.70191  0.86163
FN0378      0.85313  0.83091  0.83437  0.87379  0.00000  0.75885  0.93954
            0.90242  0.88918  1.09653
FN2109      0.84967  0.96993  0.71838  0.73978  0.75885  0.00000  0.89308
            0.97322  0.76394  0.80774
all2853     0.91992  1.20597  0.89458  0.91311  0.93954  0.89308  0.00000
            0.45043  0.70128  0.96612
slr1067     0.98782  1.20894  0.95510  0.89065  0.90242  0.97322  0.45043
            0.00000  0.70338  1.11604
aq_1069     0.81420  1.13758  0.75093  0.70191  0.88918  0.76394  0.70128
            0.70338  0.00000  0.79158
DR2202      0.90689  1.35510  0.81552  0.86163  1.09653  0.80774  0.96612
            1.11604  0.79158  0.00000

Average distance (over all possible pairs of sequences):  0.84700


RATE HETEROGENEITY

Model of rate heterogeneity: uniform rate


TREE SEARCH

2 tree topologies were specified by the user.


MAXIMUM LIKELIHOOD BRANCH LENGTHS OF USER DEFINED TREE # 1 (NO CLOCK)

Branch lengths are computed using the selected model of
substitution and rate heterogeneity.


                  :----------5 FN0378
              :--11
              :   :------6 FN2109
         :---12
         :    :-----------10 DR2202
    :---14
    :    :  :--------9 aq_1069
    :    :-13
    :       :-------4 MTH631
 :-16
 :  :  :------------7 all2853
 :  :-15
 :     :-------3 all4713
 :
 :--------2 slr1078
 :
 :-------1 sll0244
 :
 :-------------8 slr1067
 

         branch  length     S.E.   branch  length     S.E.
sll0244       1  0.34420  0.04184      11  0.08339  0.02962
slr1078       2  0.39699  0.07972      12  0.11754  0.03207
all4713       3  0.31691  0.04032      13  0.03854  0.02149
MTH631        4  0.33773  0.04139      14  0.14163  0.03150
FN0378        5  0.48901  0.05169      15  0.00054  0.01144
FN2109        6  0.28854  0.04002      16  0.00001  0.00133
all2853       7  0.57882  0.05637
slr1067       8  0.62168  0.05868
aq_1069       9  0.37056  0.04426     8 iterations until convergence
DR2202       10  0.55106  0.05506     log L: -6013.45

WARNING --- at least one branch length is close to an internal boundary!


Unrooted user defined tree with maximum likelihood branch lengths
(in CLUSTAL W notation):

(slr1067:0.62168,((((FN0378:0.48901,FN2109:0.28854)100:0.08339,DR2202:0.55106)
100:0.11754,(aq_1069:0.37056,MTH631:0.33773)100:0.03854)100:0.14163,
(all2853:0.57882,all4713:0.31691)100:0.00054)100:0.00001,slr1078:0.39699,
sll0244:0.34420);


MAXIMUM LIKELIHOOD BRANCH LENGTHS OF USER DEFINED TREE # 2 (NO CLOCK)

Branch lengths are computed using the selected model of
substitution and rate heterogeneity.


                           :-----7 all2853
                  :-------11
                  :        :------8 slr1067
            :----12
            :     :-----9 aq_1069
       :---14
       :    :    :----------5 FN0378
       :    :---13
       :    :    :-------6 FN2109
       :    :
       :    :------------10 DR2202
 :----15
 :     :-------4 MTH631
 :
 :  :-------2 slr1078
 :-16
 :  :----3 all4713
 :
 :-----1 sll0244
 

         branch  length     S.E.   branch  length     S.E.
sll0244       1  0.23246  0.03394      11  0.33105  0.04555
slr1078       2  0.31217  0.06817      12  0.19625  0.03762
all4713       3  0.16155  0.03091      13  0.13167  0.03314
MTH631        4  0.33100  0.04145      14  0.11941  0.03186
FN0378        5  0.47560  0.05127      15  0.18108  0.03415
FN2109        6  0.30584  0.04139      16  0.04529  0.02750
all2853       7  0.21345  0.03485
slr1067       8  0.25517  0.03688
aq_1069       9  0.24140  0.03837     10 iterations until convergence
DR2202       10  0.56291  0.05539     log L: -5728.55


Unrooted user defined tree with maximum likelihood branch lengths
(in CLUSTAL W notation):

(sll0244:0.23246,((((all2853:0.21345,slr1067:0.25517)100:0.33105,
aq_1069:0.24140)88:0.19625,(FN0378:0.47560,FN2109:0.30584)61:0.13167,
DR2202:0.56291)88:0.11941,MTH631:0.33100)99:0.18108,(slr1078:0.31217,
all4713:0.16155)76:0.04529);


COMPARISON OF USER TREES (NO CLOCK)

Tree   log L   difference    S.E.      p-1sKH     p-SH       c-ELW      2sKH
-------------------------------------------------------------------------------
 1   -6013.45   284.90       37.29    0.0000 -   0.0000 -   0.0000 -       -
 2   -5728.55     0.00  <---- best    1.0000 +   1.0000 +   1.0000 +    best

The columns show the results and p-values of the following tests:
1sKH - one sided KH test based on pairwise SH tests (Shimodaira-Hasegawa
       2000, Goldman et al., 2001, Kishino-Hasegawa 1989)
SH   - Shimodaira-Hasegawa test (2000)
ELW  - Expected Likelihood Weight (Strimmer-Rambaut 2002)
2sKH - two sided Kishino-Hasegawa test (1989)

Plus signs denote the confidence sets. Minus signs denote significant
exclusion. All tests used 5% significance level. 1sKH, SH, and ELW
performed 1000 resamplings using the RELL method.


TIME STAMP

Date and time: Tue Sep  4 18:59:19 2007
Runtime (excl. input) : 1 seconds (= 0.0 minutes = 0.0 hours)
Runtime (incl. input) : 1 seconds (= 0.0 minutes = 0.0 hours)
