# Supplementary material for: Horizontal Gene Transfers in prokaryotes show differential preferences for metabolic and translational genes
Source: BMC Evol Biol. 2009 Jan 10;9:9. doi: 10.1186/1471-2148-9-9 (PMC2651853; doi:10.1186/1471-2148-9-9)
Supplement: Additional file 6 — Likelihood based tree comparisons. All likelihood based tree comparison outputs are provided. [file 1471-2148-9-9-S6.zip › puzzle/COG1115_MA2837_VC1422]

TREE-PUZZLE 5.1.pl25

Input file name: /scratch/local/kanhere/COG1115_Archaea_gamma_comb.infile
User tree file name: /scratch/local/kanhere/COG1115_Archaea_gamma_comb.tmp_tree
Type of analysis: user tree evaluation
Parameter estimation: approximate (faster)
Parameter estimation uses: neighbor-joining tree (for substitution process and rate variation)

Standard errors (S.E.) are obtained by the curvature method.
The upper and lower bounds of an approximate 95% confidence interval
for parameter or branch length x are x-1.96*S.E. and x+1.96*S.E.


SEQUENCE ALIGNMENT

Input data: 18 sequences with 638 amino acid sites
Number of constant sites: 35 (= 5.5% of all sites)
Number of site patterns: 560
Number of constant site patterns: 14 (= 2.5% of all site patterns)


SUBSTITUTION PROCESS

Model of substitution: VT (Mueller-Vingron 2000)
Amino acid frequencies (user specified):

 pi(A) =   7.8%
 pi(R) =   5.3%
 pi(N) =   4.4%
 pi(D) =   5.3%
 pi(C) =   1.6%
 pi(Q) =   3.7%
 pi(E) =   6.3%
 pi(G) =   7.2%
 pi(H) =   2.4%
 pi(I) =   6.1%
 pi(L) =   9.1%
 pi(K) =   6.0%
 pi(M) =   2.3%
 pi(F) =   4.2%
 pi(P) =   4.6%
 pi(S) =   6.4%
 pi(T) =   5.7%
 pi(W) =   1.3%
 pi(Y) =   3.4%
 pi(V) =   7.1%


AMBIGUOUS CHARACTERS IN THE SEQUENCE (SEQUENCES IN INPUT ORDER)

               gaps  wildcards        sum   % sequence
 MA2837         169          0        169       26.49%   
 VC1422         180          0        180       28.21%   
 HI0883         182          0        182       28.53%   
 PM0091         181          0        181       28.37%   
 PAB1527        121          0        121       18.97%   
 PH0781         112          0        112       17.55%   
 PA2533         189          0        189       29.62%   
 ECs0007        162          0        162       25.39%   
 ZyaaJ          162          0        162       25.39%   
 yaaJ           162          0        162       25.39%   
 STM0006        162          0        162       25.39%   
 PA3641         167          0        167       26.18%   
 VC2356         162          0        162       25.39%   
 HI0183         157          0        157       24.61%   
 PM0529         146          0        146       22.88%   
 PA2252         157          0        157       24.61%   
 VC0784         122          0        122       19.12%   
 STM1003        160          0        160       25.08%   
 -------------------------------------------------------
 Sum           2853          0       2853       24.84%   


The table above shows the amount of gaps ('-') and other 'wildcard'
characters ('X', '?', etc.) and their percentage of the 638 columns
in the alignment.
Sequences with more than 50% ambiguous characters are marked with a '!' and 
should be checked, whether they have sufficient overlap to other sequences.
Sequences with 100% ambiguous characters do not hold any phylogenetic
information and had to be discarded from the analysis.


SEQUENCE COMPOSITION (SEQUENCES IN INPUT ORDER)

              5% chi-square test  p-value
 MA2837            failed           0.00%  
 VC1422            failed           0.00%  
 HI0883            failed           0.00%  
 PM0091            failed           0.00%  
 PAB1527           failed           0.00%  
 PH0781            failed           0.00%  
 PA2533            failed           0.00%  
 ECs0007           failed           0.00%  
 ZyaaJ             failed           0.00%  
 yaaJ              failed           0.00%  
 STM0006           failed           0.00%  
 PA3641            failed           0.00%  
 VC2356            failed           0.00%  
 HI0183            failed           0.00%  
 PM0529            failed           0.00%  
 PA2252            failed           0.00%  
 VC0784            failed           0.00%  
 STM1003           failed           0.00%  

The chi-square tests compares the amino acid composition of each sequence
to the frequency distribution assumed in the maximum likelihood model.


IDENTICAL SEQUENCES

The sequences in each of the following groups are all identical. To speed
up computation please remove all but one of each group from the data set.

ECs0007, ZyaaJ.


MAXIMUM LIKELIHOOD DISTANCES

Maximum likelihood distances are computed using the selected model of
substitution and rate heterogeneity.

  18
MA2837      0.00000  0.50258  0.53052  0.55820  0.96106  0.92810  0.81103
            1.23025  1.23025  1.23300  1.26315  1.12917  1.08499  1.21350
            1.25577  1.25219  1.19254  1.35345
VC1422      0.50258  0.00000  0.54017  0.54868  0.87981  0.90769  0.75656
            1.19637  1.19637  1.20371  1.22964  1.07313  1.08426  1.22282
            1.26870  1.21179  1.27974  1.40492
HI0883      0.53052  0.54017  0.00000  0.24960  0.94874  0.96474  0.83605
            1.06634  1.06634  1.06867  1.05573  1.00132  0.95723  1.06198
            1.12866  1.16473  1.12855  1.32450
PM0091      0.55820  0.54868  0.24960  0.00000  0.95964  0.96981  0.82683
            1.11584  1.11584  1.12467  1.13449  0.99921  0.97768  1.13236
            1.14458  1.20662  1.16359  1.35448
PAB1527     0.96106  0.87981  0.94874  0.95964  0.00000  0.09698  0.78721
            1.25054  1.25054  1.24851  1.23534  1.14066  1.11134  1.12175
            1.14452  1.28755  1.19092  1.55434
PH0781      0.92810  0.90769  0.96474  0.96981  0.09698  0.00000  0.78542
            1.25771  1.25771  1.25567  1.24884  1.11808  1.10169  1.13005
            1.19246  1.28156  1.18855  1.60118
PA2533      0.81103  0.75656  0.83605  0.82683  0.78721  0.78542  0.00000
            1.23204  1.23204  1.22988  1.22001  1.04559  1.09616  1.13944
            1.17650  1.19606  1.19243  1.27597
ECs0007     1.23025  1.19637  1.06634  1.11584  1.25054  1.25771  1.23204
            0.00000  0.00000  0.00858  0.27643  0.72167  0.71990  0.93041
            0.96943  0.95149  1.04893  1.52116
ZyaaJ       1.23025  1.19637  1.06634  1.11584  1.25054  1.25771  1.23204
            0.00000  0.00000  0.00858  0.27643  0.72167  0.71990  0.93041
            0.96943  0.95149  1.04893  1.52116
yaaJ        1.23300  1.20371  1.06867  1.12467  1.24851  1.25567  1.22988
            0.00858  0.00858  0.00000  0.27888  0.71349  0.71134  0.91961
            0.95989  0.95549  1.04943  1.52713
STM0006     1.26315  1.22964  1.05573  1.13449  1.23534  1.24884  1.22001
            0.27643  0.27643  0.27888  0.00000  0.65879  0.69181  0.84967
            0.91544  0.95125  1.08479  1.53734
PA3641      1.12917  1.07313  1.00132  0.99921  1.14066  1.11808  1.04559
            0.72167  0.72167  0.71349  0.65879  0.00000  0.39738  0.74845
            0.82007  0.82874  0.90804  1.46451
VC2356      1.08499  1.08426  0.95723  0.97768  1.11134  1.10169  1.09616
            0.71990  0.71990  0.71134  0.69181  0.39738  0.00000  0.77256
            0.81224  0.83055  0.92664  1.48454
HI0183      1.21350  1.22282  1.06198  1.13236  1.12175  1.13005  1.13944
            0.93041  0.93041  0.91961  0.84967  0.74845  0.77256  0.00000
            0.31981  0.95827  1.02261  1.62568
PM0529      1.25577  1.26870  1.12866  1.14458  1.14452  1.19246  1.17650
            0.96943  0.96943  0.95989  0.91544  0.82007  0.81224  0.31981
            0.00000  0.97227  1.05287  1.59006
PA2252      1.25219  1.21179  1.16473  1.20662  1.28755  1.28156  1.19606
            0.95149  0.95149  0.95549  0.95125  0.82874  0.83055  0.95827
            0.97227  0.00000  1.08795  1.65864
VC0784      1.19254  1.27974  1.12855  1.16359  1.19092  1.18855  1.19243
            1.04893  1.04893  1.04943  1.08479  0.90804  0.92664  1.02261
            1.05287  1.08795  0.00000  1.56358
STM1003     1.35345  1.40492  1.32450  1.35448  1.55434  1.60118  1.27597
            1.52116  1.52116  1.52713  1.53734  1.46451  1.48454  1.62568
            1.59006  1.65864  1.56358  0.00000

Average distance (over all possible pairs of sequences):  1.02486


RATE HETEROGENEITY

Model of rate heterogeneity: uniform rate


TREE SEARCH

2 tree topologies were specified by the user.


MAXIMUM LIKELIHOOD BRANCH LENGTHS OF USER DEFINED TREE # 1 (NO CLOCK)

Branch lengths are computed using the selected model of
substitution and rate heterogeneity.


            :---11 STM0006
         :-19
         :  :-----------------------18 STM1003
    :---30
    :    :            :------------17 VC0784
    :    :         :-20
    :    :         :  :------------2 VC1422
    :    :         :  :
    :    :         :  :------13 VC2356
    :    :--------29
    :              :            :-------14 HI0183
    :              :         :-21
    :              :         :  :--------3 HI0883
    :              :  :-----23
    :              :  :      :  :---------4 PM0091
    :              :  :      :-22
    :              :  :         :--------15 PM0529
    :              :-28
    :                 :                     :--5 PAB1527
    :                 :          :---------24
    :                 :          :          :-6 PH0781
    :                 :  :------25
    :                 :  :       :--------1 MA2837
    :                 :-27
    :                    :  :-----------16 PA2252
    :                    :-26
    :                       :-----------7 PA2533
    :                       :
    :                       :------12 PA3641
 :-31
 :  :-10 yaaJ
 :
 :-9 ZyaaJ
 :
 :-8 ECs0007
 

         branch  length     S.E.   branch  length     S.E.
MA2837        1  0.43987  0.04699      19  0.00001  0.00078
VC1422        2  0.71763  0.05530      20  0.00001  0.00090
HI0883        3  0.47991  0.04496      21  0.00001  0.00084
PM0091        4  0.52491  0.04718      22  0.00001  0.00097
PAB1527       5  0.07218  0.01397      23  0.24939  0.03299
PH0781        6  0.02503  0.01242      24  0.55403  0.05236
PA2533        7  0.67975  0.05441      25  0.33306  0.04445
ECs0007       8  0.00001  0.00171      26  0.05511  0.01863
ZyaaJ         9  0.00001  0.00171      27  0.00001  0.00170
yaaJ         10  0.00385  0.00307      28  0.04023  0.01844
STM0006      11  0.13516  0.02187      29  0.45272  0.04169
PA3641       12  0.31739  0.03394      30  0.15152  0.02248
VC2356       13  0.33507  0.03417      31  0.00471  0.00336
HI0183       14  0.43299  0.04161
PM0529       15  0.49097  0.04470
PA2252       16  0.64132  0.05012
VC0784       17  0.73096  0.05488     18 iterations until convergence
STM1003      18  1.42941  0.09669     log L: -14219.52

WARNING --- at least one branch length is close to an internal boundary!


Unrooted user defined tree with maximum likelihood branch lengths
(in CLUSTAL W notation):

(ECs0007:0.00001,(((STM0006:0.13516,STM1003:1.42941)100:0.00001,(
(VC0784:0.73096,VC1422:0.71763,VC2356:0.33507)100:0.00001,(((HI0183:0.43299,
HI0883:0.47991)100:0.00001,(PM0091:0.52491,PM0529:0.49097)100:0.00001)
100:0.24939,(((PAB1527:0.07218,PH0781:0.02503)100:0.55403,MA2837:0.43987)
100:0.33306,(PA2252:0.64132,PA2533:0.67975,PA3641:0.31739)99:0.05511)
97:0.00001)50:0.04023)97:0.45272)100:0.15152,yaaJ:0.00385)100:0.00471,
ZyaaJ:0.00001);


MAXIMUM LIKELIHOOD BRANCH LENGTHS OF USER DEFINED TREE # 2 (NO CLOCK)

Branch lengths are computed using the selected model of
substitution and rate heterogeneity.


           :--3 HI0883
     :----19
     :     :---4 PM0091
 :--33
 :   :                   :-5 PAB1527
 :   :         :--------20
 :   :         :         :-6 PH0781
 :   :     :--21
 :   :     :   :------7 PA2533
 :   :----32
 :         :                                    :-8 ECs0007
 :         :                                 :-22
 :         :                                 :  :-9 ZyaaJ
 :         :                            :---23
 :         :                            :    :-10 yaaJ
 :         :                    :------24
 :         :                    :       :--11 STM0006
 :         :                :--26
 :         :                :   :   :----12 PA3641
 :         :                :   :--25
 :         :                :       :----13 VC2356
 :         :           :---29
 :         :           :    :            :---14 HI0183
 :         :           :    :   :-------27
 :         :           :    :   :        :----15 PM0529
 :         :           :    :--28
 :         :           :        :---------16 PA2252
 :         :    :-----30
 :         :    :      :---------17 VC0784
 :         :---31
 :              :----------------18 STM1003
 :
 :----2 VC1422
 :
 :-----1 MA2837
 

         branch  length     S.E.   branch  length     S.E.
MA2837        1  0.28693  0.03277      19  0.20116  0.02983
VC1422        2  0.24353  0.03031      20  0.48503  0.04650
HI0883        3  0.10709  0.02053      21  0.11865  0.03313
PM0091        4  0.15400  0.02288      22  0.00510  0.00353
PAB1527       5  0.04363  0.01288      23  0.15797  0.02299
PH0781        6  0.05380  0.01339      24  0.37073  0.03720
PA2533        7  0.33912  0.03917      25  0.09617  0.02410
ECs0007       8  0.00001  0.00131      26  0.08033  0.02385
ZyaaJ         9  0.00001  0.00131      27  0.38480  0.04085
yaaJ         10  0.00347  0.00301      28  0.08722  0.02709
STM0006      11  0.12177  0.02142      29  0.12958  0.03454
PA3641       12  0.20659  0.02670      30  0.30419  0.04581
VC2356       13  0.21311  0.02695      31  0.14499  0.03819
HI0183       14  0.12897  0.02305      32  0.21327  0.03629
PM0529       15  0.19830  0.02605      33  0.08065  0.02353
PA2252       16  0.51599  0.04576
VC0784       17  0.54528  0.04958     12 iterations until convergence
STM1003      18  0.98777  0.07704     log L: -12721.31

WARNING --- at least one branch length is close to an internal boundary!


Unrooted user defined tree with maximum likelihood branch lengths
(in CLUSTAL W notation):

(MA2837:0.28693,((HI0883:0.10709,PM0091:0.15400)100:0.20116,(((PAB1527:0.04363,
PH0781:0.05380)100:0.48503,PA2533:0.33912)96:0.11865,(((((((ECs0007:0.00001,
ZyaaJ:0.00001)99:0.00510,yaaJ:0.00347)100:0.15797,STM0006:0.12177)
100:0.37073,(PA3641:0.20659,VC2356:0.21311)100:0.09617)96:0.08033,
((HI0183:0.12897,PM0529:0.19830)75:0.38480,PA2252:0.51599)59:0.08722)
98:0.12958,VC0784:0.54528)100:0.30419,STM1003:0.98777)95:0.14499)
100:0.21327)99:0.08065,VC1422:0.24353);


COMPARISON OF USER TREES (NO CLOCK)

Tree   log L   difference    S.E.      p-1sKH     p-SH       c-ELW      2sKH
-------------------------------------------------------------------------------
 1  -14219.52  1498.20      105.90    0.0000 -   0.0000 -   0.0000 -       -
 2  -12721.31     0.00  <---- best    1.0000 +   1.0000 +   1.0000 +    best

The columns show the results and p-values of the following tests:
1sKH - one sided KH test based on pairwise SH tests (Shimodaira-Hasegawa
       2000, Goldman et al., 2001, Kishino-Hasegawa 1989)
SH   - Shimodaira-Hasegawa test (2000)
ELW  - Expected Likelihood Weight (Strimmer-Rambaut 2002)
2sKH - two sided Kishino-Hasegawa test (1989)

Plus signs denote the confidence sets. Minus signs denote significant
exclusion. All tests used 5% significance level. 1sKH, SH, and ELW
performed 1000 resamplings using the RELL method.


TIME STAMP

Date and time: Tue Sep  4 19:00:22 2007
Runtime (excl. input) : 4 seconds (= 0.1 minutes = 0.0 hours)
Runtime (incl. input) : 4 seconds (= 0.1 minutes = 0.0 hours)
