# Supplementary material for: Horizontal Gene Transfers in prokaryotes show differential preferences for metabolic and translational genes
Source: BMC Evol Biol. 2009 Jan 10;9:9. doi: 10.1186/1471-2148-9-9 (PMC2651853; doi:10.1186/1471-2148-9-9)
Supplement: Additional file 6 — Likelihood based tree comparisons. All likelihood based tree comparison outputs are provided. [file 1471-2148-9-9-S6.zip › puzzle/COG1121_VNG6264G_BH1394]

TREE-PUZZLE 5.1.pl25

Input file name: /scratch/local/kanhere/COG1121_Archaea_Gramplus_comb.infile
User tree file name: /scratch/local/kanhere/COG1121_Archaea_Gramplus_comb.tmp_tree
Type of analysis: user tree evaluation
Parameter estimation: approximate (faster)
Parameter estimation uses: neighbor-joining tree (for substitution process and rate variation)

Standard errors (S.E.) are obtained by the curvature method.
The upper and lower bounds of an approximate 95% confidence interval
for parameter or branch length x are x-1.96*S.E. and x+1.96*S.E.


SEQUENCE ALIGNMENT

Input data: 25 sequences with 298 amino acid sites
Number of constant sites: 13 (= 4.4% of all sites)
Number of site patterns: 291
Number of constant site patterns: 9 (= 3.1% of all site patterns)


SUBSTITUTION PROCESS

Model of substitution: VT (Mueller-Vingron 2000)
Amino acid frequencies (user specified):

 pi(A) =   7.8%
 pi(R) =   5.3%
 pi(N) =   4.4%
 pi(D) =   5.3%
 pi(C) =   1.6%
 pi(Q) =   3.7%
 pi(E) =   6.3%
 pi(G) =   7.2%
 pi(H) =   2.4%
 pi(I) =   6.1%
 pi(L) =   9.1%
 pi(K) =   6.0%
 pi(M) =   2.3%
 pi(F) =   4.2%
 pi(P) =   4.6%
 pi(S) =   6.4%
 pi(T) =   5.7%
 pi(W) =   1.3%
 pi(Y) =   3.4%
 pi(V) =   7.1%


AMBIGUOUS CHARACTERS IN THE SEQUENCE (SEQUENCES IN INPUT ORDER)

               gaps  wildcards        sum   % sequence
 APE0532         34          0         34       11.41%   
 PAE1246         56          0         56       18.79%   
 PAB0350         38          0         38       12.75%   
 PH1653          38          0         38       12.75%   
 AF1982          45          0         45       15.10%   
 MA0024          44          0         44       14.77%   
 MTH605          48          0         48       16.11%   
 BH1394          39          0         39       13.09%   
 lin1485         41          0         41       13.76%   
 SA1385          43          0         43       14.43%   
 VNG6264G        40          0         40       13.42%   
 SP2171          64          0         64       21.48%   
 SPy0093         59          0         59       19.80%   
 L166512         53          0         53       17.79%   
 lin0192         64          0         64       21.48%   
 BS_ycdI         67          0         67       22.48%   
 CAC2877         78          0         78       26.17%   
 BH1389          48          0         48       16.11%   
 lin1963         58          0         58       19.46%   
 BS_ytgB         48          0         48       16.11%   
 L150744         61          0         61       20.47%   
 SP1648          58          0         58       19.46%   
 SPy0454         57          0         57       19.13%   
 SA0589          51          0         51       17.11%   
 SSO2116         41          0         41       13.76%   
 -------------------------------------------------------
 Sum           1273          0       1273       17.09%   


The table above shows the amount of gaps ('-') and other 'wildcard'
characters ('X', '?', etc.) and their percentage of the 298 columns
in the alignment.
Sequences with more than 50% ambiguous characters are marked with a '!' and 
should be checked, whether they have sufficient overlap to other sequences.
Sequences with 100% ambiguous characters do not hold any phylogenetic
information and had to be discarded from the analysis.


SEQUENCE COMPOSITION (SEQUENCES IN INPUT ORDER)

              5% chi-square test  p-value
 APE0532           failed           0.02%  
 PAE1246           failed           3.00%  
 PAB0350           passed           8.47%  
 PH1653            failed           3.94%  
 AF1982            passed           9.26%  
 MA0024            passed          60.33%  
 MTH605            failed           2.74%  
 BH1394            passed          10.71%  
 lin1485           passed          65.44%  
 SA1385            failed           3.61%  
 VNG6264G          failed           0.04%  
 SP2171            passed          78.31%  
 SPy0093           passed          48.17%  
 L166512           passed          51.09%  
 lin0192           passed          80.10%  
 BS_ycdI           passed          42.64%  
 CAC2877           failed           0.00%  
 BH1389            passed          21.95%  
 lin1963           passed           6.62%  
 BS_ytgB           passed          53.21%  
 L150744           failed           0.03%  
 SP1648            passed          40.23%  
 SPy0454           passed          17.91%  
 SA0589            failed           1.28%  
 SSO2116           passed           7.72%  

The chi-square tests compares the amino acid composition of each sequence
to the frequency distribution assumed in the maximum likelihood model.


IDENTICAL SEQUENCES

The sequences in each of the following groups are all identical. To speed
up computation please remove all but one of each group from the data set.

 All sequences are unique.


MAXIMUM LIKELIHOOD DISTANCES

Maximum likelihood distances are computed using the selected model of
substitution and rate heterogeneity.

  25
APE0532     0.00000  0.97596  1.43386  1.49771  1.41351  1.42999  1.38141
            1.73675  1.69672  1.81885  1.62442  1.52829  1.64091  1.72257
            1.70534  1.55810  1.63782  1.63024  1.38724  1.45468  1.45306
            1.34708  1.46526  1.87883  2.08301
PAE1246     0.97596  0.00000  1.33182  1.34082  1.56801  1.53936  1.59718
            1.75646  1.64905  1.62781  1.48573  1.45803  1.75976  1.65655
            1.60237  1.56073  1.66972  1.37350  1.35100  1.42932  1.33546
            1.34711  1.33797  1.63853  1.86726
PAB0350     1.43386  1.33182  0.00000  0.24111  1.20766  1.34026  1.50569
            1.37673  1.47953  1.25159  1.55219  1.58727  1.63404  1.68276
            1.59510  1.56291  1.43129  1.37064  1.25508  1.37775  1.44012
            1.37305  1.40320  1.53625  1.98758
PH1653      1.49771  1.34082  0.24111  0.00000  1.11679  1.34835  1.42840
            1.34307  1.51785  1.23368  1.51655  1.69429  1.66722  1.65075
            1.58835  1.54787  1.47361  1.32496  1.26284  1.46250  1.39609
            1.41574  1.33201  1.53722  2.03992
AF1982      1.41351  1.56801  1.20766  1.11679  0.00000  1.52490  1.24646
            1.38841  1.41269  1.39204  1.30065  1.49420  1.52473  1.58105
            1.40712  1.29477  1.18604  1.30666  1.28230  1.27460  1.23173
            1.20399  1.27206  1.48733  1.86634
MA0024      1.42999  1.53936  1.34026  1.34835  1.52490  0.00000  0.89751
            1.14833  1.08056  1.21266  1.12343  1.30636  1.35981  1.32117
            1.16599  1.12800  1.29497  1.18328  1.14817  1.24808  1.35692
            1.30437  1.37210  1.41826  2.00673
MTH605      1.38141  1.59718  1.50569  1.42840  1.24646  0.89751  0.00000
            1.17178  1.18102  1.19339  1.12137  1.41747  1.51900  1.40474
            1.31052  1.19663  1.37426  1.22584  1.18006  1.23371  1.27609
            1.30095  1.42361  1.36626  2.17729
BH1394      1.73675  1.75646  1.37673  1.34307  1.38841  1.14833  1.17178
            0.00000  0.72168  0.78700  0.87295  1.21964  1.16625  1.13204
            1.08756  1.12128  1.10033  1.20152  1.26537  1.15677  1.20977
            1.21758  1.25215  1.33788  2.55946
lin1485     1.69672  1.64905  1.47953  1.51785  1.41269  1.08056  1.18102
            0.72168  0.00000  0.85017  1.01949  1.17295  1.21457  1.11052
            1.09152  1.07564  1.16903  1.11274  1.25769  1.24973  1.13869
            1.24628  1.17615  1.48485  2.36956
SA1385      1.81885  1.62781  1.25159  1.23368  1.39204  1.21266  1.19339
            0.78700  0.85017  0.00000  1.05418  1.29252  1.28590  1.21341
            1.22579  1.16328  1.20997  1.36018  1.40168  1.33646  1.18550
            1.30531  1.27894  1.31928  2.35738
VNG6264G    1.62442  1.48573  1.55219  1.51655  1.30065  1.12343  1.12137
            0.87295  1.01949  1.05418  0.00000  1.20894  1.26653  1.23001
            1.21909  1.13222  1.29345  1.09684  1.19633  1.24699  1.26073
            1.22861  1.39765  1.47135  2.33141
SP2171      1.52829  1.45803  1.58727  1.69429  1.49420  1.30636  1.41747
            1.21964  1.17295  1.29252  1.20894  0.00000  0.25249  0.33700
            0.59446  0.75675  1.32067  1.31141  1.48903  1.34960  1.33209
            1.43327  1.39854  1.42617  2.42231
SPy0093     1.64091  1.75976  1.63404  1.66722  1.52473  1.35981  1.51900
            1.16625  1.21457  1.28590  1.26653  0.25249  0.00000  0.40571
            0.59643  0.71460  1.29606  1.27742  1.37625  1.32070  1.35414
            1.36197  1.34861  1.42085  2.53859
L166512     1.72257  1.65655  1.68276  1.65075  1.58105  1.32117  1.40474
            1.13204  1.11052  1.21341  1.23001  0.33700  0.40571  0.00000
            0.57726  0.74841  1.20700  1.22791  1.45052  1.24631  1.25048
            1.36144  1.42418  1.52712  2.50547
lin0192     1.70534  1.60237  1.59510  1.58835  1.40712  1.16599  1.31052
            1.08756  1.09152  1.22579  1.21909  0.59446  0.59643  0.57726
            0.00000  0.60916  1.34006  1.25085  1.34382  1.30102  1.34006
            1.38459  1.37090  1.51508  2.48786
BS_ycdI     1.55810  1.56073  1.56291  1.54787  1.29477  1.12800  1.19663
            1.12128  1.07564  1.16328  1.13222  0.75675  0.71460  0.74841
            0.60916  0.00000  1.15289  1.27176  1.28695  1.27385  1.28507
            1.38787  1.25568  1.29345  2.46371
CAC2877     1.63782  1.66972  1.43129  1.47361  1.18604  1.29497  1.37426
            1.10033  1.16903  1.20997  1.29345  1.32067  1.29606  1.20700
            1.34006  1.15289  0.00000  1.25659  1.29731  1.33725  1.27987
            1.33985  1.25690  1.45510  2.00987
BH1389      1.63024  1.37350  1.37064  1.32496  1.30666  1.18328  1.22584
            1.20152  1.11274  1.36018  1.09684  1.31141  1.27742  1.22791
            1.25085  1.27176  1.25659  0.00000  0.72226  0.78294  0.80895
            0.89199  0.82235  1.01735  1.97475
lin1963     1.38724  1.35100  1.25508  1.26284  1.28230  1.14817  1.18006
            1.26537  1.25769  1.40168  1.19633  1.48903  1.37625  1.45052
            1.34382  1.28695  1.29731  0.72226  0.00000  0.76469  0.81034
            0.85576  0.90066  1.03390  2.05262
BS_ytgB     1.45468  1.42932  1.37775  1.46250  1.27460  1.24808  1.23371
            1.15677  1.24973  1.33646  1.24699  1.34960  1.32070  1.24631
            1.30102  1.27385  1.33725  0.78294  0.76469  0.00000  0.87972
            0.89011  0.95472  1.01737  2.16775
L150744     1.45306  1.33546  1.44012  1.39609  1.23173  1.35692  1.27609
            1.20977  1.13869  1.18550  1.26073  1.33209  1.35414  1.25048
            1.34006  1.28507  1.27987  0.80895  0.81034  0.87972  0.00000
            0.51896  0.61215  0.91277  2.13170
SP1648      1.34708  1.34711  1.37305  1.41574  1.20399  1.30437  1.30095
            1.21758  1.24628  1.30531  1.22861  1.43327  1.36197  1.36144
            1.38459  1.38787  1.33985  0.89199  0.85576  0.89011  0.51896
            0.00000  0.65906  1.02408  2.13972
SPy0454     1.46526  1.33797  1.40320  1.33201  1.27206  1.37210  1.42361
            1.25215  1.17615  1.27894  1.39765  1.39854  1.34861  1.42418
            1.37090  1.25568  1.25690  0.82235  0.90066  0.95472  0.61215
            0.65906  0.00000  1.03931  2.01253
SA0589      1.87883  1.63853  1.53625  1.53722  1.48733  1.41826  1.36626
            1.33788  1.48485  1.31928  1.47135  1.42617  1.42085  1.52712
            1.51508  1.29345  1.45510  1.01735  1.03390  1.01737  0.91277
            1.02408  1.03931  0.00000  2.29043
SSO2116     2.08301  1.86726  1.98758  2.03992  1.86634  2.00673  2.17729
            2.55946  2.36956  2.35738  2.33141  2.42231  2.53859  2.50547
            2.48786  2.46371  2.00987  1.97475  2.05262  2.16775  2.13170
            2.13972  2.01253  2.29043  0.00000

Average distance (over all possible pairs of sequences):  1.34973


RATE HETEROGENEITY

Model of rate heterogeneity: uniform rate


TREE SEARCH

2 tree topologies were specified by the user.


MAXIMUM LIKELIHOOD BRANCH LENGTHS OF USER DEFINED TREE # 1 (NO CLOCK)

Branch lengths are computed using the selected model of
substitution and rate heterogeneity.


                    :---13 SPy0093
                 :-26
                 :  :------------23 SPy0454
              :-28
              :  :  :------------22 SP1648
              :  :-27
              :     :--12 SP2171
       :-----30
       :      :  :----------21 L150744
       :      :-29
       :         :---14 L166512
    :-39
    :  :                  :------1 APE0532
    :  :              :--31
    :  :              :   :-----2 PAE1246
    :  :       :-----32
    :  :       :      :---------------25 SSO2116
    :  :   :--37
    :  :   :   :              :--3 PAB0350
    :  :   :   :     :-------33
    :  :   :   :     :        :-4 PH1653
    :  :   :   :----34
    :  :   :   :     :------5 AF1982
    :  :   :   :
    :  :   :   :       :-----6 MA0024
    :  :   :   :    :-35
    :  :   :   :    :  :--------11 VNG6264G
    :  :   :   :---36
    :  :   :        :------7 MTH605
    :  :--38
    :      :---------17 CAC2877
 :-45
 :  :     :-------18 BH1389
 :  :  :-40
 :  :  :  :-------8 BH1394
 :  :-44
 :     :      :---------24 SA0589
 :     :  :--41
 :     :  :   :-------10 SA1385
 :     :-43
 :        :  :-------16 BS_ycdI
 :        :-42
 :           :-------20 BS_ytgB
 :
 :-------9 lin1485
 :
 :---------19 lin1963
 :
 :-------15 lin0192
 

         branch  length     S.E.   branch  length     S.E.
APE0532       1  0.56560  0.07539      26  0.00001  0.00090
PAE1246       2  0.44330  0.06935      27  0.00001  0.00109
PAB0350       3  0.14884  0.03095      28  0.06371  0.02765
PH1653        4  0.09315  0.02841      29  0.00001  0.00097
AF1982        5  0.54836  0.07562      30  0.40579  0.05777
MA0024        6  0.44394  0.06052      31  0.16670  0.07006
MTH605        7  0.52126  0.06465      32  0.41037  0.07755
BH1394        8  0.57843  0.06740      33  0.59524  0.07878
lin1485       9  0.63674  0.06950      34  0.34001  0.06814
SA1385       10  0.61549  0.07445      35  0.02285  0.03434
VNG6264G     11  0.69959  0.07860      36  0.19721  0.05037
SP2171       12  0.18276  0.03516      37  0.10114  0.04247
SPy0093      13  0.22207  0.03780      38  0.18095  0.04646
L166512      14  0.24971  0.04025      39  0.00001  0.00195
lin0192      15  0.58563  0.06822      40  0.03266  0.03272
BS_ycdI      16  0.64292  0.07130      41  0.13901  0.05179
CAC2877      17  0.82142  0.09204      42  0.00001  0.00100
BH1389       18  0.65417  0.07149      43  0.00001  0.00110
lin1963      19  0.77963  0.08066      44  0.07862  0.03149
BS_ytgB      20  0.65807  0.07184      45  0.01255  0.01424
L150744      21  0.94492  0.09585
SP1648       22  1.06149  0.10636
SPy0454      23  1.07351  0.10576
SA0589       24  0.78411  0.08538     18 iterations until convergence
SSO2116      25  1.35973  0.14720     log L: -12764.42

WARNING --- at least one branch length is close to an internal boundary!


Unrooted user defined tree with maximum likelihood branch lengths
(in CLUSTAL W notation):

(lin0192:0.58563,(((((SPy0093:0.22207,SPy0454:1.07351)100:0.00001,
(SP1648:1.06149,SP2171:0.18276)100:0.00001)100:0.06371,(L150744:0.94492,
L166512:0.24971)100:0.00001)100:0.40579,((((APE0532:0.56560,PAE1246:0.44330)
98:0.16670,SSO2116:1.35973)98:0.41037,((PAB0350:0.14884,PH1653:0.09315)
100:0.59524,AF1982:0.54836)87:0.34001,((MA0024:0.44394,VNG6264G:0.69959)
68:0.02285,MTH605:0.52126)71:0.19721)100:0.10114,CAC2877:0.82142)
97:0.18095)99:0.00001,((BH1389:0.65417,BH1394:0.57843)98:0.03266,
((SA0589:0.78411,SA1385:0.61549)97:0.13901,(BS_ycdI:0.64292,BS_ytgB:0.65807)
89:0.00001)56:0.00001)96:0.07862)100:0.01255,lin1485:0.63674,lin1963:0.77963);


MAXIMUM LIKELIHOOD BRANCH LENGTHS OF USER DEFINED TREE # 2 (NO CLOCK)

Branch lengths are computed using the selected model of
substitution and rate heterogeneity.


                   :-----6 MA0024
              :---26
              :    :-----7 MTH605
              :
              :           :-----19 lin1963
              :        :-27
              :        :  :-----20 BS_ytgB
              :     :-28
              :     :  :----18 BH1389
              :----32
              :     :            :---21 L150744
              :     :        :--29
              :     :        :   :----22 SP1648
              :     :   :---30
              :     :   :    :----23 SPy0454
              :     :--31
              :         :-------24 SA0589
              :
              :                   :--12 SP2171
              :                :-33
              :                :  :--13 SPy0093
              :           :---34
              :           :    :---14 L166512
              :       :--35
              :       :   :---15 lin0192
              :------36
              :       :----16 BS_ycdI
      :------41
      :       :         :----8 BH1394
      :       :     :--37
      :       :     :   :-----9 lin1485
      :       :     :   :
      :       :     :   :-----10 SA1385
      :       :----38
      :       :     :------11 VNG6264G
      :       :
      :       :              :--3 PAB0350
      :       :     :-------39
      :       :     :        :--4 PH1653
      :       :----40
      :       :     :------5 AF1982
      :       :
      :       :---------17 CAC2877
 :---42
 :    :--------------25 SSO2116
 :
 :-----2 PAE1246
 :
 :------1 APE0532
 

         branch  length     S.E.   branch  length     S.E.
APE0532       1  0.57052  0.07689      26  0.24246  0.05057
PAE1246       2  0.44136  0.07046      27  0.08157  0.03833
PAB0350       3  0.14523  0.03069      28  0.07137  0.03343
PH1653        4  0.09647  0.02835      29  0.10927  0.03807
AF1982        5  0.56255  0.07657      30  0.19616  0.04572
MA0024        6  0.41942  0.05840      31  0.09708  0.03955
MTH605        7  0.47951  0.06181      32  0.36353  0.05773
BH1394        8  0.33971  0.04867      33  0.09245  0.03105
lin1485       9  0.44710  0.05581      34  0.24911  0.04569
SA1385       10  0.47636  0.05841      35  0.18126  0.04453
VNG6264G     11  0.54234  0.06719      36  0.48151  0.06898
SP2171       12  0.10572  0.02598      37  0.17231  0.04795
SPy0093      13  0.16934  0.03165      38  0.31913  0.05806
L166512      14  0.19220  0.03569      39  0.57660  0.07743
lin0192      15  0.21706  0.04191      40  0.36801  0.06828
BS_ycdI      16  0.28803  0.04942      41  0.48200  0.08335
CAC2877      17  0.84502  0.09167      42  0.19662  0.07501
BH1389       18  0.35533  0.05063
lin1963      19  0.42917  0.05662
BS_ytgB      20  0.40461  0.05488
L150744      21  0.24263  0.04307
SP1648       22  0.32162  0.04842
SPy0454      23  0.33395  0.05056
SA0589       24  0.64056  0.07292     12 iterations until convergence
SSO2116      25  1.31071  0.14522     log L: -11736.73


Unrooted user defined tree with maximum likelihood branch lengths
(in CLUSTAL W notation):

(APE0532:0.57052,(((MA0024:0.41942,MTH605:0.47951)99:0.24246,(((lin1963:0.42917,
BS_ytgB:0.40461)53:0.08157,BH1389:0.35533)77:0.07137,(((L150744:0.24263,
SP1648:0.32162)71:0.10927,SPy0454:0.33395)63:0.19616,SA0589:0.64056)
64:0.09708)92:0.36353,((((SP2171:0.10572,SPy0093:0.16934)97:0.09245,
L166512:0.19220)92:0.24911,lin0192:0.21706)89:0.18126,BS_ycdI:0.28803)
83:0.48151,((BH1394:0.33971,lin1485:0.44710,SA1385:0.47636)51:0.17231,
VNG6264G:0.54234)65:0.31913,((PAB0350:0.14523,PH1653:0.09647)71:0.57660,
AF1982:0.56255)59:0.36801,CAC2877:0.84502)68:0.48200,SSO2116:1.31071)
69:0.19662,PAE1246:0.44136);


COMPARISON OF USER TREES (NO CLOCK)

Tree   log L   difference    S.E.      p-1sKH     p-SH       c-ELW      2sKH
-------------------------------------------------------------------------------
 1  -12764.42  1027.69       95.53    0.0000 -   0.0000 -   0.0000 -       -
 2  -11736.73     0.00  <---- best    1.0000 +   1.0000 +   1.0000 +    best

The columns show the results and p-values of the following tests:
1sKH - one sided KH test based on pairwise SH tests (Shimodaira-Hasegawa
       2000, Goldman et al., 2001, Kishino-Hasegawa 1989)
SH   - Shimodaira-Hasegawa test (2000)
ELW  - Expected Likelihood Weight (Strimmer-Rambaut 2002)
2sKH - two sided Kishino-Hasegawa test (1989)

Plus signs denote the confidence sets. Minus signs denote significant
exclusion. All tests used 5% significance level. 1sKH, SH, and ELW
performed 1000 resamplings using the RELL method.


TIME STAMP

Date and time: Tue Sep  4 19:01:38 2007
Runtime (excl. input) : 3 seconds (= 0.1 minutes = 0.0 hours)
Runtime (incl. input) : 3 seconds (= 0.1 minutes = 0.0 hours)
