# Supplementary material for: Horizontal Gene Transfers in prokaryotes show differential preferences for metabolic and translational genes
Source: BMC Evol Biol. 2009 Jan 10;9:9. doi: 10.1186/1471-2148-9-9 (PMC2651853; doi:10.1186/1471-2148-9-9)
Supplement: Additional file 6 — Likelihood based tree comparisons. All likelihood based tree comparison outputs are provided. [file 1471-2148-9-9-S6.zip › puzzle/COG1125_AF0981_BS_opuCA]

TREE-PUZZLE 5.1.pl25

Input file name: /scratch/local/kanhere/COG1125_Archaea_Gramplus_comb.infile
User tree file name: /scratch/local/kanhere/COG1125_Archaea_Gramplus_comb.tmp_tree
Type of analysis: user tree evaluation
Parameter estimation: approximate (faster)
Parameter estimation uses: neighbor-joining tree (for substitution process and rate variation)

Standard errors (S.E.) are obtained by the curvature method.
The upper and lower bounds of an approximate 95% confidence interval
for parameter or branch length x are x-1.96*S.E. and x+1.96*S.E.


SEQUENCE ALIGNMENT

Input data: 12 sequences with 419 amino acid sites
Number of constant sites: 59 (= 14.1% of all sites)
Number of site patterns: 371
Number of constant site patterns: 18 (= 4.9% of all site patterns)


SUBSTITUTION PROCESS

Model of substitution: VT (Mueller-Vingron 2000)
Amino acid frequencies (user specified):

 pi(A) =   7.8%
 pi(R) =   5.3%
 pi(N) =   4.4%
 pi(D) =   5.3%
 pi(C) =   1.6%
 pi(Q) =   3.7%
 pi(E) =   6.3%
 pi(G) =   7.2%
 pi(H) =   2.4%
 pi(I) =   6.1%
 pi(L) =   9.1%
 pi(K) =   6.0%
 pi(M) =   2.3%
 pi(F) =   4.2%
 pi(P) =   4.6%
 pi(S) =   6.4%
 pi(T) =   5.7%
 pi(W) =   1.3%
 pi(Y) =   3.4%
 pi(V) =   7.1%


AMBIGUOUS CHARACTERS IN THE SEQUENCE (SEQUENCES IN INPUT ORDER)

               gaps  wildcards        sum   % sequence
 AF0981          58          0         58       13.84%   
 CAC1475        165          0        165       39.38%   
 BS_opuBA        38          0         38        9.07%   
 BS_opuCA        39          0         39        9.31%   
 lin1467         22          0         22        5.25%   
 SA2237           9          0          9        2.15%   
 L64737         114          0        114       27.21%   
 SPy1133        177          0        177       42.24%   
 SP1861         177          0        177       42.24%   
 SA0677          94          0         94       22.43%   
 lin1460         92          0         92       21.96%   
 CAC2850         42          0         42       10.02%   
 -------------------------------------------------------
 Sum           1027          0       1027       20.43%   


The table above shows the amount of gaps ('-') and other 'wildcard'
characters ('X', '?', etc.) and their percentage of the 419 columns
in the alignment.
Sequences with more than 50% ambiguous characters are marked with a '!' and 
should be checked, whether they have sufficient overlap to other sequences.
Sequences with 100% ambiguous characters do not hold any phylogenetic
information and had to be discarded from the analysis.


SEQUENCE COMPOSITION (SEQUENCES IN INPUT ORDER)

              5% chi-square test  p-value
 AF0981            failed           0.00%  
 CAC1475           passed           9.61%  
 BS_opuBA          failed           0.44%  
 BS_opuCA          failed           0.07%  
 lin1467           failed           0.01%  
 SA2237            failed           0.00%  
 L64737            passed           8.80%  
 SPy1133           passed          16.58%  
 SP1861            passed          41.53%  
 SA0677            failed           0.02%  
 lin1460           passed          41.25%  
 CAC2850           failed           0.00%  

The chi-square tests compares the amino acid composition of each sequence
to the frequency distribution assumed in the maximum likelihood model.


IDENTICAL SEQUENCES

The sequences in each of the following groups are all identical. To speed
up computation please remove all but one of each group from the data set.

 All sequences are unique.


MAXIMUM LIKELIHOOD DISTANCES

Maximum likelihood distances are computed using the selected model of
substitution and rate heterogeneity.

  12
AF0981      0.00000  0.68124  0.89303  0.88013  0.94039  1.04651  0.97757
            0.76574  0.81469  1.04364  0.99001  1.02628
CAC1475     0.68124  0.00000  0.71783  0.74316  0.69495  0.70721  0.81141
            0.78154  0.81386  0.70310  0.73302  0.67590
BS_opuBA    0.89303  0.71783  0.00000  0.15891  0.34886  0.57628  0.94377
            0.77348  0.76015  0.99788  0.87840  0.87910
BS_opuCA    0.88013  0.74316  0.15891  0.00000  0.33923  0.53509  0.98042
            0.76101  0.79589  1.00507  0.88977  0.86705
lin1467     0.94039  0.69495  0.34886  0.33923  0.00000  0.52618  0.91617
            0.72282  0.76842  0.96500  0.84717  0.85716
SA2237      1.04651  0.70721  0.57628  0.53509  0.52618  0.00000  1.01628
            0.82450  0.77523  0.97239  0.89020  0.87129
L64737      0.97757  0.81141  0.94377  0.98042  0.91617  1.01628  0.00000
            0.52344  0.55616  0.85067  0.76013  0.86897
SPy1133     0.76574  0.78154  0.77348  0.76101  0.72282  0.82450  0.52344
            0.00000  0.46727  0.69705  0.64919  0.78232
SP1861      0.81469  0.81386  0.76015  0.79589  0.76842  0.77523  0.55616
            0.46727  0.00000  0.75211  0.59716  0.77885
SA0677      1.04364  0.70310  0.99788  1.00507  0.96500  0.97239  0.85067
            0.69705  0.75211  0.00000  0.68887  0.88118
lin1460     0.99001  0.73302  0.87840  0.88977  0.84717  0.89020  0.76013
            0.64919  0.59716  0.68887  0.00000  0.84233
CAC2850     1.02628  0.67590  0.87910  0.86705  0.85716  0.87129  0.86897
            0.78232  0.77885  0.88118  0.84233  0.00000

Average distance (over all possible pairs of sequences):  0.78152


RATE HETEROGENEITY

Model of rate heterogeneity: uniform rate


TREE SEARCH

2 tree topologies were specified by the user.


MAXIMUM LIKELIHOOD BRANCH LENGTHS OF USER DEFINED TREE # 1 (NO CLOCK)

Branch lengths are computed using the selected model of
substitution and rate heterogeneity.


            :---3 BS_opuBA
     :-----13
     :      :---4 BS_opuCA
 :--21
 :   :                          :-------9 SP1861
 :   :                     :---14
 :   :                     :    :------8 SPy1133
 :   :           :--------15
 :   :           :         :---------7 L64737
 :   :  :-------18
 :   :  :        :        :----------2 CAC1475
 :   :  :        :    :--16
 :   :  :        :    :   :-----------12 CAC2850
 :   :  :        :---17
 :   :  :             :----------------1 AF0981
 :   :-20
 :      :  :------------------11 lin1460
 :      :-19
 :         :------5 lin1467
 :
 :---------6 SA2237
 :
 :-------------------10 SA0677
 

         branch  length     S.E.   branch  length     S.E.
AF0981        1  0.62499  0.06022      13  0.19480  0.02883
CAC1475       2  0.38019  0.05090      14  0.10943  0.03316
BS_opuBA      3  0.08420  0.01781      15  0.30813  0.05115
BS_opuCA      4  0.07998  0.01737      16  0.06199  0.03578
lin1467       5  0.21705  0.03013      17  0.08212  0.03392
SA2237        6  0.32850  0.03876      18  0.24080  0.04219
L64737        7  0.32938  0.04894      19  0.00107  0.01468
SPy1133       8  0.23130  0.04061      20  0.00001  0.00119
SP1861        9  0.25234  0.04191      21  0.07706  0.03109
SA0677       10  0.74270  0.06752
lin1460      11  0.66984  0.06128     13 iterations until convergence
CAC2850      12  0.40891  0.04858     log L: -7081.98

WARNING --- at least one branch length is close to an internal boundary!


Unrooted user defined tree with maximum likelihood branch lengths
(in CLUSTAL W notation):

(SA0677:0.74270,((BS_opuBA:0.08420,BS_opuCA:0.07998)100:0.19480,(
(((SP1861:0.25234,SPy1133:0.23130)100:0.10943,L64737:0.32938)100:0.30813,
((CAC1475:0.38019,CAC2850:0.40891)100:0.06199,AF0981:0.62499)97:0.08212)
100:0.24080,(lin1460:0.66984,lin1467:0.21705)100:0.00107)93:0.00001)
100:0.07706,SA2237:0.32850);


MAXIMUM LIKELIHOOD BRANCH LENGTHS OF USER DEFINED TREE # 2 (NO CLOCK)

Branch lengths are computed using the selected model of
substitution and rate heterogeneity.


                                :---3 BS_opuBA
                         :-----13
                         :      :--4 BS_opuCA
                   :----14
                   :     :----5 lin1467
         :--------15
         :         :--------6 SA2237
 :------20
 :       :                  :---------7 L64737
 :       :              :--16
 :       :              :   :-------8 SPy1133
 :       :      :------17
 :       :      :       :-------9 SP1861
 :       :-----19
 :       :      :    :-----------10 SA0677
 :       :      :---18
 :       :           :---------11 lin1460
 :       :
 :       :------------12 CAC2850
 :
 :--------2 CAC1475
 :
 :--------------1 AF0981
 

         branch  length     S.E.   branch  length     S.E.
AF0981        1  0.53564  0.05855      13  0.16026  0.02608
CAC1475       2  0.29621  0.04630      14  0.13705  0.02989
BS_opuBA      3  0.09095  0.01824      15  0.30511  0.04352
BS_opuCA      4  0.07523  0.01688      16  0.07613  0.03265
lin1467       5  0.14748  0.02554      17  0.23459  0.04431
SA2237        6  0.29355  0.03671      18  0.09773  0.03372
L64737        7  0.34566  0.04823      19  0.19521  0.04007
SPy1133       8  0.26403  0.04268      20  0.20380  0.04625
SP1861        9  0.23902  0.04083
SA0677       10  0.41147  0.04844
lin1460      11  0.31924  0.04345     8 iterations until convergence
CAC2850      12  0.43256  0.04747     log L: -6858.88


Unrooted user defined tree with maximum likelihood branch lengths
(in CLUSTAL W notation):

(AF0981:0.53564,((((BS_opuBA:0.09095,BS_opuCA:0.07523)100:0.16026,
lin1467:0.14748)99:0.13705,SA2237:0.29355)100:0.30511,(((L64737:0.34566,
SPy1133:0.26403)60:0.07613,SP1861:0.23902)99:0.23459,(SA0677:0.41147,
lin1460:0.31924)98:0.09773)93:0.19521,CAC2850:0.43256)80:0.20380,
CAC1475:0.29621);


COMPARISON OF USER TREES (NO CLOCK)

Tree   log L   difference    S.E.      p-1sKH     p-SH       c-ELW      2sKH
-------------------------------------------------------------------------------
 1   -7081.98   223.10       31.91    0.0000 -   0.0000 -   0.0000 -       -
 2   -6858.88     0.00  <---- best    1.0000 +   1.0000 +   1.0000 +    best

The columns show the results and p-values of the following tests:
1sKH - one sided KH test based on pairwise SH tests (Shimodaira-Hasegawa
       2000, Goldman et al., 2001, Kishino-Hasegawa 1989)
SH   - Shimodaira-Hasegawa test (2000)
ELW  - Expected Likelihood Weight (Strimmer-Rambaut 2002)
2sKH - two sided Kishino-Hasegawa test (1989)

Plus signs denote the confidence sets. Minus signs denote significant
exclusion. All tests used 5% significance level. 1sKH, SH, and ELW
performed 1000 resamplings using the RELL method.


TIME STAMP

Date and time: Tue Sep  4 19:00:36 2007
Runtime (excl. input) : 1 seconds (= 0.0 minutes = 0.0 hours)
Runtime (incl. input) : 1 seconds (= 0.0 minutes = 0.0 hours)
