# Supplementary material for: Horizontal Gene Transfers in prokaryotes show differential preferences for metabolic and translational genes
Source: BMC Evol Biol. 2009 Jan 10;9:9. doi: 10.1186/1471-2148-9-9 (PMC2651853; doi:10.1186/1471-2148-9-9)
Supplement: Additional file 6 — Likelihood based tree comparisons. All likelihood based tree comparison outputs are provided. [file 1471-2148-9-9-S6.zip › puzzle/COG1127_aq_1531_PA3212]

TREE-PUZZLE 5.1.pl25

Input file name: /scratch/local/kanhere/COG1127_Bacteria_gamma_comb.infile
User tree file name: /scratch/local/kanhere/COG1127_Bacteria_gamma_comb.tmp_tree
Type of analysis: user tree evaluation
Parameter estimation: approximate (faster)
Parameter estimation uses: neighbor-joining tree (for substitution process and rate variation)

Standard errors (S.E.) are obtained by the curvature method.
The upper and lower bounds of an approximate 95% confidence interval
for parameter or branch length x are x-1.96*S.E. and x+1.96*S.E.


SEQUENCE ALIGNMENT

Input data: 17 sequences with 302 amino acid sites
Number of constant sites: 28 (= 9.3% of all sites)
Number of site patterns: 285
Number of constant site patterns: 14 (= 4.9% of all site patterns)


SUBSTITUTION PROCESS

Model of substitution: VT (Mueller-Vingron 2000)
Amino acid frequencies (user specified):

 pi(A) =   7.8%
 pi(R) =   5.3%
 pi(N) =   4.4%
 pi(D) =   5.3%
 pi(C) =   1.6%
 pi(Q) =   3.7%
 pi(E) =   6.3%
 pi(G) =   7.2%
 pi(H) =   2.4%
 pi(I) =   6.1%
 pi(L) =   9.1%
 pi(K) =   6.0%
 pi(M) =   2.3%
 pi(F) =   4.2%
 pi(P) =   4.6%
 pi(S) =   6.4%
 pi(T) =   5.7%
 pi(W) =   1.3%
 pi(Y) =   3.4%
 pi(V) =   7.1%


AMBIGUOUS CHARACTERS IN THE SEQUENCE (SEQUENCES IN INPUT ORDER)

               gaps  wildcards        sum   % sequence
 alr0180         42          0         42       13.91%   
 sll1001         42          0         42       13.91%   
 sll1041         42          0         42       13.91%   
 ECs4074         33          0         33       10.93%   
 ZyrbF           33          0         33       10.93%   
 yrbF            33          0         33       10.93%   
 STM3313         32          0         32       10.60%   
 YPO3575         30          0         30        9.93%   
 VC2520          35          0         35       11.59%   
 HI1087          38          0         38       12.58%   
 PM0174          38          0         38       12.58%   
 PA4456          33          0         33       10.93%   
 XF0421          38          0         38       12.58%   
 PA3212          38          0         38       12.58%   
 XF1302          16          0         16        5.30%   
 aq_1531         55          0         55       18.21%   
 aq_2137         49          0         49       16.23%   
 -------------------------------------------------------
 Sum            627          0        627       12.21%   


The table above shows the amount of gaps ('-') and other 'wildcard'
characters ('X', '?', etc.) and their percentage of the 302 columns
in the alignment.
Sequences with more than 50% ambiguous characters are marked with a '!' and 
should be checked, whether they have sufficient overlap to other sequences.
Sequences with 100% ambiguous characters do not hold any phylogenetic
information and had to be discarded from the analysis.


SEQUENCE COMPOSITION (SEQUENCES IN INPUT ORDER)

              5% chi-square test  p-value
 alr0180           failed           4.45%  
 sll1001           passed           5.56%  
 sll1041           passed          17.42%  
 ECs4074           failed           3.86%  
 ZyrbF             failed           3.86%  
 yrbF              failed           3.86%  
 STM3313           passed           5.61%  
 YPO3575           passed           8.78%  
 VC2520            passed          19.58%  
 HI1087            passed          22.29%  
 PM0174            passed          49.81%  
 PA4456            failed           1.67%  
 XF0421            failed           0.00%  
 PA3212            failed           0.02%  
 XF1302            passed           7.66%  
 aq_1531           failed           4.82%  
 aq_2137           passed           8.36%  

The chi-square tests compares the amino acid composition of each sequence
to the frequency distribution assumed in the maximum likelihood model.


IDENTICAL SEQUENCES

The sequences in each of the following groups are all identical. To speed
up computation please remove all but one of each group from the data set.

ECs4074, ZyrbF, yrbF.


MAXIMUM LIKELIHOOD DISTANCES

Maximum likelihood distances are computed using the selected model of
substitution and rate heterogeneity.

  17
alr0180     0.00000  0.44462  0.54937  1.12790  1.12790  1.12790  1.15427
            1.11901  1.11651  1.17380  1.12169  1.06013  1.19862  1.06323
            1.13238  1.19342  1.15683
sll1001     0.44462  0.00000  0.61011  1.18110  1.18110  1.18110  1.15931
            1.16543  1.13782  1.16449  1.12744  1.10421  1.22989  1.08442
            1.14768  1.24313  1.14249
sll1041     0.54937  0.61011  0.00000  1.26579  1.26579  1.26579  1.25929
            1.28283  1.27360  1.25984  1.26991  1.14667  1.30993  1.12345
            1.22716  1.22525  1.23438
ECs4074     1.12790  1.18110  1.26579  0.00000  0.00000  0.00000  0.05809
            0.25596  0.35239  0.42879  0.45273  0.54026  0.87545  1.19618
            1.31955  1.16996  1.26451
ZyrbF       1.12790  1.18110  1.26579  0.00000  0.00000  0.00000  0.05809
            0.25596  0.35239  0.42879  0.45273  0.54026  0.87545  1.19618
            1.31955  1.16996  1.26451
yrbF        1.12790  1.18110  1.26579  0.00000  0.00000  0.00000  0.05809
            0.25596  0.35239  0.42879  0.45273  0.54026  0.87545  1.19618
            1.31955  1.16996  1.26451
STM3313     1.15427  1.15931  1.25929  0.05809  0.05809  0.05809  0.00000
            0.28543  0.35774  0.42744  0.44292  0.54217  0.88559  1.20606
            1.33641  1.17427  1.24970
YPO3575     1.11901  1.16543  1.28283  0.25596  0.25596  0.25596  0.28543
            0.00000  0.35814  0.39654  0.39195  0.51097  0.83115  1.19251
            1.31865  1.25241  1.23780
VC2520      1.11651  1.13782  1.27360  0.35239  0.35239  0.35239  0.35774
            0.35814  0.00000  0.41235  0.43261  0.53159  0.88748  1.25496
            1.33448  1.14516  1.19391
HI1087      1.17380  1.16449  1.25984  0.42879  0.42879  0.42879  0.42744
            0.39654  0.41235  0.00000  0.15553  0.54920  0.78284  1.17645
            1.27999  1.17053  1.25034
PM0174      1.12169  1.12744  1.26991  0.45273  0.45273  0.45273  0.44292
            0.39195  0.43261  0.15553  0.00000  0.53449  0.75701  1.16826
            1.22089  1.14371  1.21034
PA4456      1.06013  1.10421  1.14667  0.54026  0.54026  0.54026  0.54217
            0.51097  0.53159  0.54920  0.53449  0.00000  0.78186  1.13092
            1.27950  1.16731  1.17572
XF0421      1.19862  1.22989  1.30993  0.87545  0.87545  0.87545  0.88559
            0.83115  0.88748  0.78284  0.75701  0.78186  0.00000  1.09489
            1.28978  1.22900  1.27683
PA3212      1.06323  1.08442  1.12345  1.19618  1.19618  1.19618  1.20606
            1.19251  1.25496  1.17645  1.16826  1.13092  1.09489  0.00000
            0.52411  0.91392  1.24746
XF1302      1.13238  1.14768  1.22716  1.31955  1.31955  1.31955  1.33641
            1.31865  1.33448  1.27999  1.22089  1.27950  1.28978  0.52411
            0.00000  1.05609  1.22233
aq_1531     1.19342  1.24313  1.22525  1.16996  1.16996  1.16996  1.17427
            1.25241  1.14516  1.17053  1.14371  1.16731  1.22900  0.91392
            1.05609  0.00000  1.03606
aq_2137     1.15683  1.14249  1.23438  1.26451  1.26451  1.26451  1.24970
            1.23780  1.19391  1.25034  1.21034  1.17572  1.27683  1.24746
            1.22233  1.03606  0.00000

Average distance (over all possible pairs of sequences):  0.92863


RATE HETEROGENEITY

Model of rate heterogeneity: uniform rate


TREE SEARCH

2 tree topologies were specified by the user.


MAXIMUM LIKELIHOOD BRANCH LENGTHS OF USER DEFINED TREE # 1 (NO CLOCK)

Branch lengths are computed using the selected model of
substitution and rate heterogeneity.


                                        :--10 HI1087
                                   :---18
                                   :    :--11 PM0174
                            :-----24
                            :      :                  :-4 ECs4074
                            :      :               :-19
                            :      :               :  :-5 ZyrbF
                            :      :            :-20
                            :      :            :  :-6 yrbF
                            :      :       :---21
                            :      :       :    :-7 STM3313
                            :      :   :--22
                            :      :   :   :---8 YPO3575
                            :      :--23
                            :          :----9 VC2520
                      :----26
                      :     :  :------------------14 PA3212
                      :     :-25
                      :        :------12 PA4456
               :-----28
               :      :  :-----------13 XF0421
               :      :-27
               :         :-----------------15 XF1302
    :---------30
    :          :     :------------16 aq_1531
    :          :----29
    :                :-----------17 aq_2137
 :-31
 :  :----1 alr0180
 :
 :--------3 sll1041
 :
 :------2 sll1001
 

         branch  length     S.E.   branch  length     S.E.
alr0180       1  0.16681  0.03435      18  0.14519  0.03117
sll1001       2  0.26225  0.04032      19  0.00001  0.00127
sll1041       3  0.39578  0.04924      20  0.01457  0.00956
ECs4074       4  0.00001  0.00127      21  0.14758  0.02814
ZyrbF         5  0.00001  0.00127      22  0.09344  0.02640
yrbF          6  0.00001  0.00127      23  0.08691  0.02813
STM3313       7  0.04456  0.01411      24  0.20711  0.04095
YPO3575       8  0.12000  0.02641      25  0.00001  0.00113
VC2520        9  0.19971  0.03398      26  0.17012  0.04581
HI1087       10  0.07735  0.02076      27  0.01316  0.03017
PM0174       11  0.08039  0.02107      28  0.20492  0.05206
PA4456       12  0.25965  0.04333      29  0.19554  0.05371
XF0421       13  0.50483  0.06288      30  0.42810  0.06344
PA3212       14  0.86124  0.08664      31  0.03207  0.02595
XF1302       15  0.81763  0.08485
aq_1531      16  0.55848  0.07172     10 iterations until convergence
aq_2137      17  0.51128  0.06880     log L: -6415.83

WARNING --- at least one branch length is close to an internal boundary!


Unrooted user defined tree with maximum likelihood branch lengths
(in CLUSTAL W notation):

(sll1001:0.26225,((((((HI1087:0.07735,PM0174:0.08039)100:0.14519,
(((((ECs4074:0.00001,ZyrbF:0.00001)100:0.00001,yrbF:0.00001)100:0.01457,
STM3313:0.04456)99:0.14758,YPO3575:0.12000)85:0.09344,VC2520:0.19971)
55:0.08691)100:0.20711,(PA3212:0.86124,PA4456:0.25965)100:0.00001)
100:0.17012,(XF0421:0.50483,XF1302:0.81763)100:0.01316)100:0.20492,
(aq_1531:0.55848,aq_2137:0.51128)100:0.19554)100:0.42810,alr0180:0.16681)
100:0.03207,sll1041:0.39578);


MAXIMUM LIKELIHOOD BRANCH LENGTHS OF USER DEFINED TREE # 2 (NO CLOCK)

Branch lengths are computed using the selected model of
substitution and rate heterogeneity.


                                         :--10 HI1087
                                    :---18
                                    :    :--11 PM0174
                              :----23
                              :     :               :-4 ECs4074
                              :     :            :-19
                              :     :            :  :-5 ZyrbF
                              :     :            :  :
                              :     :            :  :-6 yrbF
                              :     :       :---20
                              :     :       :    :-7 STM3313
                              :     :   :--21
                              :     :   :   :---8 YPO3575
                              :     :--22
                              :         :-----9 VC2520
                        :----24
                        :     :-----12 PA4456
                :------25
                :       :---------13 XF0421
     :---------29
     :          :                  :----14 PA3212
     :          :         :-------26
     :          :         :        :-------15 XF1302
     :          :   :----27
     :          :   :     :-----------16 aq_1531
     :          :--28
     :              :-------------17 aq_2137
 :--30
 :   :--------3 sll1041
 :
 :------2 sll1001
 :
 :----1 alr0180
 

         branch  length     S.E.   branch  length     S.E.
alr0180       1  0.18621  0.03524      18  0.14935  0.03087
sll1001       2  0.26590  0.04044      19  0.01612  0.00986
sll1041       3  0.35632  0.04882      20  0.14799  0.02808
ECs4074       4  0.00001  0.00439      21  0.09288  0.02666
ZyrbF         5  0.00001  0.00439      22  0.08645  0.02744
yrbF          6  0.00001  0.00439      23  0.15066  0.03550
STM3313       7  0.04303  0.01393      24  0.16965  0.04345
YPO3575       8  0.11974  0.02628      25  0.29111  0.05450
VC2520        9  0.20137  0.03401      26  0.31437  0.05745
HI1087       10  0.07648  0.02066      27  0.16569  0.04877
PM0174       11  0.08090  0.02105      28  0.09134  0.04103
PA4456       12  0.21440  0.03883      29  0.40563  0.06271
XF0421       13  0.44711  0.05840      30  0.05909  0.03153
PA3212       14  0.19204  0.04118
XF1302       15  0.35024  0.04961
aq_1531      16  0.50540  0.06643     9 iterations until convergence
aq_2137      17  0.60550  0.07280     log L: -6174.89

WARNING --- at least one branch length is close to an internal boundary!


Unrooted user defined tree with maximum likelihood branch lengths
(in CLUSTAL W notation):

(alr0180:0.18621,((((((HI1087:0.07648,PM0174:0.08090)100:0.14935,
((((ECs4074:0.00001,ZyrbF:0.00001,yrbF:0.00001)100:0.01612,STM3313:0.04303)
100:0.14799,YPO3575:0.11974)99:0.09288,VC2520:0.20137)98:0.08645)
100:0.15066,PA4456:0.21440)100:0.16965,XF0421:0.44711)100:0.29111,
(((PA3212:0.19204,XF1302:0.35024)98:0.31437,aq_1531:0.50540)59:0.16569,
aq_2137:0.60550)71:0.09134)99:0.40563,sll1041:0.35632)52:0.05909,
sll1001:0.26590);


COMPARISON OF USER TREES (NO CLOCK)

Tree   log L   difference    S.E.      p-1sKH     p-SH       c-ELW      2sKH
-------------------------------------------------------------------------------
 1   -6415.83   240.94       31.67    0.0000 -   0.0000 -   0.0000 -       -
 2   -6174.89     0.00  <---- best    1.0000 +   1.0000 +   1.0000 +    best

The columns show the results and p-values of the following tests:
1sKH - one sided KH test based on pairwise SH tests (Shimodaira-Hasegawa
       2000, Goldman et al., 2001, Kishino-Hasegawa 1989)
SH   - Shimodaira-Hasegawa test (2000)
ELW  - Expected Likelihood Weight (Strimmer-Rambaut 2002)
2sKH - two sided Kishino-Hasegawa test (1989)

Plus signs denote the confidence sets. Minus signs denote significant
exclusion. All tests used 5% significance level. 1sKH, SH, and ELW
performed 1000 resamplings using the RELL method.


TIME STAMP

Date and time: Tue Sep  4 19:38:49 2007
Runtime (excl. input) : 1 seconds (= 0.0 minutes = 0.0 hours)
Runtime (incl. input) : 1 seconds (= 0.0 minutes = 0.0 hours)
