# Supplementary material for: Horizontal Gene Transfers in prokaryotes show differential preferences for metabolic and translational genes
Source: BMC Evol Biol. 2009 Jan 10;9:9. doi: 10.1186/1471-2148-9-9 (PMC2651853; doi:10.1186/1471-2148-9-9)
Supplement: Additional file 6 — Likelihood based tree comparisons. All likelihood based tree comparison outputs are provided. [file 1471-2148-9-9-S6.zip › puzzle/COG1142_AF0950_TM0396]

TREE-PUZZLE 5.1.pl25

Input file name: /scratch/local/kanhere/COG1142_Archaea_Bacteria_comb.infile
User tree file name: /scratch/local/kanhere/COG1142_Archaea_Bacteria_comb.tmp_tree
Type of analysis: user tree evaluation
Parameter estimation: approximate (faster)
Parameter estimation uses: neighbor-joining tree (for substitution process and rate variation)

Standard errors (S.E.) are obtained by the curvature method.
The upper and lower bounds of an approximate 95% confidence interval
for parameter or branch length x are x-1.96*S.E. and x+1.96*S.E.


SEQUENCE ALIGNMENT

Input data: 18 sequences with 480 amino acid sites
Number of constant sites: 8 (= 1.7% of all sites)
Number of site patterns: 360
Number of constant site patterns: 2 (= 0.6% of all site patterns)


SUBSTITUTION PROCESS

Model of substitution: VT (Mueller-Vingron 2000)
Amino acid frequencies (user specified):

 pi(A) =   7.8%
 pi(R) =   5.3%
 pi(N) =   4.4%
 pi(D) =   5.3%
 pi(C) =   1.6%
 pi(Q) =   3.7%
 pi(E) =   6.3%
 pi(G) =   7.2%
 pi(H) =   2.4%
 pi(I) =   6.1%
 pi(L) =   9.1%
 pi(K) =   6.0%
 pi(M) =   2.3%
 pi(F) =   4.2%
 pi(P) =   4.6%
 pi(S) =   6.4%
 pi(T) =   5.7%
 pi(W) =   1.3%
 pi(Y) =   3.4%
 pi(V) =   7.1%


AMBIGUOUS CHARACTERS IN THE SEQUENCE (SEQUENCES IN INPUT ORDER)

               gaps  wildcards        sum   % sequence
 AF0950         323          0        323       67.29%  !
 TM0396         328          0        328       68.33%  !
 MA3283         309          0        309       64.38%  !
 PAB2084        314          0        314       65.42%  !
 PH0893         319          0        319       66.46%  !
 MJ0265         314          0        314       65.42%  !
 MTH1737        313          0        313       65.21%  !
 MTH105_1       270          0        270       56.25%  !
 MJ0155         329          0        329       68.54%  !
 MTH1714        320          0        320       66.67%  !
 MK0725         313          0        313       65.21%  !
 MK0084         305          0        305       63.54%  !
 MTH1736        337          0        337       70.21%  !
 MJ0264         327          0        327       68.12%  !
 PAB0213        312          0        312       65.00%  !
 PH1750         312          0        312       65.00%  !
 alr2308         55          0         55       11.46%   
 sll0031         85          0         85       17.71%   
 -------------------------------------------------------
 Sum           5185          0       5185       60.01%  !


The table above shows the amount of gaps ('-') and other 'wildcard'
characters ('X', '?', etc.) and their percentage of the 480 columns
in the alignment.
Sequences with more than 50% ambiguous characters are marked with a '!' and 
should be checked, whether they have sufficient overlap to other sequences.
Sequences with 100% ambiguous characters do not hold any phylogenetic
information and had to be discarded from the analysis.


SEQUENCE COMPOSITION (SEQUENCES IN INPUT ORDER)

              5% chi-square test  p-value
 AF0950            failed           0.00%  
 TM0396            failed           0.00%  
 MA3283            failed           0.00%  
 PAB2084           failed           0.00%  
 PH0893            failed           0.00%  
 MJ0265            failed           0.00%  
 MTH1737           failed           0.00%  
 MTH105_1          failed           0.00%  
 MJ0155            failed           0.00%  
 MTH1714           failed           0.00%  
 MK0725            failed           0.00%  
 MK0084            failed           0.00%  
 MTH1736           failed           0.00%  
 MJ0264            failed           0.00%  
 PAB0213           failed           0.00%  
 PH1750            failed           0.00%  
 alr2308           failed           1.23%  
 sll0031           failed           0.00%  

The chi-square tests compares the amino acid composition of each sequence
to the frequency distribution assumed in the maximum likelihood model.


IDENTICAL SEQUENCES

The sequences in each of the following groups are all identical. To speed
up computation please remove all but one of each group from the data set.

 All sequences are unique.


MAXIMUM LIKELIHOOD DISTANCES

Maximum likelihood distances are computed using the selected model of
substitution and rate heterogeneity.

  18
AF0950      0.00000  0.96651  1.05637  1.28822  1.34808  1.56692  1.43456
            1.78635  1.53016  1.66382  1.72427  1.57965  1.52236  1.83372
            2.51976  2.51228  2.97801  2.90761
TM0396      0.96651  0.00000  1.10557  1.22988  1.43713  1.43718  1.26261
            1.42888  1.35887  1.49285  1.45055  1.47736  1.43442  1.40243
            2.58203  2.59437  2.98596  2.74830
MA3283      1.05637  1.10557  0.00000  1.42291  1.33763  1.34788  1.31987
            1.87212  1.36880  1.50684  1.31256  1.37584  1.34925  1.45358
            2.31317  2.20959  2.92715  2.54683
PAB2084     1.28822  1.22988  1.42291  0.00000  1.25212  1.69651  1.52938
            2.06260  1.58523  1.56969  1.57541  1.95234  1.48276  1.38844
            1.99069  2.12751  2.70762  2.68245
PH0893      1.34808  1.43713  1.33763  1.25212  0.00000  1.60176  1.47527
            1.77904  1.45119  1.70472  1.54420  1.82567  1.64252  1.70844
            1.90459  1.92743  3.07219  3.28085
MJ0265      1.56692  1.43718  1.34788  1.69651  1.60176  0.00000  0.90643
            1.55190  1.13242  1.19528  1.33700  1.64922  1.25224  1.39054
            2.08449  2.13120  2.87404  2.97617
MTH1737     1.43456  1.26261  1.31987  1.52938  1.47527  0.90643  0.00000
            1.30284  1.05994  1.25471  1.14280  1.68691  1.21431  1.48742
            1.86137  1.91352  2.67465  2.59447
MTH105_1    1.78635  1.42888  1.87212  2.06260  1.77904  1.55190  1.30284
            0.00000  1.79350  1.65516  1.57549  2.25799  1.78492  1.95875
            2.71587  2.64882  3.65595  3.69571
MJ0155      1.53016  1.35887  1.36880  1.58523  1.45119  1.13242  1.05994
            1.79350  0.00000  0.81585  0.96193  1.48967  1.04361  1.47603
            1.83519  1.84894  2.40656  2.81681
MTH1714     1.66382  1.49285  1.50684  1.56969  1.70472  1.19528  1.25471
            1.65516  0.81585  0.00000  0.94599  1.65372  1.23383  1.77016
            2.22453  2.27173  2.46361  2.45973
MK0725      1.72427  1.45055  1.31256  1.57541  1.54420  1.33700  1.14280
            1.57549  0.96193  0.94599  0.00000  1.45117  1.15922  1.48670
            1.89178  1.97285  2.58286  2.82061
MK0084      1.57965  1.47736  1.37584  1.95234  1.82567  1.64922  1.68691
            2.25799  1.48967  1.65372  1.45117  0.00000  1.02318  1.19992
            2.85368  2.72020  2.81758  2.77819
MTH1736     1.52236  1.43442  1.34925  1.48276  1.64252  1.25224  1.21431
            1.78492  1.04361  1.23383  1.15922  1.02318  0.00000  1.08789
            2.36955  2.43638  2.32094  2.33201
MJ0264      1.83372  1.40243  1.45358  1.38844  1.70844  1.39054  1.48742
            1.95875  1.47603  1.77016  1.48670  1.19992  1.08789  0.00000
            2.76817  2.73369  2.75274  2.82134
PAB0213     2.51976  2.58203  2.31317  1.99069  1.90459  2.08449  1.86137
            2.71587  1.83519  2.22453  1.89178  2.85368  2.36955  2.76817
            0.00000  0.10916  1.85074  1.96598
PH1750      2.51228  2.59437  2.20959  2.12751  1.92743  2.13120  1.91352
            2.64882  1.84894  2.27173  1.97285  2.72020  2.43638  2.73369
            0.10916  0.00000  1.90079  2.01100
alr2308     2.97801  2.98596  2.92715  2.70762  3.07219  2.87404  2.67465
            3.65595  2.40656  2.46361  2.58286  2.81758  2.32094  2.75274
            1.85074  1.90079  0.00000  0.74235
sll0031     2.90761  2.74830  2.54683  2.68245  3.28085  2.97617  2.59447
            3.69571  2.81681  2.45973  2.82061  2.77819  2.33201  2.82134
            1.96598  2.01100  0.74235  0.00000

Average distance (over all possible pairs of sequences):  1.84919


RATE HETEROGENEITY

Model of rate heterogeneity: uniform rate


TREE SEARCH

2 tree topologies were specified by the user.


MAXIMUM LIKELIHOOD BRANCH LENGTHS OF USER DEFINED TREE # 1 (NO CLOCK)

Branch lengths are computed using the selected model of
substitution and rate heterogeneity.


            :--------12 MK0084
        :--19
        :   :-----11 MK0725
     :-25
     :  :                      :---17 alr2308
     :  :   :-----------------20
     :  :   :                  :---18 sll0031
     :  :--21
     :  :   :-----2 TM0396
     :  :
     :  :     :-----9 MJ0155
     :  :  :-22
     :  :  :  :--------14 MJ0264
     :  :  :  :
     :  :  :  :-----6 MJ0265
     :  :-24
     :     :              :-15 PAB0213
     :     :              :
     :     :              :------------4 PAB2084
     :     :-------------23
     :     :              :-----------5 PH0893
     :     :              :
     :     :              :-16 PH1750
     :     :
     :     :-------1 AF0950
 :--26
 :   :------3 MA3283
 :
 :------10 MTH1714
 :
 :------13 MTH1736
 :
 :----7 MTH1737
 :
 :---------8 MTH105_1
 

         branch  length     S.E.   branch  length     S.E.
AF0950        1  0.93346  0.12311      19  0.20793  0.08015
TM0396        2  0.65722  0.11124      20  2.28940  0.28543
MA3283        3  0.78512  0.10883      21  0.16068  0.10103
PAB2084       4  1.59273  0.20159      22  0.11801  0.05935
PH0893        5  1.52372  0.18957      23  1.77934  0.21160
MJ0265        6  0.59263  0.08944      24  0.00001  0.00162
MTH1737       7  0.50928  0.08234      25  0.00001  0.00165
MTH105_1      8  1.18123  0.14171      26  0.13963  0.05560
MJ0155        9  0.62675  0.09651
MTH1714      10  0.78465  0.10701
MK0725       11  0.58743  0.09721
MK0084       12  1.00738  0.13255
MTH1736      13  0.78414  0.11086
MJ0264       14  1.00968  0.13494
PAB0213      15  0.03714  0.02435
PH1750       16  0.07864  0.02670
alr2308      17  0.38716  0.05818     40 iterations until convergence
sll0031      18  0.35715  0.05804     log L: -8090.59

WARNING --- at least one branch length is close to an internal boundary!


Unrooted user defined tree with maximum likelihood branch lengths
(in CLUSTAL W notation):

(MTH105_1:1.18123,(((MK0084:1.00738,MK0725:0.58743)100:0.20793,((
alr2308:0.38716,sll0031:0.35715)100:2.28940,TM0396:0.65722)100:0.16068,
((MJ0155:0.62675,MJ0264:1.00968,MJ0265:0.59263)100:0.11801,(PAB0213:0.03714,
PAB2084:1.59273,PH0893:1.52372,PH1750:0.07864)96:1.77934,AF0950:0.93346)
57:0.00001)62:0.00001,MA3283:0.78512)95:0.13963,MTH1714:0.78465,MTH1736:0.78414,
MTH1737:0.50928);


MAXIMUM LIKELIHOOD BRANCH LENGTHS OF USER DEFINED TREE # 2 (NO CLOCK)

Branch lengths are computed using the selected model of
substitution and rate heterogeneity.


                                    :---17 alr2308
                         :---------19
                         :          :----18 sll0031
           :------------21
           :             :      :-15 PAB0213
           :             :-----20
           :                    :-16 PH1750
           :
           :         :-----12 MK0084
           :     :--22
           :     :   :-----14 MJ0264
           :----23
           :     :---13 MTH1736
     :----29
     :     :       :---9 MJ0155
     :     :   :--24
     :     :   :   :----10 MTH1714
     :     :--25
     :     :   :----11 MK0725
     :     :
     :     :     :------4 PAB2084
     :     :----26
     :     :     :-----5 PH0893
     :     :
     :     :       :----6 MJ0265
     :     :    :-27
     :     :    :  :---7 MTH1737
     :     :---28
     :          :--------8 MTH105_1
 :--30
 :   :----3 MA3283
 :
 :----2 TM0396
 :
 :----1 AF0950
 

         branch  length     S.E.   branch  length     S.E.
AF0950        1  0.53587  0.09178      19  1.15280  0.19375
TM0396        2  0.45540  0.08522      20  0.62444  0.16678
MA3283        3  0.49827  0.09118      21  1.52784  0.24704
PAB2084       4  0.70102  0.11839      22  0.18291  0.07752
PH0893        5  0.64447  0.11168      23  0.47347  0.10085
MJ0265        6  0.54482  0.08506      24  0.14094  0.06530
MTH1737       7  0.39526  0.07468      25  0.26930  0.07886
MTH105_1      8  1.08047  0.13116      26  0.48875  0.11140
MJ0155        9  0.38472  0.07488      27  0.00001  0.00537
MTH1714      10  0.49586  0.08211      28  0.33664  0.08782
MK0725       11  0.53848  0.08655      29  0.44227  0.09949
MK0084       12  0.66177  0.10758      30  0.16922  0.07137
MTH1736      13  0.36334  0.08371
MJ0264       14  0.59529  0.10336
PAB0213      15  0.02415  0.02506
PH1750       16  0.08502  0.02656
alr2308      17  0.28204  0.05663     35 iterations until convergence
sll0031      18  0.46384  0.05817     log L: -7758.68

WARNING --- at least one branch length is close to an internal boundary!


Unrooted user defined tree with maximum likelihood branch lengths
(in CLUSTAL W notation):

(AF0950:0.53587,((((alr2308:0.28204,sll0031:0.46384)100:1.15280,(
PAB0213:0.02415,PH1750:0.08502)99:0.62444)95:1.52784,((MK0084:0.66177,
MJ0264:0.59529)64:0.18291,MTH1736:0.36334)87:0.47347,((MJ0155:0.38472,
MTH1714:0.49586)67:0.14094,MK0725:0.53848)77:0.26930,(PAB2084:0.70102,
PH0893:0.64447)69:0.48875,((MJ0265:0.54482,MTH1737:0.39526)57:0.00001,
MTH105_1:1.08047)69:0.33664)61:0.44227,MA3283:0.49827)62:0.16922,
TM0396:0.45540);


COMPARISON OF USER TREES (NO CLOCK)

Tree   log L   difference    S.E.      p-1sKH     p-SH       c-ELW      2sKH
-------------------------------------------------------------------------------
 1   -8090.59   331.91       46.44    0.0000 -   0.0000 -   0.0000 -       -
 2   -7758.68     0.00  <---- best    1.0000 +   1.0000 +   1.0000 +    best

The columns show the results and p-values of the following tests:
1sKH - one sided KH test based on pairwise SH tests (Shimodaira-Hasegawa
       2000, Goldman et al., 2001, Kishino-Hasegawa 1989)
SH   - Shimodaira-Hasegawa test (2000)
ELW  - Expected Likelihood Weight (Strimmer-Rambaut 2002)
2sKH - two sided Kishino-Hasegawa test (1989)

Plus signs denote the confidence sets. Minus signs denote significant
exclusion. All tests used 5% significance level. 1sKH, SH, and ELW
performed 1000 resamplings using the RELL method.


TIME STAMP

Date and time: Wed Sep  5 17:33:16 2007
Runtime (excl. input) : 5 seconds (= 0.1 minutes = 0.0 hours)
Runtime (incl. input) : 5 seconds (= 0.1 minutes = 0.0 hours)
