# Supplementary material for: Horizontal Gene Transfers in prokaryotes show differential preferences for metabolic and translational genes
Source: BMC Evol Biol. 2009 Jan 10;9:9. doi: 10.1186/1471-2148-9-9 (PMC2651853; doi:10.1186/1471-2148-9-9)
Supplement: Additional file 6 — Likelihood based tree comparisons. All likelihood based tree comparison outputs are provided. [file 1471-2148-9-9-S6.zip › puzzle/COG1151_CAC0116_MJ0728]

TREE-PUZZLE 5.1.pl25

Input file name: /scratch/local/kanhere/COG1151_Gramplus_Archaea_comb.infile
User tree file name: /scratch/local/kanhere/COG1151_Gramplus_Archaea_comb.tmp_tree
Type of analysis: user tree evaluation
Parameter estimation: approximate (faster)
Parameter estimation uses: neighbor-joining tree (for substitution process and rate variation)

Standard errors (S.E.) are obtained by the curvature method.
The upper and lower bounds of an approximate 95% confidence interval
for parameter or branch length x are x-1.96*S.E. and x+1.96*S.E.


SEQUENCE ALIGNMENT

Input data: 12 sequences with 699 amino acid sites
Number of constant sites: 16 (= 2.3% of all sites)
Number of site patterns: 670
Number of constant site patterns: 5 (= 0.7% of all site patterns)


SUBSTITUTION PROCESS

Model of substitution: VT (Mueller-Vingron 2000)
Amino acid frequencies (user specified):

 pi(A) =   7.8%
 pi(R) =   5.3%
 pi(N) =   4.4%
 pi(D) =   5.3%
 pi(C) =   1.6%
 pi(Q) =   3.7%
 pi(E) =   6.3%
 pi(G) =   7.2%
 pi(H) =   2.4%
 pi(I) =   6.1%
 pi(L) =   9.1%
 pi(K) =   6.0%
 pi(M) =   2.3%
 pi(F) =   4.2%
 pi(P) =   4.6%
 pi(S) =   6.4%
 pi(T) =   5.7%
 pi(W) =   1.3%
 pi(Y) =   3.4%
 pi(V) =   7.1%


AMBIGUOUS CHARACTERS IN THE SEQUENCE (SEQUENCES IN INPUT ORDER)

               gaps  wildcards        sum   % sequence
 MJ0728          75          0         75       10.73%   
 MK0536          61          0         61        8.73%   
 CAC0116         70          0         70       10.01%   
 AF1849          77          0         77       11.02%   
 MA1309          66          0         66        9.44%   
 CAC2498         60          0         60        8.58%   
 MA3282          71          0         71       10.16%   
 CAC2750        169          0        169       24.18%   
 CAC3428        132          0        132       18.88%   
 MJ0765         151          0        151       21.60%   
 MTH1453_2      264          0        264       37.77%   
 PAB1707        253          0        253       36.19%   
 -------------------------------------------------------
 Sum           1449          0       1449       17.27%   


The table above shows the amount of gaps ('-') and other 'wildcard'
characters ('X', '?', etc.) and their percentage of the 699 columns
in the alignment.
Sequences with more than 50% ambiguous characters are marked with a '!' and 
should be checked, whether they have sufficient overlap to other sequences.
Sequences with 100% ambiguous characters do not hold any phylogenetic
information and had to be discarded from the analysis.


SEQUENCE COMPOSITION (SEQUENCES IN INPUT ORDER)

              5% chi-square test  p-value
 MJ0728            failed           0.00%  
 MK0536            failed           0.00%  
 CAC0116           failed           0.01%  
 AF1849            failed           0.01%  
 MA1309            failed           4.25%  
 CAC2498           failed           4.08%  
 MA3282            failed           0.00%  
 CAC2750           failed           0.01%  
 CAC3428           failed           0.06%  
 MJ0765            failed           0.00%  
 MTH1453_2         failed           3.18%  
 PAB1707           failed           2.83%  

The chi-square tests compares the amino acid composition of each sequence
to the frequency distribution assumed in the maximum likelihood model.


IDENTICAL SEQUENCES

The sequences in each of the following groups are all identical. To speed
up computation please remove all but one of each group from the data set.

 All sequences are unique.


MAXIMUM LIKELIHOOD DISTANCES

Maximum likelihood distances are computed using the selected model of
substitution and rate heterogeneity.

  12
MJ0728      0.00000  0.61498  0.77646  1.05796  1.20187  1.18801  1.14404
            2.72092  2.93332  3.01923  2.74012  2.40288
MK0536      0.61498  0.00000  0.85199  1.10206  1.19743  1.26256  1.22703
            2.61188  2.64952  2.82017  2.49266  2.34339
CAC0116     0.77646  0.85199  0.00000  1.21892  1.30565  1.29162  1.33960
            2.81604  2.95044  3.08563  2.81255  2.59860
AF1849      1.05796  1.10206  1.21892  0.00000  0.64891  0.70789  1.14571
            2.64893  2.75523  2.75795  2.31040  2.35411
MA1309      1.20187  1.19743  1.30565  0.64891  0.00000  0.76354  1.24704
            2.69156  2.95834  2.92554  2.48011  2.52959
CAC2498     1.18801  1.26256  1.29162  0.70789  0.76354  0.00000  1.23785
            2.60920  2.80910  2.61246  2.45721  2.35931
MA3282      1.14404  1.22703  1.33960  1.14571  1.24704  1.23785  0.00000
            2.40541  2.51344  2.73025  2.51402  2.45335
CAC2750     2.72092  2.61188  2.81604  2.64893  2.69156  2.60920  2.40541
            0.00000  0.31132  0.47376  0.88573  0.97242
CAC3428     2.93332  2.64952  2.95044  2.75523  2.95834  2.80910  2.51344
            0.31132  0.00000  0.52559  0.92743  1.01402
MJ0765      3.01923  2.82017  3.08563  2.75795  2.92554  2.61246  2.73025
            0.47376  0.52559  0.00000  0.92636  0.97059
MTH1453_2   2.74012  2.49266  2.81255  2.31040  2.48011  2.45721  2.51402
            0.88573  0.92743  0.92636  0.00000  0.76927
PAB1707     2.40288  2.34339  2.59860  2.35411  2.52959  2.35931  2.45335
            0.97242  1.01402  0.97059  0.76927  0.00000

Average distance (over all possible pairs of sequences):  1.86637


RATE HETEROGENEITY

Model of rate heterogeneity: uniform rate


TREE SEARCH

2 tree topologies were specified by the user.


MAXIMUM LIKELIHOOD BRANCH LENGTHS OF USER DEFINED TREE # 1 (NO CLOCK)

Branch lengths are computed using the selected model of
substitution and rate heterogeneity.


       :------3 CAC0116
       :
       :-------6 CAC2498
    :-13
    :  :-----------------8 CAC2750
    :  :
    :  :------------------9 CAC3428
 :-18
 :  :  :----------------12 PAB1707
 :  :-14
 :  :  :----2 MK0536
 :  :
 :  :           :----5 MA1309
 :  :        :-15
 :  :        :  :--------7 MA3282
 :  :     :-16
 :  :     :  :------------------11 MTH1453_2
 :  :----17
 :        :---4 AF1849
 :
 :------------------10 MJ0765
 :
 :----1 MJ0728
 

         branch  length     S.E.   branch  length     S.E.
MJ0728        1  0.39990  0.03492      13  0.03836  0.02031
MK0536        2  0.42713  0.03590      14  0.00001  0.00084
CAC0116       3  0.58079  0.04345      15  0.01773  0.02073
AF1849        4  0.31241  0.03203      16  0.00001  0.00071
MA1309        5  0.42200  0.03639      17  0.38459  0.03894
CAC2498       6  0.77050  0.05234      18  0.00001  0.00173
MA3282        7  0.84345  0.05629
CAC2750       8  1.89014  0.13395
CAC3428       9  1.99834  0.14373
MJ0765       10  2.07551  0.14870
MTH1453_2    11  1.99491  0.15130     13 iterations until convergence
PAB1707      12  1.79834  0.13650     log L: -16221.49

WARNING --- at least one branch length is close to an internal boundary!


Unrooted user defined tree with maximum likelihood branch lengths
(in CLUSTAL W notation):

(MJ0728:0.39990,((CAC0116:0.58079,CAC2498:0.77050,CAC2750:1.89014,
CAC3428:1.99834)100:0.03836,(PAB1707:1.79834,MK0536:0.42713)68:0.00001,
(((MA1309:0.42200,MA3282:0.84345)100:0.01773,MTH1453_2:1.99491)58:0.00001,
AF1849:0.31241)60:0.38459)100:0.00001,MJ0765:2.07551);


MAXIMUM LIKELIHOOD BRANCH LENGTHS OF USER DEFINED TREE # 2 (NO CLOCK)

Branch lengths are computed using the selected model of
substitution and rate heterogeneity.


                 :---4 AF1849
              :-13
              :  :----5 MA1309
         :---14
         :    :----6 CAC2498
    :---20
    :    :                                   :--8 CAC2750
    :    :                               :--15
    :    :                               :   :--9 CAC3428
    :    :                         :----16
    :    :                         :     :---10 MJ0765
    :    :                     :--17
    :    :                     :   :---11 MTH1453_2
    :    :   :----------------18
    :    :   :                 :---12 PAB1707
    :    :--19
    :        :-----7 MA3282
 :-21
 :  :---2 MK0536
 :
 :-----3 CAC0116
 :
 :---1 MJ0728
 

         branch  length     S.E.   branch  length     S.E.
MJ0728        1  0.27105  0.02842      13  0.07741  0.02253
MK0536        2  0.31728  0.03043      14  0.30337  0.03737
CAC0116       3  0.51662  0.03896      15  0.13400  0.02642
AF1849        4  0.29742  0.02979      16  0.42578  0.04748
MA1309        5  0.36570  0.03247      17  0.13793  0.04390
CAC2498       6  0.40737  0.03518      18  1.75738  0.14653
MA3282        7  0.49404  0.04892      19  0.17052  0.04494
CAC2750       8  0.12986  0.02030      20  0.28871  0.03711
CAC3428       9  0.19493  0.02367      21  0.06033  0.02010
MJ0765       10  0.25776  0.03057
MTH1453_2    11  0.34021  0.04165     18 iterations until convergence
PAB1707      12  0.33977  0.04643     log L: -13652.38


Unrooted user defined tree with maximum likelihood branch lengths
(in CLUSTAL W notation):

(MJ0728:0.27105,((((AF1849:0.29742,MA1309:0.36570)94:0.07741,CAC2498:0.40737)
99:0.30337,(((((CAC2750:0.12986,CAC3428:0.19493)74:0.13400,MJ0765:0.25776)
100:0.42578,MTH1453_2:0.34021)92:0.13793,PAB1707:0.33977)98:1.75738,
MA3282:0.49404)83:0.17052)100:0.28871,MK0536:0.31728)82:0.06033,
CAC0116:0.51662);


COMPARISON OF USER TREES (NO CLOCK)

Tree   log L   difference    S.E.      p-1sKH     p-SH       c-ELW      2sKH
-------------------------------------------------------------------------------
 1  -16221.49  2569.11      111.12    0.0000 -   0.0000 -   0.0000 -       -
 2  -13652.38     0.00  <---- best    1.0000 +   1.0000 +   1.0000 +    best

The columns show the results and p-values of the following tests:
1sKH - one sided KH test based on pairwise SH tests (Shimodaira-Hasegawa
       2000, Goldman et al., 2001, Kishino-Hasegawa 1989)
SH   - Shimodaira-Hasegawa test (2000)
ELW  - Expected Likelihood Weight (Strimmer-Rambaut 2002)
2sKH - two sided Kishino-Hasegawa test (1989)

Plus signs denote the confidence sets. Minus signs denote significant
exclusion. All tests used 5% significance level. 1sKH, SH, and ELW
performed 1000 resamplings using the RELL method.


TIME STAMP

Date and time: Tue Sep  4 21:11:29 2007
Runtime (excl. input) : 3 seconds (= 0.1 minutes = 0.0 hours)
Runtime (incl. input) : 3 seconds (= 0.1 minutes = 0.0 hours)
