# Supplementary material for: Horizontal Gene Transfers in prokaryotes show differential preferences for metabolic and translational genes
Source: BMC Evol Biol. 2009 Jan 10;9:9. doi: 10.1186/1471-2148-9-9 (PMC2651853; doi:10.1186/1471-2148-9-9)
Supplement: Additional file 6 — Likelihood based tree comparisons. All likelihood based tree comparison outputs are provided. [file 1471-2148-9-9-S6.zip › puzzle/COG1151_MJ0765_CAC2750]

TREE-PUZZLE 5.1.pl25

Input file name: /scratch/local/kanhere/COG1151_Archaea_Gramplus_comb.infile
User tree file name: /scratch/local/kanhere/COG1151_Archaea_Gramplus_comb.tmp_tree
Type of analysis: user tree evaluation
Parameter estimation: approximate (faster)
Parameter estimation uses: neighbor-joining tree (for substitution process and rate variation)

Standard errors (S.E.) are obtained by the curvature method.
The upper and lower bounds of an approximate 95% confidence interval
for parameter or branch length x are x-1.96*S.E. and x+1.96*S.E.


SEQUENCE ALIGNMENT

Input data: 12 sequences with 699 amino acid sites
Number of constant sites: 16 (= 2.3% of all sites)
Number of site patterns: 670
Number of constant site patterns: 5 (= 0.7% of all site patterns)


SUBSTITUTION PROCESS

Model of substitution: VT (Mueller-Vingron 2000)
Amino acid frequencies (user specified):

 pi(A) =   7.8%
 pi(R) =   5.3%
 pi(N) =   4.4%
 pi(D) =   5.3%
 pi(C) =   1.6%
 pi(Q) =   3.7%
 pi(E) =   6.3%
 pi(G) =   7.2%
 pi(H) =   2.4%
 pi(I) =   6.1%
 pi(L) =   9.1%
 pi(K) =   6.0%
 pi(M) =   2.3%
 pi(F) =   4.2%
 pi(P) =   4.6%
 pi(S) =   6.4%
 pi(T) =   5.7%
 pi(W) =   1.3%
 pi(Y) =   3.4%
 pi(V) =   7.1%


AMBIGUOUS CHARACTERS IN THE SEQUENCE (SEQUENCES IN INPUT ORDER)

               gaps  wildcards        sum   % sequence
 AF1849          77          0         77       11.02%   
 MA1309          66          0         66        9.44%   
 CAC2498         60          0         60        8.58%   
 MJ0728          75          0         75       10.73%   
 MK0536          61          0         61        8.73%   
 CAC0116         70          0         70       10.01%   
 MA3282          71          0         71       10.16%   
 MTH1453_2      264          0        264       37.77%   
 PAB1707        253          0        253       36.19%   
 CAC2750        169          0        169       24.18%   
 CAC3428        132          0        132       18.88%   
 MJ0765         151          0        151       21.60%   
 -------------------------------------------------------
 Sum           1449          0       1449       17.27%   


The table above shows the amount of gaps ('-') and other 'wildcard'
characters ('X', '?', etc.) and their percentage of the 699 columns
in the alignment.
Sequences with more than 50% ambiguous characters are marked with a '!' and 
should be checked, whether they have sufficient overlap to other sequences.
Sequences with 100% ambiguous characters do not hold any phylogenetic
information and had to be discarded from the analysis.


SEQUENCE COMPOSITION (SEQUENCES IN INPUT ORDER)

              5% chi-square test  p-value
 AF1849            failed           0.01%  
 MA1309            failed           4.25%  
 CAC2498           failed           4.08%  
 MJ0728            failed           0.00%  
 MK0536            failed           0.00%  
 CAC0116           failed           0.01%  
 MA3282            failed           0.00%  
 MTH1453_2         failed           3.18%  
 PAB1707           failed           2.83%  
 CAC2750           failed           0.01%  
 CAC3428           failed           0.06%  
 MJ0765            failed           0.00%  

The chi-square tests compares the amino acid composition of each sequence
to the frequency distribution assumed in the maximum likelihood model.


IDENTICAL SEQUENCES

The sequences in each of the following groups are all identical. To speed
up computation please remove all but one of each group from the data set.

 All sequences are unique.


MAXIMUM LIKELIHOOD DISTANCES

Maximum likelihood distances are computed using the selected model of
substitution and rate heterogeneity.

  12
AF1849      0.00000  0.64891  0.70789  1.05796  1.10206  1.21892  1.14571
            2.31040  2.35411  2.64893  2.75523  2.75795
MA1309      0.64891  0.00000  0.76354  1.20187  1.19743  1.30565  1.24704
            2.48011  2.52959  2.69156  2.95834  2.92554
CAC2498     0.70789  0.76354  0.00000  1.18801  1.26256  1.29162  1.23785
            2.45721  2.35931  2.60920  2.80910  2.61246
MJ0728      1.05796  1.20187  1.18801  0.00000  0.61498  0.77646  1.14404
            2.74012  2.40288  2.72092  2.93332  3.01923
MK0536      1.10206  1.19743  1.26256  0.61498  0.00000  0.85199  1.22703
            2.49266  2.34339  2.61188  2.64952  2.82017
CAC0116     1.21892  1.30565  1.29162  0.77646  0.85199  0.00000  1.33960
            2.81255  2.59860  2.81604  2.95044  3.08563
MA3282      1.14571  1.24704  1.23785  1.14404  1.22703  1.33960  0.00000
            2.51402  2.45335  2.40541  2.51344  2.73025
MTH1453_2   2.31040  2.48011  2.45721  2.74012  2.49266  2.81255  2.51402
            0.00000  0.76927  0.88573  0.92743  0.92636
PAB1707     2.35411  2.52959  2.35931  2.40288  2.34339  2.59860  2.45335
            0.76927  0.00000  0.97242  1.01402  0.97059
CAC2750     2.64893  2.69156  2.60920  2.72092  2.61188  2.81604  2.40541
            0.88573  0.97242  0.00000  0.31132  0.47376
CAC3428     2.75523  2.95834  2.80910  2.93332  2.64952  2.95044  2.51344
            0.92743  1.01402  0.31132  0.00000  0.52559
MJ0765      2.75795  2.92554  2.61246  3.01923  2.82017  3.08563  2.73025
            0.92636  0.97059  0.47376  0.52559  0.00000

Average distance (over all possible pairs of sequences):  1.86637


RATE HETEROGENEITY

Model of rate heterogeneity: uniform rate


TREE SEARCH

2 tree topologies were specified by the user.


MAXIMUM LIKELIHOOD BRANCH LENGTHS OF USER DEFINED TREE # 1 (NO CLOCK)

Branch lengths are computed using the selected model of
substitution and rate heterogeneity.


                :------6 CAC0116
                :
                :-------3 CAC2498
             :-13
             :  :-----------------10 CAC2750
             :  :
             :  :------------------11 CAC3428
       :----16
       :     :  :----4 MJ0728
       :     :-14
       :     :  :------------------12 MJ0765
       :     :
       :     :  :----------------9 PAB1707
       :     :-15
       :        :----5 MK0536
    :-17
    :  :---1 AF1849
 :-18
 :  :------------------8 MTH1453_2
 :
 :--------7 MA3282
 :
 :----2 MA1309
 

         branch  length     S.E.   branch  length     S.E.
AF1849        1  0.31243  0.03203      13  0.03836  0.02031
MA1309        2  0.42198  0.03639      14  0.00001  0.00084
CAC2498       3  0.77049  0.05234      15  0.00001  0.00111
MJ0728        4  0.39991  0.03493      16  0.38460  0.03894
MK0536        5  0.42711  0.03590      17  0.00001  0.00074
CAC0116       6  0.58078  0.04344      18  0.01774  0.02073
MA3282        7  0.84341  0.05628
MTH1453_2     8  1.99506  0.15132
PAB1707       9  1.79845  0.13651
CAC2750      10  1.89017  0.13395
CAC3428      11  1.99838  0.14373     13 iterations until convergence
MJ0765       12  2.07552  0.14870     log L: -16221.49

WARNING --- at least one branch length is close to an internal boundary!


Unrooted user defined tree with maximum likelihood branch lengths
(in CLUSTAL W notation):

(MA1309:0.42198,((((CAC0116:0.58078,CAC2498:0.77049,CAC2750:1.89017,
CAC3428:1.99838)100:0.03836,(MJ0728:0.39991,MJ0765:2.07552)100:0.00001,
(PAB1707:1.79845,MK0536:0.42711)66:0.00001)61:0.38460,AF1849:0.31243)
57:0.00001,MTH1453_2:1.99506)100:0.01774,MA3282:0.84341);


MAXIMUM LIKELIHOOD BRANCH LENGTHS OF USER DEFINED TREE # 2 (NO CLOCK)

Branch lengths are computed using the selected model of
substitution and rate heterogeneity.


                 :---4 MJ0728
              :-13
              :  :-----6 CAC0116
         :---14
         :    :---5 MK0536
    :---20
    :    :                                   :--10 CAC2750
    :    :                               :--15
    :    :                               :   :--11 CAC3428
    :    :                         :----16
    :    :                         :     :---12 MJ0765
    :    :                     :--17
    :    :                     :   :---8 MTH1453_2
    :    :   :----------------18
    :    :   :                 :---9 PAB1707
    :    :--19
    :        :-----7 MA3282
 :-21
 :  :----3 CAC2498
 :
 :----2 MA1309
 :
 :---1 AF1849
 

         branch  length     S.E.   branch  length     S.E.
AF1849        1  0.29740  0.02979      13  0.06033  0.02010
MA1309        2  0.36573  0.03247      14  0.28871  0.03711
CAC2498       3  0.40738  0.03518      15  0.13400  0.02642
MJ0728        4  0.27106  0.02842      16  0.42580  0.04748
MK0536        5  0.31727  0.03043      17  0.13794  0.04390
CAC0116       6  0.51662  0.03896      18  1.75740  0.14653
MA3282        7  0.49403  0.04892      19  0.17053  0.04494
MTH1453_2     8  0.34020  0.04165      20  0.30336  0.03737
PAB1707       9  0.33975  0.04643      21  0.07740  0.02253
CAC2750      10  0.12986  0.02030
CAC3428      11  0.19493  0.02367     18 iterations until convergence
MJ0765       12  0.25777  0.03057     log L: -13652.38


Unrooted user defined tree with maximum likelihood branch lengths
(in CLUSTAL W notation):

(AF1849:0.29740,((((MJ0728:0.27106,CAC0116:0.51662)83:0.06033,MK0536:0.31727)
100:0.28871,(((((CAC2750:0.12986,CAC3428:0.19493)76:0.13400,MJ0765:0.25777)
100:0.42580,MTH1453_2:0.34020)93:0.13794,PAB1707:0.33975)99:1.75740,
MA3282:0.49403)83:0.17053)99:0.30336,CAC2498:0.40738)94:0.07740,
MA1309:0.36573);


COMPARISON OF USER TREES (NO CLOCK)

Tree   log L   difference    S.E.      p-1sKH     p-SH       c-ELW      2sKH
-------------------------------------------------------------------------------
 1  -16221.49  2569.11      111.12    0.0000 -   0.0000 -   0.0000 -       -
 2  -13652.38     0.00  <---- best    1.0000 +   1.0000 +   1.0000 +    best

The columns show the results and p-values of the following tests:
1sKH - one sided KH test based on pairwise SH tests (Shimodaira-Hasegawa
       2000, Goldman et al., 2001, Kishino-Hasegawa 1989)
SH   - Shimodaira-Hasegawa test (2000)
ELW  - Expected Likelihood Weight (Strimmer-Rambaut 2002)
2sKH - two sided Kishino-Hasegawa test (1989)

Plus signs denote the confidence sets. Minus signs denote significant
exclusion. All tests used 5% significance level. 1sKH, SH, and ELW
performed 1000 resamplings using the RELL method.


TIME STAMP

Date and time: Wed Sep  5 17:33:09 2007
Runtime (excl. input) : 3 seconds (= 0.1 minutes = 0.0 hours)
Runtime (incl. input) : 3 seconds (= 0.1 minutes = 0.0 hours)
