# Supplementary material for: Horizontal Gene Transfers in prokaryotes show differential preferences for metabolic and translational genes
Source: BMC Evol Biol. 2009 Jan 10;9:9. doi: 10.1186/1471-2148-9-9 (PMC2651853; doi:10.1186/1471-2148-9-9)
Supplement: Additional file 6 — Likelihood based tree comparisons. All likelihood based tree comparison outputs are provided. [file 1471-2148-9-9-S6.zip › puzzle/COG1151_MTH1453_2_TM1172]

TREE-PUZZLE 5.1.pl25

Input file name: /scratch/local/kanhere/COG1151_Archaea_Bacteria_comb.infile
User tree file name: /scratch/local/kanhere/COG1151_Archaea_Bacteria_comb.tmp_tree
Type of analysis: user tree evaluation
Parameter estimation: approximate (faster)
Parameter estimation uses: neighbor-joining tree (for substitution process and rate variation)

Standard errors (S.E.) are obtained by the curvature method.
The upper and lower bounds of an approximate 95% confidence interval
for parameter or branch length x are x-1.96*S.E. and x+1.96*S.E.


SEQUENCE ALIGNMENT

Input data: 10 sequences with 701 amino acid sites
Number of constant sites: 20 (= 2.9% of all sites)
Number of site patterns: 669
Number of constant site patterns: 6 (= 0.9% of all site patterns)


SUBSTITUTION PROCESS

Model of substitution: VT (Mueller-Vingron 2000)
Amino acid frequencies (user specified):

 pi(A) =   7.8%
 pi(R) =   5.3%
 pi(N) =   4.4%
 pi(D) =   5.3%
 pi(C) =   1.6%
 pi(Q) =   3.7%
 pi(E) =   6.3%
 pi(G) =   7.2%
 pi(H) =   2.4%
 pi(I) =   6.1%
 pi(L) =   9.1%
 pi(K) =   6.0%
 pi(M) =   2.3%
 pi(F) =   4.2%
 pi(P) =   4.6%
 pi(S) =   6.4%
 pi(T) =   5.7%
 pi(W) =   1.3%
 pi(Y) =   3.4%
 pi(V) =   7.1%


AMBIGUOUS CHARACTERS IN THE SEQUENCE (SEQUENCES IN INPUT ORDER)

               gaps  wildcards        sum   % sequence
 MTH1453_2      266          0        266       37.95%   
 TM1172         270          0        270       38.52%   
 PAB1707        255          0        255       36.38%   
 MJ0765         153          0        153       21.83%   
 FN0684         135          0        135       19.26%   
 AF1849          79          0         79       11.27%   
 MA1309          68          0         68        9.70%   
 MJ0728          77          0         77       10.98%   
 MK0536          63          0         63        8.99%   
 MA3282          73          0         73       10.41%   
 -------------------------------------------------------
 Sum           1439          0       1439       20.53%   


The table above shows the amount of gaps ('-') and other 'wildcard'
characters ('X', '?', etc.) and their percentage of the 701 columns
in the alignment.
Sequences with more than 50% ambiguous characters are marked with a '!' and 
should be checked, whether they have sufficient overlap to other sequences.
Sequences with 100% ambiguous characters do not hold any phylogenetic
information and had to be discarded from the analysis.


SEQUENCE COMPOSITION (SEQUENCES IN INPUT ORDER)

              5% chi-square test  p-value
 MTH1453_2         failed           3.18%  
 TM1172            passed           8.80%  
 PAB1707           failed           2.83%  
 MJ0765            failed           0.00%  
 FN0684            failed           0.68%  
 AF1849            failed           0.01%  
 MA1309            failed           4.25%  
 MJ0728            failed           0.00%  
 MK0536            failed           0.00%  
 MA3282            failed           0.00%  

The chi-square tests compares the amino acid composition of each sequence
to the frequency distribution assumed in the maximum likelihood model.


IDENTICAL SEQUENCES

The sequences in each of the following groups are all identical. To speed
up computation please remove all but one of each group from the data set.

 All sequences are unique.


MAXIMUM LIKELIHOOD DISTANCES

Maximum likelihood distances are computed using the selected model of
substitution and rate heterogeneity.

  10
MTH1453_2   0.00000  0.48274  0.76928  0.91885  0.96096  2.39431  2.46910
            2.61032  2.40585  2.42876
TM1172      0.48274  0.00000  0.69896  0.87256  0.90311  2.25079  2.42498
            2.32053  2.44128  2.31965
PAB1707     0.76928  0.69896  0.00000  0.96412  1.03174  2.35906  2.55963
            2.31448  2.25579  2.28825
MJ0765      0.91885  0.87256  0.96412  0.00000  0.53298  2.56320  2.70249
            2.55913  2.51832  2.48073
FN0684      0.96096  0.90311  1.03174  0.53298  0.00000  2.51321  2.61001
            2.57750  2.43649  2.47091
AF1849      2.39431  2.25079  2.35906  2.56320  2.51321  0.00000  0.64887
            1.04124  1.09968  1.13214
MA1309      2.46910  2.42498  2.55963  2.70249  2.61001  0.64887  0.00000
            1.18638  1.17756  1.21014
MJ0728      2.61032  2.32053  2.31448  2.55913  2.57750  1.04124  1.18638
            0.00000  0.61498  1.13529
MK0536      2.40585  2.44128  2.25579  2.51832  2.43649  1.09968  1.17756
            0.61498  0.00000  1.22429
MA3282      2.42876  2.31965  2.28825  2.48073  2.47091  1.13214  1.21014
            1.13529  1.22429  0.00000

Average distance (over all possible pairs of sequences):  1.77513


RATE HETEROGENEITY

Model of rate heterogeneity: uniform rate


TREE SEARCH

2 tree topologies were specified by the user.


MAXIMUM LIKELIHOOD BRANCH LENGTHS OF USER DEFINED TREE # 1 (NO CLOCK)

Branch lengths are computed using the selected model of
substitution and rate heterogeneity.


              :----2 TM1172
          :--11
          :   :-------5 FN0684
          :
          :  :-----------8 MJ0728
          :-12
          :  :--------4 MJ0765
          :
          :-----------6 AF1849
 :-------13
 :        :-------3 PAB1707
 :        :
 :        :-----------9 MK0536
 :        :
 :        :------1 MTH1453_2
 :
 :-------10 MA3282
 :
 :------7 MA1309
 

         branch  length     S.E.   branch  length     S.E.
MTH1453_2     1  0.57676  0.05177      11  0.16030  0.03790
TM1172        2  0.39326  0.04381      12  0.00001  0.00178
PAB1707       3  0.63035  0.05384      13  0.67777  0.06433
MJ0765        4  0.73664  0.05626
FN0684        5  0.61997  0.05221
AF1849        6  1.11152  0.07489
MA1309        7  0.59104  0.05456
MJ0728        8  1.04911  0.07156
MK0536        9  1.04730  0.07110     29 iterations until convergence
MA3282       10  0.61849  0.05588     log L: -13115.49

WARNING --- at least one branch length is close to an internal boundary!


Unrooted user defined tree with maximum likelihood branch lengths
(in CLUSTAL W notation):

(MA1309:0.59104,((TM1172:0.39326,FN0684:0.61997)98:0.16030,(MJ0728:1.04911,
MJ0765:0.73664)96:0.00001,AF1849:1.11152,PAB1707:0.63035,MK0536:1.04730,
MTH1453_2:0.57676)100:0.67777,MA3282:0.61849);


MAXIMUM LIKELIHOOD BRANCH LENGTHS OF USER DEFINED TREE # 2 (NO CLOCK)

Branch lengths are computed using the selected model of
substitution and rate heterogeneity.


                                     :---8 MJ0728
                                :---11
                                :    :----9 MK0536
                            :--13
                            :   :    :---6 AF1849
                            :   :---12
                            :        :----7 MA1309
         :-----------------14
         :                  :------10 MA3282
     :--16
     :   :    :---4 MJ0765
     :   :---15
     :        :----5 FN0684
 :--17
 :   :-----3 PAB1707
 :
 :---2 TM1172
 :
 :---1 MTH1453_2
 

         branch  length     S.E.   branch  length     S.E.
MTH1453_2     1  0.28310  0.03411      11  0.27153  0.03662
TM1172        2  0.20680  0.03036      12  0.29850  0.03684
PAB1707       3  0.41343  0.04365      13  0.13852  0.04306
MJ0765        4  0.23295  0.03185      14  1.66263  0.13646
FN0684        5  0.31489  0.03442      15  0.25323  0.04612
AF1849        6  0.27668  0.03082      16  0.18481  0.04415
MA1309        7  0.37609  0.03428      17  0.16180  0.03201
MJ0728        8  0.29419  0.03120
MK0536        9  0.33435  0.03247     20 iterations until convergence
MA3282       10  0.51013  0.04829     log L: -11385.39


Unrooted user defined tree with maximum likelihood branch lengths
(in CLUSTAL W notation):

(MTH1453_2:0.28310,(((((MJ0728:0.29419,MK0536:0.33435)100:0.27153,
(AF1849:0.27668,MA1309:0.37609)100:0.29850)85:0.13852,MA3282:0.51013)
100:1.66263,(MJ0765:0.23295,FN0684:0.31489)100:0.25323)54:0.18481,
PAB1707:0.41343)99:0.16180,TM1172:0.20680);


COMPARISON OF USER TREES (NO CLOCK)

Tree   log L   difference    S.E.      p-1sKH     p-SH       c-ELW      2sKH
-------------------------------------------------------------------------------
 1  -13115.49  1730.10       88.75    0.0000 -   0.0000 -   0.0000 -       -
 2  -11385.39     0.00  <---- best    1.0000 +   1.0000 +   1.0000 +    best

The columns show the results and p-values of the following tests:
1sKH - one sided KH test based on pairwise SH tests (Shimodaira-Hasegawa
       2000, Goldman et al., 2001, Kishino-Hasegawa 1989)
SH   - Shimodaira-Hasegawa test (2000)
ELW  - Expected Likelihood Weight (Strimmer-Rambaut 2002)
2sKH - two sided Kishino-Hasegawa test (1989)

Plus signs denote the confidence sets. Minus signs denote significant
exclusion. All tests used 5% significance level. 1sKH, SH, and ELW
performed 1000 resamplings using the RELL method.


TIME STAMP

Date and time: Tue Sep  4 21:12:11 2007
Runtime (excl. input) : 3 seconds (= 0.1 minutes = 0.0 hours)
Runtime (incl. input) : 3 seconds (= 0.1 minutes = 0.0 hours)
