# Supplementary material for: Horizontal Gene Transfers in prokaryotes show differential preferences for metabolic and translational genes
Source: BMC Evol Biol. 2009 Jan 10;9:9. doi: 10.1186/1471-2148-9-9 (PMC2651853; doi:10.1186/1471-2148-9-9)
Supplement: Additional file 6 — Likelihood based tree comparisons. All likelihood based tree comparison outputs are provided. [file 1471-2148-9-9-S6.zip › puzzle/COG1154_aq_881_RSc2221]

TREE-PUZZLE 5.1.pl25

Input file name: /scratch/local/kanhere/COG1154_Bacteria_Proteobacteria_comb.infile
User tree file name: /scratch/local/kanhere/COG1154_Bacteria_Proteobacteria_comb.tmp_tree
Type of analysis: user tree evaluation
Parameter estimation: approximate (faster)
Parameter estimation uses: neighbor-joining tree (for substitution process and rate variation)

Standard errors (S.E.) are obtained by the curvature method.
The upper and lower bounds of an approximate 95% confidence interval
for parameter or branch length x are x-1.96*S.E. and x+1.96*S.E.


SEQUENCE ALIGNMENT

Input data: 13 sequences with 672 amino acid sites
Number of constant sites: 56 (= 8.3% of all sites)
Number of site patterns: 625
Number of constant site patterns: 17 (= 2.7% of all site patterns)


SUBSTITUTION PROCESS

Model of substitution: VT (Mueller-Vingron 2000)
Amino acid frequencies (user specified):

 pi(A) =   7.8%
 pi(R) =   5.3%
 pi(N) =   4.4%
 pi(D) =   5.3%
 pi(C) =   1.6%
 pi(Q) =   3.7%
 pi(E) =   6.3%
 pi(G) =   7.2%
 pi(H) =   2.4%
 pi(I) =   6.1%
 pi(L) =   9.1%
 pi(K) =   6.0%
 pi(M) =   2.3%
 pi(F) =   4.2%
 pi(P) =   4.6%
 pi(S) =   6.4%
 pi(T) =   5.7%
 pi(W) =   1.3%
 pi(Y) =   3.4%
 pi(V) =   7.1%


AMBIGUOUS CHARACTERS IN THE SEQUENCE (SEQUENCES IN INPUT ORDER)

               gaps  wildcards        sum   % sequence
 NMA0589         35          0         35        5.21%   
 NMB1867         35          0         35        5.21%   
 RSc2221         36          0         36        5.36%   
 aq_881          44          0         44        6.55%   
 DR1475          43          0         43        6.40%   
 alr0599         37          0         37        5.51%   
 sll1945         32          0         32        4.76%   
 HP0354          54          0         54        8.04%   
 jhp0328         54          0         54        8.04%   
 Cj0321          57          0         57        8.48%   
 FN1208          72          0         72       10.71%   
 TM1770          64          0         64        9.52%   
 FN1464          89          0         89       13.24%   
 -------------------------------------------------------
 Sum            652          0        652        7.46%   


The table above shows the amount of gaps ('-') and other 'wildcard'
characters ('X', '?', etc.) and their percentage of the 672 columns
in the alignment.
Sequences with more than 50% ambiguous characters are marked with a '!' and 
should be checked, whether they have sufficient overlap to other sequences.
Sequences with 100% ambiguous characters do not hold any phylogenetic
information and had to be discarded from the analysis.


SEQUENCE COMPOSITION (SEQUENCES IN INPUT ORDER)

              5% chi-square test  p-value
 NMA0589           failed           0.42%  
 NMB1867           failed           0.26%  
 RSc2221           failed           0.00%  
 aq_881            failed           0.74%  
 DR1475            failed           0.00%  
 alr0599           failed           0.03%  
 sll1945           failed           0.29%  
 HP0354            failed           0.06%  
 jhp0328           failed           0.13%  
 Cj0321            failed           0.01%  
 FN1208            failed           0.00%  
 TM1770            failed           0.55%  
 FN1464            failed           0.00%  

The chi-square tests compares the amino acid composition of each sequence
to the frequency distribution assumed in the maximum likelihood model.


IDENTICAL SEQUENCES

The sequences in each of the following groups are all identical. To speed
up computation please remove all but one of each group from the data set.

 All sequences are unique.


MAXIMUM LIKELIHOOD DISTANCES

Maximum likelihood distances are computed using the selected model of
substitution and rate heterogeneity.

  13
NMA0589     0.00000  0.01437  0.54227  0.79878  0.95573  0.88017  0.89253
            1.14973  1.14061  1.09953  1.17186  0.98977  1.29541
NMB1867     0.01437  0.00000  0.54752  0.79525  0.95541  0.88129  0.89455
            1.14681  1.13775  1.08773  1.16815  0.97822  1.28193
RSc2221     0.54227  0.54752  0.00000  0.73569  0.91741  0.82949  0.83518
            1.08137  1.07621  1.03840  1.21679  0.97041  1.25287
aq_881      0.79878  0.79525  0.73569  0.00000  0.93666  0.86713  0.88417
            1.00578  1.00612  0.99032  1.05199  0.89953  1.24105
DR1475      0.95573  0.95541  0.91741  0.93666  0.00000  1.00295  0.97097
            1.20871  1.21039  1.15711  1.20419  1.10011  1.27608
alr0599     0.88017  0.88129  0.82949  0.86713  1.00295  0.00000  0.26497
            1.09248  1.08946  1.03066  1.13753  1.01822  1.15349
sll1945     0.89253  0.89455  0.83518  0.88417  0.97097  0.26497  0.00000
            1.06809  1.06595  1.02875  1.09488  0.98918  1.18598
HP0354      1.14973  1.14681  1.08137  1.00578  1.20871  1.09248  1.06809
            0.00000  0.01807  0.61328  1.13284  1.15991  1.39543
jhp0328     1.14061  1.13775  1.07621  1.00612  1.21039  1.08946  1.06595
            0.01807  0.00000  0.61032  1.13950  1.15046  1.40087
Cj0321      1.09953  1.08773  1.03840  0.99032  1.15711  1.03066  1.02875
            0.61328  0.61032  0.00000  1.15281  1.05656  1.27002
FN1208      1.17186  1.16815  1.21679  1.05199  1.20419  1.13753  1.09488
            1.13284  1.13950  1.15281  0.00000  1.01441  1.28847
TM1770      0.98977  0.97822  0.97041  0.89953  1.10011  1.01822  0.98918
            1.15991  1.15046  1.05656  1.01441  0.00000  1.26581
FN1464      1.29541  1.28193  1.25287  1.24105  1.27608  1.15349  1.18598
            1.39543  1.40087  1.27002  1.28847  1.26581  0.00000

Average distance (over all possible pairs of sequences):  1.00847


RATE HETEROGENEITY

Model of rate heterogeneity: uniform rate


TREE SEARCH

2 tree topologies were specified by the user.


MAXIMUM LIKELIHOOD BRANCH LENGTHS OF USER DEFINED TREE # 1 (NO CLOCK)

Branch lengths are computed using the selected model of
substitution and rate heterogeneity.


                                    :-8 HP0354
                           :-------14
                           :        :-9 jhp0328
                 :--------15
                 :         :------10 Cj0321
         :------21
         :       :       :-----------11 FN1208
         :       :  :---16
         :       :  :    :--------------13 FN1464
         :       :-20
         :          :      :-----------12 TM1770
         :          :  :--17
         :          :  :   :-------4 aq_881
         :          :-19
         :          :  :         :---6 alr0599
         :          :  :--------18
         :          :            :---7 sll1945
         :          :
         :          :-------------5 DR1475
 :------22
 :       :------3 RSc2221
 :
 :-2 NMB1867
 :
 :-1 NMA0589
 

         branch  length     S.E.   branch  length     S.E.
NMA0589       1  0.00846  0.00407      14  0.33010  0.03236
NMB1867       2  0.00589  0.00358      15  0.40969  0.03813
RSc2221       3  0.27094  0.02839      16  0.15102  0.03082
aq_881        4  0.36389  0.03284      17  0.06922  0.02182
DR1475        5  0.65622  0.04485      18  0.41695  0.03497
alr0599       6  0.14045  0.01922      19  0.02420  0.01424
sll1945       7  0.12755  0.01872      20  0.03812  0.01779
HP0354        8  0.01806  0.00545      21  0.26731  0.03097
jhp0328       9  0.00001  0.00086      22  0.29442  0.02935
Cj0321       10  0.29106  0.03100
FN1208       11  0.56873  0.04518
TM1770       12  0.57533  0.04231     8 iterations until convergence
FN1464       13  0.72473  0.05277     log L: -13197.23

WARNING --- at least one branch length is close to an internal boundary!


Unrooted user defined tree with maximum likelihood branch lengths
(in CLUSTAL W notation):

(NMA0589:0.00846,((((HP0354:0.01806,jhp0328:0.00001)100:0.33010,Cj0321:0.29106)
100:0.40969,((FN1208:0.56873,FN1464:0.72473)99:0.15102,((TM1770:0.57533,
aq_881:0.36389)100:0.06922,(alr0599:0.14045,sll1945:0.12755)84:0.41695)
55:0.02420,DR1475:0.65622)63:0.03812)100:0.26731,RSc2221:0.27094)
100:0.29442,NMB1867:0.00589);


MAXIMUM LIKELIHOOD BRANCH LENGTHS OF USER DEFINED TREE # 2 (NO CLOCK)

Branch lengths are computed using the selected model of
substitution and rate heterogeneity.


                                 :---6 alr0599
                       :--------14
                       :         :---7 sll1945
                   :--19
                   :   :                     :-8 HP0354
                   :   :            :-------15
                   :   :            :        :-9 jhp0328
                   :   :   :-------16
                   :   :   :        :------10 Cj0321
                   :   :--18
                   :       :    :-----------11 FN1208
                   :       :---17
                   :       :    :----------12 TM1770
                   :       :
                   :       :----------------13 FN1464
               :--20
               :   :-------4 aq_881
         :----21
         :     :------------5 DR1475
 :------22
 :       :-----3 RSc2221
 :
 :-2 NMB1867
 :
 :-1 NMA0589
 

         branch  length     S.E.   branch  length     S.E.
NMA0589       1  0.00759  0.00400      14  0.37528  0.03379
NMB1867       2  0.00677  0.00386      15  0.32313  0.03193
RSc2221       3  0.25797  0.02750      16  0.35884  0.03599
aq_881        4  0.35993  0.03240      17  0.12048  0.02740
DR1475        5  0.57899  0.04241      18  0.09820  0.02304
alr0599       6  0.13710  0.01910      19  0.09979  0.02285
sll1945       7  0.13119  0.01887      20  0.08838  0.02332
HP0354        8  0.01806  0.00545      21  0.18473  0.02725
jhp0328       9  0.00001  0.00084      22  0.29961  0.02919
Cj0321       10  0.29598  0.03093
FN1208       11  0.57381  0.04429
TM1770       12  0.47979  0.04060     8 iterations until convergence
FN1464       13  0.80369  0.05468     log L: -13125.37

WARNING --- at least one branch length is close to an internal boundary!


Unrooted user defined tree with maximum likelihood branch lengths
(in CLUSTAL W notation):

(NMA0589:0.00759,(((((alr0599:0.13710,sll1945:0.13119)100:0.37528,
(((HP0354:0.01806,jhp0328:0.00001)99:0.32313,Cj0321:0.29598)98:0.35884,
(FN1208:0.57381,TM1770:0.47979)61:0.12048,FN1464:0.80369)77:0.09820)
73:0.09979,aq_881:0.35993)52:0.08838,DR1475:0.57899)99:0.18473,RSc2221:0.25797)
100:0.29961,NMB1867:0.00677);


COMPARISON OF USER TREES (NO CLOCK)

Tree   log L   difference    S.E.      p-1sKH     p-SH       c-ELW      2sKH
-------------------------------------------------------------------------------
 1  -13197.23    71.86       20.66    0.0000 -   0.0010 -   0.0010 -       -
 2  -13125.37     0.00  <---- best    1.0000 +   1.0000 +   0.9990 +    best

The columns show the results and p-values of the following tests:
1sKH - one sided KH test based on pairwise SH tests (Shimodaira-Hasegawa
       2000, Goldman et al., 2001, Kishino-Hasegawa 1989)
SH   - Shimodaira-Hasegawa test (2000)
ELW  - Expected Likelihood Weight (Strimmer-Rambaut 2002)
2sKH - two sided Kishino-Hasegawa test (1989)

Plus signs denote the confidence sets. Minus signs denote significant
exclusion. All tests used 5% significance level. 1sKH, SH, and ELW
performed 1000 resamplings using the RELL method.


TIME STAMP

Date and time: Tue Sep  4 19:39:04 2007
Runtime (excl. input) : 2 seconds (= 0.0 minutes = 0.0 hours)
Runtime (incl. input) : 2 seconds (= 0.0 minutes = 0.0 hours)
