# Supplementary material for: Horizontal Gene Transfers in prokaryotes show differential preferences for metabolic and translational genes
Source: BMC Evol Biol. 2009 Jan 10;9:9. doi: 10.1186/1471-2148-9-9 (PMC2651853; doi:10.1186/1471-2148-9-9)
Supplement: Additional file 6 — Likelihood based tree comparisons. All likelihood based tree comparison outputs are provided. [file 1471-2148-9-9-S6.zip › puzzle/COG1156_TP0528_PH1974]

TREE-PUZZLE 5.1.pl25

Input file name: /scratch/local/kanhere/COG1156_Chlam-Spir_Archaea_comb.infile
User tree file name: /scratch/local/kanhere/COG1156_Chlam-Spir_Archaea_comb.tmp_tree
Type of analysis: user tree evaluation
Parameter estimation: approximate (faster)
Parameter estimation uses: neighbor-joining tree (for substitution process and rate variation)

Standard errors (S.E.) are obtained by the curvature method.
The upper and lower bounds of an approximate 95% confidence interval
for parameter or branch length x are x-1.96*S.E. and x+1.96*S.E.


SEQUENCE ALIGNMENT

Input data: 19 sequences with 505 amino acid sites
Number of constant sites: 3 (= 0.6% of all sites)
Number of site patterns: 458
Number of constant site patterns: 3 (= 0.7% of all site patterns)


SUBSTITUTION PROCESS

Model of substitution: VT (Mueller-Vingron 2000)
Amino acid frequencies (user specified):

 pi(A) =   7.8%
 pi(R) =   5.3%
 pi(N) =   4.4%
 pi(D) =   5.3%
 pi(C) =   1.6%
 pi(Q) =   3.7%
 pi(E) =   6.3%
 pi(G) =   7.2%
 pi(H) =   2.4%
 pi(I) =   6.1%
 pi(L) =   9.1%
 pi(K) =   6.0%
 pi(M) =   2.3%
 pi(F) =   4.2%
 pi(P) =   4.6%
 pi(S) =   6.4%
 pi(T) =   5.7%
 pi(W) =   1.3%
 pi(Y) =   3.4%
 pi(V) =   7.1%


AMBIGUOUS CHARACTERS IN THE SEQUENCE (SEQUENCES IN INPUT ORDER)

               gaps  wildcards        sum   % sequence
 MK1673_3       279          0        279       55.25%  !
 AF1167          33          0         33        6.53%   
 PAB1186         40          0         40        7.92%   
 PH1974          40          0         40        7.92%   
 MJ0216          40          0         40        7.92%   
 TVN0053         45          0         45        8.91%   
 Ta0005          29          0         29        5.74%   
 MK1673_1       229          0        229       45.35%   
 MTH954          40          0         40        7.92%   
 MA4159          45          0         45        8.91%   
 VNG2138G        34          0         34        6.73%   
 APE0404         39          0         39        7.72%   
 SSO0564         42          0         42        8.32%   
 PAE1146         38          0         38        7.52%   
 TP0528          25          0         25        4.95%   
 BB0093          71          0         71       14.06%   
 TP0427          75          0         75       14.85%   
 CPn0089         67          0         67       13.27%   
 CT307           67          0         67       13.27%   
 -------------------------------------------------------
 Sum           1278          0       1278       13.32%   


The table above shows the amount of gaps ('-') and other 'wildcard'
characters ('X', '?', etc.) and their percentage of the 505 columns
in the alignment.
Sequences with more than 50% ambiguous characters are marked with a '!' and 
should be checked, whether they have sufficient overlap to other sequences.
Sequences with 100% ambiguous characters do not hold any phylogenetic
information and had to be discarded from the analysis.


SEQUENCE COMPOSITION (SEQUENCES IN INPUT ORDER)

              5% chi-square test  p-value
 MK1673_3          failed           0.37%  
 AF1167            failed           0.01%  
 PAB1186           failed           0.08%  
 PH1974            failed           0.07%  
 MJ0216            failed           0.44%  
 TVN0053           passed           8.98%  
 Ta0005            failed           2.53%  
 MK1673_1          failed           0.08%  
 MTH954            failed           0.00%  
 MA4159            passed          12.58%  
 VNG2138G          failed           0.00%  
 APE0404           failed           0.00%  
 SSO0564           passed           5.97%  
 PAE1146           failed           0.01%  
 TP0528            failed           2.51%  
 BB0093            failed           1.59%  
 TP0427            passed          31.50%  
 CPn0089           passed          73.24%  
 CT307             passed          65.08%  

The chi-square tests compares the amino acid composition of each sequence
to the frequency distribution assumed in the maximum likelihood model.


IDENTICAL SEQUENCES

The sequences in each of the following groups are all identical. To speed
up computation please remove all but one of each group from the data set.

 All sequences are unique.


MAXIMUM LIKELIHOOD DISTANCES

Maximum likelihood distances are computed using the selected model of
substitution and rate heterogeneity.

  19
MK1673_3    0.00000  0.24179  0.22810  0.21140  0.23353  0.37817  0.38532
            1.63388  0.24926  0.38192  0.46960  0.31519  0.39821  0.53353
            0.59824  1.07939  1.12870  0.92919  0.97881
AF1167      0.24179  0.00000  0.31883  0.31280  0.34512  0.45493  0.45512
            0.44661  0.36410  0.34594  0.41508  0.44407  0.52623  0.63251
            0.70097  1.05546  1.06030  1.09930  1.10574
PAB1186     0.22810  0.31883  0.00000  0.01301  0.27275  0.40374  0.40510
            0.32524  0.28553  0.41897  0.45080  0.37135  0.46023  0.58835
            0.60206  1.06649  0.99034  1.03118  1.02472
PH1974      0.21140  0.31280  0.01301  0.00000  0.26742  0.40437  0.40801
            0.32035  0.29061  0.41286  0.45148  0.36849  0.45711  0.57906
            0.59701  1.06489  0.99032  1.02724  1.02089
MJ0216      0.23353  0.34512  0.27275  0.26742  0.00000  0.42663  0.44164
            0.36265  0.30271  0.41383  0.49558  0.41477  0.52235  0.56801
            0.64303  1.06040  1.09072  1.04243  1.06456
TVN0053     0.37817  0.45493  0.40374  0.40437  0.42663  0.00000  0.05356
            0.51496  0.43004  0.53963  0.53903  0.51508  0.59703  0.67149
            0.66389  1.10582  1.09346  1.06905  1.07143
Ta0005      0.38532  0.45512  0.40510  0.40801  0.44164  0.05356  0.00000
            0.54107  0.45503  0.52952  0.53475  0.54246  0.59567  0.66990
            0.67943  1.10581  1.09036  1.09446  1.09197
MK1673_1    1.63388  0.44661  0.32524  0.32035  0.36265  0.51496  0.54107
            0.00000  0.35284  0.45171  0.44678  0.47604  0.60555  0.62873
            0.70808  1.05338  0.95457  1.13514  1.12910
MTH954      0.24926  0.36410  0.28553  0.29061  0.30271  0.43004  0.45503
            0.35284  0.00000  0.41680  0.39812  0.44160  0.53379  0.63189
            0.63624  1.07756  1.05884  1.07530  1.02309
MA4159      0.38192  0.34594  0.41897  0.41286  0.41383  0.53963  0.52952
            0.45171  0.41680  0.00000  0.42394  0.51368  0.57268  0.67261
            0.66863  1.05488  1.01542  1.10010  1.08806
VNG2138G    0.46960  0.41508  0.45080  0.45148  0.49558  0.53903  0.53475
            0.44678  0.39812  0.42394  0.00000  0.52422  0.62281  0.69544
            0.70100  1.09658  1.05784  1.15237  1.11026
APE0404     0.31519  0.44407  0.37135  0.36849  0.41477  0.51508  0.54246
            0.47604  0.44160  0.51368  0.52422  0.00000  0.35701  0.57118
            0.59217  1.07645  1.02486  1.08342  1.07939
SSO0564     0.39821  0.52623  0.46023  0.45711  0.52235  0.59703  0.59567
            0.60555  0.53379  0.57268  0.62281  0.35701  0.00000  0.65068
            0.69082  1.13016  1.08337  1.08610  1.06198
PAE1146     0.53353  0.63251  0.58835  0.57906  0.56801  0.67149  0.66990
            0.62873  0.63189  0.67261  0.69544  0.57118  0.65068  0.00000
            0.78441  1.22725  1.22508  1.24758  1.25270
TP0528      0.59824  0.70097  0.60206  0.59701  0.64303  0.66389  0.67943
            0.70808  0.63624  0.66863  0.70100  0.59217  0.69082  0.78441
            0.00000  1.18075  1.12271  1.15578  1.17303
BB0093      1.07939  1.05546  1.06649  1.06489  1.06040  1.10582  1.10581
            1.05338  1.07756  1.05488  1.09658  1.07645  1.13016  1.22725
            1.18075  0.00000  0.32487  0.58678  0.60884
TP0427      1.12870  1.06030  0.99034  0.99032  1.09072  1.09346  1.09036
            0.95457  1.05884  1.01542  1.05784  1.02486  1.08337  1.22508
            1.12271  0.32487  0.00000  0.59867  0.61463
CPn0089     0.92919  1.09930  1.03118  1.02724  1.04243  1.06905  1.09446
            1.13514  1.07530  1.10010  1.15237  1.08342  1.08610  1.24758
            1.15578  0.58678  0.59867  0.00000  0.12391
CT307       0.97881  1.10574  1.02472  1.02089  1.06456  1.07143  1.09197
            1.12910  1.02309  1.08806  1.11026  1.07939  1.06198  1.25270
            1.17303  0.60884  0.61463  0.12391  0.00000

Average distance (over all possible pairs of sequences):  0.69293


RATE HETEROGENEITY

Model of rate heterogeneity: uniform rate


TREE SEARCH

2 tree topologies were specified by the user.


MAXIMUM LIKELIHOOD BRANCH LENGTHS OF USER DEFINED TREE # 1 (NO CLOCK)

Branch lengths are computed using the selected model of
substitution and rate heterogeneity.


        :----2 AF1167
     :-20
     :  :---5 MJ0216
 :--32
 :   :     :----8 MK1673_1
 :   :  :-21
 :   :  :  :---1 MK1673_3
 :   :-31
 :      :       :---12 APE0404
 :      :    :-22
 :      :    :  :--------14 PAE1146
 :      :---23
 :      :    :-----13 SSO0564
 :      :
 :      :                      :--18 CPn0089
 :      :               :-----24
 :      :               :      :--19 CT307
 :      :  :-----------27
 :      :  :            :       :---17 TP0427
 :      :  :            :    :-25
 :      :  :            :    :  :----------------15 TP0528
 :      :  :            :---26
 :      :  :                 :----16 BB0093
 :      :  :
 :         :       :-6 TVN0053
 :         :------28
 :         :       :-7 Ta0005
 :       -30
 :         :   :----10 MA4159
 :         :--29
 :         :   :----11 VNG2138G
 :         :
 :         :---9 MTH954
 :
 :-4 PH1974
 :
 :-3 PAB1186
 

         branch  length     S.E.   branch  length     S.E.
MK1673_3      1  0.12278  0.02634      20  0.02669  0.01195
AF1167        2  0.20157  0.02406      21  0.00001  0.00075
PAB1186       3  0.01018  0.00497      22  0.00930  0.01220
PH1974        4  0.00285  0.00316      23  0.15691  0.02348
MJ0216        5  0.16574  0.02177      24  0.27753  0.03491
TVN0053       6  0.02055  0.00824      25  0.02428  0.01593
Ta0005        7  0.03436  0.00987      26  0.15225  0.02980
MK1673_1      8  0.22200  0.03242      27  0.64638  0.05409
MTH954        9  0.16876  0.02185      28  0.32656  0.03126
MA4159       10  0.21095  0.02582      29  0.11964  0.02126
VNG2138G     11  0.23672  0.02737      30  0.04605  0.01418
APE0404      12  0.15327  0.02230      31  0.03440  0.01206
SSO0564      13  0.25330  0.02772      32  0.11680  0.01811
PAE1146      14  0.44470  0.03835
TP0528       15  0.95656  0.06847
BB0093       16  0.19644  0.02675
TP0427       17  0.14594  0.02467
CPn0089      18  0.06228  0.01497     9 iterations until convergence
CT307        19  0.06271  0.01503     log L: -10531.69

WARNING --- at least one branch length is close to an internal boundary!


Unrooted user defined tree with maximum likelihood branch lengths
(in CLUSTAL W notation):

(PAB1186:0.01018,((AF1167:0.20157,MJ0216:0.16574)72:0.02669,((MK1673_1:0.22200,
MK1673_3:0.12278)99:0.00001,((APE0404:0.15327,PAE1146:0.44470)65:0.00930,
SSO0564:0.25330)95:0.15691,(((CPn0089:0.06228,CT307:0.06271)100:0.27753,
((TP0427:0.14594,TP0528:0.95656)100:0.02428,BB0093:0.19644)95:0.15225)
99:0.64638,(TVN0053:0.02055,Ta0005:0.03436)92:0.32656,(MA4159:0.21095,
VNG2138G:0.23672)68:0.11964,MTH954:0.16876)76:0.04605)55:0.03440)
91:0.11680,PH1974:0.00285);


MAXIMUM LIKELIHOOD BRANCH LENGTHS OF USER DEFINED TREE # 2 (NO CLOCK)

Branch lengths are computed using the selected model of
substitution and rate heterogeneity.


         :-6 TVN0053
 :------20
 :       :-7 Ta0005
 :
 :    :-3 PAB1186
 :---21
 :    :-4 PH1974
 :
 :  :----8 MK1673_1
 :-22
 :  :---9 MTH954
 :
 :          :---12 APE0404
 :      :--23
 :      :   :----13 SSO0564
 :   :-24
 :   :  :-------14 PAE1146
 :--29
 :   :                     :---16 BB0093
 :   :               :----25
 :   :               :     :---17 TP0427
 :   :   :----------27
 :   :   :           :      :-18 CPn0089
 :   :   :           :-----26
 :   :   :                  :--19 CT307
 :   :--28
 :       :-------15 TP0528
 :
 :       :----10 MA4159
 :   :--30
 :   :   :-----11 VNG2138G
 :--31
 :   :---2 AF1167
 :
 :----5 MJ0216
 :
 :---1 MK1673_3
 

         branch  length     S.E.   branch  length     S.E.
MK1673_3      1  0.12426  0.02598      20  0.34432  0.03163
AF1167        2  0.14172  0.02119      21  0.13368  0.01908
PAB1186       3  0.01029  0.00498      22  0.04867  0.01564
PH1974        4  0.00274  0.00308      23  0.07083  0.01803
MJ0216        5  0.18861  0.02279      24  0.04024  0.01547
TVN0053       6  0.02004  0.00833      25  0.18484  0.03218
Ta0005        7  0.03492  0.01001      26  0.25389  0.03412
MK1673_1      8  0.19905  0.03061      27  0.59049  0.05375
MTH954        9  0.15614  0.02163      28  0.07631  0.02616
MA4159       10  0.19495  0.02507      29  0.09909  0.01967
VNG2138G     11  0.25581  0.02835      30  0.07000  0.01744
APE0404      12  0.13699  0.02103      31  0.11219  0.01942
SSO0564      13  0.23242  0.02625
PAE1146      14  0.42687  0.03721
TP0528       15  0.41119  0.03915
BB0093       16  0.17342  0.02565
TP0427       17  0.16702  0.02533
CPn0089      18  0.05587  0.01464     9 iterations until convergence
CT307        19  0.06909  0.01550     log L: -10172.98


Unrooted user defined tree with maximum likelihood branch lengths
(in CLUSTAL W notation):

(MK1673_3:0.12426,(TVN0053:0.02004,Ta0005:0.03492)99:0.34432,(PAB1186:0.01029,
PH1974:0.00274)92:0.13368,(MK1673_1:0.19905,MTH954:0.15614)59:0.04867,
(((APE0404:0.13699,SSO0564:0.23242)79:0.07083,PAE1146:0.42687)88:0.04024,
(((BB0093:0.17342,TP0427:0.16702)98:0.18484,(CPn0089:0.05587,CT307:0.06909)
96:0.25389)91:0.59049,TP0528:0.41119)81:0.07631)58:0.09909,((MA4159:0.19495,
VNG2138G:0.25581)51:0.07000,AF1167:0.14172)58:0.11219,MJ0216:0.18861);


COMPARISON OF USER TREES (NO CLOCK)

Tree   log L   difference    S.E.      p-1sKH     p-SH       c-ELW      2sKH
-------------------------------------------------------------------------------
 1  -10531.69   358.71       35.46    0.0000 -   0.0000 -   0.0000 -       -
 2  -10172.98     0.00  <---- best    1.0000 +   1.0000 +   1.0000 +    best

The columns show the results and p-values of the following tests:
1sKH - one sided KH test based on pairwise SH tests (Shimodaira-Hasegawa
       2000, Goldman et al., 2001, Kishino-Hasegawa 1989)
SH   - Shimodaira-Hasegawa test (2000)
ELW  - Expected Likelihood Weight (Strimmer-Rambaut 2002)
2sKH - two sided Kishino-Hasegawa test (1989)

Plus signs denote the confidence sets. Minus signs denote significant
exclusion. All tests used 5% significance level. 1sKH, SH, and ELW
performed 1000 resamplings using the RELL method.


TIME STAMP

Date and time: Tue Sep  4 19:03:29 2007
Runtime (excl. input) : 1 seconds (= 0.0 minutes = 0.0 hours)
Runtime (incl. input) : 1 seconds (= 0.0 minutes = 0.0 hours)
