# Supplementary material for: Horizontal Gene Transfers in prokaryotes show differential preferences for metabolic and translational genes
Source: BMC Evol Biol. 2009 Jan 10;9:9. doi: 10.1186/1471-2148-9-9 (PMC2651853; doi:10.1186/1471-2148-9-9)
Supplement: Additional file 6 — Likelihood based tree comparisons. All likelihood based tree comparison outputs are provided. [file 1471-2148-9-9-S6.zip › puzzle/COG1158_aq_873_PA5239]

TREE-PUZZLE 5.1.pl25

Input file name: /scratch/local/kanhere/COG1158_Bacteria_gamma_comb.infile
User tree file name: /scratch/local/kanhere/COG1158_Bacteria_gamma_comb.tmp_tree
Type of analysis: user tree evaluation
Parameter estimation: approximate (faster)
Parameter estimation uses: neighbor-joining tree (for substitution process and rate variation)

Standard errors (S.E.) are obtained by the curvature method.
The upper and lower bounds of an approximate 95% confidence interval
for parameter or branch length x are x-1.96*S.E. and x+1.96*S.E.


SEQUENCE ALIGNMENT

Input data: 15 sequences with 446 amino acid sites
Number of constant sites: 116 (= 26.0% of all sites)
Number of site patterns: 340
Number of constant site patterns: 17 (= 5.0% of all site patterns)


SUBSTITUTION PROCESS

Model of substitution: VT (Mueller-Vingron 2000)
Amino acid frequencies (user specified):

 pi(A) =   7.8%
 pi(R) =   5.3%
 pi(N) =   4.4%
 pi(D) =   5.3%
 pi(C) =   1.6%
 pi(Q) =   3.7%
 pi(E) =   6.3%
 pi(G) =   7.2%
 pi(H) =   2.4%
 pi(I) =   6.1%
 pi(L) =   9.1%
 pi(K) =   6.0%
 pi(M) =   2.3%
 pi(F) =   4.2%
 pi(P) =   4.6%
 pi(S) =   6.4%
 pi(T) =   5.7%
 pi(W) =   1.3%
 pi(Y) =   3.4%
 pi(V) =   7.1%


AMBIGUOUS CHARACTERS IN THE SEQUENCE (SEQUENCES IN INPUT ORDER)

               gaps  wildcards        sum   % sequence
 ECs4716         27          0         27        6.05%   
 rho             27          0         27        6.05%   
 Zrho            27          2         29        6.50%   
 STM3917         27          0         27        6.05%   
 BU596           27          0         27        6.05%   
 YPO3867         27          0         27        6.05%   
 VC0307          27          0         27        6.05%   
 HI0295          26          0         26        5.83%   
 PM1920          26          0         26        5.83%   
 PA5239          27          0         27        6.05%   
 XF2699          35          0         35        7.85%   
 aq_873          10          0         10        2.24%   
 TM1470          19          0         19        4.26%   
 DR1338          20          0         20        4.48%   
 FN0476          33          0         33        7.40%   
 -------------------------------------------------------
 Sum            385          2        387        5.78%   


The table above shows the amount of gaps ('-') and other 'wildcard'
characters ('X', '?', etc.) and their percentage of the 446 columns
in the alignment.
Sequences with more than 50% ambiguous characters are marked with a '!' and 
should be checked, whether they have sufficient overlap to other sequences.
Sequences with 100% ambiguous characters do not hold any phylogenetic
information and had to be discarded from the analysis.


SEQUENCE COMPOSITION (SEQUENCES IN INPUT ORDER)

              5% chi-square test  p-value
 ECs4716           passed           5.45%  
 rho               passed           5.45%  
 Zrho              passed           5.36%  
 STM3917           passed           7.51%  
 BU596             passed           7.04%  
 YPO3867           passed          10.41%  
 VC0307            passed           5.09%  
 HI0295            failed           3.79%  
 PM1920            passed           5.86%  
 PA5239            failed           0.55%  
 XF2699            failed           2.60%  
 aq_873            failed           0.00%  
 TM1470            failed           0.01%  
 DR1338            failed           0.02%  
 FN0476            failed           0.01%  

The chi-square tests compares the amino acid composition of each sequence
to the frequency distribution assumed in the maximum likelihood model.


IDENTICAL SEQUENCES

The sequences in each of the following groups are all identical. To speed
up computation please remove all but one of each group from the data set.

ECs4716, rho, Zrho.


MAXIMUM LIKELIHOOD DISTANCES

Maximum likelihood distances are computed using the selected model of
substitution and rate heterogeneity.

  15
ECs4716     0.00000  0.00000  0.00000  0.00473  0.03847  0.04825  0.09125
            0.13066  0.12311  0.20162  0.32919  0.57677  0.62994  0.71990
            0.86822
rho         0.00000  0.00000  0.00000  0.00473  0.03847  0.04825  0.09125
            0.13066  0.12311  0.20162  0.32919  0.57677  0.62994  0.71990
            0.86822
Zrho        0.00000  0.00000  0.00000  0.00475  0.03614  0.04852  0.08913
            0.12881  0.12121  0.20007  0.32748  0.57206  0.62915  0.71568
            0.86161
STM3917     0.00473  0.00473  0.00475  0.00000  0.03609  0.04826  0.08842
            0.13021  0.12271  0.20380  0.32940  0.57637  0.62187  0.71988
            0.86546
BU596       0.03847  0.03847  0.03614  0.03609  0.00000  0.05838  0.09682
            0.13873  0.12601  0.19702  0.33307  0.57043  0.62599  0.71482
            0.86016
YPO3867     0.04825  0.04825  0.04852  0.04826  0.05838  0.00000  0.08904
            0.13102  0.12852  0.21263  0.33469  0.59111  0.64089  0.73546
            0.84260
VC0307      0.09125  0.09125  0.08913  0.08842  0.09682  0.08904  0.00000
            0.14206  0.13499  0.18806  0.31085  0.54819  0.62019  0.71588
            0.84083
HI0295      0.13066  0.13066  0.12881  0.13021  0.13873  0.13102  0.14206
            0.00000  0.04334  0.23959  0.33632  0.54470  0.64730  0.69083
            0.81033
PM1920      0.12311  0.12311  0.12121  0.12271  0.12601  0.12852  0.13499
            0.04334  0.00000  0.21495  0.32538  0.55859  0.64443  0.70425
            0.81886
PA5239      0.20162  0.20162  0.20007  0.20380  0.19702  0.21263  0.18806
            0.23959  0.21495  0.00000  0.30177  0.53139  0.61561  0.72242
            0.82326
XF2699      0.32919  0.32919  0.32748  0.32940  0.33307  0.33469  0.31085
            0.33632  0.32538  0.30177  0.00000  0.61767  0.63934  0.77395
            0.80785
aq_873      0.57677  0.57677  0.57206  0.57637  0.57043  0.59111  0.54819
            0.54470  0.55859  0.53139  0.61767  0.00000  0.64156  0.68422
            0.80262
TM1470      0.62994  0.62994  0.62915  0.62187  0.62599  0.64089  0.62019
            0.64730  0.64443  0.61561  0.63934  0.64156  0.00000  0.73396
            0.81010
DR1338      0.71990  0.71990  0.71568  0.71988  0.71482  0.73546  0.71588
            0.69083  0.70425  0.72242  0.77395  0.68422  0.73396  0.00000
            0.81192
FN0476      0.86822  0.86822  0.86161  0.86546  0.86016  0.84260  0.84083
            0.81033  0.81886  0.82326  0.80785  0.80262  0.81010  0.81192
            0.00000

Average distance (over all possible pairs of sequences):  0.40787


RATE HETEROGENEITY

Model of rate heterogeneity: uniform rate


TREE SEARCH

2 tree topologies were specified by the user.


MAXIMUM LIKELIHOOD BRANCH LENGTHS OF USER DEFINED TREE # 1 (NO CLOCK)

Branch lengths are computed using the selected model of
substitution and rate heterogeneity.


                        :--8 HI0295
                   :---16
                   :    :-9 PM1920
                :-22
                :  :                         :------------13 TM1470
                :  :                      :-17
                :  :                      :  :----------12 aq_873
                :  :                  :--18
                :  :                  :   :---------------14 DR1338
                :  :         :-------19
                :  :         :        :------------------15 FN0476
                :  :    :---20
                :  :    :    :------11 XF2699
                :  :---21
                :       :---10 PA5239
             :-23
             :  :--7 VC0307
          :-24
          :  :-5 BU596
       :-25
       :  :--6 YPO3867
    :-26
    :  :-4 STM3917
 :-27
 :  :-2 rho
 :
 :-3 Zrho
 :
 :-1 ECs4716
 

         branch  length     S.E.   branch  length     S.E.
ECs4716       1  0.00001  0.00139      16  0.06674  0.01386
rho           2  0.00001  0.00552      17  0.02383  0.02000
Zrho          3  0.00001  0.00202      18  0.03844  0.02297
STM3917       4  0.00156  0.00237      19  0.21216  0.03234
BU596         5  0.02284  0.00758      20  0.06677  0.01881
YPO3867       6  0.03559  0.00948      21  0.07781  0.01699
VC0307        7  0.04644  0.01144      22  0.02014  0.00870
HI0295        8  0.03322  0.00929      23  0.03174  0.00977
PM1920        9  0.01029  0.00574      24  0.00001  0.00086
PA5239       10  0.08546  0.01702      25  0.01480  0.00604
XF2699       11  0.18109  0.02532      26  0.00316  0.00300
aq_873       12  0.30128  0.03505      27  0.00001  0.00104
TM1470       13  0.37409  0.03871
DR1338       14  0.48718  0.04476     9 iterations until convergence
FN0476       15  0.58422  0.05075     log L: -5579.57

WARNING --- at least one branch length is close to an internal boundary!


Unrooted user defined tree with maximum likelihood branch lengths
(in CLUSTAL W notation):

(ECs4716:0.00001,(((((((HI0295:0.03322,PM1920:0.01029)100:0.06674,
(((((TM1470:0.37409,aq_873:0.30128)100:0.02383,DR1338:0.48718)100:0.03844,
FN0476:0.58422)100:0.21216,XF2699:0.18109)99:0.06677,PA5239:0.08546)
99:0.07781)87:0.02014,VC0307:0.04644)96:0.03174,BU596:0.02284)96:0.00001,
YPO3867:0.03559)98:0.01480,STM3917:0.00156)100:0.00316,rho:0.00001)
100:0.00001,Zrho:0.00001);


MAXIMUM LIKELIHOOD BRANCH LENGTHS OF USER DEFINED TREE # 2 (NO CLOCK)

Branch lengths are computed using the selected model of
substitution and rate heterogeneity.


                     :--8 HI0295
                :---16
                :    :-9 PM1920
             :-22
             :  :                             :-------------14 DR1338
             :  :                       :----17
             :  :                       :     :----------------15 FN0476
             :  :                 :----18
             :  :                 :     :-----------13 TM1470
             :  :        :-------19
             :  :        :        :---------12 aq_873
             :  :    :--20
             :  :    :   :------11 XF2699
             :  :---21
             :       :---10 PA5239
          :-23
          :  :--7 VC0307
       :-24
       :  :-6 YPO3867
    :-25
    :  :-5 BU596
 :-26
 :  :-4 STM3917
 :
 :-2 rho
 :
 :-3 Zrho
 :
 :-1 ECs4716
 

         branch  length     S.E.   branch  length     S.E.
ECs4716       1  0.00001  0.00426      16  0.06653  0.01385
rho           2  0.00001  0.00426      17  0.09798  0.03088
Zrho          3  0.00001  0.00133      18  0.11252  0.02692
STM3917       4  0.00166  0.00237      19  0.19743  0.03076
BU596         5  0.02251  0.00747      20  0.06495  0.01825
YPO3867       6  0.03031  0.00892      21  0.07848  0.01730
VC0307        7  0.04669  0.01156      22  0.01900  0.00867
HI0295        8  0.03259  0.00927      23  0.02829  0.00924
PM1920        9  0.01095  0.00602      24  0.00601  0.00459
PA5239       10  0.08497  0.01704      25  0.01398  0.00585
XF2699       11  0.18696  0.02567      26  0.00306  0.00294
aq_873       12  0.28124  0.03393
TM1470       13  0.32684  0.03716
DR1338       14  0.39352  0.04216     7 iterations until convergence
FN0476       15  0.51649  0.04856     log L: -5551.57

WARNING --- at least one branch length is close to an internal boundary!


Unrooted user defined tree with maximum likelihood branch lengths
(in CLUSTAL W notation):

(ECs4716:0.00001,((((((HI0295:0.03259,PM1920:0.01095)100:0.06653,
(((((DR1338:0.39352,FN0476:0.51649)100:0.09798,TM1470:0.32684)98:0.11252,
aq_873:0.28124)100:0.19743,XF2699:0.18696)100:0.06495,PA5239:0.08497)
100:0.07848)96:0.01900,VC0307:0.04669)100:0.02829,YPO3867:0.03031)
91:0.00601,BU596:0.02251)100:0.01398,STM3917:0.00166)96:0.00306,rho:0.00001,
Zrho:0.00001);


COMPARISON OF USER TREES (NO CLOCK)

Tree   log L   difference    S.E.      p-1sKH     p-SH       c-ELW      2sKH
-------------------------------------------------------------------------------
 1   -5579.57    27.99       10.44    0.0050 -   0.0060 -   0.0020 -       -
 2   -5551.57     0.00  <---- best    1.0000 +   1.0000 +   0.9980 +    best

The columns show the results and p-values of the following tests:
1sKH - one sided KH test based on pairwise SH tests (Shimodaira-Hasegawa
       2000, Goldman et al., 2001, Kishino-Hasegawa 1989)
SH   - Shimodaira-Hasegawa test (2000)
ELW  - Expected Likelihood Weight (Strimmer-Rambaut 2002)
2sKH - two sided Kishino-Hasegawa test (1989)

Plus signs denote the confidence sets. Minus signs denote significant
exclusion. All tests used 5% significance level. 1sKH, SH, and ELW
performed 1000 resamplings using the RELL method.


TIME STAMP

Date and time: Tue Sep  4 19:39:31 2007
Runtime (excl. input) : 1 seconds (= 0.0 minutes = 0.0 hours)
Runtime (incl. input) : 1 seconds (= 0.0 minutes = 0.0 hours)
