# Supplementary material for: Horizontal Gene Transfers in prokaryotes show differential preferences for metabolic and translational genes
Source: BMC Evol Biol. 2009 Jan 10;9:9. doi: 10.1186/1471-2148-9-9 (PMC2651853; doi:10.1186/1471-2148-9-9)
Supplement: Additional file 6 — Likelihood based tree comparisons. All likelihood based tree comparison outputs are provided. [file 1471-2148-9-9-S6.zip › puzzle/COG1209_DRA0031_PH0413]

TREE-PUZZLE 5.1.pl25

Input file name: /scratch/local/kanhere/COG1209_Bacteria_Archaea_comb.infile
User tree file name: /scratch/local/kanhere/COG1209_Bacteria_Archaea_comb.tmp_tree
Type of analysis: user tree evaluation
Parameter estimation: approximate (faster)
Parameter estimation uses: neighbor-joining tree (for substitution process and rate variation)

Standard errors (S.E.) are obtained by the curvature method.
The upper and lower bounds of an approximate 95% confidence interval
for parameter or branch length x are x-1.96*S.E. and x+1.96*S.E.


SEQUENCE ALIGNMENT

Input data: 21 sequences with 420 amino acid sites
Number of constant sites: 15 (= 3.6% of all sites)
Number of site patterns: 401
Number of constant site patterns: 10 (= 2.5% of all site patterns)


SUBSTITUTION PROCESS

Model of substitution: VT (Mueller-Vingron 2000)
Amino acid frequencies (user specified):

 pi(A) =   7.8%
 pi(R) =   5.3%
 pi(N) =   4.4%
 pi(D) =   5.3%
 pi(C) =   1.6%
 pi(Q) =   3.7%
 pi(E) =   6.3%
 pi(G) =   7.2%
 pi(H) =   2.4%
 pi(I) =   6.1%
 pi(L) =   9.1%
 pi(K) =   6.0%
 pi(M) =   2.3%
 pi(F) =   4.2%
 pi(P) =   4.6%
 pi(S) =   6.4%
 pi(T) =   5.7%
 pi(W) =   1.3%
 pi(Y) =   3.4%
 pi(V) =   7.1%


AMBIGUOUS CHARACTERS IN THE SEQUENCE (SEQUENCES IN INPUT ORDER)

               gaps  wildcards        sum   % sequence
 DRA0042        124          0        124       29.52%   
 MTH1791        128          0        128       30.48%   
 MA2183         179          0        179       42.62%   
 MA3777         182          0        182       43.33%   
 VNG0047Gm      178          0        178       42.38%   
 VNG1055G       180          0        180       42.86%   
 VNG0064G       182          0        182       43.33%   
 DRA0031         59          0         59       14.05%   
 alr4491         62          0         62       14.76%   
 sll0207         27          0         27        6.43%   
 TM0862          65          0         65       15.48%   
 PAB0784         68          0         68       16.19%   
 PH0413          64          0         64       15.24%   
 SSO0831         76          0         76       18.10%   
 SSO1782         76          0         76       18.10%   
 AF0325          68          0         68       16.19%   
 TVN0899         71          0         71       16.90%   
 APE1181         65          0         65       15.48%   
 TVN0529        174          0        174       41.43%   
 Ta1074         173          0        173       41.19%   
 SSO3219        167          0        167       39.76%   
 -------------------------------------------------------
 Sum           2368          0       2368       26.85%   


The table above shows the amount of gaps ('-') and other 'wildcard'
characters ('X', '?', etc.) and their percentage of the 420 columns
in the alignment.
Sequences with more than 50% ambiguous characters are marked with a '!' and 
should be checked, whether they have sufficient overlap to other sequences.
Sequences with 100% ambiguous characters do not hold any phylogenetic
information and had to be discarded from the analysis.


SEQUENCE COMPOSITION (SEQUENCES IN INPUT ORDER)

              5% chi-square test  p-value
 DRA0042           passed          23.90%  
 MTH1791           failed           1.15%  
 MA2183            failed           4.58%  
 MA3777            passed           6.76%  
 VNG0047Gm         failed           0.16%  
 VNG1055G          passed          12.03%  
 VNG0064G          passed           9.88%  
 DRA0031           failed           0.55%  
 alr4491           failed           0.69%  
 sll0207           failed           0.84%  
 TM0862            failed           0.31%  
 PAB0784           failed           0.00%  
 PH0413            failed           0.04%  
 SSO0831           failed           0.01%  
 SSO1782           failed           0.01%  
 AF0325            failed           0.09%  
 TVN0899           failed           0.03%  
 APE1181           failed           0.00%  
 TVN0529           failed           1.30%  
 Ta1074            failed           2.21%  
 SSO3219           passed          25.69%  

The chi-square tests compares the amino acid composition of each sequence
to the frequency distribution assumed in the maximum likelihood model.


IDENTICAL SEQUENCES

The sequences in each of the following groups are all identical. To speed
up computation please remove all but one of each group from the data set.

 All sequences are unique.


MAXIMUM LIKELIHOOD DISTANCES

Maximum likelihood distances are computed using the selected model of
substitution and rate heterogeneity.

  21
DRA0042     0.00000  0.55974  0.87281  0.88904  1.61287  1.59625  1.63727
            1.72720  1.48416  1.45245  1.39878  1.56283  1.55620  1.54692
            1.50836  1.51693  1.58825  1.53099  1.73759  1.79572  1.71927
MTH1791     0.55974  0.00000  0.88098  0.90803  1.67147  1.64611  1.68286
            1.71670  1.41065  1.39958  1.37024  1.60770  1.59363  1.54459
            1.47653  1.39345  1.56895  1.62815  1.74262  1.77794  1.75485
MA2183      0.87281  0.88098  0.00000  0.16850  1.44761  1.46793  1.52547
            1.37877  1.30764  1.22781  1.08455  1.22011  1.21264  1.18108
            1.19934  1.08870  1.19027  1.18337  1.79895  1.84860  1.53620
MA3777      0.88904  0.90803  0.16850  0.00000  1.49544  1.51670  1.54181
            1.36343  1.30346  1.22585  1.04719  1.15277  1.14587  1.23570
            1.26205  1.10033  1.18101  1.21020  1.78600  1.82107  1.61887
VNG0047Gm   1.61287  1.67147  1.44761  1.49544  0.00000  0.18344  0.68493
            1.10379  1.21375  1.20220  1.21402  1.21846  1.24896  1.25841
            1.23004  1.29004  1.39775  1.43036  1.69075  1.68066  1.55390
VNG1055G    1.59625  1.64611  1.46793  1.51670  0.18344  0.00000  0.71359
            1.17443  1.18801  1.16526  1.16245  1.20067  1.23264  1.26271
            1.21504  1.29055  1.41359  1.44528  1.63673  1.65523  1.51179
VNG0064G    1.63727  1.68286  1.52547  1.54181  0.68493  0.71359  0.00000
            1.15463  1.31416  1.15474  1.41924  1.20196  1.22567  1.34241
            1.35743  1.27309  1.32351  1.39404  1.76693  1.61908  1.73674
DRA0031     1.72720  1.71670  1.37877  1.36343  1.10379  1.17443  1.15463
            0.00000  0.99010  0.99974  0.97853  0.97212  0.98511  1.02055
            1.00411  1.02552  1.03391  1.20505  1.73557  1.69461  1.56283
alr4491     1.48416  1.41065  1.30764  1.30346  1.21375  1.18801  1.31416
            0.99010  0.00000  0.39826  0.75206  0.74647  0.73323  0.89702
            0.91834  0.78062  0.94884  1.22725  1.79162  1.66298  1.46245
sll0207     1.45245  1.39958  1.22781  1.22585  1.20220  1.16526  1.15474
            0.99974  0.39826  0.00000  0.71905  0.77253  0.75156  0.89527
            0.88879  0.82002  0.95333  1.21882  1.71165  1.52663  1.36809
TM0862      1.39878  1.37024  1.08455  1.04719  1.21402  1.16245  1.41924
            0.97853  0.75206  0.71905  0.00000  0.70235  0.66655  0.86393
            0.87037  0.81905  0.92329  1.15286  1.70912  1.67386  1.50861
PAB0784     1.56283  1.60770  1.22011  1.15277  1.21846  1.20067  1.20196
            0.97212  0.74647  0.77253  0.70235  0.00000  0.09729  0.89545
            0.89956  0.77111  0.86938  1.07695  1.59803  1.62089  1.43643
PH0413      1.55620  1.59363  1.21264  1.14587  1.24896  1.23264  1.22567
            0.98511  0.73323  0.75156  0.66655  0.09729  0.00000  0.87899
            0.85894  0.75534  0.87434  1.03480  1.57178  1.55586  1.42693
SSO0831     1.54692  1.54459  1.18108  1.23570  1.25841  1.26271  1.34241
            1.02055  0.89702  0.89527  0.86393  0.89545  0.87899  0.00000
            0.16583  0.73845  0.86736  0.99677  1.87504  1.98646  1.47853
SSO1782     1.50836  1.47653  1.19934  1.26205  1.23004  1.21504  1.35743
            1.00411  0.91834  0.88879  0.87037  0.89956  0.85894  0.16583
            0.00000  0.76646  0.91051  1.00766  1.72871  1.84764  1.46270
AF0325      1.51693  1.39345  1.08870  1.10033  1.29004  1.29055  1.27309
            1.02552  0.78062  0.82002  0.81905  0.77111  0.75534  0.73845
            0.76646  0.00000  0.90759  1.03428  1.91147  1.76511  1.62080
TVN0899     1.58825  1.56895  1.19027  1.18101  1.39775  1.41359  1.32351
            1.03391  0.94884  0.95333  0.92329  0.86938  0.87434  0.86736
            0.91051  0.90759  0.00000  1.06708  1.80594  1.78248  1.60577
APE1181     1.53099  1.62815  1.18337  1.21020  1.43036  1.44528  1.39404
            1.20505  1.22725  1.21882  1.15286  1.07695  1.03480  0.99677
            1.00766  1.03428  1.06708  0.00000  1.82193  1.94300  1.65887
TVN0529     1.73759  1.74262  1.79895  1.78600  1.69075  1.63673  1.76693
            1.73557  1.79162  1.71165  1.70912  1.59803  1.57178  1.87504
            1.72871  1.91147  1.80594  1.82193  0.00000  0.58930  1.47290
Ta1074      1.79572  1.77794  1.84860  1.82107  1.68066  1.65523  1.61908
            1.69461  1.66298  1.52663  1.67386  1.62089  1.55586  1.98646
            1.84764  1.76511  1.78248  1.94300  0.58930  0.00000  1.50196
SSO3219     1.71927  1.75485  1.53620  1.61887  1.55390  1.51179  1.73674
            1.56283  1.46245  1.36809  1.50861  1.43643  1.42693  1.47853
            1.46270  1.62080  1.60577  1.65887  1.47290  1.50196  0.00000

Average distance (over all possible pairs of sequences):  1.28039


RATE HETEROGENEITY

Model of rate heterogeneity: uniform rate


TREE SEARCH

2 tree topologies were specified by the user.


MAXIMUM LIKELIHOOD BRANCH LENGTHS OF USER DEFINED TREE # 1 (NO CLOCK)

Branch lengths are computed using the selected model of
substitution and rate heterogeneity.


                        :-5 VNG0047Gm
         :-------------22
         :              :---------7 VNG0064G
         :              :
         :              :--6 VNG1055G
         :
         :                :---9 alr4491
         :         :-----23
         :         :      :---10 sll0207
         :      :-25
         :      :  :  :---------8 DRA0031
         :      :  :-24
         :      :     :----------------1 DRA0042
         :  :--26
         :  :   :-----11 TM0862
         :-29
         :  :           :--14 SSO0831
         :  :    :-----27
         :  :    :      :--15 SSO1782
         :  :    :      :
         :  :    :      :-------------------21 SSO3219
         :  :---28
         :       :---------18 APE1181
    :---33
    :    :          :-12 PAB0784
    :    :   :-----30
    :    :   :      :-13 PH0413
    :    :--31
    :    :   :------16 AF0325
    :    :
    :    :            :--3 MA2183
    :    :-----------32
    :    :            :--4 MA3777
    :    :
    :    :----------------2 MTH1791
 :-34
 :  :---------------20 Ta1074
 :
 :-------17 TVN0899
 :
 :---------------19 TVN0529
 

         branch  length     S.E.   branch  length     S.E.
DRA0042       1  1.18163  0.10390      22  0.95591  0.09640
MTH1791       2  1.13016  0.10051      23  0.29909  0.04151
MA2183        3  0.09257  0.02528      24  0.00001  0.00091
MA3777        4  0.07777  0.02404      25  0.04226  0.02445
VNG0047Gm     5  0.07135  0.02319      26  0.11392  0.03016
VNG1055G      6  0.11770  0.02652      27  0.33253  0.04572
VNG0064G      7  0.63968  0.06693      28  0.18057  0.03951
DRA0031       8  0.64894  0.06071      29  0.00123  0.01959
alr4491       9  0.22235  0.03305      30  0.35667  0.04320
sll0207      10  0.19778  0.03214      31  0.11543  0.03032
TM0862       11  0.37021  0.04280      32  0.74934  0.08204
PAB0784      12  0.06956  0.01613      33  0.21915  0.04894
PH0413       13  0.02837  0.01303      34  0.00001  0.00083
SSO0831      14  0.08685  0.02005
SSO1782      15  0.08378  0.01996
AF0325       16  0.41464  0.04653
TVN0899      17  0.46533  0.05779
APE1181      18  0.66973  0.06403
TVN0529      19  1.11690  0.12062
Ta1074       20  1.07450  0.11707     13 iterations until convergence
SSO3219      21  1.41081  0.13200     log L: -11677.89

WARNING --- at least one branch length is close to an internal boundary!


Unrooted user defined tree with maximum likelihood branch lengths
(in CLUSTAL W notation):

(TVN0529:1.11690,(((VNG0047Gm:0.07135,VNG0064G:0.63968,VNG1055G:0.11770)
94:0.95591,((((alr4491:0.22235,sll0207:0.19778)100:0.29909,(DRA0031:0.64894,
DRA0042:1.18163)100:0.00001)99:0.04226,TM0862:0.37021)99:0.11392,
((SSO0831:0.08685,SSO1782:0.08378,SSO3219:1.41081)100:0.33253,APE1181:0.66973)
97:0.18057)89:0.00123,((PAB0784:0.06956,PH0413:0.02837)88:0.35667,
AF0325:0.41464)84:0.11543,(MA2183:0.09257,MA3777:0.07777)75:0.74934,
MTH1791:1.13016)100:0.21915,Ta1074:1.07450)100:0.00001,TVN0899:0.46533);


MAXIMUM LIKELIHOOD BRANCH LENGTHS OF USER DEFINED TREE # 2 (NO CLOCK)

Branch lengths are computed using the selected model of
substitution and rate heterogeneity.


               :-3 MA2183
         :----22
         :     :--4 MA3777
 :------35
 :       :                               :-----19 TVN0529
 :       :                    :---------23
 :       :                    :          :----20 Ta1074
 :       :          :--------24
 :       :          :         :---------21 SSO3219
 :       :---------34
 :                  :                  :-5 VNG0047Gm
 :                  :            :----25
 :                  :            :     :--6 VNG1055G
 :                  :    :------26
 :                  :    :       :------7 VNG0064G
 :                  :---27
 :                  :    :-------8 DRA0031
 :                  :
 :                  :            :---9 alr4491
 :                  :      :----28
 :                  :      :     :---10 sll0207
 :                  :  :--31
 :                  :  :   :         :--12 PAB0784
 :                  :  :   :  :-----29
 :                  :  :   :  :      :-13 PH0413
 :                  :  :   :-30
 :                  :  :      :-----11 TM0862
 :                  :-33
 :                     :      :---14 SSO0831
 :                     :      :
 :                            :---15 SSO1782
 :                      -----32
 :                            :---------16 AF0325
 :                            :
 :                            :----------17 TVN0899
 :                            :
 :                            :------------18 APE1181
 :
 :----2 MTH1791
 :
 :----1 DRA0042
 

         branch  length     S.E.   branch  length     S.E.
DRA0042       1  0.29221  0.04601      22  0.25805  0.05607
MTH1791       2  0.28098  0.04565      23  0.64893  0.09799
MA2183        3  0.07362  0.02409      24  0.57491  0.09193
MA3777        4  0.09772  0.02567      25  0.25831  0.04993
VNG0047Gm     5  0.06271  0.02247      26  0.43013  0.06818
VNG1055G      6  0.12342  0.02690      27  0.18587  0.04675
VNG0064G      7  0.38503  0.05692      28  0.25674  0.03790
DRA0031       8  0.44833  0.05728      29  0.34636  0.04092
alr4491       9  0.22234  0.03279      30  0.05637  0.02579
sll0207      10  0.19662  0.03165      31  0.11492  0.03368
TM0862       11  0.34602  0.04140      32  0.32975  0.04500
PAB0784      12  0.07689  0.01634      33  0.06940  0.03391
PH0413       13  0.02095  0.01158      34  0.63430  0.08189
SSO0831      14  0.15610  0.02691      35  0.41366  0.06730
SSO1782      15  0.16582  0.02743
AF0325       16  0.60264  0.05466
TVN0899      17  0.70196  0.06122
APE1181      18  0.86562  0.07094
TVN0529      19  0.30424  0.05394
Ta1074       20  0.29182  0.05351     10 iterations until convergence
SSO3219      21  0.62568  0.09207     log L: -11263.96


Unrooted user defined tree with maximum likelihood branch lengths
(in CLUSTAL W notation):

(DRA0042:0.29221,((MA2183:0.07362,MA3777:0.09772)99:0.25805,(((TVN0529:0.30424,
Ta1074:0.29182)99:0.64893,SSO3219:0.62568)96:0.57491,(((VNG0047Gm:0.06271,
VNG1055G:0.12342)87:0.25831,VNG0064G:0.38503)59:0.43013,DRA0031:0.44833)
67:0.18587,(((alr4491:0.22234,sll0207:0.19662)94:0.25674,((PAB0784:0.07689,
PH0413:0.02095)74:0.34636,TM0862:0.34602)59:0.05637)73:0.11492,(
SSO0831:0.15610,SSO1782:0.16582,AF0325:0.60264,TVN0899:0.70196,
APE1181:0.86562)58:0.32975)54:0.06940)92:0.63430)99:0.41366,MTH1791:0.28098);


COMPARISON OF USER TREES (NO CLOCK)

Tree   log L   difference    S.E.      p-1sKH     p-SH       c-ELW      2sKH
-------------------------------------------------------------------------------
 1  -11677.89   413.92       60.42    0.0000 -   0.0000 -   0.0000 -       -
 2  -11263.96     0.00  <---- best    1.0000 +   1.0000 +   1.0000 +    best

The columns show the results and p-values of the following tests:
1sKH - one sided KH test based on pairwise SH tests (Shimodaira-Hasegawa
       2000, Goldman et al., 2001, Kishino-Hasegawa 1989)
SH   - Shimodaira-Hasegawa test (2000)
ELW  - Expected Likelihood Weight (Strimmer-Rambaut 2002)
2sKH - two sided Kishino-Hasegawa test (1989)

Plus signs denote the confidence sets. Minus signs denote significant
exclusion. All tests used 5% significance level. 1sKH, SH, and ELW
performed 1000 resamplings using the RELL method.


TIME STAMP

Date and time: Tue Sep  4 21:13:33 2007
Runtime (excl. input) : 2 seconds (= 0.0 minutes = 0.0 hours)
Runtime (incl. input) : 2 seconds (= 0.0 minutes = 0.0 hours)
