# Supplementary material for: Horizontal Gene Transfers in prokaryotes show differential preferences for metabolic and translational genes
Source: BMC Evol Biol. 2009 Jan 10;9:9. doi: 10.1186/1471-2148-9-9 (PMC2651853; doi:10.1186/1471-2148-9-9)
Supplement: Additional file 6 — Likelihood based tree comparisons. All likelihood based tree comparison outputs are provided. [file 1471-2148-9-9-S6.zip › puzzle/COG1209_MTH1791_CAC2333]

TREE-PUZZLE 5.1.pl25

Input file name: /scratch/local/kanhere/COG1209_Archaea_Gramplus_comb.infile
User tree file name: /scratch/local/kanhere/COG1209_Archaea_Gramplus_comb.tmp_tree
Type of analysis: user tree evaluation
Parameter estimation: approximate (faster)
Parameter estimation uses: neighbor-joining tree (for substitution process and rate variation)

Standard errors (S.E.) are obtained by the curvature method.
The upper and lower bounds of an approximate 95% confidence interval
for parameter or branch length x are x-1.96*S.E. and x+1.96*S.E.


SEQUENCE ALIGNMENT

Input data: 21 sequences with 385 amino acid sites
Number of constant sites: 14 (= 3.6% of all sites)
Number of site patterns: 378
Number of constant site patterns: 9 (= 2.4% of all site patterns)


SUBSTITUTION PROCESS

Model of substitution: VT (Mueller-Vingron 2000)
Amino acid frequencies (user specified):

 pi(A) =   7.8%
 pi(R) =   5.3%
 pi(N) =   4.4%
 pi(D) =   5.3%
 pi(C) =   1.6%
 pi(Q) =   3.7%
 pi(E) =   6.3%
 pi(G) =   7.2%
 pi(H) =   2.4%
 pi(I) =   6.1%
 pi(L) =   9.1%
 pi(K) =   6.0%
 pi(M) =   2.3%
 pi(F) =   4.2%
 pi(P) =   4.6%
 pi(S) =   6.4%
 pi(T) =   5.7%
 pi(W) =   1.3%
 pi(Y) =   3.4%
 pi(V) =   7.1%


AMBIGUOUS CHARACTERS IN THE SEQUENCE (SEQUENCES IN INPUT ORDER)

               gaps  wildcards        sum   % sequence
 SSO0831         41          0         41       10.65%   
 SSO1782         41          0         41       10.65%   
 AF0325          33          0         33        8.57%   
 PAB0784         33          0         33        8.57%   
 PH0413          29          0         29        7.53%   
 TVN0899         36          0         36        9.35%   
 MA2183         144          0        144       37.40%   
 MA3777         147          0        147       38.18%   
 MTH1791         93          0         93       24.16%   
 CAC2333         97          0         97       25.19%   
 L197041         96          0         96       24.94%   
 SPy0933         96          0         96       24.94%   
 BH3363         138          0        138       35.84%   
 BS_spsI        139          0        139       36.10%   
 APE1181         30          0         30        7.79%   
 VNG0047Gm      143          0        143       37.14%   
 VNG1055G       145          0        145       37.66%   
 VNG0064G       147          0        147       38.18%   
 TVN0529        139          0        139       36.10%   
 Ta1074         138          0        138       35.84%   
 SSO3219        132          0        132       34.29%   
 -------------------------------------------------------
 Sum           2037          0       2037       25.19%   


The table above shows the amount of gaps ('-') and other 'wildcard'
characters ('X', '?', etc.) and their percentage of the 385 columns
in the alignment.
Sequences with more than 50% ambiguous characters are marked with a '!' and 
should be checked, whether they have sufficient overlap to other sequences.
Sequences with 100% ambiguous characters do not hold any phylogenetic
information and had to be discarded from the analysis.


SEQUENCE COMPOSITION (SEQUENCES IN INPUT ORDER)

              5% chi-square test  p-value
 SSO0831           failed           0.01%  
 SSO1782           failed           0.01%  
 AF0325            failed           0.09%  
 PAB0784           failed           0.00%  
 PH0413            failed           0.04%  
 TVN0899           failed           0.03%  
 MA2183            failed           4.58%  
 MA3777            passed           6.76%  
 MTH1791           failed           1.15%  
 CAC2333           passed          17.57%  
 L197041           passed           6.53%  
 SPy0933           passed          16.96%  
 BH3363            passed          86.82%  
 BS_spsI           passed          31.91%  
 APE1181           failed           0.00%  
 VNG0047Gm         failed           0.16%  
 VNG1055G          passed          12.03%  
 VNG0064G          passed           9.88%  
 TVN0529           failed           1.30%  
 Ta1074            failed           2.21%  
 SSO3219           passed          25.69%  

The chi-square tests compares the amino acid composition of each sequence
to the frequency distribution assumed in the maximum likelihood model.


IDENTICAL SEQUENCES

The sequences in each of the following groups are all identical. To speed
up computation please remove all but one of each group from the data set.

 All sequences are unique.


MAXIMUM LIKELIHOOD DISTANCES

Maximum likelihood distances are computed using the selected model of
substitution and rate heterogeneity.

  21
SSO0831     0.00000  0.16583  0.73846  0.91371  0.89818  0.88200  1.11856
            1.16001  1.57124  1.48899  1.43919  1.40936  1.21538  1.22707
            1.11808  1.29386  1.31545  1.37651  1.88620  2.02626  1.49990
SSO1782     0.16583  0.00000  0.76647  0.93292  0.89222  0.91821  1.13912
            1.17738  1.55873  1.50781  1.44025  1.41878  1.24388  1.19211
            1.14684  1.27532  1.25381  1.37868  1.80993  1.93310  1.47816
AF0325      0.73846  0.76647  0.00000  0.77569  0.76198  0.88777  1.02891
            1.05889  1.48848  1.49545  1.43772  1.42624  1.18683  1.14474
            1.13245  1.27866  1.31034  1.29522  1.95994  1.95528  1.61147
PAB0784     0.91371  0.93292  0.77569  0.00000  0.09729  0.83860  1.19397
            1.13629  1.65173  1.56450  1.50501  1.54628  1.30282  1.23746
            1.19319  1.23689  1.21158  1.22900  1.68001  1.78013  1.43641
PH0413      0.89818  0.89222  0.76198  0.09729  0.00000  0.84755  1.18549
            1.12889  1.63992  1.58770  1.49558  1.56744  1.27831  1.23875
            1.13845  1.25172  1.25745  1.24303  1.66052  1.68979  1.42697
TVN0899     0.88200  0.91821  0.88777  0.83860  0.84755  0.00000  1.11310
            1.13071  1.58906  1.55266  1.46360  1.49764  1.34838  1.15919
            1.21177  1.38722  1.41462  1.33191  1.81038  1.93413  1.59606
MA2183      1.11856  1.13912  1.02891  1.19397  1.18549  1.11310  0.00000
            0.16850  0.88094  0.87530  0.80032  0.78506  0.81834  0.76867
            1.13677  1.47450  1.50651  1.51901  1.85646  1.94413  1.56432
MA3777      1.16001  1.17738  1.05889  1.13629  1.12889  1.13071  0.16850
            0.00000  0.90804  0.91220  0.82516  0.80584  0.81597  0.73717
            1.17360  1.47359  1.51022  1.50222  1.79955  1.82216  1.63795
MTH1791     1.57124  1.55873  1.48848  1.65173  1.63992  1.58906  0.88094
            0.90804  0.00000  0.39333  0.47911  0.48410  1.15436  1.08905
            1.65353  1.67118  1.64480  1.66358  1.70451  1.86395  1.74143
CAC2333     1.48899  1.50781  1.49545  1.56450  1.58770  1.55266  0.87530
            0.91220  0.39333  0.00000  0.41458  0.41704  1.20209  1.14760
            1.58868  1.69832  1.62442  1.59039  1.64016  1.80435  1.76166
L197041     1.43919  1.44025  1.43772  1.50501  1.49558  1.46360  0.80032
            0.82516  0.47911  0.41458  0.00000  0.12007  1.06246  0.92160
            1.61735  1.64980  1.57725  1.54138  1.67943  1.80366  1.83926
SPy0933     1.40936  1.41878  1.42624  1.54628  1.56744  1.49764  0.78506
            0.80584  0.48410  0.41704  0.12007  0.00000  1.02617  0.92884
            1.62748  1.60981  1.56175  1.58797  1.79412  1.89789  1.82268
BH3363      1.21538  1.24388  1.18683  1.30282  1.27831  1.34838  0.81834
            0.81597  1.15436  1.20209  1.06246  1.02617  0.00000  0.64156
            1.33702  1.56188  1.59968  1.74550  2.04102  2.11387  1.75567
BS_spsI     1.22707  1.19211  1.14474  1.23746  1.23875  1.15919  0.76867
            0.73717  1.08905  1.14760  0.92160  0.92884  0.64156  0.00000
            1.33091  1.42289  1.43440  1.61055  1.94471  1.93419  1.68741
APE1181     1.11808  1.14684  1.13245  1.19319  1.13845  1.21177  1.13677
            1.17360  1.65353  1.58868  1.61735  1.62748  1.33702  1.33091
            0.00000  1.39441  1.43813  1.36844  1.86401  1.95861  1.68399
VNG0047Gm   1.29386  1.27532  1.27866  1.23689  1.25172  1.38722  1.47450
            1.47359  1.67118  1.69832  1.64980  1.60981  1.56188  1.42289
            1.39441  0.00000  0.18345  0.68494  1.72121  1.74136  1.57746
VNG1055G    1.31545  1.25381  1.31034  1.21158  1.25745  1.41462  1.50651
            1.51022  1.64480  1.62442  1.57725  1.56175  1.59968  1.43440
            1.43813  0.18345  0.00000  0.71359  1.68990  1.72340  1.54253
VNG0064G    1.37651  1.37868  1.29522  1.22900  1.24303  1.33191  1.51901
            1.50222  1.66358  1.59039  1.54138  1.58797  1.74550  1.61055
            1.36844  0.68494  0.71359  0.00000  1.85742  1.71659  1.76638
TVN0529     1.88620  1.80993  1.95994  1.68001  1.66052  1.81038  1.85646
            1.79955  1.70451  1.64016  1.67943  1.79412  2.04102  1.94471
            1.86401  1.72121  1.68990  1.85742  0.00000  0.58931  1.45858
Ta1074      2.02626  1.93310  1.95528  1.78013  1.68979  1.93413  1.94413
            1.82216  1.86395  1.80435  1.80366  1.89789  2.11387  1.93419
            1.95861  1.74136  1.72340  1.71659  0.58931  0.00000  1.51937
SSO3219     1.49990  1.47816  1.61147  1.43641  1.42697  1.59606  1.56432
            1.63795  1.74143  1.76166  1.83926  1.82268  1.75567  1.68741
            1.68399  1.57746  1.54253  1.76638  1.45858  1.51937  0.00000

Average distance (over all possible pairs of sequences):  1.34258


RATE HETEROGENEITY

Model of rate heterogeneity: uniform rate


TREE SEARCH

2 tree topologies were specified by the user.


MAXIMUM LIKELIHOOD BRANCH LENGTHS OF USER DEFINED TREE # 1 (NO CLOCK)

Branch lengths are computed using the selected model of
substitution and rate heterogeneity.


                               :-11 L197041
                            :-22
                            :  :-12 SPy0933
                         :-24
                         :  :         :-----13 BH3363
                         :  :--------23
                         :            :----14 BS_spsI
             :----------25
             :           :----10 CAC2333
        :---34
        :    :               :-4 PAB0784
        :    :       :------26
        :    :       :       :-5 PH0413
        :    :  :---27
        :    :  :    :-----3 AF0325
        :    :-33
        :       :          :-------------19 TVN0529
        :       :       :-28
        :       :       :  :-------6 TVN0899
        :       :  :---29
        :       :  :    :--------------20 Ta1074
        :       :  :
        :          :              :-16 VNG0047Gm
        :          :-------------30
        :          :              :---------18 VNG0064G
        :          :              :
        :          :              :--17 VNG1055G
        :        -32
        :          :         :-7 MA2183
        :          :--------31
        :          :         :--8 MA3777
        :          :
        :          :-----------9 MTH1791
 :-----35
 :      :----------15 APE1181
 :
 :--2 SSO1782
 :
 :-------------------21 SSO3219
 :
 :--1 SSO0831
 

         branch  length     S.E.   branch  length     S.E.
SSO0831       1  0.08938  0.02040      22  0.06879  0.02788
SSO1782       2  0.08032  0.01997      23  0.63051  0.07422
AF0325        3  0.36572  0.04680      24  0.04840  0.03000
PAB0784       4  0.06790  0.01629      25  0.72915  0.08015
PH0413        5  0.02993  0.01384      26  0.42008  0.04953
TVN0899       6  0.49215  0.06249      27  0.18684  0.04119
MA2183        7  0.06115  0.02341      28  0.00001  0.00062
MA3777        8  0.11077  0.02653      29  0.21421  0.05080
MTH1791       9  0.86915  0.08631      30  1.02338  0.10512
CAC2333      10  0.26696  0.03973      31  0.59212  0.07289
L197041      11  0.05780  0.01681      32  0.05530  0.03142
SPy0933      12  0.06259  0.01738      33  0.00001  0.00086
BH3363       13  0.39122  0.05733      34  0.18283  0.04342
BS_spsI      14  0.26343  0.05079      35  0.32267  0.04884
APE1181      15  0.77736  0.07334
VNG0047Gm    16  0.06963  0.02345
VNG1055G     17  0.12075  0.02690
VNG0064G     18  0.63704  0.06683
TVN0529      19  1.01279  0.11333
Ta1074       20  1.09438  0.11992     16 iterations until convergence
SSO3219      21  1.45138  0.13593     log L: -10671.54

WARNING --- at least one branch length is close to an internal boundary!


Unrooted user defined tree with maximum likelihood branch lengths
(in CLUSTAL W notation):

(SSO0831:0.08938,(((((L197041:0.05780,SPy0933:0.06259)100:0.06879,
(BH3363:0.39122,BS_spsI:0.26343)99:0.63051)91:0.04840,CAC2333:0.26696)
97:0.72915,(((PAB0784:0.06790,PH0413:0.02993)99:0.42008,AF0325:0.36572)
90:0.18684,(((TVN0529:1.01279,TVN0899:0.49215)100:0.00001,Ta1074:1.09438)
100:0.21421,(VNG0047Gm:0.06963,VNG0064G:0.63704,VNG1055G:0.12075)
95:1.02338,(MA2183:0.06115,MA3777:0.11077)71:0.59212,MTH1791:0.86915)
61:0.05530)58:0.00001)95:0.18283,APE1181:0.77736)99:0.32267,SSO1782:0.08032,
SSO3219:1.45138);


MAXIMUM LIKELIHOOD BRANCH LENGTHS OF USER DEFINED TREE # 2 (NO CLOCK)

Branch lengths are computed using the selected model of
substitution and rate heterogeneity.


                          :-----13 BH3363
                     :---22
                     :    :----14 BS_spsI
              :-----28
              :      :                 :-11 L197041
              :      :             :--23
              :      :             :   :-12 SPy0933
              :      :    :-------25
              :      :    :        :   :----9 MTH1791
              :      :    :        :--24
              :      :    :            :---10 CAC2333
              :      :---27
              :           :    :-7 MA2183
              :           :---26
              :                :--8 MA3777
         :---34
         :    :                        :----19 TVN0529
         :    :             :---------29
         :    :             :          :----20 Ta1074
         :    :    :-------30
         :    :    :        :--------21 SSO3219
         :    :---33
         :         :             :-16 VNG0047Gm
         :         :       :----31
         :         :       :     :--17 VNG1055G
         :         :------32
         :                 :-----18 VNG0064G
         :
         :          :-4 PAB0784
         :   :-----35
         :   :      :-5 PH0413
         :--36
         :   :------6 TVN0899
 :------37
 :       :-----3 AF0325
 :       :
 :       :-----------15 APE1181
 :
 :-2 SSO1782
 :
 :--1 SSO0831
 

         branch  length     S.E.   branch  length     S.E.
SSO0831       1  0.09068  0.02070      22  0.17218  0.04577
SSO1782       2  0.07727  0.01998      23  0.09665  0.02838
AF0325        3  0.38271  0.04490      24  0.14258  0.03230
PAB0784       4  0.07455  0.01651      25  0.50811  0.06710
PH0413        5  0.02320  0.01298      26  0.22922  0.04768
TVN0899       6  0.46452  0.05063      27  0.16522  0.04733
MA2183        7  0.06370  0.02298      28  0.38174  0.06776
MA3777        8  0.11033  0.02617      29  0.65953  0.10047
MTH1791       9  0.24779  0.03617      30  0.48505  0.09212
CAC2333      10  0.16177  0.03033      31  0.26733  0.05239
L197041      11  0.05603  0.01667      32  0.40720  0.07444
SPy0933      12  0.06497  0.01752      33  0.21504  0.06512
BH3363       13  0.38621  0.05492      34  0.22094  0.05575
BS_spsI      14  0.27645  0.04860      35  0.39605  0.04692
APE1181      15  0.83192  0.07266      36  0.11573  0.03413
VNG0047Gm    16  0.06883  0.02370      37  0.43670  0.04903
VNG1055G     17  0.11784  0.02697
VNG0064G     18  0.37738  0.05816
TVN0529      19  0.29132  0.05396
Ta1074       20  0.30424  0.05449     11 iterations until convergence
SSO3219      21  0.61268  0.09283     log L: -9920.85


Unrooted user defined tree with maximum likelihood branch lengths
(in CLUSTAL W notation):

(SSO0831:0.09068,((((BH3363:0.38621,BS_spsI:0.27645)99:0.17218,((
(L197041:0.05603,SPy0933:0.06497)100:0.09665,(MTH1791:0.24779,CAC2333:0.16177)
99:0.14258)100:0.50811,(MA2183:0.06370,MA3777:0.11033)95:0.22922)
77:0.16522)91:0.38174,(((TVN0529:0.29132,Ta1074:0.30424)98:0.65953,
SSO3219:0.61268)94:0.48505,((VNG0047Gm:0.06883,VNG1055G:0.11784)
98:0.26733,VNG0064G:0.37738)94:0.40720)70:0.21504)78:0.22094,((PAB0784:0.07455,
PH0413:0.02320)76:0.39605,TVN0899:0.46452)73:0.11573,AF0325:0.38271,
APE1181:0.83192)65:0.43670,SSO1782:0.07727);


COMPARISON OF USER TREES (NO CLOCK)

Tree   log L   difference    S.E.      p-1sKH     p-SH       c-ELW      2sKH
-------------------------------------------------------------------------------
 1  -10671.54   750.69       56.74    0.0000 -   0.0000 -   0.0000 -       -
 2   -9920.85     0.00  <---- best    1.0000 +   1.0000 +   1.0000 +    best

The columns show the results and p-values of the following tests:
1sKH - one sided KH test based on pairwise SH tests (Shimodaira-Hasegawa
       2000, Goldman et al., 2001, Kishino-Hasegawa 1989)
SH   - Shimodaira-Hasegawa test (2000)
ELW  - Expected Likelihood Weight (Strimmer-Rambaut 2002)
2sKH - two sided Kishino-Hasegawa test (1989)

Plus signs denote the confidence sets. Minus signs denote significant
exclusion. All tests used 5% significance level. 1sKH, SH, and ELW
performed 1000 resamplings using the RELL method.


TIME STAMP

Date and time: Wed Sep  5 17:34:21 2007
Runtime (excl. input) : 2 seconds (= 0.0 minutes = 0.0 hours)
Runtime (incl. input) : 2 seconds (= 0.0 minutes = 0.0 hours)
