# Supplementary material for: Horizontal Gene Transfers in prokaryotes show differential preferences for metabolic and translational genes
Source: BMC Evol Biol. 2009 Jan 10;9:9. doi: 10.1186/1471-2148-9-9 (PMC2651853; doi:10.1186/1471-2148-9-9)
Supplement: Additional file 6 — Likelihood based tree comparisons. All likelihood based tree comparison outputs are provided. [file 1471-2148-9-9-S6.zip › puzzle/COG1210_MA4459_BH3652]

TREE-PUZZLE 5.1.pl25

Input file name: /scratch/local/kanhere/COG1210_Archaea_Gramplus_comb.infile
User tree file name: /scratch/local/kanhere/COG1210_Archaea_Gramplus_comb.tmp_tree
Type of analysis: user tree evaluation
Parameter estimation: approximate (faster)
Parameter estimation uses: neighbor-joining tree (for substitution process and rate variation)

Standard errors (S.E.) are obtained by the curvature method.
The upper and lower bounds of an approximate 95% confidence interval
for parameter or branch length x are x-1.96*S.E. and x+1.96*S.E.


SEQUENCE ALIGNMENT

Input data: 22 sequences with 341 amino acid sites
Number of constant sites: 22 (= 6.5% of all sites)
Number of site patterns: 322
Number of constant site patterns: 12 (= 3.7% of all site patterns)


SUBSTITUTION PROCESS

Model of substitution: VT (Mueller-Vingron 2000)
Amino acid frequencies (user specified):

 pi(A) =   7.8%
 pi(R) =   5.3%
 pi(N) =   4.4%
 pi(D) =   5.3%
 pi(C) =   1.6%
 pi(Q) =   3.7%
 pi(E) =   6.3%
 pi(G) =   7.2%
 pi(H) =   2.4%
 pi(I) =   6.1%
 pi(L) =   9.1%
 pi(K) =   6.0%
 pi(M) =   2.3%
 pi(F) =   4.2%
 pi(P) =   4.6%
 pi(S) =   6.4%
 pi(T) =   5.7%
 pi(W) =   1.3%
 pi(Y) =   3.4%
 pi(V) =   7.1%


AMBIGUOUS CHARACTERS IN THE SEQUENCE (SEQUENCES IN INPUT ORDER)

               gaps  wildcards        sum   % sequence
 MJ1334          58          0         58       17.01%   
 MTH634          56          0         56       16.42%   
 PAB0771         50          0         50       14.66%   
 MA4459          23          0         23        6.74%   
 CAC2250         54          0         54       15.84%   
 CAC2335         38          0         38       11.14%   
 BH3652          44          0         44       12.90%   
 BS_ggaAa       143          0        143       41.94%   
 BS_gtaB         49          0         49       14.37%   
 BH3717          48          0         48       14.08%   
 SA2288          53          0         53       15.54%   
 SPy0224         42          0         42       12.32%   
 SPy2202         37          0         37       10.85%   
 SP2092          42          0         42       12.32%   
 L177590         28          0         28        8.21%   
 lin1070         46          0         46       13.49%   
 BS_yngB         44          0         44       12.90%   
 MG453           49          0         49       14.37%   
 MPN667          50          0         50       14.66%   
 BH2303          68          0         68       19.94%   
 BS_ytdA         69          0         69       20.23%   
 SSO0813         95          0         95       27.86%   
 -------------------------------------------------------
 Sum           1186          0       1186       15.81%   


The table above shows the amount of gaps ('-') and other 'wildcard'
characters ('X', '?', etc.) and their percentage of the 341 columns
in the alignment.
Sequences with more than 50% ambiguous characters are marked with a '!' and 
should be checked, whether they have sufficient overlap to other sequences.
Sequences with 100% ambiguous characters do not hold any phylogenetic
information and had to be discarded from the analysis.


SEQUENCE COMPOSITION (SEQUENCES IN INPUT ORDER)

              5% chi-square test  p-value
 MJ1334            failed           0.00%  
 MTH634            failed           2.61%  
 PAB0771           failed           0.00%  
 MA4459            passed           5.82%  
 CAC2250           failed           0.22%  
 CAC2335           failed           4.00%  
 BH3652            failed           3.54%  
 BS_ggaAa          passed           7.82%  
 BS_gtaB           failed           0.50%  
 BH3717            failed           0.33%  
 SA2288            failed           1.53%  
 SPy0224           passed           5.87%  
 SPy2202           passed          16.15%  
 SP2092            failed           2.30%  
 L177590           failed           0.46%  
 lin1070           failed           3.24%  
 BS_yngB           passed          22.47%  
 MG453             failed           0.99%  
 MPN667            failed           0.62%  
 BH2303            failed           1.70%  
 BS_ytdA           passed           8.57%  
 SSO0813           failed           0.12%  

The chi-square tests compares the amino acid composition of each sequence
to the frequency distribution assumed in the maximum likelihood model.


IDENTICAL SEQUENCES

The sequences in each of the following groups are all identical. To speed
up computation please remove all but one of each group from the data set.

 All sequences are unique.


MAXIMUM LIKELIHOOD DISTANCES

Maximum likelihood distances are computed using the selected model of
substitution and rate heterogeneity.

  22
MJ1334      0.00000  0.68839  0.70750  0.92797  0.79342  0.76583  0.82998
            1.25545  0.88397  0.90762  0.86767  0.89572  0.89632  0.88139
            0.80052  0.86841  0.86737  0.98044  0.98273  1.03439  0.99352
            1.34701
MTH634      0.68839  0.00000  0.63524  0.66540  0.66915  0.66517  0.63494
            0.94482  0.65749  0.65910  0.64763  0.77979  0.79105  0.71629
            0.76219  0.71092  0.67006  0.84863  0.83999  0.89428  0.97188
            1.28671
PAB0771     0.70750  0.63524  0.00000  0.66080  0.63030  0.67739  0.65804
            1.02749  0.72566  0.70451  0.68045  0.76195  0.78685  0.74213
            0.78254  0.70294  0.62882  0.79024  0.82951  0.85033  0.90493
            1.39000
MA4459      0.92797  0.66540  0.66080  0.00000  0.73452  0.73740  0.62212
            0.91045  0.66267  0.64463  0.70201  0.73261  0.76004  0.72128
            0.79513  0.73222  0.71281  0.93339  0.90731  0.91804  0.91538
            1.30972
CAC2250     0.79342  0.66915  0.63030  0.73452  0.00000  0.39667  0.51309
            0.87953  0.63612  0.63997  0.61094  0.69396  0.69092  0.67178
            0.70081  0.62835  0.57085  0.76843  0.77000  0.89974  0.95576
            1.40494
CAC2335     0.76583  0.66517  0.67739  0.73740  0.39667  0.00000  0.45335
            0.88257  0.58333  0.58310  0.58661  0.65598  0.69045  0.63968
            0.68788  0.62097  0.60053  0.74466  0.74843  0.87791  0.95768
            1.41433
BH3652      0.82998  0.63494  0.65804  0.62212  0.51309  0.45335  0.00000
            0.73624  0.51012  0.46754  0.50958  0.64854  0.63104  0.62363
            0.66023  0.53192  0.59656  0.80166  0.76743  0.88504  0.90493
            1.37913
BS_ggaAa    1.25545  0.94482  1.02749  0.91045  0.87953  0.88257  0.73624
            0.00000  0.09298  0.45734  0.54232  0.79781  0.84020  0.81406
            0.80456  0.65180  0.90463  1.13128  1.10609  1.14239  1.15046
            1.69734
BS_gtaB     0.88397  0.65749  0.72566  0.66267  0.63612  0.58333  0.51012
            0.09298  0.00000  0.30283  0.36314  0.58432  0.61589  0.59540
            0.57631  0.46300  0.58589  0.85568  0.81980  0.92042  0.95658
            1.30948
BH3717      0.90762  0.65910  0.70451  0.64463  0.63997  0.58310  0.46754
            0.45734  0.30283  0.00000  0.36261  0.61932  0.65080  0.62307
            0.59887  0.48201  0.66593  0.83846  0.79923  0.95630  0.95855
            1.31388
SA2288      0.86767  0.64763  0.68045  0.70201  0.61094  0.58661  0.50958
            0.54232  0.36314  0.36261  0.00000  0.59046  0.60562  0.59711
            0.55919  0.49847  0.59730  0.82206  0.79981  0.91568  0.92319
            1.30634
SPy0224     0.89572  0.77979  0.76195  0.73261  0.69396  0.65598  0.64854
            0.79781  0.58432  0.61932  0.59046  0.00000  0.10058  0.17652
            0.28938  0.45028  0.70012  0.82053  0.83078  1.03299  0.98068
            1.34067
SPy2202     0.89632  0.79105  0.78685  0.76004  0.69092  0.69045  0.63104
            0.84020  0.61589  0.65080  0.60562  0.10058  0.00000  0.16345
            0.28008  0.45651  0.71316  0.82620  0.84836  1.05976  0.99044
            1.36057
SP2092      0.88139  0.71629  0.74213  0.72128  0.67178  0.63968  0.62363
            0.81406  0.59540  0.62307  0.59711  0.17652  0.16345  0.00000
            0.27158  0.44864  0.67775  0.85488  0.84637  1.03855  1.04391
            1.35925
L177590     0.80052  0.76219  0.78254  0.79513  0.70081  0.68788  0.66023
            0.80456  0.57631  0.59887  0.55919  0.28938  0.28008  0.27158
            0.00000  0.41747  0.70104  0.87692  0.85251  1.02709  1.00889
            1.31482
lin1070     0.86841  0.71092  0.70294  0.73222  0.62835  0.62097  0.53192
            0.65180  0.46300  0.48201  0.49847  0.45028  0.45651  0.44864
            0.41747  0.00000  0.71586  0.78964  0.76581  0.97276  0.96011
            1.31584
BS_yngB     0.86737  0.67006  0.62882  0.71281  0.57085  0.60053  0.59656
            0.90463  0.58589  0.66593  0.59730  0.70012  0.71316  0.67775
            0.70104  0.71586  0.00000  0.80155  0.84503  0.95063  0.98849
            1.36739
MG453       0.98044  0.84863  0.79024  0.93339  0.76843  0.74466  0.80166
            1.13128  0.85568  0.83846  0.82206  0.82053  0.82620  0.85488
            0.87692  0.78964  0.80155  0.00000  0.31793  1.03511  0.99726
            1.45411
MPN667      0.98273  0.83999  0.82951  0.90731  0.77000  0.74843  0.76743
            1.10609  0.81980  0.79923  0.79981  0.83078  0.84836  0.84637
            0.85251  0.76581  0.84503  0.31793  0.00000  0.99469  1.02379
            1.41853
BH2303      1.03439  0.89428  0.85033  0.91804  0.89974  0.87791  0.88504
            1.14239  0.92042  0.95630  0.91568  1.03299  1.05976  1.03855
            1.02709  0.97276  0.95063  1.03511  0.99469  0.00000  0.68441
            1.44284
BS_ytdA     0.99352  0.97188  0.90493  0.91538  0.95576  0.95768  0.90493
            1.15046  0.95658  0.95855  0.92319  0.98068  0.99044  1.04391
            1.00889  0.96011  0.98849  0.99726  1.02379  0.68441  0.00000
            1.33586
SSO0813     1.34701  1.28671  1.39000  1.30972  1.40494  1.41433  1.37913
            1.69734  1.30948  1.31388  1.30634  1.34067  1.36057  1.35925
            1.31482  1.31584  1.36739  1.45411  1.41853  1.44284  1.33586
            0.00000

Average distance (over all possible pairs of sequences):  0.79797


RATE HETEROGENEITY

Model of rate heterogeneity: uniform rate


TREE SEARCH

2 tree topologies were specified by the user.


MAXIMUM LIKELIHOOD BRANCH LENGTHS OF USER DEFINED TREE # 1 (NO CLOCK)

Branch lengths are computed using the selected model of
substitution and rate heterogeneity.


             :--------------20 BH2303
          :-23
          :  :-----7 BH3652
          :  :
          :  :----10 BH3717
      :--37
      :   :                     :-12 SPy0224
      :   :                 :--24
      :   :                 :   :-13 SPy2202
      :   :             :--25
      :   :             :   :--14 SP2092
      :   :       :----26
      :   :       :     :---15 L177590
      :   :    :-35
      :   :    :  :              :--------1 MJ1334
      :   :    :  :           :-27
      :   :    :  :           :  :-----3 PAB0771
      :   :    :  :        :-29
      :   :    :  :        :  :   :-------4 MA4459
      :   :    :  :        :  :--28
      :   :    :  :        :      :-----2 MTH634
      :   :    :  :    :--30
      :   :    :  :    :   :-------------------22 SSO0813
      :   :    :  :---34
      :   :    :       :      :----5 CAC2250
      :   :    :       :  :--31
      :   :    :       :  :   :----6 CAC2335
      :   :    :       :-33
      :   :    :          :        :---18 MG453
      :   :    :          :-------32
      :   :    :                   :---19 MPN667
      :   :---36
      :        :----16 lin1070
 :---38
 :    :----11 SA2288
 :
 :---------------21 BS_ytdA
 :
 :--8 BS_ggaAa
 :
 :-9 BS_gtaB
 :
 :----------17 BS_yngB
 

         branch  length     S.E.   branch  length     S.E.
MJ1334        1  0.45224  0.05154      23  0.00697  0.01687
MTH634        2  0.31598  0.04258      24  0.06539  0.01799
PAB0771       3  0.28406  0.04116      25  0.10209  0.02422
MA4459        4  0.42474  0.04973      26  0.23045  0.03664
CAC2250       5  0.21087  0.03355      27  0.04978  0.02438
CAC2335       6  0.21360  0.03430      28  0.06735  0.03106
BH3652        7  0.31068  0.03962      29  0.05958  0.02807
BS_ggaAa      8  0.09324  0.02295      30  0.07235  0.02920
BS_gtaB       9  0.00930  0.01161      31  0.12205  0.03154
BH3717       10  0.20952  0.03238      32  0.41242  0.05027
SA2288       11  0.21518  0.03324      33  0.04319  0.02388
SPy0224      12  0.05999  0.01583      34  0.16104  0.03406
SPy2202      13  0.04687  0.01471      35  0.03915  0.01986
SP2092       14  0.07758  0.01885      36  0.14612  0.03104
L177590      15  0.12906  0.02603      37  0.07344  0.02388
lin1070      16  0.20733  0.03369      38  0.17254  0.03057
BS_yngB      17  0.58092  0.05541
MG453        18  0.14682  0.03010
MPN667       19  0.17853  0.03187
BH2303       20  0.83765  0.07762
BS_ytdA      21  0.94638  0.08418     13 iterations until convergence
SSO0813      22  1.16158  0.11181     log L: -9455.95


Unrooted user defined tree with maximum likelihood branch lengths
(in CLUSTAL W notation):

(BS_yngB:0.58092,(((BH2303:0.83765,BH3652:0.31068,BH3717:0.20952)
100:0.00697,(((((SPy0224:0.05999,SPy2202:0.04687)100:0.06539,SP2092:0.07758)
100:0.10209,L177590:0.12906)100:0.23045,((((MJ1334:0.45224,PAB0771:0.28406)
99:0.04978,(MA4459:0.42474,MTH634:0.31598)95:0.06735)96:0.05958,SSO0813:1.16158)
94:0.07235,((CAC2250:0.21087,CAC2335:0.21360)92:0.12205,(MG453:0.14682,
MPN667:0.17853)87:0.41242)73:0.04319)67:0.16104)97:0.03915,lin1070:0.20733)
92:0.14612)73:0.07344,SA2288:0.21518)77:0.17254,BS_ytdA:0.94638,BS_ggaAa:0.09324,
BS_gtaB:0.00930);


MAXIMUM LIKELIHOOD BRANCH LENGTHS OF USER DEFINED TREE # 2 (NO CLOCK)

Branch lengths are computed using the selected model of
substitution and rate heterogeneity.


                :---18 MG453
      :--------23
      :         :----19 MPN667
      :
      :           :------20 BH2303
      :     :----24
      :     :     :------21 BS_ytdA
      :----25
      :     :----------------22 SSO0813
 :---37
 :    :                           :-12 SPy0224
 :    :                       :--26
 :    :                       :   :-13 SPy2202
 :    :                   :--27
 :    :                   :   :--14 SP2092
 :    :             :----28
 :    :             :     :--15 L177590
 :    :        :---29
 :    :        :    :---16 lin1070
 :    :    :--33
 :    :    :   :            :--8 BS_ggaAa
 :    :    :   :       :---30
 :    :    :   :       :    :-9 BS_gtaB
 :    :    :   :   :--31
 :    :    :   :   :   :---10 BH3717
 :    :    :   :--32
 :    :    :       :----11 SA2288
 :    :---36
 :    :    :       :----5 CAC2250
 :    :    :  :---34
 :    :    :  :    :----6 CAC2335
 :    :    :-35
 :    :       :-----7 BH3652
 :    :       :
 :    :       :-------17 BS_yngB
 :    :
 :    :------3 PAB0771
 :    :
 :    :--------4 MA4459
 :
 :-----2 MTH634
 :
 :-------1 MJ1334
 

         branch  length     S.E.   branch  length     S.E.
MJ1334        1  0.41920  0.04932      23  0.48529  0.05483
MTH634        2  0.28256  0.04123      24  0.20471  0.05069
PAB0771       3  0.34475  0.04368      25  0.24726  0.05079
MA4459        4  0.48422  0.05198      26  0.06425  0.01777
CAC2250       5  0.23353  0.03506      27  0.10783  0.02456
CAC2335       6  0.19290  0.03286      28  0.19121  0.03302
BH3652        7  0.25535  0.03544      29  0.15697  0.03188
BS_ggaAa      8  0.09298  0.02270      30  0.15706  0.02815
BS_gtaB       9  0.00001  0.00121      31  0.06689  0.02337
BH3717       10  0.16984  0.02907      32  0.10364  0.02666
SA2288       11  0.21342  0.03259      33  0.10717  0.02926
SPy0224      12  0.06088  0.01588      34  0.15611  0.03170
SPy2202      13  0.04599  0.01456      35  0.04960  0.02137
SP2092       14  0.07827  0.01879      36  0.14454  0.03139
L177590      15  0.12325  0.02548      37  0.13259  0.03234
lin1070      16  0.17444  0.03083
BS_yngB      17  0.38473  0.04428
MG453        18  0.13176  0.02930
MPN667       19  0.19313  0.03259
BH2303       20  0.37688  0.05242
BS_ytdA      21  0.33046  0.05038     10 iterations until convergence
SSO0813      22  0.95993  0.10082     log L: -9133.57

WARNING --- at least one branch length is close to an internal boundary!


Unrooted user defined tree with maximum likelihood branch lengths
(in CLUSTAL W notation):

(MJ1334:0.41920,((MG453:0.13176,MPN667:0.19313)99:0.48529,((BH2303:0.37688,
BS_ytdA:0.33046)87:0.20471,SSO0813:0.95993)73:0.24726,((((((SPy0224:0.06088,
SPy2202:0.04599)100:0.06425,SP2092:0.07827)100:0.10783,L177590:0.12325)
100:0.19121,lin1070:0.17444)95:0.15697,(((BS_ggaAa:0.09298,BS_gtaB:0.00001)
99:0.15706,BH3717:0.16984)97:0.06689,SA2288:0.21342)95:0.10364)78:0.10717,
((CAC2250:0.23353,CAC2335:0.19290)52:0.15611,BH3652:0.25535,BS_yngB:0.38473)
66:0.04960)61:0.14454,PAB0771:0.34475,MA4459:0.48422)54:0.13259,MTH634:0.28256);


COMPARISON OF USER TREES (NO CLOCK)

Tree   log L   difference    S.E.      p-1sKH     p-SH       c-ELW      2sKH
-------------------------------------------------------------------------------
 1   -9455.95   322.38       42.95    0.0000 -   0.0000 -   0.0000 -       -
 2   -9133.57     0.00  <---- best    1.0000 +   1.0000 +   1.0000 +    best

The columns show the results and p-values of the following tests:
1sKH - one sided KH test based on pairwise SH tests (Shimodaira-Hasegawa
       2000, Goldman et al., 2001, Kishino-Hasegawa 1989)
SH   - Shimodaira-Hasegawa test (2000)
ELW  - Expected Likelihood Weight (Strimmer-Rambaut 2002)
2sKH - two sided Kishino-Hasegawa test (1989)

Plus signs denote the confidence sets. Minus signs denote significant
exclusion. All tests used 5% significance level. 1sKH, SH, and ELW
performed 1000 resamplings using the RELL method.


TIME STAMP

Date and time: Tue Sep  4 20:39:48 2007
Runtime (excl. input) : 2 seconds (= 0.0 minutes = 0.0 hours)
Runtime (incl. input) : 2 seconds (= 0.0 minutes = 0.0 hours)
