# Supplementary material for: Horizontal Gene Transfers in prokaryotes show differential preferences for metabolic and translational genes
Source: BMC Evol Biol. 2009 Jan 10;9:9. doi: 10.1186/1471-2148-9-9 (PMC2651853; doi:10.1186/1471-2148-9-9)
Supplement: Additional file 6 — Likelihood based tree comparisons. All likelihood based tree comparison outputs are provided. [file 1471-2148-9-9-S6.zip › puzzle/COG1218_aq_337_STM4404]

TREE-PUZZLE 5.1.pl25

Input file name: /scratch/local/kanhere/COG1218_Bacteria_gamma_comb.infile
User tree file name: /scratch/local/kanhere/COG1218_Bacteria_gamma_comb.tmp_tree
Type of analysis: user tree evaluation
Parameter estimation: approximate (faster)
Parameter estimation uses: neighbor-joining tree (for substitution process and rate variation)

Standard errors (S.E.) are obtained by the curvature method.
The upper and lower bounds of an approximate 95% confidence interval
for parameter or branch length x are x-1.96*S.E. and x+1.96*S.E.


SEQUENCE ALIGNMENT

Input data: 14 sequences with 330 amino acid sites
Number of constant sites: 22 (= 6.7% of all sites)
Number of site patterns: 312
Number of constant site patterns: 11 (= 3.5% of all site patterns)


SUBSTITUTION PROCESS

Model of substitution: VT (Mueller-Vingron 2000)
Amino acid frequencies (user specified):

 pi(A) =   7.8%
 pi(R) =   5.3%
 pi(N) =   4.4%
 pi(D) =   5.3%
 pi(C) =   1.6%
 pi(Q) =   3.7%
 pi(E) =   6.3%
 pi(G) =   7.2%
 pi(H) =   2.4%
 pi(I) =   6.1%
 pi(L) =   9.1%
 pi(K) =   6.0%
 pi(M) =   2.3%
 pi(F) =   4.2%
 pi(P) =   4.6%
 pi(S) =   6.4%
 pi(T) =   5.7%
 pi(W) =   1.3%
 pi(Y) =   3.4%
 pi(V) =   7.1%


AMBIGUOUS CHARACTERS IN THE SEQUENCE (SEQUENCES IN INPUT ORDER)

               gaps  wildcards        sum   % sequence
 ECs5192         84          0         84       25.45%   
 ZcysQ           84          0         84       25.45%   
 cysQ            84          0         84       25.45%   
 STM4404         84          0         84       25.45%   
 YPO3529         83          0         83       25.15%   
 BU561           65          0         65       19.70%   
 aq_337          62          0         62       18.79%   
 PA5175          57          0         57       17.27%   
 XF0187          58          0         58       17.58%   
 HI0559         102          0        102       30.91%   
 PM1548          55          0         55       16.67%   
 VC2722          29          0         29        8.79%   
 alr4682         40          0         40       12.12%   
 sll0895         39          0         39       11.82%   
 -------------------------------------------------------
 Sum            926          0        926       20.04%   


The table above shows the amount of gaps ('-') and other 'wildcard'
characters ('X', '?', etc.) and their percentage of the 330 columns
in the alignment.
Sequences with more than 50% ambiguous characters are marked with a '!' and 
should be checked, whether they have sufficient overlap to other sequences.
Sequences with 100% ambiguous characters do not hold any phylogenetic
information and had to be discarded from the analysis.


SEQUENCE COMPOSITION (SEQUENCES IN INPUT ORDER)

              5% chi-square test  p-value
 ECs5192           passed          37.40%  
 ZcysQ             passed          37.40%  
 cysQ              passed          38.86%  
 STM4404           passed          24.23%  
 YPO3529           passed          21.58%  
 BU561             failed           0.50%  
 aq_337            failed           0.00%  
 PA5175            failed           0.00%  
 XF0187            passed           7.51%  
 HI0559            passed          55.19%  
 PM1548            passed           6.55%  
 VC2722            passed          62.06%  
 alr4682           passed          14.18%  
 sll0895           passed          37.12%  

The chi-square tests compares the amino acid composition of each sequence
to the frequency distribution assumed in the maximum likelihood model.


IDENTICAL SEQUENCES

The sequences in each of the following groups are all identical. To speed
up computation please remove all but one of each group from the data set.

ECs5192, ZcysQ.


MAXIMUM LIKELIHOOD DISTANCES

Maximum likelihood distances are computed using the selected model of
substitution and rate heterogeneity.

  14
ECs5192     0.00000  0.00000  0.00820  0.10720  0.24364  0.62360  0.85978
            0.86330  0.91235  1.20697  1.21354  0.96385  1.54232  1.58465
ZcysQ       0.00000  0.00000  0.00820  0.10720  0.24364  0.62360  0.85978
            0.86330  0.91235  1.20697  1.21354  0.96385  1.54232  1.58465
cysQ        0.00820  0.00820  0.00000  0.11609  0.24850  0.62988  0.86705
            0.87068  0.91353  1.19767  1.20583  0.97128  1.54292  1.58583
STM4404     0.10720  0.10720  0.11609  0.00000  0.23882  0.67087  0.83669
            0.89328  0.91434  1.16944  1.18110  0.92561  1.50704  1.56791
YPO3529     0.24364  0.24364  0.24850  0.23882  0.00000  0.67199  0.87185
            0.87438  0.90925  1.26030  1.24373  1.01302  1.43950  1.48416
BU561       0.62360  0.62360  0.62988  0.67087  0.67199  0.00000  0.93927
            1.22100  1.12999  1.35154  1.42363  1.31538  1.50315  1.75275
aq_337      0.85978  0.85978  0.86705  0.83669  0.87185  0.93927  0.00000
            1.10393  1.06541  1.37692  1.40904  1.22551  1.62722  1.72170
PA5175      0.86330  0.86330  0.87068  0.89328  0.87438  1.22100  1.10393
            0.00000  1.07877  1.31870  1.40705  1.07941  1.70962  1.63996
XF0187      0.91235  0.91235  0.91353  0.91434  0.90925  1.12999  1.06541
            1.07877  0.00000  1.16800  1.24065  1.07691  1.59402  1.57621
HI0559      1.20697  1.20697  1.19767  1.16944  1.26030  1.35154  1.37692
            1.31870  1.16800  0.00000  0.54646  0.91651  1.58103  1.72569
PM1548      1.21354  1.21354  1.20583  1.18110  1.24373  1.42363  1.40904
            1.40705  1.24065  0.54646  0.00000  0.99788  1.65973  1.73692
VC2722      0.96385  0.96385  0.97128  0.92561  1.01302  1.31538  1.22551
            1.07941  1.07691  0.91651  0.99788  0.00000  1.62824  1.64325
alr4682     1.54232  1.54232  1.54292  1.50704  1.43950  1.50315  1.62722
            1.70962  1.59402  1.58103  1.65973  1.62824  0.00000  0.60616
sll0895     1.58465  1.58465  1.58583  1.56791  1.48416  1.75275  1.72170
            1.63996  1.57621  1.72569  1.73692  1.64325  0.60616  0.00000

Average distance (over all possible pairs of sequences):  1.07889


RATE HETEROGENEITY

Model of rate heterogeneity: uniform rate


TREE SEARCH

2 tree topologies were specified by the user.


MAXIMUM LIKELIHOOD BRANCH LENGTHS OF USER DEFINED TREE # 1 (NO CLOCK)

Branch lengths are computed using the selected model of
substitution and rate heterogeneity.


                                      :----10 HI0559
                           :---------15
                           :          :-----11 PM1548
                        :-22
                        :  :                        :-1 ECs5192
                        :  :                     :-16
                        :  :                     :  :-2 ZcysQ
                        :  :                  :-17
                        :  :                  :  :-3 cysQ
                        :  :              :--18
                        :  :              :   :-4 STM4404
                        :  :          :--19
                        :  :          :   :---5 YPO3529
                        :  :  :------20
                        :  :  :       :---------6 BU561
                        :  :-21
                        :     :----------12 VC2722
                    :--23
                    :   :----------8 PA5175
                 :-24
                 :  :---------9 XF0187
 :--------------25
 :               :----------7 aq_337
 :
 :------14 sll0895
 :
 :-----13 alr4682
 

         branch  length     S.E.   branch  length     S.E.
ECs5192       1  0.00001  0.00163      15  0.56417  0.07144
ZcysQ         2  0.00001  0.00163      16  0.00001  0.00682
cysQ          3  0.00820  0.00580      17  0.05498  0.01758
STM4404       4  0.05404  0.01752      18  0.07877  0.02468
YPO3529       5  0.13401  0.02927      19  0.09496  0.03871
BU561         6  0.54458  0.06259      20  0.33835  0.05523
aq_337        7  0.59621  0.07094      21  0.00001  0.00137
PA5175        8  0.60943  0.06808      22  0.04410  0.03294
XF0187        9  0.53812  0.06393      23  0.07065  0.03632
HI0559       10  0.25297  0.04999      24  0.03507  0.04634
PM1548       11  0.31396  0.05157      25  0.91320  0.10130
VC2722       12  0.60052  0.06747
alr4682      13  0.27160  0.05020     12 iterations until convergence
sll0895      14  0.33987  0.05219     log L: -6100.99

WARNING --- at least one branch length is close to an internal boundary!


Unrooted user defined tree with maximum likelihood branch lengths
(in CLUSTAL W notation):

(alr4682:0.27160,(((((HI0559:0.25297,PM1548:0.31396)100:0.56417,(
(((((ECs5192:0.00001,ZcysQ:0.00001)100:0.00001,cysQ:0.00820)100:0.05498,
STM4404:0.05404)99:0.07877,YPO3529:0.13401)94:0.09496,BU561:0.54458)
97:0.33835,VC2722:0.60052)81:0.00001)99:0.04410,PA5175:0.60943)99:0.07065,
XF0187:0.53812)100:0.03507,aq_337:0.59621)100:0.91320,sll0895:0.33987);


MAXIMUM LIKELIHOOD BRANCH LENGTHS OF USER DEFINED TREE # 2 (NO CLOCK)

Branch lengths are computed using the selected model of
substitution and rate heterogeneity.


                                                 :-----13 alr4682
                                 :--------------15
                                 :               :------14 sll0895
                             :--18
                             :   :            :-----10 HI0559
                             :   :    :------16
                             :   :    :       :-----11 PM1548
                             :   :---17
                             :        :-------12 VC2722
                         :--19
                         :   :---------9 XF0187
                     :--20
                     :   :---------8 PA5175
               :----21
               :     :---------7 aq_337
           :--22
           :   :--------6 BU561
       :--23
       :   :--5 YPO3529
    :-24
    :  :-4 STM4404
 :-25
 :  :-3 cysQ
 :
 :-2 ZcysQ
 :
 :-1 ECs5192
 

         branch  length     S.E.   branch  length     S.E.
ECs5192       1  0.00001  0.00137      15  0.87262  0.09923
ZcysQ         2  0.00001  0.00137      16  0.38707  0.06280
cysQ          3  0.00820  0.00580      17  0.15720  0.05285
STM4404       4  0.05297  0.01722      18  0.13083  0.04630
YPO3529       5  0.12716  0.02862      19  0.07789  0.04533
BU561         6  0.50669  0.06081      20  0.12852  0.04654
aq_337        7  0.54819  0.06749      21  0.22013  0.04886
PA5175        8  0.57481  0.06728      22  0.12771  0.03985
XF0187        9  0.53542  0.06447      23  0.08421  0.02510
HI0559       10  0.26764  0.04978      24  0.05598  0.01749
PM1548       11  0.30923  0.05055      25  0.00001  0.00197
VC2722       12  0.42043  0.05949
alr4682      13  0.26631  0.05007     9 iterations until convergence
sll0895      14  0.34569  0.05231     log L: -6061.11

WARNING --- at least one branch length is close to an internal boundary!


Unrooted user defined tree with maximum likelihood branch lengths
(in CLUSTAL W notation):

(ECs5192:0.00001,(((((((((alr4682:0.26631,sll0895:0.34569)96:0.87262,
((HI0559:0.26764,PM1548:0.30923)99:0.38707,VC2722:0.42043)90:0.15720)
61:0.13083,XF0187:0.53542)53:0.07789,PA5175:0.57481)82:0.12852,aq_337:0.54819)
100:0.22013,BU561:0.50669)99:0.12771,YPO3529:0.12716)100:0.08421,
STM4404:0.05297)100:0.05598,cysQ:0.00820)59:0.00001,ZcysQ:0.00001);


COMPARISON OF USER TREES (NO CLOCK)

Tree   log L   difference    S.E.      p-1sKH     p-SH       c-ELW      2sKH
-------------------------------------------------------------------------------
 1   -6100.99    39.87       11.72    0.0000 -   0.0010 -   0.0000 -       -
 2   -6061.11     0.00  <---- best    1.0000 +   1.0000 +   1.0000 +    best

The columns show the results and p-values of the following tests:
1sKH - one sided KH test based on pairwise SH tests (Shimodaira-Hasegawa
       2000, Goldman et al., 2001, Kishino-Hasegawa 1989)
SH   - Shimodaira-Hasegawa test (2000)
ELW  - Expected Likelihood Weight (Strimmer-Rambaut 2002)
2sKH - two sided Kishino-Hasegawa test (1989)

Plus signs denote the confidence sets. Minus signs denote significant
exclusion. All tests used 5% significance level. 1sKH, SH, and ELW
performed 1000 resamplings using the RELL method.


TIME STAMP

Date and time: Tue Sep  4 19:40:54 2007
Runtime (excl. input) : 2 seconds (= 0.0 minutes = 0.0 hours)
Runtime (incl. input) : 2 seconds (= 0.0 minutes = 0.0 hours)
