# Supplementary material for: Horizontal Gene Transfers in prokaryotes show differential preferences for metabolic and translational genes
Source: BMC Evol Biol. 2009 Jan 10;9:9. doi: 10.1186/1471-2148-9-9 (PMC2651853; doi:10.1186/1471-2148-9-9)
Supplement: Additional file 6 — Likelihood based tree comparisons. All likelihood based tree comparison outputs are provided. [file 1471-2148-9-9-S6.zip › puzzle/COG1246_MA4339_aq_1359]

TREE-PUZZLE 5.1.pl25

Input file name: /scratch/local/kanhere/COG1246_Archaea_Bacteria_comb.infile
User tree file name: /scratch/local/kanhere/COG1246_Archaea_Bacteria_comb.tmp_tree
Type of analysis: user tree evaluation
Parameter estimation: approximate (faster)
Parameter estimation uses: neighbor-joining tree (for substitution process and rate variation)

Standard errors (S.E.) are obtained by the curvature method.
The upper and lower bounds of an approximate 95% confidence interval
for parameter or branch length x are x-1.96*S.E. and x+1.96*S.E.


SEQUENCE ALIGNMENT

Input data: 5 sequences with 226 amino acid sites
Number of constant sites: 12 (= 5.3% of all sites)
Number of site patterns: 204
Number of constant site patterns: 9 (= 4.4% of all site patterns)


SUBSTITUTION PROCESS

Model of substitution: VT (Mueller-Vingron 2000)
Amino acid frequencies (user specified):

 pi(A) =   7.8%
 pi(R) =   5.3%
 pi(N) =   4.4%
 pi(D) =   5.3%
 pi(C) =   1.6%
 pi(Q) =   3.7%
 pi(E) =   6.3%
 pi(G) =   7.2%
 pi(H) =   2.4%
 pi(I) =   6.1%
 pi(L) =   9.1%
 pi(K) =   6.0%
 pi(M) =   2.3%
 pi(F) =   4.2%
 pi(P) =   4.6%
 pi(S) =   6.4%
 pi(T) =   5.7%
 pi(W) =   1.3%
 pi(Y) =   3.4%
 pi(V) =   7.1%


AMBIGUOUS CHARACTERS IN THE SEQUENCE (SEQUENCES IN INPUT ORDER)

               gaps  wildcards        sum   % sequence
 MA4339          75          0         75       33.19%   
 aq_1359         45          0         45       19.91%   
 DR0683          50          0         50       22.12%   
 MA0239          73          0         73       32.30%   
 VNG0482H        37          0         37       16.37%   
 -------------------------------------------------------
 Sum            280          0        280       24.78%   


The table above shows the amount of gaps ('-') and other 'wildcard'
characters ('X', '?', etc.) and their percentage of the 226 columns
in the alignment.
Sequences with more than 50% ambiguous characters are marked with a '!' and 
should be checked, whether they have sufficient overlap to other sequences.
Sequences with 100% ambiguous characters do not hold any phylogenetic
information and had to be discarded from the analysis.


SEQUENCE COMPOSITION (SEQUENCES IN INPUT ORDER)

              5% chi-square test  p-value
 MA4339            passed           5.46%  
 aq_1359           failed           0.02%  
 DR0683            failed           1.21%  
 MA0239            passed          26.15%  
 VNG0482H          failed           0.00%  

The chi-square tests compares the amino acid composition of each sequence
to the frequency distribution assumed in the maximum likelihood model.


IDENTICAL SEQUENCES

The sequences in each of the following groups are all identical. To speed
up computation please remove all but one of each group from the data set.

 All sequences are unique.


MAXIMUM LIKELIHOOD DISTANCES

Maximum likelihood distances are computed using the selected model of
substitution and rate heterogeneity.

  5
MA4339      0.00000  0.73925  1.02713  1.54675  1.85795
aq_1359     0.73925  0.00000  1.16692  1.76953  2.20660
DR0683      1.02713  1.16692  0.00000  1.72946  1.92769
MA0239      1.54675  1.76953  1.72946  0.00000  1.87433
VNG0482H    1.85795  2.20660  1.92769  1.87433  0.00000

Average distance (over all possible pairs of sequences):  1.58456


RATE HETEROGENEITY

Model of rate heterogeneity: uniform rate


TREE SEARCH

2 tree topologies were specified by the user.


MAXIMUM LIKELIHOOD BRANCH LENGTHS OF USER DEFINED TREE # 1 (NO CLOCK)

Branch lengths are computed using the selected model of
substitution and rate heterogeneity.


       :----------------4 MA0239
    :--6
    :  :----1 MA4339
 :--7
 :  :---------------------5 VNG0482H
 :
 :-------2 aq_1359
 :
 :---------3 DR0683
 

         branch  length     S.E.   branch  length     S.E.
MA4339        1  0.29803  0.06836       6  0.00001  0.00227
aq_1359       2  0.49823  0.08311       7  0.04790  0.05421
DR0683        3  0.69214  0.10000
MA0239        4  1.26966  0.16560     8 iterations until convergence
VNG0482H      5  1.70876  0.21270     log L: -2080.92

WARNING --- at least one branch length is close to an internal boundary!


Unrooted user defined tree with maximum likelihood branch lengths
(in CLUSTAL W notation):

(DR0683:0.69214,((MA0239:1.26966,MA4339:0.29803)100:0.00001,VNG0482H:1.70876)
100:0.04790,aq_1359:0.49823);


MAXIMUM LIKELIHOOD BRANCH LENGTHS OF USER DEFINED TREE # 2 (NO CLOCK)

Branch lengths are computed using the selected model of
substitution and rate heterogeneity.


              :----------4 MA0239
      :-------6
      :       :---------------5 VNG0482H
 :----7
 :    :-------3 DR0683
 :
 :------2 aq_1359
 :
 :----1 MA4339
 

         branch  length     S.E.   branch  length     S.E.
MA4339        1  0.28450  0.06685       6  0.47081  0.13417
aq_1359       2  0.49152  0.08204       7  0.23420  0.08357
DR0683        3  0.52671  0.09509
MA0239        4  0.78577  0.14553     8 iterations until convergence
VNG0482H      5  1.19694  0.18186     log L: -2068.39


Unrooted user defined tree with maximum likelihood branch lengths
(in CLUSTAL W notation):

(MA4339:0.28450,((MA0239:0.78577,VNG0482H:1.19694)100:0.47081,DR0683:0.52671)
100:0.23420,aq_1359:0.49152);


COMPARISON OF USER TREES (NO CLOCK)

Tree   log L   difference    S.E.      p-1sKH     p-SH       c-ELW      2sKH
-------------------------------------------------------------------------------
 1   -2080.92    12.53        5.69    0.0170 -   0.0150 -   0.0123 -       -
 2   -2068.39     0.00  <---- best    1.0000 +   1.0000 +   0.9877 +    best

The columns show the results and p-values of the following tests:
1sKH - one sided KH test based on pairwise SH tests (Shimodaira-Hasegawa
       2000, Goldman et al., 2001, Kishino-Hasegawa 1989)
SH   - Shimodaira-Hasegawa test (2000)
ELW  - Expected Likelihood Weight (Strimmer-Rambaut 2002)
2sKH - two sided Kishino-Hasegawa test (1989)

Plus signs denote the confidence sets. Minus signs denote significant
exclusion. All tests used 5% significance level. 1sKH, SH, and ELW
performed 1000 resamplings using the RELL method.


TIME STAMP

Date and time: Tue Sep  4 19:04:30 2007
Runtime (excl. input) : 0 seconds (= 0.0 minutes = 0.0 hours)
Runtime (incl. input) : 0 seconds (= 0.0 minutes = 0.0 hours)
