# Supplementary material for: Horizontal Gene Transfers in prokaryotes show differential preferences for metabolic and translational genes
Source: BMC Evol Biol. 2009 Jan 10;9:9. doi: 10.1186/1471-2148-9-9 (PMC2651853; doi:10.1186/1471-2148-9-9)
Supplement: Additional file 6 — Likelihood based tree comparisons. All likelihood based tree comparison outputs are provided. [file 1471-2148-9-9-S6.zip › puzzle/COG1249_VNG2220G_lin1047]

TREE-PUZZLE 5.1.pl25

Input file name: /scratch/local/kanhere/COG1249_Archaea_Gramplus_comb.infile
User tree file name: /scratch/local/kanhere/COG1249_Archaea_Gramplus_comb.tmp_tree
Type of analysis: user tree evaluation
Parameter estimation: approximate (faster)
Parameter estimation uses: neighbor-joining tree (for substitution process and rate variation)

Standard errors (S.E.) are obtained by the curvature method.
The upper and lower bounds of an approximate 95% confidence interval
for parameter or branch length x are x-1.96*S.E. and x+1.96*S.E.


SEQUENCE ALIGNMENT

Input data: 51 sequences with 640 amino acid sites
Number of constant sites: 0 (= 0.0% of all sites)
Number of site patterns: 583
Number of constant site patterns: 0 (= 0.0% of all site patterns)


SUBSTITUTION PROCESS

Model of substitution: VT (Mueller-Vingron 2000)
Amino acid frequencies (user specified):

 pi(A) =   7.8%
 pi(R) =   5.3%
 pi(N) =   4.4%
 pi(D) =   5.3%
 pi(C) =   1.6%
 pi(Q) =   3.7%
 pi(E) =   6.3%
 pi(G) =   7.2%
 pi(H) =   2.4%
 pi(I) =   6.1%
 pi(L) =   9.1%
 pi(K) =   6.0%
 pi(M) =   2.3%
 pi(F) =   4.2%
 pi(P) =   4.6%
 pi(S) =   6.4%
 pi(T) =   5.7%
 pi(W) =   1.3%
 pi(Y) =   3.4%
 pi(V) =   7.1%


AMBIGUOUS CHARACTERS IN THE SEQUENCE (SEQUENCES IN INPUT ORDER)

               gaps  wildcards        sum   % sequence
 APE1458        179          0        179       27.97%   
 PAE2623        173          0        173       27.03%   
 TVN0251        169          0        169       26.41%   
 Ta1341         171          0        171       26.72%   
 SSO2689        187          0        187       29.22%   
 AF2220         552          0        552       86.25%  !
 MA1652         164          0        164       25.62%   
 TVN1386        190          0        190       29.69%   
 Ta0208         189          0        189       29.53%   
 SSO1565        184          0        184       28.75%   
 APE1669        173          0        173       27.03%   
 PAE2649        188          0        188       29.38%   
 TVN0099        204          0        204       31.88%   
 Ta1435         204          0        204       31.88%   
 VNG2220G       166          0        166       25.94%   
 BH0216         167          0        167       26.09%   
 BH2652         171          0        171       26.72%   
 BS_pdhD        170          0        170       26.56%   
 SA0946         172          0        172       26.88%   
 lin1047        173          0        173       27.03%   
 L0036          168          0        168       26.25%   
 SPy1031_2      180          0        180       28.12%   
 SP1161          73          0         73       11.41%   
 BH0779         178          0        178       27.81%   
 BH1825         181          0        181       28.28%   
 BS_acoL        182          0        182       28.44%   
 BH2764         166          0        166       25.94%   
 BS_yqiV        183          0        183       28.59%   
 lin1408        165          0        165       25.78%   
 SA1349         167          0        167       26.09%   
 MG271          183          0        183       28.59%   
 MPN390         183          0        183       28.59%   
 MYPU_7610_     172          0        172       26.88%   
 SSO1524        228          0        228       35.62%   
 SSO2559        231          0        231       36.09%   
 MA1019         194          0        194       30.31%   
 MA4013         190          0        190       29.69%   
 lin1472        194          0        194       30.31%   
 L0197          205          0        205       32.03%   
 SPy0813        190          0        190       29.69%   
 lin0906        191          0        191       29.84%   
 SP0784         192          0        192       30.00%   
 SA0551         158          0        158       24.69%   
 SP1588         202          0        202       31.56%   
 L122198        263          0        263       41.09%   
 MJ0636         243          0        243       37.97%   
 MTH1648        209          0        209       32.66%   
 MK0849         206          0        206       32.19%   
 MYPU_0210      185          0        185       28.91%   
 SSO1123        194          0        194       30.31%   
 VNG0154G       175          0        175       27.34%   
 -------------------------------------------------------
 Sum           9777          0       9777       29.95%   


The table above shows the amount of gaps ('-') and other 'wildcard'
characters ('X', '?', etc.) and their percentage of the 640 columns
in the alignment.
Sequences with more than 50% ambiguous characters are marked with a '!' and 
should be checked, whether they have sufficient overlap to other sequences.
Sequences with 100% ambiguous characters do not hold any phylogenetic
information and had to be discarded from the analysis.


SEQUENCE COMPOSITION (SEQUENCES IN INPUT ORDER)

              5% chi-square test  p-value
 APE1458           failed           0.00%  
 PAE2623           failed           0.00%  
 TVN0251           failed           1.09%  
 Ta1341            failed           0.36%  
 SSO2689           failed           0.05%  
 AF2220            failed           0.71%  
 MA1652            failed           0.00%  
 TVN1386           failed           0.66%  
 Ta0208            failed           0.12%  
 SSO1565           failed           1.68%  
 APE1669           failed           0.00%  
 PAE2649           failed           0.00%  
 TVN0099           failed           0.02%  
 Ta1435            failed           0.07%  
 VNG2220G          failed           0.00%  
 BH0216            failed           0.01%  
 BH2652            failed           0.00%  
 BS_pdhD           failed           0.00%  
 SA0946            failed           0.00%  
 lin1047           failed           0.00%  
 L0036             failed           0.12%  
 SPy1031_2         failed           0.01%  
 SP1161            failed           0.00%  
 BH0779            failed           0.00%  
 BH1825            failed           0.00%  
 BS_acoL           failed           0.10%  
 BH2764            failed           0.05%  
 BS_yqiV           failed           0.41%  
 lin1408           failed           0.04%  
 SA1349            failed           0.04%  
 MG271             failed           0.03%  
 MPN390            failed           1.86%  
 MYPU_7610_        failed           0.00%  
 SSO1524           failed           0.56%  
 SSO2559           failed           0.11%  
 MA1019            failed           0.05%  
 MA4013            failed           0.42%  
 lin1472           failed           1.23%  
 L0197             failed           1.11%  
 SPy0813           failed           0.75%  
 lin0906           passed           8.75%  
 SP0784            failed           1.99%  
 SA0551            failed           0.11%  
 SP1588            failed           0.34%  
 L122198           passed          22.81%  
 MJ0636            failed           0.00%  
 MTH1648           failed           0.00%  
 MK0849            failed           0.00%  
 MYPU_0210         failed           0.00%  
 SSO1123           failed           0.00%  
 VNG0154G          failed           0.00%  

The chi-square tests compares the amino acid composition of each sequence
to the frequency distribution assumed in the maximum likelihood model.


IDENTICAL SEQUENCES

The sequences in each of the following groups are all identical. To speed
up computation please remove all but one of each group from the data set.

 All sequences are unique.


MAXIMUM LIKELIHOOD DISTANCES

Maximum likelihood distances are computed using the selected model of
substitution and rate heterogeneity.

  51
APE1458     0.00000  1.00529  1.23583  1.15545  1.02982  2.20314  2.27424
            1.93657  1.84479  2.06152  1.71380  1.73739  1.75580  1.72135
            1.63400  1.75113  1.63557  1.68367  1.71240  1.69845  1.89330
            1.56092  1.48964  1.44446  1.58257  1.45696  1.57958  1.59077
            1.60411  1.68350  1.78161  1.59348  1.71053  1.76775  1.75811
            1.70491  1.68820  1.78085  1.97088  1.68101  1.70714  1.61320
            1.76469  1.77389  1.87680  2.26247  2.17372  2.04733  1.87800
            1.68634  2.48732
PAE2623     1.00529  0.00000  1.21462  1.21983  1.08595  2.10549  2.16197
            1.62042  1.65164  1.93708  1.39033  1.56693  1.48184  1.54714
            1.62302  1.66468  1.50931  1.49004  1.51882  1.63983  1.68141
            1.49307  1.46756  1.33428  1.60111  1.65671  1.45154  1.41392
            1.58176  1.60932  1.59951  1.50408  1.83185  1.69500  1.61813
            1.63909  1.53037  1.59423  1.89022  1.61585  1.66100  1.56263
            1.64731  1.62640  1.89084  2.28017  1.81677  1.94095  1.71859
            1.66967  2.50069
TVN0251     1.23583  1.21462  0.00000  0.54351  0.99893  2.02179  2.10313
            1.66523  1.72134  2.15411  1.67357  1.65611  1.70434  1.66456
            1.70632  1.58091  1.54967  1.64184  1.59896  1.66083  1.74409
            1.50678  1.50917  1.47585  1.64206  1.55659  1.51039  1.50347
            1.58175  1.50239  1.80249  1.83666  1.87502  1.77516  1.90784
            1.92566  1.75241  1.70361  1.88628  1.74558  1.72239  1.79406
            1.61163  1.60932  1.63698  2.45311  2.23037  2.26405  1.59180
            1.75385  2.23812
Ta1341      1.15545  1.21983  0.54351  0.00000  1.02549  1.68299  2.10546
            1.73569  1.71159  2.17438  1.57852  1.65916  1.65125  1.61286
            1.52739  1.71829  1.42451  1.50430  1.43657  1.56251  1.65417
            1.47482  1.52955  1.41255  1.60868  1.51053  1.50947  1.51590
            1.54145  1.59173  1.57237  1.58555  1.76802  1.85484  2.02066
            1.73838  1.63277  1.63996  1.80280  1.66195  1.74847  1.70911
            1.63892  1.64659  1.71904  2.58755  2.13227  2.02749  1.59881
            1.86609  2.27899
SSO2689     1.02982  1.08595  0.99893  1.02549  0.00000  2.34316  1.94408
            1.73885  1.72551  2.06129  1.72309  1.61797  1.74742  1.66762
            1.46104  1.59846  1.44080  1.45160  1.58863  1.55672  1.68333
            1.50983  1.49624  1.37153  1.55462  1.54853  1.38367  1.51944
            1.41671  1.59166  1.59552  1.48051  1.70910  1.75970  1.77498
            1.78666  1.75731  1.65021  1.70859  1.66766  1.68960  1.53634
            1.33152  1.50496  1.51455  2.46382  2.07741  2.14183  1.65299
            1.57527  2.52103
AF2220      2.20314  2.10549  2.02179  1.68299  2.34316  0.00000  0.69269
            1.95577  1.86347  2.00368  2.08868  2.45649  1.69628  1.72166
            2.06723  1.71445  1.73549  1.88089  1.95238  1.95672  2.02157
            2.03597  1.78254  1.59724  2.27699  2.00515  1.64868  1.87940
            1.67711  1.81032  1.81847  1.76174  1.85570  2.07304  2.07345
            2.22436  2.34970  2.40366  1.93723  2.17535  2.18798  1.96369
            2.04900  1.69062  5.92317  2.58926  2.43094  2.72281  1.94646
            1.87032  2.08154
MA1652      2.27424  2.16197  2.10313  2.10546  1.94408  0.69269  0.00000
            2.16159  2.26747  2.34113  2.05117  2.19937  2.12698  2.00164
            2.18078  2.20403  2.07466  2.07855  1.99460  2.04747  2.11303
            1.83345  1.89200  1.94449  2.06818  2.03945  1.89934  2.02306
            1.99090  2.09778  1.97466  1.84533  2.15547  2.33049  2.20528
            2.10549  2.13698  2.37627  2.26617  2.22478  2.24016  2.06797
            2.05889  2.05118  2.13450  3.04040  2.55223  2.46272  2.20261
            2.07537  2.55319
TVN1386     1.93657  1.62042  1.66523  1.73569  1.73885  1.95577  2.16159
            0.00000  0.25811  0.91611  1.61723  1.79914  1.47151  1.52379
            1.76904  1.55506  1.72098  1.71218  1.69130  1.77805  1.70879
            1.73338  1.87353  1.74129  1.85134  1.70956  1.71323  1.82739
            1.77878  1.72548  1.71860  1.64170  1.59155  2.17689  1.94271
            2.21845  2.04761  2.01339  2.12572  2.01345  1.98297  1.92743
            1.71886  1.69077  1.90038  2.99093  2.50377  2.37205  1.66928
            1.89407  2.31094
Ta0208      1.84479  1.65164  1.72134  1.71159  1.72551  1.86347  2.26747
            0.25811  0.00000  0.88299  1.50030  1.79178  1.44684  1.38102
            1.64083  1.52110  1.59434  1.55449  1.56479  1.64551  1.74070
            1.52878  1.69726  1.71619  1.78271  1.66577  1.64750  1.78432
            1.70275  1.79674  1.66718  1.57966  1.53066  2.16994  2.01567
            2.16522  2.00506  2.05120  2.09984  2.00955  1.94649  1.88385
            1.68945  1.73493  1.89216  2.96026  2.40227  2.21542  1.64756
            1.76891  2.14060
SSO1565     2.06152  1.93708  2.15411  2.17438  2.06129  2.00368  2.34113
            0.91611  0.88299  0.00000  1.69539  1.86154  1.74503  1.74219
            1.81467  1.74242  1.77842  1.68391  1.72184  1.78138  1.84561
            1.87851  1.81300  1.76357  1.80393  1.73525  1.84567  1.89586
            1.89916  1.88022  1.80964  1.72324  1.78966  2.06506  1.97668
            2.15527  2.01542  2.04930  2.30098  2.10655  2.11191  2.04699
            2.08926  1.97443  2.02185  2.93307  2.55463  2.43227  1.93380
            1.91712  2.45766
APE1669     1.71380  1.39033  1.67357  1.57852  1.72309  2.08868  2.05117
            1.61723  1.50030  1.69539  0.00000  0.90637  1.06089  1.02355
            1.05143  1.16524  1.07129  1.09553  1.12980  1.08860  1.17881
            1.27779  1.24630  1.28044  1.30400  1.36774  1.24696  1.30501
            1.36481  1.30612  1.44620  1.42286  1.50371  1.65006  1.57920
            1.92595  1.85388  1.70226  1.84637  1.72705  1.77878  1.64523
            1.64271  1.66492  1.85160  2.35285  2.04133  1.93946  1.69506
            1.68562  2.15523
PAE2649     1.73739  1.56693  1.65611  1.65916  1.61797  2.45649  2.19937
            1.79914  1.79178  1.86154  0.90637  0.00000  1.14558  1.12533
            1.08915  1.15465  1.04673  1.08448  1.11168  1.12939  1.16072
            1.24961  1.23505  1.13673  1.37604  1.32631  1.27230  1.24435
            1.38377  1.35639  1.51613  1.43849  1.45372  1.74896  1.46686
            2.01793  1.84578  1.78282  1.95901  1.79588  1.72264  1.77368
            1.74758  1.74454  2.07553  2.07706  1.88008  1.83709  1.63734
            1.75484  1.99791
TVN0099     1.75580  1.48184  1.70434  1.65125  1.74742  1.69628  2.12698
            1.47151  1.44684  1.74503  1.06089  1.14558  0.00000  0.19996
            1.03730  1.01269  0.94837  0.90164  0.94905  0.96984  0.94681
            1.21120  1.19071  1.27418  1.26571  1.30632  1.25434  1.24970
            1.18677  1.26605  1.32945  1.33480  1.38961  1.58837  1.49767
            1.76378  1.79743  1.77333  1.62978  1.76774  1.98669  1.71898
            1.64533  1.71222  1.85587  2.05990  1.92390  1.82417  1.45453
            1.62652  2.16827
Ta1435      1.72135  1.54714  1.66456  1.61286  1.66762  1.72166  2.00164
            1.52379  1.38102  1.74219  1.02355  1.12533  0.19996  0.00000
            1.04743  1.00566  0.90986  0.88028  0.93480  0.96641  0.96941
            1.21544  1.19589  1.31722  1.22147  1.28190  1.21939  1.22778
            1.25520  1.32769  1.31201  1.30524  1.36179  1.54341  1.44274
            1.79020  1.80100  1.80512  1.65018  1.71944  1.89576  1.68171
            1.52713  1.66803  1.78525  2.14137  1.97097  1.78200  1.50167
            1.51517  2.17575
VNG2220G    1.63400  1.62302  1.70632  1.52739  1.46104  2.06723  2.18078
            1.76904  1.64083  1.81467  1.05143  1.08915  1.03730  1.04743
            0.00000  0.80765  0.76911  0.77644  0.78052  0.77285  0.93444
            1.21866  1.20815  1.25809  1.17130  1.18462  1.10305  1.14478
            1.17414  1.32640  1.35133  1.37467  1.31250  1.83065  1.64172
            1.87878  1.76967  1.84089  1.73935  1.63112  1.69059  1.54161
            1.60998  1.62116  1.73194  2.09562  2.08457  1.96065  1.56822
            1.59322  1.91546
BH0216      1.75113  1.66468  1.58091  1.71829  1.59846  1.71445  2.20403
            1.55506  1.52110  1.74242  1.16524  1.15465  1.01269  1.00566
            0.80765  0.00000  0.83704  0.83980  0.89112  0.90098  0.99352
            1.16682  1.24070  1.20057  1.23788  1.12114  1.10102  1.10465
            1.13324  1.26657  1.35807  1.41431  1.23295  1.87836  1.63982
            1.85857  1.83428  1.87358  1.94263  1.74606  1.79226  1.62760
            1.56611  1.61847  1.69545  2.21354  2.03658  1.95997  1.53091
            1.59846  1.96392
BH2652      1.63557  1.50931  1.54967  1.42451  1.44080  1.73549  2.07466
            1.72098  1.59434  1.77842  1.07129  1.04673  0.94837  0.90986
            0.76911  0.83704  0.00000  0.22980  0.36186  0.35299  0.63881
            1.16251  1.18035  1.18654  1.12071  1.12789  0.97047  1.06501
            1.06175  1.30201  1.18797  1.16637  1.16129  1.56450  1.44562
            1.80268  1.70380  1.67550  1.62385  1.59742  1.54152  1.57736
            1.50458  1.47255  1.58388  2.30414  1.97183  1.88662  1.46754
            1.54853  1.99055
BS_pdhD     1.68367  1.49004  1.64184  1.50430  1.45160  1.88089  2.07855
            1.71218  1.55449  1.68391  1.09553  1.08448  0.90164  0.88028
            0.77644  0.83980  0.22980  0.00000  0.30773  0.32794  0.62701
            1.14235  1.13075  1.23234  1.17429  1.16187  1.05614  1.08212
            1.04862  1.28881  1.14672  1.09011  1.13522  1.58894  1.49540
            1.80499  1.70959  1.68150  1.64850  1.60672  1.56795  1.56961
            1.54495  1.48017  1.62170  2.35659  2.06304  1.91034  1.52372
            1.54390  1.99627
SA0946      1.71240  1.51882  1.59896  1.43657  1.58863  1.95238  1.99460
            1.69130  1.56479  1.72184  1.12980  1.11168  0.94905  0.93480
            0.78052  0.89112  0.36186  0.30773  0.00000  0.34261  0.59559
            1.17009  1.17530  1.26892  1.20597  1.19691  1.10535  1.13873
            1.12013  1.31328  1.11629  1.09060  1.18938  1.71037  1.55259
            1.81401  1.70523  1.77907  1.69169  1.61092  1.60209  1.59431
            1.53923  1.54234  1.60689  2.34185  1.98679  1.89869  1.47880
            1.55433  2.05509
lin1047     1.69845  1.63983  1.66083  1.56251  1.55672  1.95672  2.04747
            1.77805  1.64551  1.78138  1.08860  1.12939  0.96984  0.96641
            0.77285  0.90098  0.35299  0.32794  0.34261  0.00000  0.61737
            1.22316  1.22984  1.28338  1.20044  1.18734  1.06883  1.10963
            1.11299  1.30596  1.18825  1.21300  1.17530  1.63838  1.51308
            1.78764  1.74023  1.70937  1.72110  1.62567  1.59823  1.55446
            1.46901  1.59090  1.62096  2.46619  2.14949  1.93100  1.52774
            1.54828  1.96380
L0036       1.89330  1.68141  1.74409  1.65417  1.68333  2.02157  2.11303
            1.70879  1.74070  1.84561  1.17881  1.16072  0.94681  0.96941
            0.93444  0.99352  0.63881  0.62701  0.59559  0.61737  0.00000
            1.29256  1.26932  1.33805  1.12725  1.19658  1.14839  1.09028
            1.05747  1.27641  1.16053  1.21893  1.25753  1.64663  1.50131
            1.89042  1.80946  1.83345  1.78531  1.65903  1.69529  1.68738
            1.58701  1.54022  1.70153  2.44847  2.09032  2.03918  1.56195
            1.65038  2.08408
SPy1031_2   1.56092  1.49307  1.50678  1.47482  1.50983  2.03597  1.83345
            1.73338  1.52878  1.87851  1.27779  1.24961  1.21120  1.21544
            1.21866  1.16682  1.16251  1.14235  1.17009  1.22316  1.29256
            0.00000  0.47138  0.94569  1.13222  1.03126  1.07470  1.08272
            1.00963  1.12882  1.11230  1.10683  1.14986  1.63059  1.53520
            1.59552  1.59432  1.70141  1.85972  1.52255  1.54067  1.41719
            1.57373  1.55662  1.70502  2.25364  2.23270  1.97548  1.18806
            1.64017  2.08462
SP1161      1.48964  1.46756  1.50917  1.52955  1.49624  1.78254  1.89200
            1.87353  1.69726  1.81300  1.24630  1.23505  1.19071  1.19589
            1.20815  1.24070  1.18035  1.13075  1.17530  1.22984  1.26932
            0.47138  0.00000  0.90831  1.08922  1.02539  1.12981  1.09437
            1.08130  1.16785  1.17298  1.20441  1.15700  1.49244  1.50454
            1.69030  1.62431  1.73948  1.90762  1.59536  1.57784  1.45280
            1.80507  1.55056  1.64450  2.28982  2.06890  1.90371  1.25719
            1.58129  2.07094
BH0779      1.44446  1.33428  1.47585  1.41255  1.37153  1.59724  1.94449
            1.74129  1.71619  1.76357  1.28044  1.13673  1.27418  1.31722
            1.25809  1.20057  1.18654  1.23234  1.26892  1.28338  1.33805
            0.94569  0.90831  0.00000  1.00256  1.05519  0.95070  0.99372
            0.96305  1.04605  1.24744  1.16893  1.22457  1.59498  1.46287
            1.70348  1.64178  1.56477  1.80221  1.55541  1.60285  1.54250
            1.41742  1.53661  1.60465  2.14364  1.77306  1.89318  1.36210
            1.47260  2.25270
BH1825      1.58257  1.60111  1.64206  1.60868  1.55462  2.27699  2.06818
            1.85134  1.78271  1.80393  1.30400  1.37604  1.26571  1.22147
            1.17130  1.23788  1.12071  1.17429  1.20597  1.20044  1.12725
            1.13222  1.08922  1.00256  0.00000  0.60868  1.03005  1.04886
            0.98804  1.07254  1.24345  1.29172  1.25950  1.52319  1.46440
            1.72025  1.68842  1.53953  1.67903  1.64085  1.57959  1.53547
            1.42537  1.48303  1.56794  2.14011  1.84914  1.93486  1.40931
            1.51751  2.20486
BS_acoL     1.45696  1.65671  1.55659  1.51053  1.54853  2.00515  2.03945
            1.70956  1.66577  1.73525  1.36774  1.32631  1.30632  1.28190
            1.18462  1.12114  1.12789  1.16187  1.19691  1.18734  1.19658
            1.03126  1.02539  1.05519  0.60868  0.00000  0.97797  0.98655
            0.99071  1.01910  1.25958  1.27735  1.33971  1.53354  1.47613
            1.80284  1.73319  1.63042  1.64901  1.62040  1.58629  1.61953
            1.46621  1.44318  1.48903  2.03613  1.89314  1.77060  1.51225
            1.54881  2.08353
BH2764      1.57958  1.45154  1.51039  1.50947  1.38367  1.64868  1.89934
            1.71323  1.64750  1.84567  1.24696  1.27230  1.25434  1.21939
            1.10305  1.10102  0.97047  1.05614  1.10535  1.06883  1.14839
            1.07470  1.12981  0.95070  1.03005  0.97797  0.00000  0.37485
            0.46342  0.75256  1.24239  1.27030  1.16736  1.75440  1.63714
            1.76114  1.57878  1.62428  1.83977  1.63536  1.58253  1.54693
            1.51734  1.55888  1.49512  2.48789  2.07481  1.98581  1.42498
            1.60177  2.16038
BS_yqiV     1.59077  1.41392  1.50347  1.51590  1.51944  1.87940  2.02306
            1.82739  1.78432  1.89586  1.30501  1.24435  1.24970  1.22778
            1.14478  1.10465  1.06501  1.08212  1.13873  1.10963  1.09028
            1.08272  1.09437  0.99372  1.04886  0.98655  0.37485  0.00000
            0.45000  0.76929  1.17503  1.16684  1.16831  1.62855  1.64863
            1.75343  1.56832  1.57288  1.84338  1.62609  1.64644  1.48796
            1.55350  1.63233  1.48008  2.34362  2.07970  1.98068  1.51294
            1.65791  2.09806
lin1408     1.60411  1.58176  1.58175  1.54145  1.41671  1.67711  1.99090
            1.77878  1.70275  1.89916  1.36481  1.38377  1.18677  1.25520
            1.17414  1.13324  1.06175  1.04862  1.12013  1.11299  1.05747
            1.00963  1.08130  0.96305  0.98804  0.99071  0.46342  0.45000
            0.00000  0.79604  1.18237  1.15074  1.15278  1.64225  1.50998
            1.70595  1.48622  1.52158  1.86683  1.51518  1.58341  1.45398
            1.45367  1.64731  1.53018  2.27171  2.18266  2.01514  1.41582
            1.58656  2.20647
SA1349      1.68350  1.60932  1.50239  1.59173  1.59166  1.81032  2.09778
            1.72548  1.79674  1.88022  1.30612  1.35639  1.26605  1.32769
            1.32640  1.26657  1.30201  1.28881  1.31328  1.30596  1.27641
            1.12882  1.16785  1.04605  1.07254  1.01910  0.75256  0.76929
            0.79604  0.00000  1.38107  1.37531  1.36145  1.61915  1.63205
            1.75934  1.67313  1.55674  1.83617  1.68500  1.69048  1.62880
            1.53351  1.51717  1.70640  2.37658  2.03555  1.95391  1.49550
            1.55494  2.20686
MG271       1.78161  1.59951  1.80249  1.57237  1.59552  1.81847  1.97466
            1.71860  1.66718  1.80964  1.44620  1.51613  1.32945  1.31201
            1.35133  1.35807  1.18797  1.14672  1.11629  1.18825  1.16053
            1.11230  1.17298  1.24744  1.24345  1.25958  1.24239  1.17503
            1.18237  1.38107  0.00000  0.31379  0.90881  1.62803  1.58211
            1.65819  1.69090  1.71172  1.67164  1.65727  1.77883  1.77265
            1.58020  1.59725  1.67125  2.38259  2.10445  1.97932  1.23607
            1.47948  2.40890
MPN390      1.59348  1.50408  1.83666  1.58555  1.48051  1.76174  1.84533
            1.64170  1.57966  1.72324  1.42286  1.43849  1.33480  1.30524
            1.37467  1.41431  1.16637  1.09011  1.09060  1.21300  1.21893
            1.10683  1.20441  1.16893  1.29172  1.27735  1.27030  1.16684
            1.15074  1.37531  0.31379  0.00000  0.97243  1.61588  1.63679
            1.63715  1.62625  1.66874  1.75068  1.60495  1.68924  1.78915
            1.58103  1.50476  1.69644  2.41700  2.05358  1.97706  1.30093
            1.52281  2.29115
MYPU_7610_  1.71053  1.83185  1.87502  1.76802  1.70910  1.85570  2.15547
            1.59155  1.53066  1.78966  1.50371  1.45372  1.38961  1.36179
            1.31250  1.23295  1.16129  1.13522  1.18938  1.17530  1.25753
            1.14986  1.15700  1.22457  1.25950  1.33971  1.16736  1.16831
            1.15278  1.36145  0.90881  0.97243  0.00000  1.73478  1.56289
            1.84541  1.79834  1.64341  1.71820  1.82262  1.67810  1.57760
            1.59262  1.51326  1.74857  2.59008  2.36576  2.24636  1.32092
            1.53665  2.09820
SSO1524     1.76775  1.69500  1.77516  1.85484  1.75970  2.07304  2.33049
            2.17689  2.16994  2.06506  1.65006  1.74896  1.58837  1.54341
            1.83065  1.87836  1.56450  1.58894  1.71037  1.63838  1.64663
            1.63059  1.49244  1.59498  1.52319  1.53354  1.75440  1.62855
            1.64225  1.61915  1.62803  1.61588  1.73478  0.00000  0.69329
            1.94464  1.93083  1.81371  1.84259  1.82896  1.83731  1.90087
            1.85217  1.87301  1.95388  2.39969  2.24437  2.12774  1.64072
            1.74097  2.51896
SSO2559     1.75811  1.61813  1.90784  2.02066  1.77498  2.07345  2.20528
            1.94271  2.01567  1.97668  1.57920  1.46686  1.49767  1.44274
            1.64172  1.63982  1.44562  1.49540  1.55259  1.51308  1.50131
            1.53520  1.50454  1.46287  1.46440  1.47613  1.63714  1.64863
            1.50998  1.63205  1.58211  1.63679  1.56289  0.69329  0.00000
            1.91328  1.83523  1.78778  1.85741  1.76084  1.82799  1.69637
            1.67123  1.82576  1.81342  2.25479  2.06367  2.22182  1.68540
            1.63015  2.23982
MA1019      1.70491  1.63909  1.92566  1.73838  1.78666  2.22436  2.10549
            2.21845  2.16522  2.15527  1.92595  2.01793  1.76378  1.79020
            1.87878  1.85857  1.80268  1.80499  1.81401  1.78764  1.89042
            1.59552  1.69030  1.70348  1.72025  1.80284  1.76114  1.75343
            1.70595  1.75934  1.65819  1.63715  1.84541  1.94464  1.91328
            0.00000  0.40159  1.06271  1.27260  1.65819  1.58050  1.54206
            1.64423  1.50896  1.74780  2.18383  2.15950  2.26044  1.73673
            1.88159  2.43945
MA4013      1.68820  1.53037  1.75241  1.63277  1.75731  2.34970  2.13698
            2.04761  2.00506  2.01542  1.85388  1.84578  1.79743  1.80100
            1.76967  1.83428  1.70380  1.70959  1.70523  1.74023  1.80946
            1.59432  1.62431  1.64178  1.68842  1.73319  1.57878  1.56832
            1.48622  1.67313  1.69090  1.62625  1.79834  1.93083  1.83523
            0.40159  0.00000  0.93899  1.21980  1.57731  1.49093  1.47094
            1.63835  1.44350  1.67709  2.06820  2.10817  2.22621  1.70033
            1.77183  2.16748
lin1472     1.78085  1.59423  1.70361  1.63996  1.65021  2.40366  2.37627
            2.01339  2.05120  2.04930  1.70226  1.78282  1.77333  1.80512
            1.84089  1.87358  1.67550  1.68150  1.77907  1.70937  1.83345
            1.70141  1.73948  1.56477  1.53953  1.63042  1.62428  1.57288
            1.52158  1.55674  1.71172  1.66874  1.64341  1.81371  1.78778
            1.06271  0.93899  0.00000  1.05320  1.44521  1.45168  1.42430
            1.51240  1.45491  1.57223  2.16002  1.98227  2.14768  1.63620
            1.80443  2.16265
L0197       1.97088  1.89022  1.88628  1.80280  1.70859  1.93723  2.26617
            2.12572  2.09984  2.30098  1.84637  1.95901  1.62978  1.65018
            1.73935  1.94263  1.62385  1.64850  1.69169  1.72110  1.78531
            1.85972  1.90762  1.80221  1.67903  1.64901  1.83977  1.84338
            1.86683  1.83617  1.67164  1.75068  1.71820  1.84259  1.85741
            1.27260  1.21980  1.05320  0.00000  1.53111  1.54271  1.51571
            1.74553  1.56854  1.76056  2.07478  2.04133  2.15503  1.56446
            1.78083  2.39657
SPy0813     1.68101  1.61585  1.74558  1.66195  1.66766  2.17535  2.22478
            2.01345  2.00955  2.10655  1.72705  1.79588  1.76774  1.71944
            1.63112  1.74606  1.59742  1.60672  1.61092  1.62567  1.65903
            1.52255  1.59536  1.55541  1.64085  1.62040  1.63536  1.62609
            1.51518  1.68500  1.65727  1.60495  1.82262  1.82896  1.76084
            1.65819  1.57731  1.44521  1.53111  0.00000  0.49969  0.53308
            1.50059  1.51847  1.62232  2.31567  1.99972  2.26597  1.59148
            1.78991  2.27762
lin0906     1.70714  1.66100  1.72239  1.74847  1.68960  2.18798  2.24016
            1.98297  1.94649  2.11191  1.77878  1.72264  1.98669  1.89576
            1.69059  1.79226  1.54152  1.56795  1.60209  1.59823  1.69529
            1.54067  1.57784  1.60285  1.57959  1.58629  1.58253  1.64644
            1.58341  1.69048  1.77883  1.68924  1.67810  1.83731  1.82799
            1.58050  1.49093  1.45168  1.54271  0.49969  0.00000  0.49663
            1.64788  1.52999  1.56300  2.43395  2.13269  2.15691  1.60428
            1.87426  2.27565
SP0784      1.61320  1.56263  1.79406  1.70911  1.53634  1.96369  2.06797
            1.92743  1.88385  2.04699  1.64523  1.77368  1.71898  1.68171
            1.54161  1.62760  1.57736  1.56961  1.59431  1.55446  1.68738
            1.41719  1.45280  1.54250  1.53547  1.61953  1.54693  1.48796
            1.45398  1.62880  1.77265  1.78915  1.57760  1.90087  1.69637
            1.54206  1.47094  1.42430  1.51571  0.53308  0.49663  0.00000
            1.57050  1.51902  1.57524  2.30871  2.06220  2.36637  1.51609
            1.76089  2.21463
SA0551      1.76469  1.64731  1.61163  1.63892  1.33152  2.04900  2.05889
            1.71886  1.68945  2.08926  1.64271  1.74758  1.64533  1.52713
            1.60998  1.56611  1.50458  1.54495  1.53923  1.46901  1.58701
            1.57373  1.80507  1.41742  1.42537  1.46621  1.51734  1.55350
            1.45367  1.53351  1.58020  1.58103  1.59262  1.85217  1.67123
            1.64423  1.63835  1.51240  1.74553  1.50059  1.64788  1.57050
            0.00000  0.73510  0.94961  2.29746  2.01736  2.05682  1.42230
            1.73640  2.24508
SP1588      1.77389  1.62640  1.60932  1.64659  1.50496  1.69062  2.05118
            1.69077  1.73493  1.97443  1.66492  1.74454  1.71222  1.66803
            1.62116  1.61847  1.47255  1.48017  1.54234  1.59090  1.54022
            1.55662  1.55056  1.53661  1.48303  1.44318  1.55888  1.63233
            1.64731  1.51717  1.59725  1.50476  1.51326  1.87301  1.82576
            1.50896  1.44350  1.45491  1.56854  1.51847  1.52999  1.51902
            0.73510  0.00000  0.96780  2.33563  1.97899  2.03882  1.35346
            1.68326  2.25364
L122198     1.87680  1.89084  1.63698  1.71904  1.51455  5.92317  2.13450
            1.90038  1.89216  2.02185  1.85160  2.07553  1.85587  1.78525
            1.73194  1.69545  1.58388  1.62170  1.60689  1.62096  1.70153
            1.70502  1.64450  1.60465  1.56794  1.48903  1.49512  1.48008
            1.53018  1.70640  1.67125  1.69644  1.74857  1.95388  1.81342
            1.74780  1.67709  1.57223  1.76056  1.62232  1.56300  1.57524
            0.94961  0.96780  0.00000  2.48263  2.06061  2.15026  1.59960
            1.73837  2.29583
MJ0636      2.26247  2.28017  2.45311  2.58755  2.46382  2.58926  3.04040
            2.99093  2.96026  2.93307  2.35285  2.07706  2.05990  2.14137
            2.09562  2.21354  2.30414  2.35659  2.34185  2.46619  2.44847
            2.25364  2.28982  2.14364  2.14011  2.03613  2.48789  2.34362
            2.27171  2.37658  2.38259  2.41700  2.59008  2.39969  2.25479
            2.18383  2.06820  2.16002  2.07478  2.31567  2.43395  2.30871
            2.29746  2.33563  2.48263  0.00000  1.25802  1.69591  2.37353
            2.10172  2.82430
MTH1648     2.17372  1.81677  2.23037  2.13227  2.07741  2.43094  2.55223
            2.50377  2.40227  2.55463  2.04133  1.88008  1.92390  1.97097
            2.08457  2.03658  1.97183  2.06304  1.98679  2.14949  2.09032
            2.23270  2.06890  1.77306  1.84914  1.89314  2.07481  2.07970
            2.18266  2.03555  2.10445  2.05358  2.36576  2.24437  2.06367
            2.15950  2.10817  1.98227  2.04133  1.99972  2.13269  2.06220
            2.01736  1.97899  2.06061  1.25802  0.00000  1.27662  2.01774
            2.03610  2.46791
MK0849      2.04733  1.94095  2.26405  2.02749  2.14183  2.72281  2.46272
            2.37205  2.21542  2.43227  1.93946  1.83709  1.82417  1.78200
            1.96065  1.95997  1.88662  1.91034  1.89869  1.93100  2.03918
            1.97548  1.90371  1.89318  1.93486  1.77060  1.98581  1.98068
            2.01514  1.95391  1.97932  1.97706  2.24636  2.12774  2.22182
            2.26044  2.22621  2.14768  2.15503  2.26597  2.15691  2.36637
            2.05682  2.03882  2.15026  1.69591  1.27662  0.00000  1.90771
            1.85648  2.72206
MYPU_0210   1.87800  1.71859  1.59180  1.59881  1.65299  1.94646  2.20261
            1.66928  1.64756  1.93380  1.69506  1.63734  1.45453  1.50167
            1.56822  1.53091  1.46754  1.52372  1.47880  1.52774  1.56195
            1.18806  1.25719  1.36210  1.40931  1.51225  1.42498  1.51294
            1.41582  1.49550  1.23607  1.30093  1.32092  1.64072  1.68540
            1.73673  1.70033  1.63620  1.56446  1.59148  1.60428  1.51609
            1.42230  1.35346  1.59960  2.37353  2.01774  1.90771  0.00000
            1.62287  2.24341
SSO1123     1.68634  1.66967  1.75385  1.86609  1.57527  1.87032  2.07537
            1.89407  1.76891  1.91712  1.68562  1.75484  1.62652  1.51517
            1.59322  1.59846  1.54853  1.54390  1.55433  1.54828  1.65038
            1.64017  1.58129  1.47260  1.51751  1.54881  1.60177  1.65791
            1.58656  1.55494  1.47948  1.52281  1.53665  1.74097  1.63015
            1.88159  1.77183  1.80443  1.78083  1.78991  1.87426  1.76089
            1.73640  1.68326  1.73837  2.10172  2.03610  1.85648  1.62287
            0.00000  2.64059
VNG0154G    2.48732  2.50069  2.23812  2.27899  2.52103  2.08154  2.55319
            2.31094  2.14060  2.45766  2.15523  1.99791  2.16827  2.17575
            1.91546  1.96392  1.99055  1.99627  2.05509  1.96380  2.08408
            2.08462  2.07094  2.25270  2.20486  2.08353  2.16038  2.09806
            2.20647  2.20686  2.40890  2.29115  2.09820  2.51896  2.23982
            2.43945  2.16748  2.16265  2.39657  2.27762  2.27565  2.21463
            2.24508  2.25364  2.29583  2.82430  2.46791  2.72206  2.24341
            2.64059  0.00000

Average distance (over all possible pairs of sequences):  1.64873


RATE HETEROGENEITY

Model of rate heterogeneity: uniform rate


TREE SEARCH

2 tree topologies were specified by the user.


MAXIMUM LIKELIHOOD BRANCH LENGTHS OF USER DEFINED TREE # 1 (NO CLOCK)

Branch lengths are computed using the selected model of
substitution and rate heterogeneity.


       :----26 BS_acoL
    :-52
    :  :--18 BS_pdhD
    :  :
    :  :---28 BS_yqiV
 :-81
 :  :     :------43 SA0551
 :  :  :-53
 :  :  :  :--19 SA0946
 :  :  :  :
 :  :  :  :----30 SA1349
 :  :-80
 :     :     :------41 lin0906
 :     :     :
 :     :     :--20 lin1047
 :     :  :-54
 :     :  :  :---29 lin1408
 :     :  :  :
 :     :  :  :------38 lin1472
 :     :-79
 :        :        :---21 L0036
 :        :     :-55
 :        :     :  :------39 L0197
 :        :     :  :
 :        :     :  :------45 L122198
 :        :  :-59
 :        :  :  :      :----42 SP0784
 :        :  :  :   :-56
 :        :  :  :   :  :--23 SP1161
 :        :  :  :   :  :
 :        :  :  :   :  :-----44 SP1588
 :        :  :  :--58
 :        :  :      :  :--22 SPy1031_2
 :        :  :      :-57
 :        :  :         :-----40 SPy0813
 :        :-78
 :           :          :-31 MG271
 :           :      :--60
 :           :      :   :-32 MPN390
 :           :  :--62
 :           :  :   :  :---33 MYPU_7610_
 :           :  :   :-61
 :           :  :      :----49 MYPU_0210
 :           :-77
 :              :         :-----50 SSO1123
 :              :         :
 :              :         :----34 SSO1524
 :              :     :--63
 :              :     :   :-----5 SSO2689
 :              :     :   :
 :              :     :   :-------10 SSO1565
 :              :     :   :
 :              :     :   :----35 SSO2559
 :              :  :-67
 :              :  :  :     :-----1 APE1458
 :              :  :  :  :-64
 :              :  :  :  :  :---11 APE1669
 :              :  :  :-66
 :              :  :     :  :----2 PAE2623
 :              :  :     :-65
 :              :  :        :---12 PAE2649
 :              :-76
 :                 :          :-----9 Ta0208
 :                 :       :-68
 :                 :       :  :------4 Ta1341
 :                 :       :  :
 :                 :       :  :-14 Ta1435
 :                 :  :---70
 :                 :  :    :  :-13 TVN0099
 :                 :  :    :-69
 :                 :  :       :------3 TVN0251
 :                 :  :       :
 :                 :  :       :-----8 TVN1386
 :                 :  :
 :                    :  :-------51 VNG0154G
 :                    :-71
 :                    :  :---15 VNG2220G
 :                  -75
 :                    :       :-------6 AF2220
 :                    :    :-72
 :                    :    :  :-----46 MJ0636
 :                    :---73
 :                    :    :----48 MK0849
 :                    :
 :                    :      :--36 MA1019
 :                    :-----74
 :                    :      :---------7 MA1652
 :                    :      :
 :                    :      :-37 MA4013
 :                    :
 :                    :-------47 MTH1648
 :
 :--17 BH2652
 :
 :----16 BH0216
 :
 :----24 BH0779
 :
 :---27 BH2764
 :
 :----25 BH1825
 

         branch  length     S.E.   branch  length     S.E.
APE1458       1  0.95717  0.07357      52  0.00001  0.00069
PAE2623       2  0.78778  0.06408      53  0.00001  0.00028
TVN0251       3  1.28221  0.09017      54  0.00001  0.00046
Ta1341        4  1.22533  0.08636      55  0.00346  0.02432
SSO2689       5  0.94377  0.07668      56  0.00001  0.00057
AF2220        6  1.44646  0.27537      57  0.00001  0.00033
MA1652        7  1.94780  0.14500      58  0.36823  0.04186
TVN1386       8  1.10715  0.08084      59  0.01876  0.01590
Ta0208        9  1.01407  0.07505      60  0.37532  0.04224
SSO1565      10  1.36367  0.10480      61  0.03369  0.02828
APE1669      11  0.61182  0.05336      62  0.29537  0.04064
PAE2649      12  0.64783  0.05576      63  0.28374  0.04506
TVN0099      13  0.18144  0.02604      64  0.00001  0.00049
Ta1435       14  0.17115  0.02566      65  0.00001  0.00046
VNG2220G     15  0.51598  0.04985      66  0.15216  0.03433
BH0216       16  0.73106  0.05415      67  0.11102  0.02865
BH2652       17  0.36095  0.03501      68  0.00001  0.00050
BS_pdhD      18  0.37058  0.03542      69  0.00001  0.00053
SA0946       19  0.41594  0.03777      70  0.45867  0.04489
lin1047      20  0.42876  0.03837      71  0.11854  0.04032
L0036        21  0.58258  0.04807      72  0.00001  0.00133
SPy1031_2    22  0.41187  0.04099      73  0.59322  0.07844
SP1161       23  0.43996  0.04318      74  1.06154  0.08172
BH0779       24  0.79198  0.05835      75  0.02573  0.01769
BH1825       25  0.79284  0.05796      76  0.15322  0.02943
BS_acoL      26  0.74301  0.05564      77  0.07615  0.02298
BH2764       27  0.56150  0.04563      78  0.10434  0.02411
BS_yqiV      28  0.60803  0.04863      79  0.02206  0.01641
lin1408      29  0.63910  0.04924      80  0.06785  0.01977
SA1349       30  0.85646  0.06102      81  0.00659  0.01140
MG271        31  0.14753  0.02332
MPN390       32  0.16605  0.02436
MYPU_7610_   33  0.49296  0.04797
SSO1524      34  0.77347  0.06971
SSO2559      35  0.69161  0.06445
MA1019       36  0.22924  0.03139
MA4013       37  0.18471  0.02997
lin1472      38  1.26966  0.08906
L0197        39  1.25451  0.09094
SPy0813      40  0.89124  0.06930
lin0906      41  1.19159  0.08412
SP0784       42  0.84345  0.06594
SA0551       43  1.17014  0.08175
SP1588       44  1.10054  0.08214
L122198      45  1.12158  0.08866
MJ0636       46  1.06648  0.10275
MTH1648      47  1.39669  0.10220
MK0849       48  0.76118  0.08297
MYPU_0210    49  0.85478  0.06777
SSO1123      50  0.96965  0.07831     14 iterations until convergence
VNG0154G     51  1.45863  0.10910     log L: -49233.65

WARNING --- at least one branch length is close to an internal boundary!


Unrooted user defined tree with maximum likelihood branch lengths
(in CLUSTAL W notation):

(BH1825:0.79284,((BS_acoL:0.74301,BS_pdhD:0.37058,BS_yqiV:0.60803)
92:0.00001,((SA0551:1.17014,SA0946:0.41594,SA1349:0.85646)99:0.00001,
((lin0906:1.19159,lin1047:0.42876,lin1408:0.63910,lin1472:1.26966)
100:0.00001,(((L0036:0.58258,L0197:1.25451,L122198:1.12158)100:0.00346,
((SP0784:0.84345,SP1161:0.43996,SP1588:1.10054)100:0.00001,(SPy1031_2:0.41187,
SPy0813:0.89124)100:0.00001)100:0.36823)100:0.01876,(((MG271:0.14753,
MPN390:0.16605)100:0.37532,(MYPU_7610_:0.49296,MYPU_0210:0.85478)
100:0.03369)100:0.29537,(((SSO1123:0.96965,SSO1524:0.77347,SSO2689:0.94377,
SSO1565:1.36367,SSO2559:0.69161)100:0.28374,((APE1458:0.95717,APE1669:0.61182)
100:0.00001,(PAE2623:0.78778,PAE2649:0.64783)99:0.00001)96:0.15216)
92:0.11102,(((Ta0208:1.01407,Ta1341:1.22533,Ta1435:0.17115)100:0.00001,
(TVN0099:0.18144,TVN0251:1.28221,TVN1386:1.10715)99:0.00001)99:0.45867,
(VNG0154G:1.45863,VNG2220G:0.51598)98:0.11854,((AF2220:1.44646,MJ0636:1.06648)
64:0.00001,MK0849:0.76118)77:0.59322,(MA1019:0.22924,MA1652:1.94780,
MA4013:0.18471)53:1.06154,MTH1648:1.39669)55:0.02573)100:0.15322)
97:0.07615)100:0.10434)77:0.02206)80:0.06785)97:0.00659,BH2652:0.36095,
BH0216:0.73106,BH0779:0.79198,BH2764:0.56150);


MAXIMUM LIKELIHOOD BRANCH LENGTHS OF USER DEFINED TREE # 2 (NO CLOCK)

Branch lengths are computed using the selected model of
substitution and rate heterogeneity.


               :--34 SSO1524
         :----52
         :     :--35 SSO2559
         :
         :        :--40 SPy0813
         :     :-53
         :     :  :--41 lin0906
         :----54
         :     :-42 SP0784
         :
         :      :----46 MJ0636
         :-----55
         :      :--47 MTH1648
         :
         :         :-8 TVN1386
         :      :-56
         :      :  :-9 Ta0208
         :-----57
         :      :---10 SSO1565
         :
         :       :--22 SPy1031_2
         :   :--58
         :   :   :--23 SP1161
         :--59
         :   :---24 BH0779
         :
         :       :-31 MG271
         :   :--60
         :   :   :-32 MPN390
         :--61
         :   :---33 MYPU_7610_
         :
         :        :--43 SA0551
         :     :-62
         :     :  :--44 SP1588
         :----63
         :     :--45 L122198
    :---84
    :    :         :--6 AF2220
    :    :   :----64
    :    :   :     :--7 MA1652
    :    :--65
    :    :   :-------51 VNG0154G
    :    :
    :    :            :--36 MA1019
    :    :        :--66
    :    :        :   :-37 MA4013
    :    :     :-67
    :    :     :  :--38 lin1472
    :    :----68
    :    :     :---39 L0197
    :    :
    :    :         :--15 VNG2220G
    :    :      :-69
    :    :      :  :---16 BH0216
    :    :   :-74
    :    :   :  :        :-17 BH2652
    :    :   :  :     :-70
    :    :   :  :     :  :-18 BS_pdhD
    :    :   :  :  :-72
    :    :   :  :  :  :  :-19 SA0946
    :    :   :  :  :  :-71
    :    :   :  :  :     :-20 lin1047
    :    :   :  :-73
    :    :   :     :--21 L0036
    :    :--78
    :    :   :      :-13 TVN0099
    :    :   :  :--75
    :    :   :  :   :-14 Ta1435
    :    :   :-77
    :    :      :  :---11 APE1669
    :    :      :-76
    :    :         :---12 PAE2649
    :    :
    :    :       :--25 BH1825
    :    :   :--79
    :    :   :   :--26 BS_acoL
    :    :--83
    :    :   :        :-27 BH2764
    :    :   :     :-80
    :    :   :     :  :-28 BS_yqiV
    :    :   :  :-81
    :    :   :  :  :-29 lin1408
    :    :   :-82
    :    :      :---30 SA1349
    :    :
    :    :-------48 MK0849
    :    :
    :    :-----49 MYPU_0210
    :    :
    :    :-----50 SSO1123
 :-87
 :  :      :--3 TVN0251
 :  :  :--85
 :  :  :   :--4 Ta1341
 :  :-86
 :     :--5 SSO2689
 :
 :---2 PAE2623
 :
 :---1 APE1458
 

         branch  length     S.E.   branch  length     S.E.
APE1458       1  0.52351  0.05075      52  0.87610  0.07515
PAE2623       2  0.50653  0.05029      53  0.08682  0.02571
TVN0251       3  0.31328  0.03550      54  0.85055  0.06684
Ta1341        4  0.23883  0.03294      55  1.05415  0.09631
SSO2689       5  0.42826  0.04554      56  0.22053  0.04228
AF2220        6  0.35890  0.10296      57  0.93713  0.07754
MA1652        7  0.34477  0.07377      58  0.31815  0.04011
TVN1386       8  0.15082  0.02274      59  0.23305  0.03621
Ta0208        9  0.10512  0.02045      60  0.35159  0.04210
SSO1565      10  0.57451  0.05384      61  0.36909  0.04445
APE1669      11  0.45143  0.04580      62  0.17443  0.04209
PAE2649      12  0.48127  0.04710      63  0.68048  0.06302
TVN0099      13  0.11835  0.02041      64  0.79816  0.09504
Ta1435       14  0.08266  0.01843      65  0.33313  0.07145
VNG2220G     15  0.38436  0.03863      66  0.43193  0.04893
BH0216       16  0.45538  0.04250      67  0.11625  0.04067
BH2652       17  0.14441  0.01996      68  0.70323  0.06583
BS_pdhD      18  0.08812  0.01621      69  0.11295  0.02759
SA0946       19  0.16881  0.02232      70  0.05589  0.01496
lin1047      20  0.19802  0.02389      71  0.04084  0.01480
L0036        21  0.40114  0.03767      72  0.13010  0.02496
SPy1031_2    22  0.24856  0.03106      73  0.16333  0.02901
SP1161       23  0.23321  0.03066      74  0.13220  0.02884
BH0779       24  0.47199  0.04521      75  0.42745  0.04383
BH1825       25  0.34365  0.03798      76  0.21161  0.03752
BS_acoL      26  0.29137  0.03575      77  0.08000  0.02776
BH2764       27  0.19347  0.02484      78  0.30286  0.03753
BS_yqiV      28  0.20387  0.02553      79  0.30510  0.03997
lin1408      29  0.21648  0.02689      80  0.07718  0.02079
SA1349       30  0.48158  0.04338      81  0.14080  0.02815
MG271        31  0.15402  0.02377      82  0.19862  0.03309
MPN390       32  0.15902  0.02410      83  0.24557  0.03550
MYPU_7610_   33  0.48049  0.04713      84  0.54531  0.05427
SSO1524      34  0.41548  0.04758      85  0.41640  0.04716
SSO2559      35  0.28402  0.04287      86  0.10511  0.03524
MA1019       36  0.28823  0.03216      87  0.14335  0.03658
MA4013       37  0.11708  0.02587
lin1472      38  0.43888  0.04817
L0197        39  0.60144  0.05815
SPy0813      40  0.27601  0.03112
lin0906      41  0.24711  0.02989
SP0784       42  0.19773  0.02952
SA0551       43  0.37721  0.04249
SP1588       44  0.39825  0.04308
L122198      45  0.43794  0.05219
MJ0636       46  0.81358  0.08179
MTH1648      47  0.43752  0.06608
MK0849       48  1.42016  0.10315
MYPU_0210    49  0.93224  0.06722
SSO1123      50  1.06871  0.07630     17 iterations until convergence
VNG0154G     51  1.40294  0.11581     log L: -43408.77


Unrooted user defined tree with maximum likelihood branch lengths
(in CLUSTAL W notation):

(APE1458:0.52351,(((SSO1524:0.41548,SSO2559:0.28402)98:0.87610,((
SPy0813:0.27601,lin0906:0.24711)94:0.08682,SP0784:0.19773)88:0.85055,
(MJ0636:0.81358,MTH1648:0.43752)86:1.05415,((TVN1386:0.15082,Ta0208:0.10512)
91:0.22053,SSO1565:0.57451)83:0.93713,((SPy1031_2:0.24856,SP1161:0.23321)
65:0.31815,BH0779:0.47199)75:0.23305,((MG271:0.15402,MPN390:0.15902)
82:0.35159,MYPU_7610_:0.48049)73:0.36909,((SA0551:0.37721,SP1588:0.39825)
80:0.17443,L122198:0.43794)72:0.68048,((AF2220:0.35890,MA1652:0.34477)
66:0.79816,VNG0154G:1.40294)68:0.33313,(((MA1019:0.28823,MA4013:0.11708)
94:0.43193,lin1472:0.43888)63:0.11625,L0197:0.60144)65:0.70323,((
(VNG2220G:0.38436,BH0216:0.45538)88:0.11295,(((BH2652:0.14441,BS_pdhD:0.08812)
92:0.05589,(SA0946:0.16881,lin1047:0.19802)77:0.04084)80:0.13010,
L0036:0.40114)69:0.16333)59:0.13220,((TVN0099:0.11835,Ta1435:0.08266)
89:0.42745,(APE1669:0.45143,PAE2649:0.48127)85:0.21161)52:0.08000)
60:0.30286,((BH1825:0.34365,BS_acoL:0.29137)92:0.30510,(((BH2764:0.19347,
BS_yqiV:0.20387)92:0.07718,lin1408:0.21648)87:0.14080,SA1349:0.48158)
62:0.19862)55:0.24557,MK0849:1.42016,MYPU_0210:0.93224,SSO1123:1.06871)
73:0.54531,((TVN0251:0.31328,Ta1341:0.23883)93:0.41640,SSO2689:0.42826)
58:0.10511)81:0.14335,PAE2623:0.50653);


COMPARISON OF USER TREES (NO CLOCK)

Tree   log L   difference    S.E.      p-1sKH     p-SH       c-ELW      2sKH
-------------------------------------------------------------------------------
 1  -49233.65  5824.88      242.88    0.0000 -   0.0000 -   0.0000 -       -
 2  -43408.77     0.00  <---- best    1.0000 +   1.0000 +   1.0000 +    best

The columns show the results and p-values of the following tests:
1sKH - one sided KH test based on pairwise SH tests (Shimodaira-Hasegawa
       2000, Goldman et al., 2001, Kishino-Hasegawa 1989)
SH   - Shimodaira-Hasegawa test (2000)
ELW  - Expected Likelihood Weight (Strimmer-Rambaut 2002)
2sKH - two sided Kishino-Hasegawa test (1989)

Plus signs denote the confidence sets. Minus signs denote significant
exclusion. All tests used 5% significance level. 1sKH, SH, and ELW
performed 1000 resamplings using the RELL method.


TIME STAMP

Date and time: Tue Sep  4 19:55:02 2007
Runtime (excl. input) : 12 seconds (= 0.2 minutes = 0.0 hours)
Runtime (incl. input) : 12 seconds (= 0.2 minutes = 0.0 hours)
