# Supplementary material for: Horizontal Gene Transfers in prokaryotes show differential preferences for metabolic and translational genes
Source: BMC Evol Biol. 2009 Jan 10;9:9. doi: 10.1186/1471-2148-9-9 (PMC2651853; doi:10.1186/1471-2148-9-9)
Supplement: Additional file 6 — Likelihood based tree comparisons. All likelihood based tree comparison outputs are provided. [file 1471-2148-9-9-S6.zip › puzzle/COG1257_VCA0723_MK0355]

TREE-PUZZLE 5.1.pl25

Input file name: /scratch/local/kanhere/COG1257_gamma_Archaea_comb.infile
User tree file name: /scratch/local/kanhere/COG1257_gamma_Archaea_comb.tmp_tree
Type of analysis: user tree evaluation
Parameter estimation: approximate (faster)
Parameter estimation uses: neighbor-joining tree (for substitution process and rate variation)

Standard errors (S.E.) are obtained by the curvature method.
The upper and lower bounds of an approximate 95% confidence interval
for parameter or branch length x are x-1.96*S.E. and x+1.96*S.E.


SEQUENCE ALIGNMENT

Input data: 14 sequences with 500 amino acid sites
Number of constant sites: 22 (= 4.4% of all sites)
Number of site patterns: 477
Number of constant site patterns: 9 (= 1.9% of all site patterns)


SUBSTITUTION PROCESS

Model of substitution: VT (Mueller-Vingron 2000)
Amino acid frequencies (user specified):

 pi(A) =   7.8%
 pi(R) =   5.3%
 pi(N) =   4.4%
 pi(D) =   5.3%
 pi(C) =   1.6%
 pi(Q) =   3.7%
 pi(E) =   6.3%
 pi(G) =   7.2%
 pi(H) =   2.4%
 pi(I) =   6.1%
 pi(L) =   9.1%
 pi(K) =   6.0%
 pi(M) =   2.3%
 pi(F) =   4.2%
 pi(P) =   4.6%
 pi(S) =   6.4%
 pi(T) =   5.7%
 pi(W) =   1.3%
 pi(Y) =   3.4%
 pi(V) =   7.1%


AMBIGUOUS CHARACTERS IN THE SEQUENCE (SEQUENCES IN INPUT ORDER)

               gaps  wildcards        sum   % sequence
 MJ0705          95          0         95       19.00%   
 MTH562         103          0        103       20.60%   
 MA3073          70          0         70       14.00%   
 PAB2106         89          0         89       17.80%   
 PH1805         159          0        159       31.80%   
 MK0355          90          0         90       18.00%   
 VNG1875G        95          0         95       19.00%   
 APE1869         79          0         79       15.80%   
 PAE2182        102          0        102       20.40%   
 SSO0531         91          0         91       18.20%   
 VCA0723         64          0         64       12.80%   
 TVN1168         81          0         81       16.20%   
 Ta0406m         81          0         81       16.20%   
 AF1736          64          0         64       12.80%   
 -------------------------------------------------------
 Sum           1263          0       1263       18.04%   


The table above shows the amount of gaps ('-') and other 'wildcard'
characters ('X', '?', etc.) and their percentage of the 500 columns
in the alignment.
Sequences with more than 50% ambiguous characters are marked with a '!' and 
should be checked, whether they have sufficient overlap to other sequences.
Sequences with 100% ambiguous characters do not hold any phylogenetic
information and had to be discarded from the analysis.


SEQUENCE COMPOSITION (SEQUENCES IN INPUT ORDER)

              5% chi-square test  p-value
 MJ0705            failed           0.01%  
 MTH562            failed           0.00%  
 MA3073            passed           7.96%  
 PAB2106           failed           0.08%  
 PH1805            failed           0.41%  
 MK0355            failed           0.00%  
 VNG1875G          failed           0.00%  
 APE1869           failed           0.16%  
 PAE2182           failed           0.01%  
 SSO0531           failed           1.71%  
 VCA0723           failed           0.00%  
 TVN1168           failed           0.00%  
 Ta0406m           failed           0.00%  
 AF1736            failed           0.00%  

The chi-square tests compares the amino acid composition of each sequence
to the frequency distribution assumed in the maximum likelihood model.


IDENTICAL SEQUENCES

The sequences in each of the following groups are all identical. To speed
up computation please remove all but one of each group from the data set.

 All sequences are unique.


MAXIMUM LIKELIHOOD DISTANCES

Maximum likelihood distances are computed using the selected model of
substitution and rate heterogeneity.

  14
MJ0705      0.00000  0.49697  0.62473  0.52910  0.49178  0.56227  0.81477
            0.73198  0.65192  0.72972  1.02905  2.01041  2.06818  1.90850
MTH562      0.49697  0.00000  0.59138  0.59152  0.53569  0.60148  0.67403
            0.68965  0.66698  0.83154  0.99807  2.00789  1.99682  1.98099
MA3073      0.62473  0.59138  0.00000  0.64279  0.55909  0.57204  0.73846
            0.73308  0.66683  0.79083  0.95156  1.81790  1.96566  1.86287
PAB2106     0.52910  0.59152  0.64279  0.00000  0.04771  0.47559  0.74136
            0.57598  0.52476  0.63706  1.05262  1.97739  1.92486  1.90307
PH1805      0.49178  0.53569  0.55909  0.04771  0.00000  0.44759  0.61406
            0.49384  0.49126  0.57873  0.86900  1.83216  1.80881  1.77953
MK0355      0.56227  0.60148  0.57204  0.47559  0.44759  0.00000  0.64875
            0.63156  0.52548  0.65849  0.94855  1.83798  1.91426  1.85869
VNG1875G    0.81477  0.67403  0.73846  0.74136  0.61406  0.64875  0.00000
            0.73531  0.69978  0.76837  1.07258  1.92387  1.97086  2.00725
APE1869     0.73198  0.68965  0.73308  0.57598  0.49384  0.63156  0.73531
            0.00000  0.45111  0.53393  1.02191  2.10498  2.11209  1.98319
PAE2182     0.65192  0.66698  0.66683  0.52476  0.49126  0.52548  0.69978
            0.45111  0.00000  0.54281  0.92198  1.95050  2.04651  1.89950
SSO0531     0.72972  0.83154  0.79083  0.63706  0.57873  0.65849  0.76837
            0.53393  0.54281  0.00000  1.03842  2.05720  2.10410  2.02367
VCA0723     1.02905  0.99807  0.95156  1.05262  0.86900  0.94855  1.07258
            1.02191  0.92198  1.03842  0.00000  2.00408  2.02740  1.92519
TVN1168     2.01041  2.00789  1.81790  1.97739  1.83216  1.83798  1.92387
            2.10498  1.95050  2.05720  2.00408  0.00000  0.28072  0.53575
Ta0406m     2.06818  1.99682  1.96566  1.92486  1.80881  1.91426  1.97086
            2.11209  2.04651  2.10410  2.02740  0.28072  0.00000  0.58845
AF1736      1.90850  1.98099  1.86287  1.90307  1.77953  1.85869  2.00725
            1.98319  1.89950  2.02367  1.92519  0.53575  0.58845  0.00000

Average distance (over all possible pairs of sequences):  1.13458


RATE HETEROGENEITY

Model of rate heterogeneity: uniform rate


TREE SEARCH

2 tree topologies were specified by the user.


MAXIMUM LIKELIHOOD BRANCH LENGTHS OF USER DEFINED TREE # 1 (NO CLOCK)

Branch lengths are computed using the selected model of
substitution and rate heterogeneity.


                  :----8 APE1869
               :-15
               :  :---9 PAE2182
          :---16
          :    :-----10 SSO0531
       :-17
       :  :---6 MK0355
 :----21
 :     :  :----1 MJ0705
 :     :-18
 :     :  :--------------------14 AF1736
 :     :
 :     :                         :--12 TVN1168
 :     :   :--------------------19
 :     :   :                     :--13 Ta0406m
 :     :   :
 :         :-----3 MA3073
 :      --20
 :         :------7 VNG1875G
 :         :
 :         :-----2 MTH562
 :         :
 :         :-----------11 VCA0723
 :
 :-5 PH1805
 :
 :-4 PAB2106
 

         branch  length     S.E.   branch  length     S.E.
MJ0705        1  0.30642  0.03605      15  0.03883  0.01742
MTH562        2  0.32832  0.03612      16  0.18427  0.02949
MA3073        3  0.36795  0.03805      17  0.06885  0.02119
PAB2106       4  0.02162  0.00906      18  0.04456  0.03063
PH1805        5  0.02674  0.00971      19  1.52676  0.12117
MK0355        6  0.22690  0.02919      20  0.14202  0.02700
VNG1875G      7  0.47008  0.04314      21  0.25136  0.03076
APE1869       8  0.26594  0.03146
PAE2182       9  0.20282  0.02822
SSO0531      10  0.34962  0.03632
VCA0723      11  0.79555  0.06202
TVN1168      12  0.14050  0.02670
Ta0406m      13  0.14009  0.02671     24 iterations until convergence
AF1736       14  1.54615  0.11797     log L: -9889.42


Unrooted user defined tree with maximum likelihood branch lengths
(in CLUSTAL W notation):

(PAB2106:0.02162,((((APE1869:0.26594,PAE2182:0.20282)84:0.03883,SSO0531:0.34962)
93:0.18427,MK0355:0.22690)78:0.06885,(MJ0705:0.30642,AF1736:1.54615)
65:0.04456,((TVN1168:0.14050,Ta0406m:0.14009)99:1.52676,MA3073:0.36795,
VNG1875G:0.47008,MTH562:0.32832,VCA0723:0.79555)63:0.14202)97:0.25136,
PH1805:0.02674);


MAXIMUM LIKELIHOOD BRANCH LENGTHS OF USER DEFINED TREE # 2 (NO CLOCK)

Branch lengths are computed using the selected model of
substitution and rate heterogeneity.


            :-4 PAB2106
      :----15
      :     :-5 PH1805
      :
      :                               :--12 TVN1168
      :                         :----16
      :                         :     :---13 Ta0406m
      :      :-----------------17
      :      :                  :---14 AF1736
      :-----18
      :      :-------11 VCA0723
      :
      :        :---8 APE1869
      :    :--19
      :    :   :-----10 SSO0531
      :---20
      :    :---9 PAE2182
 :---21
 :    :------3 MA3073
 :    :
 :    :----6 MK0355
 :    :
 :    :-------7 VNG1875G
 :
 :----2 MTH562
 :
 :----1 MJ0705
 

         branch  length     S.E.   branch  length     S.E.
MJ0705        1  0.26646  0.03309      15  0.28035  0.03173
MTH562        2  0.26020  0.03270      16  0.27229  0.03892
MA3073        3  0.43143  0.03993      17  1.29735  0.11576
PAB2106       4  0.01912  0.00884      18  0.33845  0.05548
PH1805        5  0.02938  0.01018      19  0.10767  0.02408
MK0355        6  0.26424  0.03010      20  0.20698  0.03014
VNG1875G      7  0.51300  0.04429      21  0.18987  0.02988
APE1869       8  0.22612  0.02994
PAE2182       9  0.17462  0.02677
SSO0531      10  0.32885  0.03529
VCA0723      11  0.50024  0.05870
TVN1168      12  0.11002  0.02182
Ta0406m      13  0.17886  0.02507     15 iterations until convergence
AF1736       14  0.19034  0.03709     log L: -9448.35


Unrooted user defined tree with maximum likelihood branch lengths
(in CLUSTAL W notation):

(MJ0705:0.26646,((PAB2106:0.01912,PH1805:0.02938)91:0.28035,(((TVN1168:0.11002,
Ta0406m:0.17886)97:0.27229,AF1736:0.19034)94:1.29735,VCA0723:0.50024)
90:0.33845,((APE1869:0.22612,SSO0531:0.32885)97:0.10767,PAE2182:0.17462)
89:0.20698,MA3073:0.43143,MK0355:0.26424,VNG1875G:0.51300)58:0.18987,
MTH562:0.26020);


COMPARISON OF USER TREES (NO CLOCK)

Tree   log L   difference    S.E.      p-1sKH     p-SH       c-ELW      2sKH
-------------------------------------------------------------------------------
 1   -9889.42   441.08       36.85    0.0000 -   0.0000 -   0.0000 -       -
 2   -9448.35     0.00  <---- best    1.0000 +   1.0000 +   1.0000 +    best

The columns show the results and p-values of the following tests:
1sKH - one sided KH test based on pairwise SH tests (Shimodaira-Hasegawa
       2000, Goldman et al., 2001, Kishino-Hasegawa 1989)
SH   - Shimodaira-Hasegawa test (2000)
ELW  - Expected Likelihood Weight (Strimmer-Rambaut 2002)
2sKH - two sided Kishino-Hasegawa test (1989)

Plus signs denote the confidence sets. Minus signs denote significant
exclusion. All tests used 5% significance level. 1sKH, SH, and ELW
performed 1000 resamplings using the RELL method.


TIME STAMP

Date and time: Tue Sep  4 21:13:25 2007
Runtime (excl. input) : 2 seconds (= 0.0 minutes = 0.0 hours)
Runtime (incl. input) : 2 seconds (= 0.0 minutes = 0.0 hours)
