# Supplementary material for: Horizontal Gene Transfers in prokaryotes show differential preferences for metabolic and translational genes
Source: BMC Evol Biol. 2009 Jan 10;9:9. doi: 10.1186/1471-2148-9-9 (PMC2651853; doi:10.1186/1471-2148-9-9)
Supplement: Additional file 6 — Likelihood based tree comparisons. All likelihood based tree comparison outputs are provided. [file 1471-2148-9-9-S6.zip › puzzle/COG1280_MA1855_BH0429]

TREE-PUZZLE 5.1.pl25

Input file name: /scratch/local/kanhere/COG1280_Archaea_Gramplus_comb.infile
User tree file name: /scratch/local/kanhere/COG1280_Archaea_Gramplus_comb.tmp_tree
Type of analysis: user tree evaluation
Parameter estimation: approximate (faster)
Parameter estimation uses: neighbor-joining tree (for substitution process and rate variation)

Standard errors (S.E.) are obtained by the curvature method.
The upper and lower bounds of an approximate 95% confidence interval
for parameter or branch length x are x-1.96*S.E. and x+1.96*S.E.


SEQUENCE ALIGNMENT

Input data: 18 sequences with 251 amino acid sites
Number of constant sites: 2 (= 0.8% of all sites)
Number of site patterns: 241
Number of constant site patterns: 2 (= 0.8% of all site patterns)


SUBSTITUTION PROCESS

Model of substitution: VT (Mueller-Vingron 2000)
Amino acid frequencies (user specified):

 pi(A) =   7.8%
 pi(R) =   5.3%
 pi(N) =   4.4%
 pi(D) =   5.3%
 pi(C) =   1.6%
 pi(Q) =   3.7%
 pi(E) =   6.3%
 pi(G) =   7.2%
 pi(H) =   2.4%
 pi(I) =   6.1%
 pi(L) =   9.1%
 pi(K) =   6.0%
 pi(M) =   2.3%
 pi(F) =   4.2%
 pi(P) =   4.6%
 pi(S) =   6.4%
 pi(T) =   5.7%
 pi(W) =   1.3%
 pi(Y) =   3.4%
 pi(V) =   7.1%


AMBIGUOUS CHARACTERS IN THE SEQUENCE (SEQUENCES IN INPUT ORDER)

               gaps  wildcards        sum   % sequence
 APE2379         30          0         30       11.95%   
 PAE2077         45          0         45       17.93%   
 AF1703          43          0         43       17.13%   
 MA0611          32          0         32       12.75%   
 MTH1494         43          0         43       17.13%   
 TVN0715         65          0         65       25.90%   
 Ta0875          64          0         64       25.50%   
 SSO0455         65          0         65       25.90%   
 PAE1266         51          0         51       20.32%   
 BH2170          42          0         42       16.73%   
 BS_ycgF         42          0         42       16.73%   
 MA1855          40          0         40       15.94%   
 BH0429          44          0         44       17.53%   
 BH3495          43          0         43       17.13%   
 BS_yrhP         41          0         41       16.33%   
 BH2932          41          0         41       16.33%   
 MA2108          20          0         20        7.97%   
 MK1358          46          0         46       18.33%   
 -------------------------------------------------------
 Sum            797          0        797       17.64%   


The table above shows the amount of gaps ('-') and other 'wildcard'
characters ('X', '?', etc.) and their percentage of the 251 columns
in the alignment.
Sequences with more than 50% ambiguous characters are marked with a '!' and 
should be checked, whether they have sufficient overlap to other sequences.
Sequences with 100% ambiguous characters do not hold any phylogenetic
information and had to be discarded from the analysis.


SEQUENCE COMPOSITION (SEQUENCES IN INPUT ORDER)

              5% chi-square test  p-value
 APE2379           failed           0.00%  
 PAE2077           failed           0.00%  
 AF1703            failed           0.00%  
 MA0611            failed           0.00%  
 MTH1494           failed           0.00%  
 TVN0715           failed           0.00%  
 Ta0875            failed           0.00%  
 SSO0455           failed           0.00%  
 PAE1266           failed           0.00%  
 BH2170            failed           0.00%  
 BS_ycgF           failed           0.00%  
 MA1855            failed           0.02%  
 BH0429            failed           0.00%  
 BH3495            failed           0.00%  
 BS_yrhP           failed           0.00%  
 BH2932            failed           0.00%  
 MA2108            failed           0.01%  
 MK1358            failed           0.00%  

The chi-square tests compares the amino acid composition of each sequence
to the frequency distribution assumed in the maximum likelihood model.


IDENTICAL SEQUENCES

The sequences in each of the following groups are all identical. To speed
up computation please remove all but one of each group from the data set.

 All sequences are unique.


MAXIMUM LIKELIHOOD DISTANCES

Maximum likelihood distances are computed using the selected model of
substitution and rate heterogeneity.

  18
APE2379     0.00000  1.20547  1.25973  2.13797  2.01130  2.61300  2.64872
            2.24867  2.51436  2.56176  2.83600  3.38580  3.02539  3.13029
            2.66755  2.81050  2.47639  2.44447
PAE2077     1.20547  0.00000  1.26860  1.80781  1.82881  2.37657  2.55413
            2.17280  2.45332  2.52420  2.58630  2.77622  2.75298  2.36253
            2.41256  2.60308  2.25071  2.11966
AF1703      1.25973  1.26860  0.00000  1.56096  1.45322  2.16047  2.15402
            1.86731  2.09903  2.31651  2.38860  2.95217  2.83966  2.74711
            2.68175  2.32683  2.14866  2.22890
MA0611      2.13797  1.80781  1.56096  0.00000  1.15410  1.94826  2.22773
            1.83377  2.10847  2.30867  2.19606  2.74323  2.57166  2.48281
            2.73639  2.53630  1.86794  2.15062
MTH1494     2.01130  1.82881  1.45322  1.15410  0.00000  1.84104  2.00724
            1.97773  2.20503  2.02830  2.08313  2.61434  2.42377  2.46188
            2.32310  2.21140  1.74660  1.83664
TVN0715     2.61300  2.37657  2.16047  1.94826  1.84104  0.00000  0.60333
            0.76466  1.20159  1.56346  1.74324  2.29027  2.48842  2.09086
            2.38332  2.41054  2.02038  2.12937
Ta0875      2.64872  2.55413  2.15402  2.22773  2.00724  0.60333  0.00000
            0.71591  1.17271  1.72265  1.79161  2.02698  1.98840  1.96020
            2.21018  2.37797  2.08893  2.10564
SSO0455     2.24867  2.17280  1.86731  1.83377  1.97773  0.76466  0.71591
            0.00000  1.01803  1.53809  1.52832  2.51124  2.33678  2.32022
            2.38505  2.58600  1.95347  2.01420
PAE1266     2.51436  2.45332  2.09903  2.10847  2.20503  1.20159  1.17271
            1.01803  0.00000  1.74586  1.98455  2.79470  2.56516  2.30991
            2.59880  2.61052  2.31617  1.97987
BH2170      2.56176  2.52420  2.31651  2.30867  2.02830  1.56346  1.72265
            1.53809  1.74586  0.00000  0.61526  3.07141  2.71759  2.40540
            2.02809  2.23612  1.94960  2.09774
BS_ycgF     2.83600  2.58630  2.38860  2.19606  2.08313  1.74324  1.79161
            1.52832  1.98455  0.61526  0.00000  2.96458  2.66606  2.46252
            2.18309  2.24677  1.87764  2.13870
MA1855      3.38580  2.77622  2.95217  2.74323  2.61434  2.29027  2.02698
            2.51124  2.79470  3.07141  2.96458  0.00000  0.64200  0.97601
            1.61313  1.99862  2.71393  2.53628
BH0429      3.02539  2.75298  2.83966  2.57166  2.42377  2.48842  1.98840
            2.33678  2.56516  2.71759  2.66606  0.64200  0.00000  1.02265
            1.36097  1.80152  2.55247  2.33115
BH3495      3.13029  2.36253  2.74711  2.48281  2.46188  2.09086  1.96020
            2.32022  2.30991  2.40540  2.46252  0.97601  1.02265  0.00000
            1.35130  1.84153  2.24632  2.64420
BS_yrhP     2.66755  2.41256  2.68175  2.73639  2.32310  2.38332  2.21018
            2.38505  2.59880  2.02809  2.18309  1.61313  1.36097  1.35130
            0.00000  1.69987  2.31226  2.70371
BH2932      2.81050  2.60308  2.32683  2.53630  2.21140  2.41054  2.37797
            2.58600  2.61052  2.23612  2.24677  1.99862  1.80152  1.84153
            1.69987  0.00000  2.14592  2.27334
MA2108      2.47639  2.25071  2.14866  1.86794  1.74660  2.02038  2.08893
            1.95347  2.31617  1.94960  1.87764  2.71393  2.55247  2.24632
            2.31226  2.14592  0.00000  1.45640
MK1358      2.44447  2.11966  2.22890  2.15062  1.83664  2.12937  2.10564
            2.01420  1.97987  2.09774  2.13870  2.53628  2.33115  2.64420
            2.70371  2.27334  1.45640  0.00000

Average distance (over all possible pairs of sequences):  2.14517


RATE HETEROGENEITY

Model of rate heterogeneity: uniform rate


TREE SEARCH

2 tree topologies were specified by the user.


MAXIMUM LIKELIHOOD BRANCH LENGTHS OF USER DEFINED TREE # 1 (NO CLOCK)

Branch lengths are computed using the selected model of
substitution and rate heterogeneity.


                :---6 TVN0715
         :-----19
         :      :--7 Ta0875
    :---29
    :    :                :----------13 BH0429
    :    :                :
    :    :                :-------10 BH2170
    :    :             :-20
    :    :             :  :-----------16 BH2932
    :    :             :  :
    :    :             :  :---------14 BH3495
    :    :     :------22
    :    :     :       :  :-------11 BS_ycgF
    :    :     :       :-21
    :    :     :          :---------15 BS_yrhP
    :    :  :-27
    :    :  :  :            :-------9 PAE1266
    :    :  :  :         :-23
    :    :  :  :         :  :----------2 PAE2077
    :    :  :  :     :--24
    :    :  :  :     :   :-----------1 APE2379
    :    :  :  :  :-25
    :    :  :  :  :  :----8 SSO0455
    :    :  :  :-26
    :    :  :     :------------18 MK1358
    :    :-28
    :       :---------5 MTH1494
 :-30
 :  :--------3 AF1703
 :
 :---------------12 MA1855
 :
 :---------17 MA2108
 :
 :--------4 MA0611
 

         branch  length     S.E.   branch  length     S.E.
APE2379       1  1.33262  0.16202      19  0.54227  0.09121
PAE2077       2  1.26224  0.15523      20  0.00001  0.00244
AF1703        3  0.98888  0.12736      21  0.00001  0.00190
MA0611        4  0.94888  0.12160      22  0.73735  0.11193
MTH1494       5  1.13569  0.13133      23  0.00001  0.00342
TVN0715       6  0.36501  0.06349      24  0.21393  0.08049
Ta0875        7  0.25033  0.05788      25  0.12566  0.06080
SSO0455       8  0.49183  0.08540      26  0.00001  0.00131
PAE1266       9  0.82726  0.11704      27  0.00001  0.00097
BH2170       10  0.76194  0.10337      28  0.00001  0.00089
BS_ycgF      11  0.81901  0.10670      29  0.30060  0.08246
MA1855       12  1.85625  0.22434      30  0.00001  0.00369
BH0429       13  1.25664  0.14626
BH3495       14  1.04447  0.12635
BS_yrhP      15  1.04314  0.12557
BH2932       16  1.37654  0.15555
MA2108       17  1.10506  0.13410     27 iterations until convergence
MK1358       18  1.41375  0.16169     log L: -8937.53

WARNING --- at least one branch length is close to an internal boundary!


Unrooted user defined tree with maximum likelihood branch lengths
(in CLUSTAL W notation):

(MA0611:0.94888,(((TVN0715:0.36501,Ta0875:0.25033)100:0.54227,(((
(BH0429:1.25664,BH2170:0.76194,BH2932:1.37654,BH3495:1.04447)100:0.00001,
(BS_ycgF:0.81901,BS_yrhP:1.04314)100:0.00001)100:0.73735,((((PAE1266:0.82726,
PAE2077:1.26224)99:0.00001,APE2379:1.33262)91:0.21393,SSO0455:0.49183)
85:0.12566,MK1358:1.41375)89:0.00001)96:0.00001,MTH1494:1.13569)96:0.00001)
66:0.30060,AF1703:0.98888)91:0.00001,MA1855:1.85625,MA2108:1.10506);


MAXIMUM LIKELIHOOD BRANCH LENGTHS OF USER DEFINED TREE # 2 (NO CLOCK)

Branch lengths are computed using the selected model of
substitution and rate heterogeneity.


                :------4 MA0611
            :--19
            :   :----5 MTH1494
      :----31
      :     :           :-----17 MA2108
      :     :     :----20
      :     :     :     :--------18 MK1358
      :     :----30
      :           :                       :---12 MA1855
      :           :                  :---21
      :           :                  :    :---13 BH0429
      :           :            :----22
      :           :            :     :----14 BH3495
      :           :       :---23
      :           :       :    :-----15 BS_yrhP
      :           :------24
      :           :       :--------16 BH2932
      :           :
      :           :           :---10 BH2170
      :           :    :-----25
      :           :    :      :---11 BS_ycgF
      :           :---29
      :                :              :---6 TVN0715
      :                :         :---26
      :                :         :    :---7 Ta0875
      :                :     :--27
      :                :     :   :--8 SSO0455
      :                :----28
      :                      :------9 PAE1266
 :---32
 :    :----3 AF1703
 :
 :-----2 PAE2077
 :
 :------1 APE2379
 

         branch  length     S.E.   branch  length     S.E.
APE2379       1  0.63693  0.09376      19  0.21665  0.08033
PAE2077       2  0.59588  0.09316      20  0.38644  0.10015
AF1703        3  0.42233  0.08242      21  0.31556  0.06976
MA0611        4  0.66874  0.09659      22  0.39912  0.08982
MTH1494       5  0.50473  0.08653      23  0.29874  0.10460
TVN0715       6  0.35713  0.05906      24  0.70003  0.13450
Ta0875        7  0.27222  0.05374      25  0.59653  0.10469
SSO0455       8  0.24455  0.05617      26  0.25686  0.06007
PAE1266       9  0.70206  0.09605      27  0.15571  0.06772
BH2170       10  0.28144  0.05789      28  0.38482  0.09470
BS_ycgF      11  0.33547  0.06069      29  0.34415  0.09569
MA1855       12  0.36705  0.05918      30  0.43153  0.10270
BH0429       13  0.29642  0.05545      31  0.50340  0.10303
BH3495       14  0.41295  0.07248      32  0.34213  0.08667
BS_yrhP      15  0.57835  0.09628
BH2932       16  0.90510  0.13130
MA2108       17  0.57826  0.10220     10 iterations until convergence
MK1358       18  0.88951  0.12340     log L: -8214.03


Unrooted user defined tree with maximum likelihood branch lengths
(in CLUSTAL W notation):

(APE2379:0.63693,(((MA0611:0.66874,MTH1494:0.50473)89:0.21665,((MA2108:0.57826,
MK1358:0.88951)97:0.38644,((((MA1855:0.36705,BH0429:0.29642)100:0.31556,
BH3495:0.41295)99:0.39912,BS_yrhP:0.57835)95:0.29874,BH2932:0.90510)
95:0.70003,((BH2170:0.28144,BS_ycgF:0.33547)95:0.59653,(((TVN0715:0.35713,
Ta0875:0.27222)90:0.25686,SSO0455:0.24455)64:0.15571,PAE1266:0.70206)
82:0.38482)58:0.34415)83:0.43153)97:0.50340,AF1703:0.42233)98:0.34213,
PAE2077:0.59588);


COMPARISON OF USER TREES (NO CLOCK)

Tree   log L   difference    S.E.      p-1sKH     p-SH       c-ELW      2sKH
-------------------------------------------------------------------------------
 1   -8937.53   723.50       66.37    0.0000 -   0.0000 -   0.0000 -       -
 2   -8214.03     0.00  <---- best    1.0000 +   1.0000 +   1.0000 +    best

The columns show the results and p-values of the following tests:
1sKH - one sided KH test based on pairwise SH tests (Shimodaira-Hasegawa
       2000, Goldman et al., 2001, Kishino-Hasegawa 1989)
SH   - Shimodaira-Hasegawa test (2000)
ELW  - Expected Likelihood Weight (Strimmer-Rambaut 2002)
2sKH - two sided Kishino-Hasegawa test (1989)

Plus signs denote the confidence sets. Minus signs denote significant
exclusion. All tests used 5% significance level. 1sKH, SH, and ELW
performed 1000 resamplings using the RELL method.


TIME STAMP

Date and time: Tue Sep  4 21:13:53 2007
Runtime (excl. input) : 3 seconds (= 0.1 minutes = 0.0 hours)
Runtime (incl. input) : 3 seconds (= 0.1 minutes = 0.0 hours)
