# Supplementary material for: Horizontal Gene Transfers in prokaryotes show differential preferences for metabolic and translational genes
Source: BMC Evol Biol. 2009 Jan 10;9:9. doi: 10.1186/1471-2148-9-9 (PMC2651853; doi:10.1186/1471-2148-9-9)
Supplement: Additional file 6 — Likelihood based tree comparisons. All likelihood based tree comparison outputs are provided. [file 1471-2148-9-9-S6.zip › puzzle/COG1346_MA3262_CAC0611]

TREE-PUZZLE 5.1.pl25

Input file name: /scratch/local/kanhere/COG1346_Archaea_Gramplus_comb.infile
User tree file name: /scratch/local/kanhere/COG1346_Archaea_Gramplus_comb.tmp_tree
Type of analysis: user tree evaluation
Parameter estimation: approximate (faster)
Parameter estimation uses: neighbor-joining tree (for substitution process and rate variation)

Standard errors (S.E.) are obtained by the curvature method.
The upper and lower bounds of an approximate 95% confidence interval
for parameter or branch length x are x-1.96*S.E. and x+1.96*S.E.


SEQUENCE ALIGNMENT

Input data: 11 sequences with 251 amino acid sites
Number of constant sites: 10 (= 4.0% of all sites)
Number of site patterns: 246
Number of constant site patterns: 7 (= 2.8% of all site patterns)


SUBSTITUTION PROCESS

Model of substitution: VT (Mueller-Vingron 2000)
Amino acid frequencies (user specified):

 pi(A) =   7.8%
 pi(R) =   5.3%
 pi(N) =   4.4%
 pi(D) =   5.3%
 pi(C) =   1.6%
 pi(Q) =   3.7%
 pi(E) =   6.3%
 pi(G) =   7.2%
 pi(H) =   2.4%
 pi(I) =   6.1%
 pi(L) =   9.1%
 pi(K) =   6.0%
 pi(M) =   2.3%
 pi(F) =   4.2%
 pi(P) =   4.6%
 pi(S) =   6.4%
 pi(T) =   5.7%
 pi(W) =   1.3%
 pi(Y) =   3.4%
 pi(V) =   7.1%


AMBIGUOUS CHARACTERS IN THE SEQUENCE (SEQUENCES IN INPUT ORDER)

               gaps  wildcards        sum   % sequence
 MA3262          13          0         13        5.18%   
 CAC0611         17          0         17        6.77%   
 BS_ysbB         20          0         20        7.97%   
 SA0253          18          0         18        7.17%   
 L171802         19          0         19        7.57%   
 PAB0240         27          0         27       10.76%   
 PH1802          27          0         27       10.76%   
 BS_yxaC_2       75          0         75       29.88%   
 BH3268          24          0         24        9.56%   
 SA2328          22          0         22        8.76%   
 BS_ywbG         10          0         10        3.98%   
 -------------------------------------------------------
 Sum            272          0        272        9.85%   


The table above shows the amount of gaps ('-') and other 'wildcard'
characters ('X', '?', etc.) and their percentage of the 251 columns
in the alignment.
Sequences with more than 50% ambiguous characters are marked with a '!' and 
should be checked, whether they have sufficient overlap to other sequences.
Sequences with 100% ambiguous characters do not hold any phylogenetic
information and had to be discarded from the analysis.


SEQUENCE COMPOSITION (SEQUENCES IN INPUT ORDER)

              5% chi-square test  p-value
 MA3262            failed           0.00%  
 CAC0611           failed           0.00%  
 BS_ysbB           failed           0.00%  
 SA0253            failed           0.00%  
 L171802           failed           0.00%  
 PAB0240           failed           0.08%  
 PH1802            failed           0.01%  
 BS_yxaC_2         failed           0.00%  
 BH3268            failed           0.00%  
 SA2328            failed           0.02%  
 BS_ywbG           failed           0.05%  

The chi-square tests compares the amino acid composition of each sequence
to the frequency distribution assumed in the maximum likelihood model.


IDENTICAL SEQUENCES

The sequences in each of the following groups are all identical. To speed
up computation please remove all but one of each group from the data set.

 All sequences are unique.


MAXIMUM LIKELIHOOD DISTANCES

Maximum likelihood distances are computed using the selected model of
substitution and rate heterogeneity.

  11
MA3262      0.00000  0.62987  1.04442  1.12646  1.09722  1.06961  1.11682
            1.18869  1.12236  1.26320  1.20558
CAC0611     0.62987  0.00000  1.07817  1.20217  1.03701  1.07055  1.05105
            1.18233  1.14317  1.17772  1.11133
BS_ysbB     1.04442  1.07817  0.00000  0.60341  1.24865  1.17774  1.26256
            1.50494  1.40489  1.42596  1.34291
SA0253      1.12646  1.20217  0.60341  0.00000  1.20654  1.41003  1.44831
            1.40387  1.34159  1.44806  1.28204
L171802     1.09722  1.03701  1.24865  1.20654  0.00000  1.29171  1.29667
            1.33945  1.28149  1.38239  1.20609
PAB0240     1.06961  1.07055  1.17774  1.41003  1.29171  0.00000  0.15455
            1.18129  1.13603  1.22106  1.22817
PH1802      1.11682  1.05105  1.26256  1.44831  1.29667  0.15455  0.00000
            1.22229  1.13750  1.29557  1.25997
BS_yxaC_2   1.18869  1.18233  1.50494  1.40387  1.33945  1.18129  1.22229
            0.00000  0.92363  1.06063  1.09547
BH3268      1.12236  1.14317  1.40489  1.34159  1.28149  1.13603  1.13750
            0.92363  0.00000  1.15547  1.17387
SA2328      1.26320  1.17772  1.42596  1.44806  1.38239  1.22106  1.29557
            1.06063  1.15547  0.00000  1.30241
BS_ywbG     1.20558  1.11133  1.34291  1.28204  1.20609  1.22817  1.25997
            1.09547  1.17387  1.30241  0.00000

Average distance (over all possible pairs of sequences):  1.17773


RATE HETEROGENEITY

Model of rate heterogeneity: uniform rate


TREE SEARCH

2 tree topologies were specified by the user.


MAXIMUM LIKELIHOOD BRANCH LENGTHS OF USER DEFINED TREE # 1 (NO CLOCK)

Branch lengths are computed using the selected model of
substitution and rate heterogeneity.


                                    :--6 PAB0240
                     :-------------12
                     :              :--7 PH1802
                  :-13
                  :  :-------1 MA3262
             :---14
             :    :------2 CAC0611
        :---15
        :    :-------------5 L171802
    :--16
    :   :-------------9 BH3268
 :-18
 :  :   :-----------4 SA0253
 :  :--17
 :      :---------------10 SA2328
 :
 :-------------3 BS_ysbB
 :
 :--------------11 BS_ywbG
 :
 :------------8 BS_yxaC_2
 

         branch  length     S.E.   branch  length     S.E.
MA3262        1  0.38871  0.05532      12  0.71320  0.08159
CAC0611       2  0.33736  0.05182      13  0.00001  0.00195
BS_ysbB       3  0.68942  0.08090      14  0.13352  0.04471
SA0253        4  0.59121  0.07593      15  0.11491  0.04486
L171802       5  0.70207  0.07950      16  0.09525  0.04394
PAB0240       6  0.06394  0.02416      17  0.05848  0.04082
PH1802        7  0.09127  0.02573      18  0.00001  0.00223
BS_yxaC_2     8  0.65547  0.08770
BH3268        9  0.67726  0.07915
SA2328       10  0.81297  0.09118     10 iterations until convergence
BS_ywbG      11  0.74763  0.08313     log L: -4965.16

WARNING --- at least one branch length is close to an internal boundary!


Unrooted user defined tree with maximum likelihood branch lengths
(in CLUSTAL W notation):

(BS_yxaC_2:0.65547,((((((PAB0240:0.06394,PH1802:0.09127)100:0.71320,
MA3262:0.38871)100:0.00001,CAC0611:0.33736)100:0.13352,L171802:0.70207)
100:0.11491,BH3268:0.67726)100:0.09525,(SA0253:0.59121,SA2328:0.81297)
100:0.05848)100:0.00001,BS_ysbB:0.68942,BS_ywbG:0.74763);


MAXIMUM LIKELIHOOD BRANCH LENGTHS OF USER DEFINED TREE # 2 (NO CLOCK)

Branch lengths are computed using the selected model of
substitution and rate heterogeneity.


                 :------3 BS_ysbB
      :---------12
      :          :------4 SA0253
 :---18
 :    :                 :--6 PAB0240
 :    :    :-----------13
 :    :    :            :--7 PH1802
 :    :---17
 :    :    :             :--------8 BS_yxaC_2
 :    :    :         :--14
 :    :    :         :   :----------9 BH3268
 :    :    :    :---15
 :    :    :    :    :------------10 SA2328
 :    :    :---16
 :    :         :------------11 BS_ywbG
 :    :
 :    :-------------5 L171802
 :
 :------2 CAC0611
 :
 :-------1 MA3262
 

         branch  length     S.E.   branch  length     S.E.
MA3262        1  0.37156  0.05399      12  0.49921  0.07063
CAC0611       2  0.29091  0.04858      13  0.56750  0.07422
BS_ysbB       3  0.29689  0.05221      14  0.07661  0.04561
SA0253        4  0.31949  0.05382      15  0.15619  0.05507
L171802       5  0.71888  0.08137      16  0.13612  0.04960
PAB0240       6  0.05855  0.02355      17  0.15761  0.05047
PH1802        7  0.09653  0.02587      18  0.13843  0.04612
BS_yxaC_2     8  0.42912  0.07278
BH3268        9  0.52689  0.07277
SA2328       10  0.66556  0.08111     11 iterations until convergence
BS_ywbG      11  0.63204  0.07831     log L: -4815.52


Unrooted user defined tree with maximum likelihood branch lengths
(in CLUSTAL W notation):

(MA3262:0.37156,((BS_ysbB:0.29689,SA0253:0.31949)81:0.49921,((PAB0240:0.05855,
PH1802:0.09653)100:0.56750,(((BS_yxaC_2:0.42912,BH3268:0.52689)
70:0.07661,SA2328:0.66556)81:0.15619,BS_ywbG:0.63204)59:0.13612)72:0.15761,
L171802:0.71888)100:0.13843,CAC0611:0.29091);


COMPARISON OF USER TREES (NO CLOCK)

Tree   log L   difference    S.E.      p-1sKH     p-SH       c-ELW      2sKH
-------------------------------------------------------------------------------
 1   -4965.16   149.64       24.98    0.0000 -   0.0000 -   0.0000 -       -
 2   -4815.52     0.00  <---- best    1.0000 +   1.0000 +   1.0000 +    best

The columns show the results and p-values of the following tests:
1sKH - one sided KH test based on pairwise SH tests (Shimodaira-Hasegawa
       2000, Goldman et al., 2001, Kishino-Hasegawa 1989)
SH   - Shimodaira-Hasegawa test (2000)
ELW  - Expected Likelihood Weight (Strimmer-Rambaut 2002)
2sKH - two sided Kishino-Hasegawa test (1989)

Plus signs denote the confidence sets. Minus signs denote significant
exclusion. All tests used 5% significance level. 1sKH, SH, and ELW
performed 1000 resamplings using the RELL method.


TIME STAMP

Date and time: Tue Sep  4 20:39:42 2007
Runtime (excl. input) : 1 seconds (= 0.0 minutes = 0.0 hours)
Runtime (incl. input) : 1 seconds (= 0.0 minutes = 0.0 hours)
