# Supplementary material for: Horizontal Gene Transfers in prokaryotes show differential preferences for metabolic and translational genes
Source: BMC Evol Biol. 2009 Jan 10;9:9. doi: 10.1186/1471-2148-9-9 (PMC2651853; doi:10.1186/1471-2148-9-9)
Supplement: Additional file 6 — Likelihood based tree comparisons. All likelihood based tree comparison outputs are provided. [file 1471-2148-9-9-S6.zip › puzzle/COG1355_aq_890_MJ0403]

TREE-PUZZLE 5.1.pl25

Input file name: /scratch/local/kanhere/COG1355_Bacteria_Archaea_comb.infile
User tree file name: /scratch/local/kanhere/COG1355_Bacteria_Archaea_comb.tmp_tree
Type of analysis: user tree evaluation
Parameter estimation: approximate (faster)
Parameter estimation uses: neighbor-joining tree (for substitution process and rate variation)

Standard errors (S.E.) are obtained by the curvature method.
The upper and lower bounds of an approximate 95% confidence interval
for parameter or branch length x are x-1.96*S.E. and x+1.96*S.E.


SEQUENCE ALIGNMENT

Input data: 15 sequences with 410 amino acid sites
Number of constant sites: 24 (= 5.9% of all sites)
Number of site patterns: 315
Number of constant site patterns: 13 (= 4.1% of all site patterns)


SUBSTITUTION PROCESS

Model of substitution: VT (Mueller-Vingron 2000)
Amino acid frequencies (user specified):

 pi(A) =   7.8%
 pi(R) =   5.3%
 pi(N) =   4.4%
 pi(D) =   5.3%
 pi(C) =   1.6%
 pi(Q) =   3.7%
 pi(E) =   6.3%
 pi(G) =   7.2%
 pi(H) =   2.4%
 pi(I) =   6.1%
 pi(L) =   9.1%
 pi(K) =   6.0%
 pi(M) =   2.3%
 pi(F) =   4.2%
 pi(P) =   4.6%
 pi(S) =   6.4%
 pi(T) =   5.7%
 pi(W) =   1.3%
 pi(Y) =   3.4%
 pi(V) =   7.1%


AMBIGUOUS CHARACTERS IN THE SEQUENCE (SEQUENCES IN INPUT ORDER)

               gaps  wildcards        sum   % sequence
 TVN1358        141          0        141       34.39%   
 Ta0237         142          0        142       34.63%   
 TM0087         133          0        133       32.44%   
 PAE0818        129          0        129       31.46%   
 SSO0066        126          0        126       30.73%   
 APE1771        129          0        129       31.46%   
 AF2310         149          0        149       36.34%   
 MA0601         143          0        143       34.88%   
 MK0963         127          0        127       30.98%   
 MTH45          133          0        133       32.44%   
 PAB0370        119          0        119       29.02%   
 PH1626         116          0        116       28.29%   
 MJ0403         123          0        123       30.00%   
 aq_890         143          0        143       34.88%   
 aq_1336         36          0         36        8.78%   
 -------------------------------------------------------
 Sum           1889          0       1889       30.72%   


The table above shows the amount of gaps ('-') and other 'wildcard'
characters ('X', '?', etc.) and their percentage of the 410 columns
in the alignment.
Sequences with more than 50% ambiguous characters are marked with a '!' and 
should be checked, whether they have sufficient overlap to other sequences.
Sequences with 100% ambiguous characters do not hold any phylogenetic
information and had to be discarded from the analysis.


SEQUENCE COMPOSITION (SEQUENCES IN INPUT ORDER)

              5% chi-square test  p-value
 TVN1358           failed           0.26%  
 Ta0237            passed           5.31%  
 TM0087            passed          32.00%  
 PAE0818           passed           6.44%  
 SSO0066           failed           1.09%  
 APE1771           failed           0.19%  
 AF2310            failed           0.65%  
 MA0601            passed          27.16%  
 MK0963            failed           3.31%  
 MTH45             failed           0.01%  
 PAB0370           passed           6.44%  
 PH1626            failed           0.67%  
 MJ0403            failed           3.52%  
 aq_890            failed           1.05%  
 aq_1336           failed           0.03%  

The chi-square tests compares the amino acid composition of each sequence
to the frequency distribution assumed in the maximum likelihood model.


IDENTICAL SEQUENCES

The sequences in each of the following groups are all identical. To speed
up computation please remove all but one of each group from the data set.

 All sequences are unique.


MAXIMUM LIKELIHOOD DISTANCES

Maximum likelihood distances are computed using the selected model of
substitution and rate heterogeneity.

  15
TVN1358     0.00000  0.43785  0.96148  1.02502  1.05114  1.16756  1.07639
            1.04468  1.04840  1.09231  1.11217  1.13081  1.11961  1.22920
            1.68722
Ta0237      0.43785  0.00000  0.94518  1.16403  1.15777  1.21066  1.01859
            0.97735  1.03181  1.10798  1.13626  1.09379  1.10402  1.16403
            1.82510
TM0087      0.96148  0.94518  0.00000  0.93133  0.94044  1.12063  1.14929
            1.01336  1.10683  1.14347  1.18450  1.20106  0.90919  1.23964
            2.02201
PAE0818     1.02502  1.16403  0.93133  0.00000  0.81004  1.02433  1.03543
            0.95785  0.78284  0.84818  1.04899  1.11997  0.99776  1.12677
            1.63807
SSO0066     1.05114  1.15777  0.94044  0.81004  0.00000  0.96469  1.10449
            0.98242  0.83155  0.82769  1.05364  1.12347  0.84631  1.10122
            1.75903
APE1771     1.16756  1.21066  1.12063  1.02433  0.96469  0.00000  1.07560
            0.97787  0.95931  1.02274  1.13145  1.24064  0.98112  1.09380
            1.90160
AF2310      1.07639  1.01859  1.14929  1.03543  1.10449  1.07560  0.00000
            0.73736  0.85004  0.93332  0.90822  1.00143  0.89115  1.04582
            1.65702
MA0601      1.04468  0.97735  1.01336  0.95785  0.98242  0.97787  0.73736
            0.00000  0.77643  0.82461  0.94089  0.97915  0.80617  1.07611
            1.62239
MK0963      1.04840  1.03181  1.10683  0.78284  0.83155  0.95931  0.85004
            0.77643  0.00000  0.60019  0.77884  0.84704  0.71001  1.01963
            1.49376
MTH45       1.09231  1.10798  1.14347  0.84818  0.82769  1.02274  0.93332
            0.82461  0.60019  0.00000  0.82144  0.88543  0.80487  1.11493
            1.85529
PAB0370     1.11217  1.13626  1.18450  1.04899  1.05364  1.13145  0.90822
            0.94089  0.77884  0.82144  0.00000  0.19500  1.03398  1.21428
            1.69325
PH1626      1.13081  1.09379  1.20106  1.11997  1.12347  1.24064  1.00143
            0.97915  0.84704  0.88543  0.19500  0.00000  1.10489  1.24534
            1.73124
MJ0403      1.11961  1.10402  0.90919  0.99776  0.84631  0.98112  0.89115
            0.80617  0.71001  0.80487  1.03398  1.10489  0.00000  0.95444
            1.53388
aq_890      1.22920  1.16403  1.23964  1.12677  1.10122  1.09380  1.04582
            1.07611  1.01963  1.11493  1.21428  1.24534  0.95444  0.00000
            1.50726
aq_1336     1.68722  1.82510  2.02201  1.63807  1.75903  1.90160  1.65702
            1.62239  1.49376  1.85529  1.69325  1.73124  1.53388  1.50726
            0.00000

Average distance (over all possible pairs of sequences):  1.09187


RATE HETEROGENEITY

Model of rate heterogeneity: uniform rate


TREE SEARCH

2 tree topologies were specified by the user.


MAXIMUM LIKELIHOOD BRANCH LENGTHS OF USER DEFINED TREE # 1 (NO CLOCK)

Branch lengths are computed using the selected model of
substitution and rate heterogeneity.


                      :---1 TVN1358
           :---------16
           :          :----2 Ta0237
           :
           :            :---------------15 aq_1336
           :      :----17
           :      :     :------14 aq_890
           :  :--18
           :  :   :----------3 TM0087
           :-22
           :  :         :---------6 APE1771
           :  :      :-19
           :  :      :  :------4 PAE0818
           :  :  :--20
           :  :  :   :------5 SSO0066
           :  :-21
           :     :-----9 MK0963
           :
           :---------7 AF2310
 :--------23
 :         :-------13 MJ0403
 :         :
 :         :-------8 MA0601
 :         :
 :         :-------10 MTH45
 :
 :--12 PH1626
 :
 :-11 PAB0370
 

         branch  length     S.E.   branch  length     S.E.
TVN1358       1  0.20454  0.03928      16  0.63672  0.06908
Ta0237        2  0.23784  0.04088      17  0.26619  0.06095
TM0087        3  0.69530  0.07378      18  0.11227  0.04206
PAE0818       4  0.43582  0.05400      19  0.04053  0.03009
SSO0066       5  0.43532  0.05248      20  0.14323  0.03561
APE1771       6  0.62304  0.06552      21  0.00531  0.01536
AF2310        7  0.62318  0.06598      22  0.05888  0.02521
MA0601        8  0.51416  0.05661      23  0.56519  0.06053
MK0963        9  0.32172  0.04285
MTH45        10  0.45570  0.05149
PAB0370      11  0.04837  0.02049
PH1626       12  0.14703  0.02664
MJ0403       13  0.49929  0.05496
aq_890       14  0.42744  0.06593     10 iterations until convergence
aq_1336      15  1.10809  0.11276     log L: -8232.67


Unrooted user defined tree with maximum likelihood branch lengths
(in CLUSTAL W notation):

(PAB0370:0.04837,((TVN1358:0.20454,Ta0237:0.23784)100:0.63672,(((
aq_1336:1.10809,aq_890:0.42744)100:0.26619,TM0087:0.69530)99:0.11227,
(((APE1771:0.62304,PAE0818:0.43582)78:0.04053,SSO0066:0.43532)74:0.14323,
MK0963:0.32172)52:0.00531)51:0.05888,AF2310:0.62318,MJ0403:0.49929,
MA0601:0.51416,MTH45:0.45570)97:0.56519,PH1626:0.14703);


MAXIMUM LIKELIHOOD BRANCH LENGTHS OF USER DEFINED TREE # 2 (NO CLOCK)

Branch lengths are computed using the selected model of
substitution and rate heterogeneity.


                      :-------7 AF2310
                :----16
                :     :-----8 MA0601
                :
                :      :------14 aq_890
                :-----17
                :      :---------------15 aq_1336
                :
                :    :------4 PAE0818
                :---18
                :    :------5 SSO0066
         :-----22
         :      :            :-11 PAB0370
         :      :   :-------19
         :      :   :        :---12 PH1626
         :      :--21
         :      :   :  :----9 MK0963
         :      :   :-20
         :      :      :-----10 MTH45
         :      :
         :      :----------6 APE1771
         :      :
         :      :------13 MJ0403
 :------23
 :       :-------3 TM0087
 :
 :---2 Ta0237
 :
 :---1 TVN1358
 

         branch  length     S.E.   branch  length     S.E.
TVN1358       1  0.21296  0.03977      16  0.24305  0.04604
Ta0237        2  0.22733  0.04019      17  0.33427  0.06236
TM0087        3  0.47243  0.06250      18  0.17522  0.03954
PAE0818       4  0.43256  0.05323      19  0.52584  0.05890
SSO0066       5  0.39943  0.05113      20  0.04287  0.02489
APE1771       6  0.70980  0.06925      21  0.14757  0.03499
AF2310        7  0.46427  0.05795      22  0.30919  0.05430
MA0601        8  0.31290  0.04844      23  0.40396  0.05896
MK0963        9  0.24482  0.03873
MTH45        10  0.37764  0.04708
PAB0370      11  0.04188  0.01926
PH1626       12  0.15321  0.02670
MJ0403       13  0.44300  0.05167
aq_890       14  0.45088  0.06722     9 iterations until convergence
aq_1336      15  1.07276  0.11057     log L: -8146.52


Unrooted user defined tree with maximum likelihood branch lengths
(in CLUSTAL W notation):

(TVN1358:0.21296,(((AF2310:0.46427,MA0601:0.31290)94:0.24305,(aq_890:0.45088,
aq_1336:1.07276)71:0.33427,(PAE0818:0.43256,SSO0066:0.39943)70:0.17522,
((PAB0370:0.04188,PH1626:0.15321)93:0.52584,(MK0963:0.24482,MTH45:0.37764)
83:0.04287)51:0.14757,APE1771:0.70980,MJ0403:0.44300)72:0.30919,TM0087:0.47243)
97:0.40396,Ta0237:0.22733);


COMPARISON OF USER TREES (NO CLOCK)

Tree   log L   difference    S.E.      p-1sKH     p-SH       c-ELW      2sKH
-------------------------------------------------------------------------------
 1   -8232.67    86.16       21.93    0.0010 -   0.0000 -   0.0000 -       -
 2   -8146.52     0.00  <---- best    1.0000 +   1.0000 +   1.0000 +    best

The columns show the results and p-values of the following tests:
1sKH - one sided KH test based on pairwise SH tests (Shimodaira-Hasegawa
       2000, Goldman et al., 2001, Kishino-Hasegawa 1989)
SH   - Shimodaira-Hasegawa test (2000)
ELW  - Expected Likelihood Weight (Strimmer-Rambaut 2002)
2sKH - two sided Kishino-Hasegawa test (1989)

Plus signs denote the confidence sets. Minus signs denote significant
exclusion. All tests used 5% significance level. 1sKH, SH, and ELW
performed 1000 resamplings using the RELL method.


TIME STAMP

Date and time: Tue Sep  4 20:40:09 2007
Runtime (excl. input) : 1 seconds (= 0.0 minutes = 0.0 hours)
Runtime (incl. input) : 1 seconds (= 0.0 minutes = 0.0 hours)
