# Supplementary material for: Horizontal Gene Transfers in prokaryotes show differential preferences for metabolic and translational genes
Source: BMC Evol Biol. 2009 Jan 10;9:9. doi: 10.1186/1471-2148-9-9 (PMC2651853; doi:10.1186/1471-2148-9-9)
Supplement: Additional file 6 — Likelihood based tree comparisons. All likelihood based tree comparison outputs are provided. [file 1471-2148-9-9-S6.zip › puzzle/COG1393_SPy0891_PM1944]

TREE-PUZZLE 5.1.pl25

Input file name: /scratch/local/kanhere/COG1393_Gramplus_gamma_comb.infile
User tree file name: /scratch/local/kanhere/COG1393_Gramplus_gamma_comb.tmp_tree
Type of analysis: user tree evaluation
Parameter estimation: approximate (faster)
Parameter estimation uses: neighbor-joining tree (for substitution process and rate variation)

Standard errors (S.E.) are obtained by the curvature method.
The upper and lower bounds of an approximate 95% confidence interval
for parameter or branch length x are x-1.96*S.E. and x+1.96*S.E.


SEQUENCE ALIGNMENT

Input data: 53 sequences with 174 amino acid sites
Number of constant sites: 0 (= 0.0% of all sites)
Number of site patterns: 172
Number of constant site patterns: 0 (= 0.0% of all site patterns)


SUBSTITUTION PROCESS

Model of substitution: VT (Mueller-Vingron 2000)
Amino acid frequencies (user specified):

 pi(A) =   7.8%
 pi(R) =   5.3%
 pi(N) =   4.4%
 pi(D) =   5.3%
 pi(C) =   1.6%
 pi(Q) =   3.7%
 pi(E) =   6.3%
 pi(G) =   7.2%
 pi(H) =   2.4%
 pi(I) =   6.1%
 pi(L) =   9.1%
 pi(K) =   6.0%
 pi(M) =   2.3%
 pi(F) =   4.2%
 pi(P) =   4.6%
 pi(S) =   6.4%
 pi(T) =   5.7%
 pi(W) =   1.3%
 pi(Y) =   3.4%
 pi(V) =   7.1%


AMBIGUOUS CHARACTERS IN THE SEQUENCE (SEQUENCES IN INPUT ORDER)

               gaps  wildcards        sum   % sequence
 BH3485          55          0         55       31.61%   
 BS_yusI         56          0         56       32.18%   
 lin2520         57          0         57       32.76%   
 SP1462          56          0         56       32.18%   
 SPy0410         72          0         72       41.38%   
 L196017         58          0         58       33.33%   
 SA0759          56          0         56       32.18%   
 ECs3333         56          0         56       32.18%   
 ZyffB           56          0         56       32.18%   
 yffB            56          0         56       32.18%   
 STM2482         56          0         56       32.18%   
 YPO3052         42          0         42       24.14%   
 PA3664          59          0         59       33.91%   
 VC2150          43          0         43       24.71%   
 HI0103          60          0         60       34.48%   
 PM1023          60          0         60       34.48%   
 XF0115          50          0         50       28.74%   
 BS_yjbD         43          0         43       24.71%   
 lin2295         43          0         43       24.71%   
 SA0856          43          0         43       24.71%   
 BH2861          43          0         43       24.71%   
 SP1405          41          0         41       23.56%   
 SPy1249         40          0         40       22.99%   
 L132585         46          0         46       26.44%   
 SP0189          42          0         42       24.14%   
 SPy2115         42          0         42       24.14%   
 L73853          42          0         42       24.14%   
 L72684          44          0         44       25.29%   
 L158193         35          0         35       20.11%   
 L862989         32          0         32       18.39%   
 SP1334          48          0         48       27.59%   
 SP1348          48          0         48       27.59%   
 L145757         49          0         49       28.16%   
 MG127           29          0         29       16.67%   
 MPN266          29          0         29       16.67%   
 UU176           46          0         46       26.44%   
 BS_yqgZ         48          0         48       27.59%   
 SPy0891         28          0         28       16.09%   
 PM1944          40          0         40       22.99%   
 ECs4375         33          0         33       18.97%   
 ZarsC           33          0         33       18.97%   
 arsC            33          0         33       18.97%   
 yfjU            70          0         70       40.23%   
 ECs3357         55          0         55       31.61%   
 Z3758           55          0         55       31.61%   
 yfgD            55          0         55       31.61%   
 STM2495         55          0         55       31.61%   
 VC2165          58          0         58       33.33%   
 YPO3070         56          0         56       32.18%   
 PA0950          57          0         57       32.76%   
 HI0236          58          0         58       33.33%   
 PM1130          58          0         58       33.33%   
 CAC0417         62          0         62       35.63%   
 -------------------------------------------------------
 Sum           2587          0       2587       28.05%   


The table above shows the amount of gaps ('-') and other 'wildcard'
characters ('X', '?', etc.) and their percentage of the 174 columns
in the alignment.
Sequences with more than 50% ambiguous characters are marked with a '!' and 
should be checked, whether they have sufficient overlap to other sequences.
Sequences with 100% ambiguous characters do not hold any phylogenetic
information and had to be discarded from the analysis.


SEQUENCE COMPOSITION (SEQUENCES IN INPUT ORDER)

              5% chi-square test  p-value
 BH3485            failed           1.14%  
 BS_yusI           failed           0.54%  
 lin2520           passed           6.69%  
 SP1462            passed          22.96%  
 SPy0410           passed          57.17%  
 L196017           passed           6.34%  
 SA0759            passed          27.18%  
 ECs3333           passed          82.40%  
 ZyffB             passed          71.11%  
 yffB              passed          89.28%  
 STM2482           passed          90.08%  
 YPO3052           passed          54.22%  
 PA3664            passed          16.02%  
 VC2150            passed          70.96%  
 HI0103            passed          51.27%  
 PM1023            passed          73.68%  
 XF0115            passed          97.30%  
 BS_yjbD           passed           9.78%  
 lin2295           passed           8.71%  
 SA0856            passed          13.66%  
 BH2861            passed           7.48%  
 SP1405            passed          13.98%  
 SPy1249           passed           9.55%  
 L132585           passed          37.22%  
 SP0189            passed          55.69%  
 SPy2115           passed           5.17%  
 L73853            passed          57.98%  
 L72684            failed           1.31%  
 L158193           failed           1.09%  
 L862989           failed           1.55%  
 SP1334            passed           6.80%  
 SP1348            failed           3.91%  
 L145757           failed           2.26%  
 MG127             failed           0.00%  
 MPN266            failed           0.20%  
 UU176             failed           2.09%  
 BS_yqgZ           failed           2.78%  
 SPy0891           failed           4.57%  
 PM1944            passed          14.19%  
 ECs4375           passed          50.46%  
 ZarsC             passed          50.46%  
 arsC              passed          59.19%  
 yfjU              failed           0.35%  
 ECs3357           passed          13.64%  
 Z3758             passed          13.64%  
 yfgD              passed          22.27%  
 STM2495           passed          41.84%  
 VC2165            passed          28.08%  
 YPO3070           failed           4.06%  
 PA0950            failed           0.13%  
 HI0236            passed          22.68%  
 PM1130            passed          20.76%  
 CAC0417           failed           0.57%  

The chi-square tests compares the amino acid composition of each sequence
to the frequency distribution assumed in the maximum likelihood model.


IDENTICAL SEQUENCES

The sequences in each of the following groups are all identical. To speed
up computation please remove all but one of each group from the data set.

ECs4375, ZarsC.
ECs3357, Z3758.


MAXIMUM LIKELIHOOD DISTANCES

Maximum likelihood distances are computed using the selected model of
substitution and rate heterogeneity.

  53
BH3485      0.00000  0.30581  0.62393  0.63209  0.87988  0.80288  0.73954
            1.86048  1.90786  1.78185  1.73674  1.73729  1.50804  1.40893
            1.51335  1.57084  1.55433  1.56067  1.55871  1.59257  1.54877
            1.52889  1.47970  1.57201  1.71269  1.66411  1.57638  1.74447
            1.93846  1.83412  2.60582  2.57037  2.19074  1.99394  2.20707
            2.19363  1.22797  1.98470  1.81481  1.98664  1.98664  1.99265
            1.84840  1.94991  1.94991  1.96583  2.05769  1.54506  1.54579
            1.64520  1.92844  1.76555  1.70297
BS_yusI     0.30581  0.00000  0.58107  0.81076  0.97071  0.75872  0.72163
            1.87514  1.92362  1.87955  1.71703  1.73363  1.48639  1.50502
            1.66358  1.87012  1.59763  1.54152  1.46571  1.62296  1.63066
            1.52141  1.52996  1.56554  1.75109  1.63454  1.72612  1.60402
            1.84532  1.76163  2.81980  2.69719  2.32656  2.58325  2.52434
            2.14765  1.34077  2.13244  1.88807  1.97982  1.97982  1.98572
            2.00319  1.99537  1.99537  2.00875  2.22250  1.61223  1.79453
            1.67320  1.98560  1.96034  1.66532
lin2520     0.62393  0.58107  0.00000  0.69743  0.85172  0.70220  0.77550
            1.60992  1.64898  1.58607  1.59330  1.60396  1.58363  1.39551
            1.53499  1.59415  1.56991  1.57583  1.51914  1.49203  1.53510
            1.37560  1.45048  1.39316  1.51911  1.62580  1.48475  1.47322
            1.78513  1.66555  2.55854  2.43957  2.08929  2.45460  2.44107
            2.01256  1.44162  2.10575  2.05576  2.29016  2.29016  2.31894
            2.68477  2.37695  2.37695  2.37956  2.40127  1.87082  2.16872
            2.23934  2.30168  2.40089  1.85637
SP1462      0.63209  0.81076  0.69743  0.00000  0.62791  0.61437  0.91384
            1.81843  1.84602  1.79590  1.72089  1.72735  1.88211  1.53211
            1.90284  1.94739  1.62679  1.76448  1.61028  1.67123  1.81755
            1.78118  1.65374  1.85280  1.60452  1.59887  1.90834  1.90558
            1.68852  1.80264  3.29525  3.24541  2.26881  2.07047  2.24891
            2.15568  1.48358  2.40125  2.38803  2.42554  2.42554  2.45219
            2.57391  2.17036  2.17036  2.17376  2.39507  2.34147  2.22784
            2.10835  2.77681  2.64984  1.99150
SPy0410     0.87988  0.97071  0.85172  0.62791  0.00000  0.78944  1.12135
            1.99095  2.05344  1.95104  1.90132  1.94219  1.74467  1.77210
            2.03223  2.09944  2.09947  1.98715  1.84744  1.94362  1.84216
            1.91405  1.85071  1.81249  2.10653  2.04812  2.01839  1.82792
            1.82291  2.23866  3.16575  3.06347  2.21514  2.28782  2.32863
            2.73652  1.82549  2.78351  2.24466  2.69139  2.69139  2.70312
            2.99656  2.56336  2.56336  2.56679  2.71946  2.46533  2.34020
            2.37206  3.18788  2.79707  1.97579
L196017     0.80288  0.75872  0.70220  0.61437  0.78944  0.00000  0.85509
            1.56708  1.57218  1.59887  1.56853  1.67189  1.48079  1.56943
            1.80452  1.82055  1.45977  1.64714  1.52040  1.66706  1.58748
            1.59598  1.56962  1.67292  1.79804  1.72392  1.85685  1.66234
            1.73664  1.63331  3.08993  3.01074  2.38726  2.04388  2.12290
            2.32369  1.63584  2.13861  2.06826  2.28806  2.28806  2.31507
            2.49633  2.02439  2.02439  2.03197  2.22163  1.96649  1.88340
            1.95620  2.37453  2.42356  2.02004
SA0759      0.73954  0.72163  0.77550  0.91384  1.12135  0.85509  0.00000
            1.66831  1.67349  1.63207  1.41209  1.61535  1.57153  1.43193
            1.45407  1.59805  1.52507  1.59881  1.50074  1.56880  1.54103
            1.53801  1.57946  1.55347  1.54676  1.53707  1.79701  1.58933
            1.58812  1.58193  2.43663  2.29940  2.22583  2.07609  2.16256
            2.12775  1.52566  2.25622  2.01992  2.14733  2.14733  2.17423
            2.57820  2.10591  2.10591  2.10957  2.33834  2.01133  2.05694
            1.97719  2.06332  2.32547  1.64596
ECs3333     1.86048  1.87514  1.60992  1.81843  1.99095  1.56708  1.66831
            0.00000  0.00866  0.03516  0.23368  0.42883  0.94158  0.73953
            0.81174  0.88178  1.04272  1.74699  1.68378  1.78697  1.73927
            1.67171  1.58949  1.67935  1.77033  1.74038  1.73718  1.72203
            1.90508  1.82553  2.62219  2.55850  2.41473  2.16866  2.11813
            2.43192  1.77305  2.55083  2.38784  2.84672  2.84672  2.74842
            3.19406  2.62951  2.62951  2.63927  2.81654  2.63577  2.81423
            2.66021  2.77889  2.96550  1.93449
ZyffB       1.90786  1.92362  1.64898  1.84602  2.05344  1.57218  1.67349
            0.00866  0.00000  0.04417  0.24526  0.44342  0.96527  0.74479
            0.83190  0.90392  1.06838  1.77144  1.70694  1.81201  1.75833
            1.71138  1.62707  1.71952  1.81357  1.76479  1.76172  1.76392
            1.93313  1.85106  2.70793  2.64169  2.45727  2.17603  2.12525
            2.49931  1.81728  2.62795  2.45731  2.93248  2.93248  2.82862
            3.34564  2.70754  2.70754  2.71766  2.86557  2.71960  2.90095
            2.74098  2.86939  3.06299  1.98604
yffB        1.78185  1.87955  1.58607  1.79590  1.95104  1.59887  1.63207
            0.03516  0.04417  0.00000  0.23048  0.44212  0.93619  0.75299
            0.80824  0.87333  1.04469  1.73344  1.66382  1.77999  1.71156
            1.64676  1.57724  1.66046  1.70702  1.73316  1.71256  1.70639
            1.93982  1.82249  2.56218  2.50125  2.41163  2.09005  2.04280
            2.41807  1.78567  2.46149  2.34756  2.78935  2.78935  2.69591
            3.08514  2.56655  2.56655  2.57588  2.79126  2.61404  2.68257
            2.70044  2.86030  2.91476  1.92103
STM2482     1.73674  1.71703  1.59330  1.72089  1.90132  1.56853  1.41209
            0.23368  0.24526  0.23048  0.00000  0.47360  0.85856  0.71251
            0.80499  0.92787  1.14533  1.72876  1.65498  1.78868  1.82255
            1.67526  1.61026  1.72586  1.77841  1.85403  1.79585  1.67021
            2.02792  1.86371  2.54041  2.48019  2.58111  2.35927  2.22824
            2.63710  1.78474  2.54500  2.21466  2.48936  2.48936  2.41197
            2.85504  2.44086  2.44086  2.44943  2.64358  2.47332  2.62527
            2.32506  2.98479  2.95402  1.90920
YPO3052     1.73729  1.73363  1.60396  1.72735  1.94219  1.67189  1.61535
            0.42883  0.44342  0.44212  0.47360  0.00000  0.83761  0.78553
            1.06572  0.98640  1.37620  1.95572  1.84329  1.92881  2.07721
            1.97657  1.92838  2.02963  2.02733  1.99050  2.09459  1.93880
            2.26612  2.02225  2.63921  2.58109  2.45317  2.60607  2.31445
            2.85478  2.01235  2.53738  2.28532  2.77809  2.77809  2.68909
            3.34900  2.36366  2.36366  2.36643  2.59262  2.19226  2.42624
            2.32008  2.76931  2.84037  1.69703
PA3664      1.50804  1.48639  1.58363  1.88211  1.74467  1.48079  1.57153
            0.94158  0.96527  0.93619  0.85856  0.83761  0.00000  0.81232
            1.00337  1.00490  1.34145  1.90430  1.75898  1.96288  1.99965
            1.64845  1.58100  1.70841  1.58125  1.55511  1.86690  1.80490
            2.09985  1.86603  2.58673  2.55896  2.43733  2.19735  2.15171
            2.76565  1.86234  2.44451  2.33690  2.24966  2.24966  2.24966
            2.54960  2.24767  2.24767  2.25573  2.35791  2.06900  2.42595
            2.06202  2.45016  2.26442  1.76447
VC2150      1.40893  1.50502  1.39551  1.53211  1.77210  1.56943  1.43193
            0.73953  0.74479  0.75299  0.71251  0.78553  0.81232  0.00000
            0.94968  0.88489  1.13475  1.59202  1.55539  1.65105  1.60167
            1.55445  1.42851  1.52671  1.53424  1.51964  1.62881  1.56288
            1.73179  1.52540  2.28214  2.25407  2.33271  2.14997  2.10364
            2.43440  1.61597  2.22824  1.86809  2.21892  2.21892  2.21892
            2.57696  2.24786  2.24786  2.26540  2.05788  1.79312  2.08679
            2.11894  2.15788  2.31203  1.95155
HI0103      1.51335  1.66358  1.53499  1.90284  2.03223  1.80452  1.45407
            0.81174  0.83190  0.80824  0.80499  1.06572  1.00337  0.94968
            0.00000  0.26569  1.16459  1.51010  1.37006  1.34758  1.42418
            1.43715  1.38863  1.44756  1.58483  1.59420  1.32239  1.39131
            1.70720  1.60475  1.93155  1.93009  2.07215  1.95970  1.94496
            2.01144  1.65198  2.36048  2.21619  2.46532  2.46532  2.46532
            2.84914  1.99680  1.99680  2.01386  2.14324  2.07792  2.00997
            2.32829  2.19050  2.18058  1.81523
PM1023      1.57084  1.87012  1.59415  1.94739  2.09944  1.82055  1.59805
            0.88178  0.90392  0.87333  0.92787  0.98640  1.00490  0.88489
            0.26569  0.00000  1.16952  1.59713  1.54626  1.55332  1.54852
            1.50705  1.47070  1.48097  1.53460  1.56672  1.29272  1.53905
            1.67904  1.55353  1.96988  1.96814  1.86621  1.70350  1.69341
            1.92070  1.53273  2.30595  1.98386  2.37502  2.37502  2.37502
            2.54334  2.09209  2.09209  2.10992  2.03675  2.13071  1.92241
            2.21276  2.17541  1.93890  1.69952
XF0115      1.55433  1.59763  1.56991  1.62679  2.09947  1.45977  1.52507
            1.04272  1.06838  1.04469  1.14533  1.37620  1.34145  1.13475
            1.16459  1.16952  0.00000  1.78539  1.83723  1.86699  1.97852
            1.74670  1.90188  1.88055  2.03296  1.87182  1.91039  1.85999
            1.94987  1.92941  2.42043  2.35558  2.03859  2.10342  2.32509
            2.34091  2.05218  2.37993  2.37504  2.61223  2.61223  2.63460
            2.73710  2.53603  2.53603  2.54559  2.59263  2.32800  2.43779
            2.47642  2.43431  3.06773  2.16732
BS_yjbD     1.56067  1.54152  1.57583  1.76448  1.98715  1.64714  1.59881
            1.74699  1.77144  1.73344  1.72876  1.95572  1.90430  1.59202
            1.51010  1.59713  1.78539  0.00000  0.18004  0.21979  0.24535
            0.47094  0.51065  0.51685  0.88438  0.84977  0.70206  0.87171
            0.86092  0.73189  1.88070  1.85558  1.24334  1.06668  1.21262
            1.65174  0.88593  2.27978  2.28187  2.49712  2.49712  2.50292
            2.54780  2.12180  2.12180  2.18528  2.06857  2.00896  1.92941
            2.17444  1.82130  2.00454  2.04106
lin2295     1.55871  1.46571  1.51914  1.61028  1.84744  1.52040  1.50074
            1.68378  1.70694  1.66382  1.65498  1.84329  1.75898  1.55539
            1.37006  1.54626  1.83723  0.18004  0.00000  0.18802  0.25213
            0.52395  0.53035  0.57532  0.86078  0.79191  0.71607  0.81307
            0.80811  0.72044  1.75866  1.73545  1.10487  1.13379  1.24001
            1.53609  0.91630  2.24486  2.13409  2.38270  2.38270  2.38795
            2.47033  2.00510  2.00510  2.06521  2.06163  2.04008  1.73211
            2.02109  1.92351  1.87072  1.81922
SA0856      1.59257  1.62296  1.49203  1.67123  1.94362  1.66706  1.56880
            1.78697  1.81201  1.77999  1.78868  1.92881  1.96288  1.65105
            1.34758  1.55332  1.86699  0.21979  0.18802  0.00000  0.26902
            0.55203  0.59599  0.59648  0.88072  0.80111  0.74603  0.84981
            0.81757  0.69733  1.69999  1.67776  1.17809  1.22495  1.29747
            1.50670  0.90676  2.34124  2.30952  2.52569  2.52569  2.53212
            2.62676  2.08222  2.08222  2.14654  2.27022  2.15446  1.95153
            2.29317  1.97750  2.13118  1.85032
BH2861      1.54877  1.63066  1.53510  1.81755  1.84216  1.58748  1.54103
            1.73927  1.75833  1.71156  1.82255  2.07721  1.99965  1.60167
            1.42418  1.54852  1.97852  0.24535  0.25213  0.26902  0.00000
            0.57665  0.61328  0.63941  0.94365  0.90656  0.71654  0.91033
            0.86255  0.74054  1.94441  1.91699  1.20755  1.15591  1.23204
            1.67583  0.98348  2.35940  2.31760  2.63458  2.63458  2.64162
            2.67649  2.04456  2.04456  2.10596  2.05685  2.01888  1.93836
            2.18174  2.01892  2.19795  2.00688
SP1405      1.52889  1.52141  1.37560  1.78118  1.91405  1.59598  1.53801
            1.67171  1.71138  1.64676  1.67526  1.97657  1.64845  1.55445
            1.43715  1.50705  1.74670  0.47094  0.52395  0.55203  0.57665
            0.00000  0.29744  0.37387  0.76380  0.71275  0.76234  0.84513
            0.83585  0.73911  1.84904  1.82445  1.17285  0.96792  1.09243
            1.35677  0.87831  2.31290  2.17652  2.22968  2.22968  2.23428
            2.32412  2.20065  2.20065  2.20760  2.21908  2.21634  2.03825
            2.12984  1.90760  1.94697  1.87768
SPy1249     1.47970  1.52996  1.45048  1.65374  1.85071  1.56962  1.57946
            1.58949  1.62707  1.57724  1.61026  1.92838  1.58100  1.42851
            1.38863  1.47070  1.90188  0.51065  0.53035  0.59599  0.61328
            0.29744  0.00000  0.42858  0.89531  0.77241  0.77974  0.79342
            0.85754  0.78740  1.57931  1.55991  1.25642  1.03295  1.14316
            1.39622  0.99193  2.37465  2.19076  2.18976  2.18976  2.19404
            2.20837  2.07427  2.07427  2.07530  2.13759  2.10108  1.90115
            1.99778  2.01113  2.02359  1.85983
L132585     1.57201  1.56554  1.39316  1.85280  1.81249  1.67292  1.55347
            1.67935  1.71952  1.66046  1.72586  2.02963  1.70841  1.52671
            1.44756  1.48097  1.88055  0.51685  0.57532  0.59648  0.63941
            0.37387  0.42858  0.00000  0.80985  0.83384  0.78474  0.81152
            0.84450  0.84655  1.54789  1.52837  1.29159  1.06662  1.16265
            1.48485  0.97722  2.59037  2.16371  2.29880  2.29880  2.29880
            2.19820  2.19443  2.19443  2.20917  2.06355  2.18554  2.02394
            2.14999  1.91877  2.06075  2.13146
SP0189      1.71269  1.75109  1.51911  1.60452  2.10653  1.79804  1.54676
            1.77033  1.81357  1.70702  1.77841  2.02733  1.58125  1.53424
            1.58483  1.53460  2.03296  0.88438  0.86078  0.88072  0.94365
            0.76380  0.89531  0.80985  0.00000  0.20704  0.61328  0.96690
            1.01107  0.86718  2.01928  2.00124  1.23672  1.27325  1.29768
            1.45292  0.96646  2.39890  2.37185  2.44281  2.44281  2.43539
            2.46917  2.40123  2.40123  2.41768  2.40497  2.50402  2.33416
            2.30705  2.26801  2.32686  1.73400
SPy2115     1.66411  1.63454  1.62580  1.59887  2.04812  1.72392  1.53707
            1.74038  1.76479  1.73316  1.85403  1.99050  1.55511  1.51964
            1.59420  1.56672  1.87182  0.84977  0.79191  0.80111  0.90656
            0.71275  0.77241  0.83384  0.20704  0.00000  0.60238  0.89019
            0.91452  0.83358  1.91890  1.90200  1.07023  1.17630  1.23739
            1.58745  1.04538  2.53942  2.39122  2.42390  2.42390  2.41657
            2.39335  2.38866  2.38866  2.40464  2.38036  2.52961  2.36666
            2.21377  2.33926  2.26547  1.63843
L73853      1.57638  1.72612  1.48475  1.90834  2.01839  1.85685  1.79701
            1.73718  1.76172  1.71256  1.79585  2.09459  1.86690  1.62881
            1.32239  1.29272  1.91039  0.70206  0.71607  0.74603  0.71654
            0.76234  0.77974  0.78474  0.61328  0.60238  0.00000  1.00543
            1.01024  0.85660  1.83912  1.81414  1.13345  1.23821  1.32114
            1.58923  1.12814  2.50105  2.24744  2.61620  2.61620  2.60834
            2.45795  2.22097  2.22097  2.23563  2.14093  2.24798  1.97996
            2.24560  1.95975  2.01186  1.87528
L72684      1.74447  1.60402  1.47322  1.90558  1.82792  1.66234  1.58933
            1.72203  1.76392  1.70639  1.67021  1.93880  1.80490  1.56288
            1.39131  1.53905  1.85999  0.87171  0.81307  0.84981  0.91033
            0.84513  0.79342  0.81152  0.96690  0.89019  1.00543  0.00000
            0.89076  0.89514  1.71278  1.69285  1.04194  1.47208  1.55547
            1.35694  1.14429  2.67444  2.45669  2.43467  2.43467  2.44053
            2.35851  2.24865  2.24865  2.25589  2.26051  2.55519  2.57422
            2.51028  2.65094  2.81146  1.89581
L158193     1.93846  1.84532  1.78513  1.68852  1.82291  1.73664  1.58812
            1.90508  1.93313  1.93982  2.02792  2.26612  2.09985  1.73179
            1.70720  1.67904  1.94987  0.86092  0.80811  0.81757  0.86255
            0.83585  0.85754  0.84450  1.01107  0.91452  1.01024  0.89076
            0.00000  0.69185  1.63495  1.59887  1.06310  1.45092  1.55236
            1.36565  1.07964  2.50947  2.43836  2.48535  2.48535  2.49154
            2.34355  1.99235  1.99235  1.99852  1.96310  2.33821  2.25947
            2.14594  2.43407  2.39112  1.76654
L862989     1.83412  1.76163  1.66555  1.80264  2.23866  1.63331  1.58193
            1.82553  1.85106  1.82249  1.86371  2.02225  1.86603  1.52540
            1.60475  1.55353  1.92941  0.73189  0.72044  0.69733  0.74054
            0.73911  0.78740  0.84655  0.86718  0.83358  0.85660  0.89514
            0.69185  0.00000  1.78229  1.74005  1.01362  1.23765  1.23993
            1.43572  1.07690  2.28613  2.30780  2.41738  2.41738  2.43533
            2.56293  2.05472  2.05472  2.06081  2.02517  2.08338  1.91118
            2.08351  2.29724  2.33912  1.76973
SP1334      2.60582  2.81980  2.55854  3.29525  3.16575  3.08993  2.43663
            2.62219  2.70793  2.56218  2.54041  2.63921  2.58673  2.28214
            1.93155  1.96988  2.42043  1.88070  1.75866  1.69999  1.94441
            1.84904  1.57931  1.54789  2.01928  1.91890  1.83912  1.71278
            1.63495  1.78229  0.00000  0.03187  1.68472  2.02055  2.08369
            2.00745  2.07709  2.52551  2.45480  2.49629  2.49629  2.49379
            2.67105  2.77926  2.77926  2.78405  2.71187  2.94329  2.59778
            2.87694  2.86509  3.34248  2.54274
SP1348      2.57037  2.69719  2.43957  3.24541  3.06347  3.01074  2.29940
            2.55850  2.64169  2.50125  2.48019  2.58109  2.55896  2.25407
            1.93009  1.96814  2.35558  1.85558  1.73545  1.67776  1.91699
            1.82445  1.55991  1.52837  2.00124  1.90200  1.81414  1.69285
            1.59887  1.74005  0.03187  0.00000  1.66713  1.99003  2.05204
            1.95206  2.02469  2.57939  2.50936  2.54917  2.54917  2.54664
            2.73321  2.83120  2.83120  2.83605  2.76282  3.00330  2.65023
            2.91444  2.92583  3.40666  2.60245
L145757     2.19074  2.32656  2.08929  2.26881  2.21514  2.38726  2.22583
            2.41473  2.45727  2.41163  2.58111  2.45317  2.43733  2.33271
            2.07215  1.86621  2.03859  1.24334  1.10487  1.17809  1.20755
            1.17285  1.25642  1.29159  1.23672  1.07023  1.13345  1.04194
            1.06310  1.01362  1.68472  1.66713  0.00000  1.61758  1.68131
            1.84112  1.58894  2.36211  2.33279  2.33364  2.33364  2.33364
            2.39331  2.29810  2.29810  2.30628  2.43143  2.67305  2.35111
            2.68070  2.82317  2.81662  1.79447
MG127       1.99394  2.58325  2.45460  2.07047  2.28782  2.04388  2.07609
            2.16866  2.17603  2.09005  2.35927  2.60607  2.19735  2.14997
            1.95970  1.70350  2.10342  1.06668  1.13379  1.22495  1.15591
            0.96792  1.03295  1.06662  1.27325  1.17630  1.23821  1.47208
            1.45092  1.23765  2.02055  1.99003  1.61758  0.00000  0.24154
            1.19603  1.41168  2.78434  2.32504  2.73668  2.73668  2.74679
            2.31691  2.07017  2.07017  2.07637  2.10844  2.36582  2.07600
            2.31964  1.96711  2.27736  2.25896
MPN266      2.20707  2.52434  2.44107  2.24891  2.32863  2.12290  2.16256
            2.11813  2.12525  2.04280  2.22824  2.31445  2.15171  2.10364
            1.94496  1.69341  2.32509  1.21262  1.24001  1.29747  1.23204
            1.09243  1.14316  1.16265  1.29768  1.23739  1.32114  1.55547
            1.55236  1.23993  2.08369  2.05204  1.68131  0.24154  0.00000
            1.21853  1.47303  2.83308  2.41529  2.63212  2.63212  2.63808
            2.46689  1.99669  1.99669  2.00252  2.13849  2.54542  2.17957
            2.40949  2.02840  2.40801  2.22186
UU176       2.19363  2.14765  2.01256  2.15568  2.73652  2.32369  2.12775
            2.43192  2.49931  2.41807  2.63710  2.85478  2.76565  2.43440
            2.01144  1.92070  2.34091  1.65174  1.53609  1.50670  1.67583
            1.35677  1.39622  1.48485  1.45292  1.58745  1.58923  1.35694
            1.36565  1.43572  2.00745  1.95206  1.84112  1.19603  1.21853
            0.00000  1.78850  2.24733  2.47324  2.40837  2.40837  2.48374
            2.20252  2.14066  2.14066  2.14729  2.25407  2.82725  2.44992
            2.82124  2.35046  2.70876  2.37998
BS_yqgZ     1.22797  1.34077  1.44162  1.48358  1.82549  1.63584  1.52566
            1.77305  1.81728  1.78567  1.78474  2.01235  1.86234  1.61597
            1.65198  1.53273  2.05218  0.88593  0.91630  0.90676  0.98348
            0.87831  0.99193  0.97722  0.96646  1.04538  1.12814  1.14429
            1.07964  1.07690  2.07709  2.02469  1.58894  1.41168  1.47303
            1.78850  0.00000  2.24017  2.29708  2.14738  2.14738  2.14482
            1.91610  1.86211  1.86211  1.86731  1.92628  2.08811  1.86418
            1.90400  2.23535  2.05090  1.86063
SPy0891     1.98470  2.13244  2.10575  2.40125  2.78351  2.13861  2.25622
            2.55083  2.62795  2.46149  2.54500  2.53738  2.44451  2.22824
            2.36048  2.30595  2.37993  2.27978  2.24486  2.34124  2.35940
            2.31290  2.37465  2.59037  2.39890  2.53942  2.50105  2.67444
            2.50947  2.28613  2.52551  2.57939  2.36211  2.78434  2.83308
            2.24733  2.24017  0.00000  0.48957  0.63644  0.63644  0.64102
            1.27307  1.01181  1.01181  1.01512  0.97836  1.09008  0.87467
            1.01351  1.13707  1.18956  2.90465
PM1944      1.81481  1.88807  2.05576  2.38803  2.24466  2.06826  2.01992
            2.38784  2.45731  2.34756  2.21466  2.28532  2.33690  1.86809
            2.21619  1.98386  2.37504  2.28187  2.13409  2.30952  2.31760
            2.17652  2.19076  2.16371  2.37185  2.39122  2.24744  2.45669
            2.43836  2.30780  2.45480  2.50936  2.33279  2.32504  2.41529
            2.47324  2.29708  0.48957  0.00000  0.63522  0.63522  0.63970
            1.56220  0.99295  0.99295  0.99886  0.99824  0.90874  0.85870
            1.03916  0.95706  1.12588  2.51789
ECs4375     1.98664  1.97982  2.29016  2.42554  2.69139  2.28806  2.14733
            2.84672  2.93248  2.78935  2.48936  2.77809  2.24966  2.21892
            2.46532  2.37502  2.61223  2.49712  2.38270  2.52569  2.63458
            2.22968  2.18976  2.29880  2.44281  2.42390  2.61620  2.43467
            2.48535  2.41738  2.49629  2.54917  2.33364  2.73668  2.63212
            2.40837  2.14738  0.63644  0.63522  0.00000  0.00000  0.01428
            0.97034  0.98843  0.98843  0.99132  0.98453  0.83078  0.87419
            0.97515  1.13114  1.18940  2.69042
ZarsC       1.98664  1.97982  2.29016  2.42554  2.69139  2.28806  2.14733
            2.84672  2.93248  2.78935  2.48936  2.77809  2.24966  2.21892
            2.46532  2.37502  2.61223  2.49712  2.38270  2.52569  2.63458
            2.22968  2.18976  2.29880  2.44281  2.42390  2.61620  2.43467
            2.48535  2.41738  2.49629  2.54917  2.33364  2.73668  2.63212
            2.40837  2.14738  0.63644  0.63522  0.00000  0.00000  0.01428
            0.97034  0.98843  0.98843  0.99132  0.98453  0.83078  0.87419
            0.97515  1.13114  1.18940  2.69042
arsC        1.99265  1.98572  2.31894  2.45219  2.70312  2.31507  2.17423
            2.74842  2.82862  2.69591  2.41197  2.68909  2.24966  2.21892
            2.46532  2.37502  2.63460  2.50292  2.38795  2.53212  2.64162
            2.23428  2.19404  2.29880  2.43539  2.41657  2.60834  2.44053
            2.49154  2.43533  2.49379  2.54664  2.33364  2.74679  2.63808
            2.48374  2.14482  0.64102  0.63970  0.01428  0.01428  0.00000
            0.97638  0.99839  0.99839  1.00131  0.99440  0.83938  0.87413
            0.97460  1.13089  1.18929  2.69872
yfjU        1.84840  2.00319  2.68477  2.57391  2.99656  2.49633  2.57820
            3.19406  3.34564  3.08514  2.85504  3.34900  2.54960  2.57696
            2.84914  2.54334  2.73710  2.54780  2.47033  2.62676  2.67649
            2.32412  2.20837  2.19820  2.46917  2.39335  2.45795  2.35851
            2.34355  2.56293  2.67105  2.73321  2.39331  2.31691  2.46689
            2.20252  1.91610  1.27307  1.56220  0.97034  0.97034  0.97638
            0.00000  1.57603  1.57603  1.57603  1.41990  1.50521  1.47957
            1.57577  1.65554  1.81203  3.22276
ECs3357     1.94991  1.99537  2.37695  2.17036  2.56336  2.02439  2.10591
            2.62951  2.70754  2.56655  2.44086  2.36366  2.24767  2.24786
            1.99680  2.09209  2.53603  2.12180  2.00510  2.08222  2.04456
            2.20065  2.07427  2.19443  2.40123  2.38866  2.22097  2.24865
            1.99235  2.05472  2.77926  2.83120  2.29810  2.07017  1.99669
            2.14066  1.86211  1.01181  0.99295  0.98843  0.98843  0.99839
            1.57603  0.00000  0.00000  0.00833  0.17139  0.50721  0.42450
            0.64248  0.74534  0.71402  2.70232
Z3758       1.94991  1.99537  2.37695  2.17036  2.56336  2.02439  2.10591
            2.62951  2.70754  2.56655  2.44086  2.36366  2.24767  2.24786
            1.99680  2.09209  2.53603  2.12180  2.00510  2.08222  2.04456
            2.20065  2.07427  2.19443  2.40123  2.38866  2.22097  2.24865
            1.99235  2.05472  2.77926  2.83120  2.29810  2.07017  1.99669
            2.14066  1.86211  1.01181  0.99295  0.98843  0.98843  0.99839
            1.57603  0.00000  0.00000  0.00833  0.17139  0.50721  0.42450
            0.64248  0.74534  0.71402  2.70232
yfgD        1.96583  2.00875  2.37956  2.17376  2.56679  2.03197  2.10957
            2.63927  2.71766  2.57588  2.44943  2.36643  2.25573  2.26540
            2.01386  2.10992  2.54559  2.18528  2.06521  2.14654  2.10596
            2.20760  2.07530  2.20917  2.41768  2.40464  2.23563  2.25589
            1.99852  2.06081  2.78405  2.83605  2.30628  2.07637  2.00252
            2.14729  1.86731  1.01512  0.99886  0.99132  0.99132  1.00131
            1.57603  0.00833  0.00833  0.00000  0.18133  0.51161  0.42817
            0.64629  0.74978  0.71830  2.71043
STM2495     2.05769  2.22250  2.40127  2.39507  2.71946  2.22163  2.33834
            2.81654  2.86557  2.79126  2.64358  2.59262  2.35791  2.05788
            2.14324  2.03675  2.59263  2.06857  2.06163  2.27022  2.05685
            2.21908  2.13759  2.06355  2.40497  2.38036  2.14093  2.26051
            1.96310  2.02517  2.71187  2.76282  2.43143  2.10844  2.13849
            2.25407  1.92628  0.97836  0.99824  0.98453  0.98453  0.99440
            1.41990  0.17139  0.17139  0.18133  0.00000  0.56917  0.51503
            0.70261  0.80300  0.73428  2.98681
VC2165      1.54506  1.61223  1.87082  2.34147  2.46533  1.96649  2.01133
            2.63577  2.71960  2.61404  2.47332  2.19226  2.06900  1.79312
            2.07792  2.13071  2.32800  2.00896  2.04008  2.15446  2.01888
            2.21634  2.10108  2.18554  2.50402  2.52961  2.24798  2.55519
            2.33821  2.08338  2.94329  3.00330  2.67305  2.36582  2.54542
            2.82725  2.08811  1.09008  0.90874  0.83078  0.83078  0.83938
            1.50521  0.50721  0.50721  0.51161  0.56917  0.00000  0.39466
            0.70126  0.53690  0.71121  2.65010
YPO3070     1.54579  1.79453  2.16872  2.22784  2.34020  1.88340  2.05694
            2.81423  2.90095  2.68257  2.62527  2.42624  2.42595  2.08679
            2.00997  1.92241  2.43779  1.92941  1.73211  1.95153  1.93836
            2.03825  1.90115  2.02394  2.33416  2.36666  1.97996  2.57422
            2.25947  1.91118  2.59778  2.65023  2.35111  2.07600  2.17957
            2.44992  1.86418  0.87467  0.85870  0.87419  0.87419  0.87413
            1.47957  0.42450  0.42450  0.42817  0.51503  0.39466  0.00000
            0.58445  0.56426  0.65983  2.82363
PA0950      1.64520  1.67320  2.23934  2.10835  2.37206  1.95620  1.97719
            2.66021  2.74098  2.70044  2.32506  2.32008  2.06202  2.11894
            2.32829  2.21276  2.47642  2.17444  2.02109  2.29317  2.18174
            2.12984  1.99778  2.14999  2.30705  2.21377  2.24560  2.51028
            2.14594  2.08351  2.87694  2.91444  2.68070  2.31964  2.40949
            2.82124  1.90400  1.01351  1.03916  0.97515  0.97515  0.97460
            1.57577  0.64248  0.64248  0.64629  0.70261  0.70126  0.58445
            0.00000  0.75098  0.75127  2.36058
HI0236      1.92844  1.98560  2.30168  2.77681  3.18788  2.37453  2.06332
            2.77889  2.86939  2.86030  2.98479  2.76931  2.45016  2.15788
            2.19050  2.17541  2.43431  1.82130  1.92351  1.97750  2.01892
            1.90760  2.01113  1.91877  2.26801  2.33926  1.95975  2.65094
            2.43407  2.29724  2.86509  2.92583  2.82317  1.96711  2.02840
            2.35046  2.23535  1.13707  0.95706  1.13114  1.13114  1.13089
            1.65554  0.74534  0.74534  0.74978  0.80300  0.53690  0.56426
            0.75098  0.00000  0.41007  2.33905
PM1130      1.76555  1.96034  2.40089  2.64984  2.79707  2.42356  2.32547
            2.96550  3.06299  2.91476  2.95402  2.84037  2.26442  2.31203
            2.18058  1.93890  3.06773  2.00454  1.87072  2.13118  2.19795
            1.94697  2.02359  2.06075  2.32686  2.26547  2.01186  2.81146
            2.39112  2.33912  3.34248  3.40666  2.81662  2.27736  2.40801
            2.70876  2.05090  1.18956  1.12588  1.18940  1.18940  1.18929
            1.81203  0.71402  0.71402  0.71830  0.73428  0.71121  0.65983
            0.75127  0.41007  0.00000  2.45680
CAC0417     1.70297  1.66532  1.85637  1.99150  1.97579  2.02004  1.64596
            1.93449  1.98604  1.92103  1.90920  1.69703  1.76447  1.95155
            1.81523  1.69952  2.16732  2.04106  1.81922  1.85032  2.00688
            1.87768  1.85983  2.13146  1.73400  1.63843  1.87528  1.89581
            1.76654  1.76973  2.54274  2.60245  1.79447  2.25896  2.22186
            2.37998  1.86063  2.90465  2.51789  2.69042  2.69042  2.69872
            3.22276  2.70232  2.70232  2.71043  2.98681  2.65010  2.82363
            2.36058  2.33905  2.45680  0.00000

Average distance (over all possible pairs of sequences):  1.83685


RATE HETEROGENEITY

Model of rate heterogeneity: uniform rate


TREE SEARCH

2 tree topologies were specified by the user.


MAXIMUM LIKELIHOOD BRANCH LENGTHS OF USER DEFINED TREE # 1 (NO CLOCK)

Branch lengths are computed using the selected model of
substitution and rate heterogeneity.


       :-18 BS_yjbD
    :-54
    :  :-------37 BS_yqgZ
    :  :
    :  :-----------2 BS_yusI
 :-84
 :  :     :-----------7 SA0759
 :  :  :-55
 :  :  :  :-20 SA0856
 :  :-83
 :     :     :-19 lin2295
 :     :  :-56
 :     :  :  :-----------3 lin2520
 :     :-82
 :        :         :-----28 L72684
 :        :         :
 :        :         :-----27 L73853
 :        :         :
 :        :         :-----29 L158193
 :        :      :-57
 :        :      :  :-----------6 L196017
 :        :      :  :
 :        :      :  :----24 L132585
 :        :      :  :
 :        :      :  :--------33 L145757
 :        :      :  :
 :        :      :  :-----30 L862989
 :        :   :-61
 :        :   :  :     :-------------5 SPy0410
 :        :   :  :     :
 :        :   :  :     :------------------38 SPy0891
 :        :   :  :  :-58
 :        :   :  :  :  :---23 SPy1249
 :        :   :  :  :  :
 :        :   :  :  :  :----26 SPy2115
 :        :   :  :-60
 :        :   :     :  :-----25 SP0189
 :        :   :     :  :
 :        :   :        :-------------31 SP1334
 :        :   :      -59
 :        :   :        :-------------32 SP1348
 :        :   :        :
 :        :   :        :--22 SP1405
 :        :   :        :
 :        :   :        :------------4 SP1462
 :        :--81
 :            :                    :--50 PA0950
 :            :                 :-62
 :            :                 :  :--------------13 PA3664
 :            :       :--------76
 :            :       :         :         :--------------15 HI0103
 :            :       :         :      :-63
 :            :       :         :      :  :--51 HI0236
 :            :       :         :  :--65
 :            :       :         :  :   :  :-------------16 PM1023
 :            :       :         :  :   :-64
 :            :       :         :  :      :---52 PM1130
 :            :       :         :  :      :
 :            :       :         :  :      :-------39 PM1944
 :            :       :         :-75
 :            :       :            :     :--------------14 VC2150
 :            :       :            :  :-66
 :            :       :            :  :  :--48 VC2165
 :            :       :            :-74
 :            :       :               :             :--------------------8 ECs3333
 :            :       :               :             :
 :            :       :               :             :-44 ECs3357
 :            :       :               :             :
 :            :       :               :             :------40 ECs4375
 :            :       :               :          :-67
 :            :       :               :          :  :-45 Z3758
 :            :       :               :          :  :
 :            :       :               :          :  :------41 ZarsC
 :            :       :               :          :  :
 :            :       :               :          :  :---------------------9 ZyffB
 :            :       :               :       :-69
 :            :       :               :       :  :  :------42 arsC
 :            :       :               :       :  :  :
 :            :       :               :       :     :--------------------10 yffB
 :            :       :               :       :   -68
 :            :       :               :       :     :-46 yfgD
 :            :       :               :       :     :
 :            :       :               :       :     :--------------43 yfjU
 :            :       :               :  :---71
 :            :       :               :  :    :  :-------------------11 STM2482
 :            :       :               :  :    :-70
 :            :       :               :  :       :-47 STM2495
 :            :       :               :-73
 :            :       :                  :  :-----------------12 YPO3052
 :            :       :                  :-72
 :            :       :                     :--49 YPO3070
 :            :  :---77
 :            :  :    :----------17 XF0115
 :            :-80
 :               :           :-34 MG127
 :               :     :----78
 :               :     :     :--35 MPN266
 :               :----79
 :               :     :------36 UU176
 :               :
 :               :-----------53 CAC0417
 :
 :-----------1 BH3485
 :
 :--21 BH2861
 

         branch  length     S.E.   branch  length     S.E.
BH3485        1  1.34290  0.17650      54  0.00540  0.01965
BS_yusI       2  1.32240  0.17433      55  0.00001  0.00064
lin2520       3  1.36454  0.17678      56  0.00001  0.00056
SP1462        4  1.44709  0.19591      57  0.04891  0.03179
SPy0410       5  1.65284  0.24251      58  0.00001  0.00084
L196017       6  1.32945  0.17786      59  0.00001  0.00073
SA0759        7  1.39467  0.17844      60  0.08723  0.03978
ECs3333       8  2.53634  0.36878      61  0.06575  0.04122
ZyffB         9  2.60895  0.38293      62  0.08780  0.06273
yffB         10  2.47886  0.35523      63  0.00001  0.00131
STM2482      11  2.33365  0.32827      64  0.00001  0.00315
YPO3052      12  2.14316  0.29773      65  0.20584  0.05727
PA3664       13  1.73865  0.25091      66  0.04520  0.04868
VC2150       14  1.67040  0.22865      67  0.00001  0.00149
HI0103       15  1.72826  0.24862      68  0.00001  0.00059
PM1023       16  1.60943  0.23216      69  0.05710  0.02786
XF0115       17  1.16215  0.19245      70  0.00001  0.00103
BS_yjbD      18  0.10389  0.03232      71  0.26393  0.05661
lin2295      19  0.08170  0.02724      72  0.00001  0.00173
SA0856       20  0.12132  0.03280      73  0.03834  0.03143
BH2861       21  0.15372  0.04069      74  0.08244  0.04234
SP1405       22  0.24819  0.05286      75  0.04717  0.04956
SPy1249      23  0.31939  0.05978      76  0.98330  0.17832
L132585      24  0.40645  0.06913      77  0.36587  0.13508
SP0189       25  0.56318  0.08275      78  0.43114  0.10439
SPy2115      26  0.47382  0.07449      79  0.50987  0.11454
L73853       27  0.56542  0.08403      80  0.11197  0.07517
L72684       28  0.52892  0.08213      81  0.23610  0.05505
L158193      29  0.60508  0.08635      82  0.00001  0.00106
L862989      30  0.51579  0.07781      83  0.04308  0.02251
SP1334       31  1.58885  0.20452      84  0.02275  0.03111
SP1348       32  1.56958  0.20165
L145757      33  0.89594  0.12134
MG127        34  0.05131  0.03527
MPN266       35  0.19088  0.04289
UU176        36  0.74980  0.12790
BS_yqgZ      37  0.81722  0.11024
SPy0891      38  2.20519  0.28647
PM1944       39  0.81413  0.11492
ECs4375      40  0.74956  0.09626
ZarsC        41  0.74959  0.09627
arsC         42  0.76583  0.09785
yfjU         43  1.70472  0.23433
ECs3357      44  0.00001  0.00301
Z3758        45  0.00001  0.00080
yfgD         46  0.00833  0.00834
STM2495      47  0.11502  0.03553
VC2165       48  0.20105  0.05414
YPO3070      49  0.17232  0.04605
PA0950       50  0.24685  0.06912
HI0236       51  0.23738  0.05700
PM1130       52  0.27778  0.06248     33 iterations until convergence
CAC0417      53  1.39831  0.20486     log L: -13326.91

WARNING --- at least one branch length is close to an internal boundary!


Unrooted user defined tree with maximum likelihood branch lengths
(in CLUSTAL W notation):

(BH2861:0.15372,((BS_yjbD:0.10389,BS_yqgZ:0.81722,BS_yusI:1.32240)
93:0.00540,((SA0759:1.39467,SA0856:0.12132)100:0.00001,((lin2295:0.08170,
lin2520:1.36454)100:0.00001,(((L72684:0.52892,L73853:0.56542,L158193:0.60508,
L196017:1.32945,L132585:0.40645,L145757:0.89594,L862989:0.51579)
100:0.04891,((SPy0410:1.65284,SPy0891:2.20519,SPy1249:0.31939,SPy2115:0.47382)
100:0.00001,(SP0189:0.56318,SP1334:1.58885,SP1348:1.56958,SP1405:0.24819,
SP1462:1.44709)100:0.00001)100:0.08723)100:0.06575,((((PA0950:0.24685,
PA3664:1.73865)100:0.08780,(((HI0103:1.72826,HI0236:0.23738)100:0.00001,
(PM1023:1.60943,PM1130:0.27778,PM1944:0.81413)100:0.00001)100:0.20584,
((VC2150:1.67040,VC2165:0.20105)100:0.04520,((((ECs3333:2.53634,
ECs3357:0.00001,ECs4375:0.74956,Z3758:0.00001,ZarsC:0.74959,ZyffB:2.60895)
99:0.00001,(arsC:0.76583,yffB:2.47886,yfgD:0.00833,yfjU:1.70472)97:0.00001)
99:0.05710,(STM2482:2.33365,STM2495:0.11502)99:0.00001)98:0.26393,
(YPO3052:2.14316,YPO3070:0.17232)94:0.00001)84:0.03834)81:0.08244)
100:0.04717)100:0.98330,XF0115:1.16215)100:0.36587,((MG127:0.05131,
MPN266:0.19088)100:0.43114,UU176:0.74980)65:0.50987,CAC0417:1.39831)
100:0.11197)100:0.23610)84:0.00001)77:0.04308)99:0.02275,BH3485:1.34290);


MAXIMUM LIKELIHOOD BRANCH LENGTHS OF USER DEFINED TREE # 2 (NO CLOCK)

Branch lengths are computed using the selected model of
substitution and rate heterogeneity.


                             :-15 HI0103
                     :------54
                     :       :--16 PM1023
                     :
                     :  :-8 ECs3333
                     :-55
                     :  :-9 ZyffB
                     :
                     :-10 yffB
                     :
                     :--11 STM2482
          :---------56
          :          :----12 YPO3052
          :          :
          :          :-------13 PA3664
          :          :
          :          :------14 VC2150
          :          :
          :          :---------17 XF0115
          :          :
          :          :--------------53 CAC0417
     :---79
     :    :                    :---38 SPy0891
     :    :                 :-57
     :    :                 :  :--39 PM1944
     :    :            :---61
     :    :            :    :          :-40 ECs4375
     :    :            :    :       :-58
     :    :            :    :       :  :-41 ZarsC
     :    :            :    :    :-59
     :    :            :    :    :  :-42 arsC
     :    :            :    :---60
     :    :            :         :--------43 yfjU
     :    :   :-------67
     :    :   :        :           :-44 ECs3357
     :    :   :        :        :-62
     :    :   :        :        :  :-45 Z3758
     :    :   :        :        :  :
     :    :   :        :        :  :-46 yfgD
     :    :   :        :   :---63
     :    :   :        :   :    :-47 STM2495
     :    :   :        :   :
     :    :   :            :  :--48 VC2165
     :    :   :            :-64
     :    :   :            :  :--49 YPO3070
     :    :   :         --66
     :    :   :            :    :--51 HI0236
     :    :   :            :---65
     :    :   :            :    :---52 PM1130
     :    :   :            :
     :    :   :            :----50 PA0950
     :    :--78
     :        :                     :-31 SP1334
     :        :       :------------68
     :        :       :             :-32 SP1348
     :        :       :
     :                :            :-34 MG127
     :                :      :----69
     :                :      :     :--35 MPN266
     :                :-----70
     :                :      :------36 UU176
     :                :
     :                :      :-22 SP1405
     :                :   :-71
     :                :   :  :--23 SPy1249
     :                :--72
     :                :   :--24 L132585
     :                :
     :                :    :----29 L158193
     :                :---73
     :                :    :---30 L862989
     :         ------77
     :                :         :--25 SP0189
     :                :    :---74
     :                :    :    :-26 SPy2115
     :                :---75
     :                :    :---27 L73853
     :                :
     :                :    :-18 BS_yjbD
     :                :    :
     :                :    :-19 lin2295
     :                :---76
     :                :    :--20 SA0856
     :                :    :
     :                :    :--21 BH2861
     :                :
     :                :-----28 L72684
     :                :
     :                :--------33 L145757
     :                :
     :                :------37 BS_yqgZ
     :
     :       :--4 SP1462
     :   :--80
     :   :   :----5 SPy0410
     :--81
     :   :---6 L196017
 :--82
 :   :---3 lin2520
 :   :
 :   :-----7 SA0759
 :
 :--2 BS_yusI
 :
 :--1 BH3485
 

         branch  length     S.E.   branch  length     S.E.
BH3485        1  0.17094  0.04930      54  0.76098  0.10878
BS_yusI       2  0.14746  0.04722      55  0.05291  0.02375
lin2520       3  0.32561  0.06876      56  1.08113  0.17136
SP1462        4  0.22069  0.05951      57  0.10832  0.05158
SPy0410       5  0.41061  0.08219      58  0.00001  0.00110
L196017       6  0.29894  0.06654      59  0.08434  0.05344
SA0759        7  0.54725  0.08903      60  0.26079  0.06718
ECs3333       8  0.00001  0.00107      61  0.33686  0.08446
ZyffB         9  0.00866  0.00866      62  0.07221  0.02995
yffB         10  0.06111  0.02519      63  0.28246  0.05885
STM2482      11  0.18143  0.04347      64  0.01654  0.02924
YPO3052      12  0.41381  0.07155      65  0.31622  0.06620
PA3664       13  0.82300  0.11623      66  0.17414  0.06987
VC2150       14  0.70296  0.10049      67  0.79551  0.15607
HI0103       15  0.03224  0.03562      68  1.52129  0.20075
PM1023       16  0.23610  0.05258      69  0.45921  0.10338
XF0115       17  1.06612  0.14012      70  0.52394  0.10960
BS_yjbD      18  0.12041  0.03346      71  0.06856  0.03674
lin2295      19  0.08726  0.02962      72  0.24680  0.05909
SA0856       20  0.12800  0.03478      73  0.29867  0.07138
BH2861       21  0.19918  0.04339      74  0.25652  0.06000
SP1405       22  0.12062  0.03774      75  0.29007  0.06610
SPy1249      23  0.19803  0.04574      76  0.25781  0.05563
L132585      24  0.24558  0.05347      77  0.64698  0.13423
SP0189       25  0.13520  0.03758      78  0.20481  0.10917
SPy2115      26  0.07270  0.03127      79  0.34028  0.10681
L73853       27  0.30080  0.06387      80  0.14153  0.05664
L72684       28  0.55351  0.08632      81  0.19840  0.05972
L158193      29  0.41395  0.07645      82  0.20523  0.05619
L862989      30  0.33380  0.07127
SP1334       31  0.01977  0.01495
SP1348       32  0.01207  0.01358
L145757      33  0.94852  0.13006
MG127        34  0.03259  0.03328
MPN266       35  0.20994  0.04334
UU176        36  0.75615  0.12733
BS_yqgZ      37  0.73647  0.10539
SPy0891      38  0.26801  0.05784
PM1944       39  0.24210  0.05525
ECs4375      40  0.00001  0.00067
ZarsC        41  0.00001  0.00067
arsC         42  0.01428  0.01011
yfjU         43  0.89981  0.13572
ECs3357      44  0.00001  0.00081
Z3758        45  0.00001  0.00081
yfgD         46  0.00833  0.00834
STM2495      47  0.10035  0.03373
VC2165       48  0.25101  0.05388
YPO3070      49  0.16902  0.04434
PA0950       50  0.44369  0.07620
HI0236       51  0.16134  0.05015
PM1130       52  0.26715  0.06055     16 iterations until convergence
CAC0417      53  1.77025  0.23733     log L: -9852.54

WARNING --- at least one branch length is close to an internal boundary!


Unrooted user defined tree with maximum likelihood branch lengths
(in CLUSTAL W notation):

(BH3485:0.17094,((((HI0103:0.03224,PM1023:0.23610)99:0.76098,(ECs3333:0.00001,
ZyffB:0.00866)71:0.05291,yffB:0.06111,STM2482:0.18143,YPO3052:0.41381,
PA3664:0.82300,VC2150:0.70296,XF0115:1.06612,CAC0417:1.77025)67:1.08113,
((((SPy0891:0.26801,PM1944:0.24210)88:0.10832,(((ECs4375:0.00001,
ZarsC:0.00001)62:0.00001,arsC:0.01428)51:0.08434,yfjU:0.89981)62:0.26079)
91:0.33686,(((ECs3357:0.00001,Z3758:0.00001,yfgD:0.00833)87:0.07221,
STM2495:0.10035)78:0.28246,(VC2165:0.25101,YPO3070:0.16902)66:0.01654,
(HI0236:0.16134,PM1130:0.26715)64:0.31622,PA0950:0.44369)84:0.17414)
94:0.79551,((SP1334:0.01977,SP1348:0.01207)93:1.52129,((MG127:0.03259,
MPN266:0.20994)70:0.45921,UU176:0.75615)89:0.52394,((SP1405:0.12062,
SPy1249:0.19803)63:0.06856,L132585:0.24558)78:0.24680,(L158193:0.41395,
L862989:0.33380)68:0.29867,((SP0189:0.13520,SPy2115:0.07270)54:0.25652,
L73853:0.30080)59:0.29007,(BS_yjbD:0.12041,lin2295:0.08726,SA0856:0.12800,
BH2861:0.19918)59:0.25781,L72684:0.55351,L145757:0.94852,BS_yqgZ:0.73647)
72:0.64698)54:0.20481)87:0.34028,((SP1462:0.22069,SPy0410:0.41061)
69:0.14153,L196017:0.29894)57:0.19840,lin2520:0.32561,SA0759:0.54725)
78:0.20523,BS_yusI:0.14746);


COMPARISON OF USER TREES (NO CLOCK)

Tree   log L   difference    S.E.      p-1sKH     p-SH       c-ELW      2sKH
-------------------------------------------------------------------------------
 1  -13326.91  3474.37      211.52    0.0000 -   0.0000 -   0.0000 -       -
 2   -9852.54     0.00  <---- best    1.0000 +   1.0000 +   1.0000 +    best

The columns show the results and p-values of the following tests:
1sKH - one sided KH test based on pairwise SH tests (Shimodaira-Hasegawa
       2000, Goldman et al., 2001, Kishino-Hasegawa 1989)
SH   - Shimodaira-Hasegawa test (2000)
ELW  - Expected Likelihood Weight (Strimmer-Rambaut 2002)
2sKH - two sided Kishino-Hasegawa test (1989)

Plus signs denote the confidence sets. Minus signs denote significant
exclusion. All tests used 5% significance level. 1sKH, SH, and ELW
performed 1000 resamplings using the RELL method.


TIME STAMP

Date and time: Wed Sep  5 12:34:34 2007
Runtime (excl. input) : 7 seconds (= 0.1 minutes = 0.0 hours)
Runtime (incl. input) : 7 seconds (= 0.1 minutes = 0.0 hours)
