# Supplementary material for: Horizontal Gene Transfers in prokaryotes show differential preferences for metabolic and translational genes
Source: BMC Evol Biol. 2009 Jan 10;9:9. doi: 10.1186/1471-2148-9-9 (PMC2651853; doi:10.1186/1471-2148-9-9)
Supplement: Additional file 6 — Likelihood based tree comparisons. All likelihood based tree comparison outputs are provided. [file 1471-2148-9-9-S6.zip › puzzle/COG1435_PAE2453_BS_tdk]

TREE-PUZZLE 5.1.pl25

Input file name: /scratch/local/kanhere/COG1435_Archaea_Gramplus_comb.infile
User tree file name: /scratch/local/kanhere/COG1435_Archaea_Gramplus_comb.tmp_tree
Type of analysis: user tree evaluation
Parameter estimation: approximate (faster)
Parameter estimation uses: neighbor-joining tree (for substitution process and rate variation)

Standard errors (S.E.) are obtained by the curvature method.
The upper and lower bounds of an approximate 95% confidence interval
for parameter or branch length x are x-1.96*S.E. and x+1.96*S.E.


SEQUENCE ALIGNMENT

Input data: 15 sequences with 227 amino acid sites
Number of constant sites: 16 (= 7.0% of all sites)
Number of site patterns: 220
Number of constant site patterns: 9 (= 4.1% of all site patterns)


SUBSTITUTION PROCESS

Model of substitution: VT (Mueller-Vingron 2000)
Amino acid frequencies (user specified):

 pi(A) =   7.8%
 pi(R) =   5.3%
 pi(N) =   4.4%
 pi(D) =   5.3%
 pi(C) =   1.6%
 pi(Q) =   3.7%
 pi(E) =   6.3%
 pi(G) =   7.2%
 pi(H) =   2.4%
 pi(I) =   6.1%
 pi(L) =   9.1%
 pi(K) =   6.0%
 pi(M) =   2.3%
 pi(F) =   4.2%
 pi(P) =   4.6%
 pi(S) =   6.4%
 pi(T) =   5.7%
 pi(W) =   1.3%
 pi(Y) =   3.4%
 pi(V) =   7.1%


AMBIGUOUS CHARACTERS IN THE SEQUENCE (SEQUENCES IN INPUT ORDER)

               gaps  wildcards        sum   % sequence
 PAE2453         42          0         42       18.50%   
 Ta1214          41          0         41       18.06%   
 MYPU_1450       37          0         37       16.30%   
 UU594            4          0          4        1.76%   
 MG034           14          0         14        6.17%   
 MPN044          36          0         36       15.86%   
 BH3779          23          0         23       10.13%   
 BS_tdk          32          0         32       14.10%   
 SA1921          28          0         28       12.33%   
 CAC2887         32          0         32       14.10%   
 VNG1515G        32          0         32       14.10%   
 SP1018          28          0         28       12.33%   
 SPy1140         38          0         38       16.74%   
 L184871         38          0         38       16.74%   
 lin2688         36          0         36       15.86%   
 -------------------------------------------------------
 Sum            461          0        461       13.54%   


The table above shows the amount of gaps ('-') and other 'wildcard'
characters ('X', '?', etc.) and their percentage of the 227 columns
in the alignment.
Sequences with more than 50% ambiguous characters are marked with a '!' and 
should be checked, whether they have sufficient overlap to other sequences.
Sequences with 100% ambiguous characters do not hold any phylogenetic
information and had to be discarded from the analysis.


SEQUENCE COMPOSITION (SEQUENCES IN INPUT ORDER)

              5% chi-square test  p-value
 PAE2453           passed           5.41%  
 Ta1214            passed          80.35%  
 MYPU_1450         passed           5.38%  
 UU594             failed           4.44%  
 MG034             passed           5.43%  
 MPN044            passed          45.08%  
 BH3779            passed          37.20%  
 BS_tdk            passed          20.71%  
 SA1921            passed          45.41%  
 CAC2887           failed           0.48%  
 VNG1515G          failed           0.70%  
 SP1018            passed          22.04%  
 SPy1140           passed          58.37%  
 L184871           passed          73.74%  
 lin2688           passed          61.05%  

The chi-square tests compares the amino acid composition of each sequence
to the frequency distribution assumed in the maximum likelihood model.


IDENTICAL SEQUENCES

The sequences in each of the following groups are all identical. To speed
up computation please remove all but one of each group from the data set.

 All sequences are unique.


MAXIMUM LIKELIHOOD DISTANCES

Maximum likelihood distances are computed using the selected model of
substitution and rate heterogeneity.

  15
PAE2453     0.00000  0.96622  1.21958  1.15585  1.09888  1.03706  0.84954
            0.76144  0.83845  0.81899  0.94436  1.45629  1.47614  1.46166
            1.50836
Ta1214      0.96622  0.00000  1.31600  1.34447  1.41763  1.28385  1.12313
            1.10886  1.12290  1.10338  1.37884  1.99711  1.82424  1.85024
            1.75343
MYPU_1450   1.21958  1.31600  0.00000  0.93998  1.11073  1.03316  0.88036
            0.95827  0.93542  0.84064  1.07866  1.72551  1.78166  1.70885
            1.64923
UU594       1.15585  1.34447  0.93998  0.00000  1.00131  0.92739  0.95056
            0.84330  0.95171  0.88710  1.08789  1.54112  1.55395  1.47051
            1.54610
MG034       1.09888  1.41763  1.11073  1.00131  0.00000  0.36714  0.91387
            0.83245  0.94665  0.77134  1.07888  1.63864  1.52557  1.64432
            1.58206
MPN044      1.03706  1.28385  1.03316  0.92739  0.36714  0.00000  0.88583
            0.79867  0.80855  0.82172  1.06629  1.52219  1.40214  1.44732
            1.42764
BH3779      0.84954  1.12313  0.88036  0.95056  0.91387  0.88583  0.00000
            0.43092  0.55954  0.55130  0.75284  1.72895  1.63089  1.58839
            1.58630
BS_tdk      0.76144  1.10886  0.95827  0.84330  0.83245  0.79867  0.43092
            0.00000  0.49770  0.50412  0.73438  1.64193  1.69704  1.68660
            1.64502
SA1921      0.83845  1.12290  0.93542  0.95171  0.94665  0.80855  0.55954
            0.49770  0.00000  0.55101  0.75546  1.76028  1.73917  1.77374
            1.69842
CAC2887     0.81899  1.10338  0.84064  0.88710  0.77134  0.82172  0.55130
            0.50412  0.55101  0.00000  0.70148  1.64731  1.61603  1.61479
            1.62912
VNG1515G    0.94436  1.37884  1.07866  1.08789  1.07888  1.06629  0.75284
            0.73438  0.75546  0.70148  0.00000  1.59706  1.73416  1.69855
            1.73146
SP1018      1.45629  1.99711  1.72551  1.54112  1.63864  1.52219  1.72895
            1.64193  1.76028  1.64731  1.59706  0.00000  0.23032  0.26329
            0.44632
SPy1140     1.47614  1.82424  1.78166  1.55395  1.52557  1.40214  1.63089
            1.69704  1.73917  1.61603  1.73416  0.23032  0.00000  0.25728
            0.41810
L184871     1.46166  1.85024  1.70885  1.47051  1.64432  1.44732  1.58839
            1.68660  1.77374  1.61479  1.69855  0.26329  0.25728  0.00000
            0.45051
lin2688     1.50836  1.75343  1.64923  1.54610  1.58206  1.42764  1.58630
            1.64502  1.69842  1.62912  1.73146  0.44632  0.41810  0.45051
            0.00000

Average distance (over all possible pairs of sequences):  1.18716


RATE HETEROGENEITY

Model of rate heterogeneity: uniform rate


TREE SEARCH

2 tree topologies were specified by the user.


MAXIMUM LIKELIHOOD BRANCH LENGTHS OF USER DEFINED TREE # 1 (NO CLOCK)

Branch lengths are computed using the selected model of
substitution and rate heterogeneity.


                                  :--12 SP1018
                               :-16
                               :  :--13 SPy1140
           :------------------17
           :                   :--14 L184871
        :-24
        :  :                  :---5 MG034
        :  :           :-----18
        :  :           :      :---6 MPN044
        :  :       :--19
        :  :       :   :-------4 UU594
        :  :  :---20
        :  :  :    :--------3 MYPU_1450
        :  :-23
        :     :       :------------2 Ta1214
        :     :    :-21
        :     :    :  :-------11 VNG1515G
        :     :---22
        :     :    :-------1 PAE2453
        :     :
        :     :----10 CAC2887
     :-25
     :  :------------------15 lin2688
 :--26
 :   :-----9 SA1921
 :
 :---8 BS_tdk
 :
 :----7 BH3779
 

         branch  length     S.E.   branch  length     S.E.
PAE2453       1  0.50990  0.07163      16  0.01697  0.02446
Ta1214        2  0.84960  0.10308      17  1.28400  0.14135
MYPU_1450     3  0.53584  0.07270      18  0.36003  0.06298
UU594         4  0.50507  0.06989      19  0.12028  0.04560
MG034         5  0.21908  0.04441      20  0.15484  0.04722
MPN044        6  0.16662  0.04113      21  0.00001  0.00203
BH3779        7  0.25625  0.04430      22  0.15781  0.04783
BS_tdk        8  0.20664  0.04032      23  0.03827  0.02673
SA1921        9  0.30263  0.04870      24  0.00001  0.00249
CAC2887      10  0.27752  0.04672      25  0.05433  0.03292
VNG1515G     11  0.51198  0.07058      26  0.08449  0.03462
SP1018       12  0.13215  0.02987
SPy1140      13  0.11656  0.02857
L184871      14  0.13135  0.03136     10 iterations until convergence
lin2688      15  1.27652  0.13828     log L: -5417.04

WARNING --- at least one branch length is close to an internal boundary!


Unrooted user defined tree with maximum likelihood branch lengths
(in CLUSTAL W notation):

(BH3779:0.25625,(((((SP1018:0.13215,SPy1140:0.11656)100:0.01697,L184871:0.13135)
100:1.28400,((((MG034:0.21908,MPN044:0.16662)100:0.36003,UU594:0.50507)
96:0.12028,MYPU_1450:0.53584)96:0.15484,((Ta1214:0.84960,VNG1515G:0.51198)
100:0.00001,PAE2453:0.50990)77:0.15781,CAC2887:0.27752)97:0.03827)
100:0.00001,lin2688:1.27652)61:0.05433,SA1921:0.30263)76:0.08449,
BS_tdk:0.20664);


MAXIMUM LIKELIHOOD BRANCH LENGTHS OF USER DEFINED TREE # 2 (NO CLOCK)

Branch lengths are computed using the selected model of
substitution and rate heterogeneity.


                 :---5 MG034
        :-------16
        :        :---6 MPN044
        :
        :                          :--12 SP1018
        :                       :-17
        :                       :  :--13 SPy1140
        :                  :---18
        :                  :    :--14 L184871
        :-----------------19
        :                  :---15 lin2688
 :-----25
 :      :         :----7 BH3779
 :      :      :-20
 :      :      :  :---8 BS_tdk
 :      :   :-21
 :      :   :  :-----9 SA1921
 :      :--23
 :      :   :   :---10 CAC2887
 :      :   :--22
 :      :       :--------11 VNG1515G
 :      :
 :      :    :-------3 MYPU_1450
 :      :---24
 :           :-------4 UU594
 :
 :---------2 Ta1214
 :
 :-----1 PAE2453
 

         branch  length     S.E.   branch  length     S.E.
PAE2453       1  0.35557  0.06766      16  0.45208  0.06782
Ta1214        2  0.67110  0.09135      17  0.02556  0.01773
MYPU_1450     3  0.50927  0.07253      18  0.17918  0.04593
UU594         4  0.49977  0.07068      19  1.20126  0.13855
MG034         5  0.19730  0.04384      20  0.06555  0.03400
MPN044        6  0.18829  0.04298      21  0.04538  0.02929
BH3779        7  0.25514  0.04385      22  0.08032  0.03724
BS_tdk        8  0.20985  0.03995      23  0.13683  0.04097
SA1921        9  0.32100  0.05030      24  0.15397  0.05361
CAC2887      10  0.20697  0.04359      25  0.31577  0.06862
VNG1515G     11  0.55992  0.07074
SP1018       12  0.13888  0.03084
SPy1140      13  0.10432  0.02715
L184871      14  0.14156  0.03196     12 iterations until convergence
lin2688      15  0.16540  0.04548     log L: -5182.92


Unrooted user defined tree with maximum likelihood branch lengths
(in CLUSTAL W notation):

(PAE2453:0.35557,((MG034:0.19730,MPN044:0.18829)97:0.45208,(((SP1018:0.13888,
SPy1140:0.10432)82:0.02556,L184871:0.14156)97:0.17918,lin2688:0.16540)
96:1.20126,(((BH3779:0.25514,BS_tdk:0.20985)63:0.06555,SA1921:0.32100)
74:0.04538,(CAC2887:0.20697,VNG1515G:0.55992)57:0.08032)75:0.13683,
(MYPU_1450:0.50927,UU594:0.49977)63:0.15397)89:0.31577,Ta1214:0.67110);


COMPARISON OF USER TREES (NO CLOCK)

Tree   log L   difference    S.E.      p-1sKH     p-SH       c-ELW      2sKH
-------------------------------------------------------------------------------
 1   -5417.04   234.11       28.98    0.0000 -   0.0000 -   0.0000 -       -
 2   -5182.92     0.00  <---- best    1.0000 +   1.0000 +   1.0000 +    best

The columns show the results and p-values of the following tests:
1sKH - one sided KH test based on pairwise SH tests (Shimodaira-Hasegawa
       2000, Goldman et al., 2001, Kishino-Hasegawa 1989)
SH   - Shimodaira-Hasegawa test (2000)
ELW  - Expected Likelihood Weight (Strimmer-Rambaut 2002)
2sKH - two sided Kishino-Hasegawa test (1989)

Plus signs denote the confidence sets. Minus signs denote significant
exclusion. All tests used 5% significance level. 1sKH, SH, and ELW
performed 1000 resamplings using the RELL method.


TIME STAMP

Date and time: Tue Sep  4 21:13:57 2007
Runtime (excl. input) : 1 seconds (= 0.0 minutes = 0.0 hours)
Runtime (incl. input) : 1 seconds (= 0.0 minutes = 0.0 hours)
