# Supplementary material for: Horizontal Gene Transfers in prokaryotes show differential preferences for metabolic and translational genes
Source: BMC Evol Biol. 2009 Jan 10;9:9. doi: 10.1186/1471-2148-9-9 (PMC2651853; doi:10.1186/1471-2148-9-9)
Supplement: Additional file 6 — Likelihood based tree comparisons. All likelihood based tree comparison outputs are provided. [file 1471-2148-9-9-S6.zip › puzzle/COG1454_MA2630_ZyiaY]

TREE-PUZZLE 5.1.pl25

Input file name: /scratch/local/kanhere/COG1454_Archaea_gamma_comb.infile
User tree file name: /scratch/local/kanhere/COG1454_Archaea_gamma_comb.tmp_tree
Type of analysis: user tree evaluation
Parameter estimation: approximate (faster)
Parameter estimation uses: neighbor-joining tree (for substitution process and rate variation)

Standard errors (S.E.) are obtained by the curvature method.
The upper and lower bounds of an approximate 95% confidence interval
for parameter or branch length x are x-1.96*S.E. and x+1.96*S.E.


SEQUENCE ALIGNMENT

Input data: 39 sequences with 525 amino acid sites
Number of constant sites: 8 (= 1.5% of all sites)
Number of site patterns: 505
Number of constant site patterns: 5 (= 1.0% of all site patterns)


SUBSTITUTION PROCESS

Model of substitution: VT (Mueller-Vingron 2000)
Amino acid frequencies (user specified):

 pi(A) =   7.8%
 pi(R) =   5.3%
 pi(N) =   4.4%
 pi(D) =   5.3%
 pi(C) =   1.6%
 pi(Q) =   3.7%
 pi(E) =   6.3%
 pi(G) =   7.2%
 pi(H) =   2.4%
 pi(I) =   6.1%
 pi(L) =   9.1%
 pi(K) =   6.0%
 pi(M) =   2.3%
 pi(F) =   4.2%
 pi(P) =   4.6%
 pi(S) =   6.4%
 pi(T) =   5.7%
 pi(W) =   1.3%
 pi(Y) =   3.4%
 pi(V) =   7.1%


AMBIGUOUS CHARACTERS IN THE SEQUENCE (SEQUENCES IN INPUT ORDER)

               gaps  wildcards        sum   % sequence
 AF2019         154          0        154       29.33%   
 PA1146         132          0        132       25.14%   
 PA5186         138          0        138       26.29%   
 ECs4466        142          0        142       27.05%   
 ZyiaY          142          0        142       27.05%   
 yiaY           143          0        143       27.24%   
 MA2630         125          0        125       23.81%   
 STM4044        143          0        143       27.24%   
 YPO0327        143          0        143       27.24%   
 ZfucO          142          0        142       27.05%   
 fucO           142          0        142       27.05%   
 ECs3659        142          0        142       27.05%   
 STM2973        143          0        143       27.24%   
 MTH984         184          0        184       35.05%   
 PA1991         138          0        138       26.29%   
 AF0024         109          0        109       20.76%   
 AF0339         130          0        130       24.76%   
 TVN0396        152          0        152       28.95%   
 APE1963        126          0        126       24.00%   
 Ta0832m        153          0        153       29.14%   
 PAB1511        150          0        150       28.57%   
 PH0743         150          0        150       28.57%   
 adhE_2          84          0         84       16.00%   
 ECs1741_2       81          0         81       15.43%   
 ZadhE_2         81          1         82       15.62%   
 STM1749_2       80          0         80       15.24%   
 YPO2180_2       84          0         84       16.00%   
 VC2033_2        82          0         82       15.62%   
 PM1453_2       111          0        111       21.14%   
 ECs3315        121          0        121       23.05%   
 ZeutG          121          0        121       23.05%   
 eutG           121          0        121       23.05%   
 STM2461        130          0        130       24.76%   
 STM2052        155          0        155       29.52%   
 TVN1284         92          0         92       17.52%   
 VC0250         151          0        151       28.76%   
 VC1147         103          0        103       19.62%   
 SSO2490        198          0        198       37.71%   
 VNG2171G       124          0        124       23.62%   
 -------------------------------------------------------
 Sum           5042          1       5043       24.63%   


The table above shows the amount of gaps ('-') and other 'wildcard'
characters ('X', '?', etc.) and their percentage of the 525 columns
in the alignment.
Sequences with more than 50% ambiguous characters are marked with a '!' and 
should be checked, whether they have sufficient overlap to other sequences.
Sequences with 100% ambiguous characters do not hold any phylogenetic
information and had to be discarded from the analysis.


SEQUENCE COMPOSITION (SEQUENCES IN INPUT ORDER)

              5% chi-square test  p-value
 AF2019            failed           1.35%  
 PA1146            failed           0.00%  
 PA5186            failed           0.00%  
 ECs4466           failed           0.00%  
 ZyiaY             failed           0.00%  
 yiaY              failed           0.00%  
 MA2630            failed           0.00%  
 STM4044           failed           0.12%  
 YPO0327           failed           0.01%  
 ZfucO             failed           0.01%  
 fucO              failed           0.01%  
 ECs3659           failed           0.01%  
 STM2973           failed           0.02%  
 MTH984            failed           0.00%  
 PA1991            failed           0.67%  
 AF0024            passed           7.18%  
 AF0339            failed           4.71%  
 TVN0396           failed           0.25%  
 APE1963           failed           0.00%  
 Ta0832m           failed           2.30%  
 PAB1511           failed           0.07%  
 PH0743            failed           0.96%  
 adhE_2            failed           2.03%  
 ECs1741_2         failed           1.64%  
 ZadhE_2           failed           2.46%  
 STM1749_2         failed           2.87%  
 YPO2180_2         passed           7.52%  
 VC2033_2          failed           0.39%  
 PM1453_2          passed          12.30%  
 ECs3315           failed           0.00%  
 ZeutG             failed           0.00%  
 eutG              failed           0.00%  
 STM2461           failed           0.00%  
 STM2052           failed           0.32%  
 TVN1284           failed           0.03%  
 VC0250            passed          57.78%  
 VC1147            failed           3.47%  
 SSO2490           passed          30.04%  
 VNG2171G          failed           0.00%  

The chi-square tests compares the amino acid composition of each sequence
to the frequency distribution assumed in the maximum likelihood model.


IDENTICAL SEQUENCES

The sequences in each of the following groups are all identical. To speed
up computation please remove all but one of each group from the data set.

ECs4466, ZyiaY.
ZfucO, fucO, ECs3659.
adhE_2, ECs1741_2, ZadhE_2.
ECs3315, ZeutG.


MAXIMUM LIKELIHOOD DISTANCES

Maximum likelihood distances are computed using the selected model of
substitution and rate heterogeneity.

  39
AF2019      0.00000  1.61337  1.41359  1.55902  1.55902  1.57901  1.24453
            1.35569  1.36415  1.44725  1.44725  1.44725  1.42780  1.34754
            1.60660  1.55142  1.60330  1.35472  1.65803  1.53726  1.47311
            1.51901  1.56098  1.56098  1.56178  1.57500  1.50324  1.52023
            1.48532  1.50574  1.50574  1.51298  1.49341  1.45797  1.47009
            1.78073  1.73648  1.81332  2.08351
PA1146      1.61337  0.00000  1.30566  1.33388  1.33388  1.36179  1.30552
            1.30054  1.23517  1.53455  1.53455  1.53455  1.50416  1.31618
            1.42850  1.60881  1.59252  1.69503  1.62731  1.73166  1.49546
            1.48824  1.49129  1.49807  1.49851  1.49649  1.43893  1.49851
            1.38929  1.41088  1.41088  1.42213  1.40993  1.41958  1.76537
            1.90430  1.83896  2.03120  2.06138
PA5186      1.41359  1.30566  0.00000  1.23544  1.23544  1.25683  1.33166
            1.27058  1.29798  1.32272  1.32272  1.32272  1.29103  1.29335
            1.29225  1.54335  1.55818  1.41433  1.57503  1.67133  1.50635
            1.50229  1.33465  1.34293  1.35091  1.33119  1.34904  1.39316
            1.36860  1.27066  1.27066  1.27970  1.25175  1.41309  1.60133
            1.75332  1.82631  1.89577  2.07094
ECs4466     1.55902  1.33388  1.23544  0.00000  0.00000  0.01281  0.68787
            0.81513  0.88650  0.95406  0.95406  0.95406  0.95015  0.90299
            1.14490  1.49781  1.48649  1.51317  1.57046  1.60989  1.28852
            1.33195  1.31222  1.32209  1.31907  1.31756  1.30487  1.34182
            1.25829  1.07833  1.07833  1.07911  1.13359  1.24460  1.55302
            1.70884  1.79330  2.00741  1.86623
ZyiaY       1.55902  1.33388  1.23544  0.00000  0.00000  0.01281  0.68787
            0.81513  0.88650  0.95406  0.95406  0.95406  0.95015  0.90299
            1.14490  1.49781  1.48649  1.51317  1.57046  1.60989  1.28852
            1.33195  1.31222  1.32209  1.31907  1.31756  1.30487  1.34182
            1.25829  1.07833  1.07833  1.07911  1.13359  1.24460  1.55302
            1.70884  1.79330  2.00741  1.86623
yiaY        1.57901  1.36179  1.25683  0.01281  0.01281  0.00000  0.70522
            0.82664  0.89907  0.95453  0.95453  0.95453  0.95064  0.92047
            1.15538  1.48949  1.49013  1.51821  1.56891  1.61652  1.30088
            1.33857  1.31092  1.32081  1.31778  1.31628  1.30306  1.34016
            1.26094  1.07961  1.07961  1.08040  1.13257  1.24194  1.59449
            1.72581  1.79757  2.01532  1.90371
MA2630      1.24453  1.30552  1.33166  0.68787  0.68787  0.70522  0.00000
            0.85889  0.87211  0.92726  0.92726  0.92726  0.93215  0.90002
            1.06656  1.45446  1.56194  1.53906  1.69957  1.56687  1.32823
            1.34093  1.21753  1.23028  1.22738  1.24631  1.25473  1.27286
            1.32663  1.23194  1.23194  1.23268  1.23959  1.20772  1.41675
            1.83237  1.79369  1.99910  2.06492
STM4044     1.35569  1.30054  1.27058  0.81513  0.81513  0.82664  0.85889
            0.00000  0.22610  0.94804  0.94804  0.94804  0.92766  0.98300
            1.22675  1.50197  1.47296  1.56466  1.61240  1.46317  1.32173
            1.33948  1.24290  1.24765  1.24463  1.26817  1.24346  1.29049
            1.27513  1.06198  1.06198  1.05772  1.10110  1.17642  1.45725
            1.69555  1.84927  1.92714  2.10060
YPO0327     1.36415  1.23517  1.29798  0.88650  0.88650  0.89907  0.87211
            0.22610  0.00000  0.99548  0.99548  0.99548  0.97563  1.04243
            1.33684  1.57327  1.53684  1.60541  1.65780  1.49286  1.38138
            1.44294  1.30374  1.30855  1.30556  1.32205  1.28611  1.29115
            1.23567  1.14017  1.14017  1.13884  1.13889  1.20688  1.49914
            1.82996  1.81727  2.06293  2.12492
ZfucO       1.44725  1.53455  1.32272  0.95406  0.95406  0.95453  0.92726
            0.94804  0.99548  0.00000  0.00000  0.00000  0.09312  1.06723
            1.21445  1.49246  1.47860  1.70746  1.55329  1.56301  1.30360
            1.33513  1.30143  1.31151  1.30853  1.31108  1.34866  1.37484
            1.27193  1.08485  1.08485  1.08026  1.13535  1.35627  1.59597
            1.88929  1.78808  2.03060  1.93229
fucO        1.44725  1.53455  1.32272  0.95406  0.95406  0.95453  0.92726
            0.94804  0.99548  0.00000  0.00000  0.00000  0.09312  1.06723
            1.21445  1.49246  1.47860  1.70746  1.55329  1.56301  1.30360
            1.33513  1.30143  1.31151  1.30853  1.31108  1.34866  1.37484
            1.27193  1.08485  1.08485  1.08026  1.13535  1.35627  1.59597
            1.88929  1.78808  2.03060  1.93229
ECs3659     1.44725  1.53455  1.32272  0.95406  0.95406  0.95453  0.92726
            0.94804  0.99548  0.00000  0.00000  0.00000  0.09312  1.06723
            1.21445  1.49246  1.47860  1.70746  1.55329  1.56301  1.30360
            1.33513  1.30143  1.31151  1.30853  1.31108  1.34866  1.37484
            1.27193  1.08485  1.08485  1.08026  1.13535  1.35627  1.59597
            1.88929  1.78808  2.03060  1.93229
STM2973     1.42780  1.50416  1.29103  0.95015  0.95015  0.95064  0.93215
            0.92766  0.97563  0.09312  0.09312  0.09312  0.00000  1.01823
            1.22026  1.50083  1.46457  1.64338  1.57677  1.53408  1.31568
            1.34675  1.26036  1.26506  1.26209  1.27243  1.31651  1.37604
            1.27500  1.11393  1.11393  1.10926  1.16496  1.35715  1.61213
            1.96012  1.83171  1.92737  1.89057
MTH984      1.34754  1.31618  1.29335  0.90299  0.90299  0.92047  0.90002
            0.98300  1.04243  1.06723  1.06723  1.06723  1.01823  0.00000
            0.70818  1.36692  1.52668  1.40077  1.31651  1.42024  1.21934
            1.30072  1.20012  1.20012  1.19954  1.20152  1.19389  1.24777
            1.19016  1.20421  1.20421  1.20510  1.24171  1.26117  1.42744
            1.57206  1.68972  1.79516  1.79059
PA1991      1.60660  1.42850  1.29225  1.14490  1.14490  1.15538  1.06656
            1.22675  1.33684  1.21445  1.21445  1.21445  1.22026  0.70818
            0.00000  1.58347  1.61585  1.47036  1.65069  1.73293  1.46953
            1.49940  1.41056  1.42127  1.42145  1.40717  1.41330  1.41558
            1.39414  1.43470  1.43470  1.43538  1.47479  1.46255  1.60804
            1.97234  1.78518  2.11228  2.14888
AF0024      1.55142  1.60881  1.54335  1.49781  1.49781  1.48949  1.45446
            1.50197  1.57327  1.49246  1.49246  1.49246  1.50083  1.36692
            1.58347  0.00000  1.29363  1.41329  1.33249  1.48749  1.38316
            1.44262  1.32572  1.33394  1.34125  1.34620  1.25404  1.31112
            1.34596  1.60742  1.60742  1.60860  1.52304  1.42320  1.77752
            1.63610  2.01816  1.80171  2.01376
AF0339      1.60330  1.59252  1.55818  1.48649  1.48649  1.49013  1.56194
            1.47296  1.53684  1.47860  1.47860  1.47860  1.46457  1.52668
            1.61585  1.29363  0.00000  1.14906  1.37378  1.37519  1.35450
            1.42130  1.49447  1.51177  1.52086  1.49939  1.49178  1.49801
            1.28245  1.55645  1.55645  1.55144  1.58399  1.37110  1.78755
            1.75342  1.96578  1.85615  2.00092
TVN0396     1.35472  1.69503  1.41433  1.51317  1.51317  1.51821  1.53906
            1.56466  1.60541  1.70746  1.70746  1.70746  1.64338  1.40077
            1.47036  1.41329  1.14906  0.00000  1.28431  1.35987  1.43904
            1.40065  1.34485  1.34485  1.35283  1.32334  1.36801  1.36363
            1.41287  1.48109  1.48109  1.47035  1.49452  1.34010  1.62046
            1.78189  1.67571  1.78711  1.87410
APE1963     1.65803  1.62731  1.57503  1.57046  1.57046  1.56891  1.69957
            1.61240  1.65780  1.55329  1.55329  1.55329  1.57677  1.31651
            1.65069  1.33249  1.37378  1.28431  0.00000  1.05872  1.35117
            1.37917  1.56908  1.57957  1.58912  1.57815  1.52112  1.55039
            1.35368  1.45676  1.45676  1.46122  1.45352  1.44679  1.94586
            1.67926  1.92611  1.93050  1.99481
Ta0832m     1.53726  1.73166  1.67133  1.60989  1.60989  1.61652  1.56687
            1.46317  1.49286  1.56301  1.56301  1.56301  1.53408  1.42024
            1.73293  1.48749  1.37519  1.35987  1.05872  0.00000  1.34427
            1.32747  1.62642  1.62809  1.63863  1.63580  1.61010  1.62946
            1.39358  1.39297  1.39297  1.38835  1.39980  1.30057  1.89348
            1.82227  2.01396  2.06635  2.25560
PAB1511     1.47311  1.49546  1.50635  1.28852  1.28852  1.30088  1.32823
            1.32173  1.38138  1.30360  1.30360  1.30360  1.31568  1.21934
            1.46953  1.38316  1.35450  1.43904  1.35117  1.34427  0.00000
            0.16815  1.19046  1.19046  1.19699  1.19981  1.19311  1.21458
            1.09514  1.36910  1.36910  1.35945  1.39458  1.30896  1.82228
            1.41330  1.83828  1.79048  2.15405
PH0743      1.51901  1.48824  1.50229  1.33195  1.33195  1.33857  1.34093
            1.33948  1.44294  1.33513  1.33513  1.33513  1.34675  1.30072
            1.49940  1.44262  1.42130  1.40065  1.37917  1.32747  0.16815
            0.00000  1.16857  1.16857  1.17491  1.17062  1.18440  1.19636
            1.09195  1.37372  1.37372  1.36267  1.41130  1.34751  1.75704
            1.46482  1.88754  1.84878  2.11004
adhE_2      1.56098  1.49129  1.33465  1.31222  1.31222  1.31092  1.21753
            1.24290  1.30374  1.30143  1.30143  1.30143  1.26036  1.20012
            1.41056  1.32572  1.49447  1.34485  1.56908  1.62642  1.19046
            1.16857  0.00000  0.00000  0.00000  0.02966  0.10504  0.26079
            0.78636  1.36158  1.36158  1.36766  1.39838  1.19539  1.78245
            1.61083  1.92703  1.88103  2.25439
ECs1741_2   1.56098  1.49807  1.34293  1.32209  1.32209  1.32081  1.23028
            1.24765  1.30855  1.31151  1.31151  1.31151  1.26506  1.20012
            1.42127  1.33394  1.51177  1.34485  1.57957  1.62809  1.19046
            1.16857  0.00000  0.00000  0.00000  0.02944  0.10504  0.26079
            0.78609  1.37087  1.37087  1.37693  1.40767  1.19539  1.79130
            1.62295  1.93212  1.88874  2.26459
ZadhE_2     1.56178  1.49851  1.35091  1.31907  1.31907  1.31778  1.22738
            1.24463  1.30556  1.30853  1.30853  1.30853  1.26209  1.19954
            1.42145  1.34125  1.52086  1.35283  1.58912  1.63863  1.19699
            1.17491  0.00000  0.00000  0.00000  0.02951  0.10532  0.26156
            0.78469  1.37089  1.37089  1.37697  1.40775  1.19483  1.80289
            1.63346  1.94495  1.89010  2.25739
STM1749_2   1.57500  1.49649  1.33119  1.31756  1.31756  1.31628  1.24631
            1.26817  1.32205  1.31108  1.31108  1.31108  1.27243  1.20152
            1.40717  1.34620  1.49939  1.32334  1.57815  1.63580  1.19981
            1.17062  0.02966  0.02944  0.02951  0.00000  0.11261  0.26217
            0.78850  1.36221  1.36221  1.36821  1.39855  1.19829  1.81682
            1.64401  1.94517  1.89504  2.24535
YPO2180_2   1.50324  1.43893  1.34904  1.30487  1.30487  1.30306  1.25473
            1.24346  1.28611  1.34866  1.34866  1.34866  1.31651  1.19389
            1.41330  1.25404  1.49178  1.36801  1.52112  1.61010  1.19311
            1.18440  0.10504  0.10504  0.10532  0.11261  0.00000  0.23419
            0.79393  1.32943  1.32943  1.33536  1.38004  1.18775  1.78752
            1.55505  1.98278  1.87717  2.18595
VC2033_2    1.52023  1.49851  1.39316  1.34182  1.34182  1.34016  1.27286
            1.29049  1.29115  1.37484  1.37484  1.37484  1.37604  1.24777
            1.41558  1.31112  1.49801  1.36363  1.55039  1.62946  1.21458
            1.19636  0.26079  0.26079  0.26156  0.26217  0.23419  0.00000
            0.80991  1.37088  1.37088  1.37704  1.41522  1.18799  1.80779
            1.58829  1.97228  2.05383  2.30975
PM1453_2    1.48532  1.38929  1.36860  1.25829  1.25829  1.26094  1.32663
            1.27513  1.23567  1.27193  1.27193  1.27193  1.27500  1.19016
            1.39414  1.34596  1.28245  1.41287  1.35368  1.39358  1.09514
            1.09195  0.78636  0.78609  0.78469  0.78850  0.79393  0.80991
            0.00000  1.26725  1.26725  1.25899  1.30837  1.09743  1.62505
            1.46137  1.84153  1.91667  2.13363
ECs3315     1.50574  1.41088  1.27066  1.07833  1.07833  1.07961  1.23194
            1.06198  1.14017  1.08485  1.08485  1.08485  1.11393  1.20421
            1.43470  1.60742  1.55645  1.48109  1.45676  1.39297  1.36910
            1.37372  1.36158  1.37087  1.37089  1.36221  1.32943  1.37088
            1.26725  0.00000  0.00000  0.00735  0.14329  1.02581  1.66977
            1.63611  1.63271  1.91015  1.93633
ZeutG       1.50574  1.41088  1.27066  1.07833  1.07833  1.07961  1.23194
            1.06198  1.14017  1.08485  1.08485  1.08485  1.11393  1.20421
            1.43470  1.60742  1.55645  1.48109  1.45676  1.39297  1.36910
            1.37372  1.36158  1.37087  1.37089  1.36221  1.32943  1.37088
            1.26725  0.00000  0.00000  0.00735  0.14329  1.02581  1.66977
            1.63611  1.63271  1.91015  1.93633
eutG        1.51298  1.42213  1.27970  1.07911  1.07911  1.08040  1.23268
            1.05772  1.13884  1.08026  1.08026  1.08026  1.10926  1.20510
            1.43538  1.60860  1.55144  1.47035  1.46122  1.38835  1.35945
            1.36267  1.36766  1.37693  1.37697  1.36821  1.33536  1.37704
            1.25899  0.00735  0.00735  0.00000  0.14608  1.02011  1.65436
            1.62702  1.65043  1.90353  1.94792
STM2461     1.49341  1.40993  1.25175  1.13359  1.13359  1.13257  1.23959
            1.10110  1.13889  1.13535  1.13535  1.13535  1.16496  1.24171
            1.47479  1.52304  1.58399  1.49452  1.45352  1.39980  1.39458
            1.41130  1.39838  1.40767  1.40775  1.39855  1.38004  1.41522
            1.30837  0.14329  0.14329  0.14608  0.00000  1.05142  1.67548
            1.59699  1.64456  1.94052  1.98887
STM2052     1.45797  1.41958  1.41309  1.24460  1.24460  1.24194  1.20772
            1.17642  1.20688  1.35627  1.35627  1.35627  1.35715  1.26117
            1.46255  1.42320  1.37110  1.34010  1.44679  1.30057  1.30896
            1.34751  1.19539  1.19539  1.19483  1.19829  1.18775  1.18799
            1.09743  1.02581  1.02581  1.02011  1.05142  0.00000  1.67835
            1.56260  1.68717  1.93416  2.12767
TVN1284     1.47009  1.76537  1.60133  1.55302  1.55302  1.59449  1.41675
            1.45725  1.49914  1.59597  1.59597  1.59597  1.61213  1.42744
            1.60804  1.77752  1.78755  1.62046  1.94586  1.89348  1.82228
            1.75704  1.78245  1.79130  1.80289  1.81682  1.78752  1.80779
            1.62505  1.66977  1.66977  1.65436  1.67548  1.67835  0.00000
            1.90816  2.24481  2.12939  2.28650
VC0250      1.78073  1.90430  1.75332  1.70884  1.70884  1.72581  1.83237
            1.69555  1.82996  1.88929  1.88929  1.88929  1.96012  1.57206
            1.97234  1.63610  1.75342  1.78189  1.67926  1.82227  1.41330
            1.46482  1.61083  1.62295  1.63346  1.64401  1.55505  1.58829
            1.46137  1.63611  1.63611  1.62702  1.59699  1.56260  1.90816
            0.00000  2.12424  1.81283  2.14009
VC1147      1.73648  1.83896  1.82631  1.79330  1.79330  1.79757  1.79369
            1.84927  1.81727  1.78808  1.78808  1.78808  1.83171  1.68972
            1.78518  2.01816  1.96578  1.67571  1.92611  2.01396  1.83828
            1.88754  1.92703  1.93212  1.94495  1.94517  1.98278  1.97228
            1.84153  1.63271  1.63271  1.65043  1.64456  1.68717  2.24481
            2.12424  0.00000  2.27000  2.27453
SSO2490     1.81332  2.03120  1.89577  2.00741  2.00741  2.01532  1.99910
            1.92714  2.06293  2.03060  2.03060  2.03060  1.92737  1.79516
            2.11228  1.80171  1.85615  1.78711  1.93050  2.06635  1.79048
            1.84878  1.88103  1.88874  1.89010  1.89504  1.87717  2.05383
            1.91667  1.91015  1.91015  1.90353  1.94052  1.93416  2.12939
            1.81283  2.27000  0.00000  2.31341
VNG2171G    2.08351  2.06138  2.07094  1.86623  1.86623  1.90371  2.06492
            2.10060  2.12492  1.93229  1.93229  1.93229  1.89057  1.79059
            2.14888  2.01376  2.00092  1.87410  1.99481  2.25560  2.15405
            2.11004  2.25439  2.26459  2.25739  2.24535  2.18595  2.30975
            2.13363  1.93633  1.93633  1.94792  1.98887  2.12767  2.28650
            2.14009  2.27453  2.31341  0.00000

Average distance (over all possible pairs of sequences):  1.39489


RATE HETEROGENEITY

Model of rate heterogeneity: uniform rate


TREE SEARCH

2 tree topologies were specified by the user.


MAXIMUM LIKELIHOOD BRANCH LENGTHS OF USER DEFINED TREE # 1 (NO CLOCK)

Branch lengths are computed using the selected model of
substitution and rate heterogeneity.


          :----------34 STM2052
          :
          :---------33 STM2461
       :-40
       :  :-----26 STM1749_2
       :  :
       :  :-------13 STM2973
       :  :
       :  :---------8 STM4044
    :-55
    :  :        :--27 YPO2180_2
    :  :     :-41
    :  :     :  :------------9 YPO0327
    :  :----54
    :        :     :---28 VC2033_2
    :        :  :-42
    :        :  :  :----------------36 VC0250
    :        :  :  :
    :        :  :  :---------------------37 VC1147
    :        :-53
    :           :               :----------2 PA1146
    :           :          :---43
    :           :          :    :---------15 PA1991
    :           :          :    :
    :           :          :    :---------3 PA5186
    :           :    :----51
    :           :    :     :        :---------19 APE1963
    :           :    :     :  :----44
    :           :    :     :  :     :---------------38 SSO2490
    :           :    :     :-50
    :           :    :        :             :-21 PAB1511
    :           :    :        :  :---------45
    :           :    :        :  :          :--22 PH0743
    :           :    :        :  :
    :           :    :           :       :--------18 TVN0396
    :           :    :           :    :-46
    :           :    :           :    :  :-------------35 TVN1284
    :           :    :           :---47
    :           :    :           :    :----------20 Ta0832m
    :           :    :           :
    :           :    :           :   :---------16 AF0024
    :           :    :           :--48
    :           :    :           :   :---------17 AF0339
    :           :    :           :   :
    :           :    :           :   :-----------1 AF2019
    :           :    :         -49
    :           :    :           :---------7 MA2630
    :           :    :           :
    :           :    :           :--------------------39 VNG2171G
    :           :    :           :
    :           :    :           :--------14 MTH984
    :           :---52
    :                :------29 PM1453_2
 :-57
 :  :  :-----23 adhE_2
 :  :  :
 :     :--------32 eutG
 :   -56
 :     :------11 fucO
 :     :
 :     :--------6 yiaY
 :
 :------10 ZfucO
 :
 :------12 ECs3659
 :
 :--------4 ECs4466
 :
 :--------30 ECs3315
 :
 :--------5 ZyiaY
 :
 :-----25 ZadhE_2
 :
 :-----24 ECs1741_2
 :
 :--------31 ZeutG
 

         branch  length     S.E.   branch  length     S.E.
AF2019        1  0.94482  0.08216      40  0.00001  0.00115
PA1146        2  0.79750  0.07064      41  0.00001  0.00067
PA5186        3  0.72834  0.06611      42  0.00001  0.00160
ECs4466       4  0.63461  0.05299      43  0.20379  0.04275
ZyiaY         5  0.63461  0.05299      44  0.26072  0.06134
yiaY          6  0.63779  0.05327      45  0.71574  0.06444
MA2630        7  0.74932  0.06351      46  0.07049  0.04816
STM4044       8  0.76906  0.06142      47  0.23379  0.04780
YPO0327       9  1.03944  0.08043      48  0.16139  0.04261
ZfucO        10  0.51997  0.04655      49  0.04683  0.02582
fucO         11  0.51996  0.04655      50  0.02919  0.02733
ECs3659      12  0.51997  0.04655      51  0.31388  0.04498
STM2973      13  0.57571  0.05057      52  0.24534  0.04022
MTH984       14  0.60745  0.05882      53  0.01762  0.01290
PA1991       15  0.69829  0.06470      54  0.31174  0.03643
AF0024       16  0.77751  0.06813      55  0.02936  0.01295
AF0339       17  0.76029  0.06914      56  0.00001  0.00219
TVN0396      18  0.66777  0.06877      57  0.00001  0.00060
APE1963      19  0.71829  0.07352
Ta0832m      20  0.81005  0.07610
PAB1511      21  0.07480  0.01936
PH0743       22  0.09412  0.02026
adhE_2       23  0.42323  0.03858
ECs1741_2    24  0.43071  0.03895
ZadhE_2      25  0.42835  0.03886
STM1749_2    26  0.41529  0.03843
YPO2180_2    27  0.16117  0.02538
VC2033_2     28  0.23006  0.02926
PM1453_2     29  0.45936  0.04678
ECs3315      30  0.61180  0.05059
ZeutG        31  0.61182  0.05059
eutG         32  0.60984  0.05039
STM2461      33  0.73088  0.05836
STM2052      34  0.86174  0.06945
TVN1284      35  1.05806  0.09116
VC0250       36  1.36733  0.10513
VC1147       37  1.75218  0.13291
SSO2490      38  1.26930  0.11621     23 iterations until convergence
VNG2171G     39  1.69073  0.13109     log L: -31761.51

WARNING --- at least one branch length is close to an internal boundary!


Unrooted user defined tree with maximum likelihood branch lengths
(in CLUSTAL W notation):

(ZeutG:0.61182,(((STM2052:0.86174,STM2461:0.73088,STM1749_2:0.41529,
STM2973:0.57571,STM4044:0.76906)100:0.00001,((YPO2180_2:0.16117,
YPO0327:1.03944)100:0.00001,((VC2033_2:0.23006,VC0250:1.36733,VC1147:1.75218)
99:0.00001,(((PA1146:0.79750,PA1991:0.69829,PA5186:0.72834)100:0.20379,
((APE1963:0.71829,SSO2490:1.26930)99:0.26072,((PAB1511:0.07480,PH0743:0.09412)
95:0.71574,((TVN0396:0.66777,TVN1284:1.05806)95:0.07049,Ta0832m:0.81005)
90:0.23379,(AF0024:0.77751,AF0339:0.76029,AF2019:0.94482)67:0.16139,
MA2630:0.74932,VNG2171G:1.69073,MTH984:0.60745)53:0.04683)99:0.02919)
99:0.31388,PM1453_2:0.45936)90:0.24534)98:0.01762)99:0.31174)100:0.02936,
(adhE_2:0.42323,eutG:0.60984,fucO:0.51996,yiaY:0.63779)99:0.00001)
95:0.00001,ZfucO:0.51997,ECs3659:0.51997,ECs4466:0.63461,ECs3315:0.61180,
ZyiaY:0.63461,ZadhE_2:0.42835,ECs1741_2:0.43071);


MAXIMUM LIKELIHOOD BRANCH LENGTHS OF USER DEFINED TREE # 2 (NO CLOCK)

Branch lengths are computed using the selected model of
substitution and rate heterogeneity.


                      :-10 ZfucO
                   :-40
                   :  :-11 fucO
                   :  :
                   :  :-12 ECs3659
        :---------41
        :          :-13 STM2973
        :
        :       :---14 MTH984
        :------42
        :       :------15 PA1991
        :
        :                         :-23 adhE_2
        :                      :-43
        :                      :  :-25 ZadhE_2
        :                   :-44
        :                   :  :-24 ECs1741_2
        :                :-45
        :                :  :-26 STM1749_2
        :             :-46
        :             :  :-27 YPO2180_2
        :      :-----47
        :      :      :--28 VC2033_2
        :-----48
        :      :-----29 PM1453_2
        :
        :          :-21 PAB1511
        :---------49
        :          :--22 PH0743
        :
        :     :---------2 PA1146
        :----50
        :     :--------3 PA5186
        :
        :                 :-30 ECs3315
        :              :-51
        :              :  :-31 ZeutG
        :           :-52
        :           :  :-32 eutG
        :----------53
        :           :--33 STM2461
        :
        :        :-------19 APE1963
        :-------54
        :        :--------20 Ta0832m
 :-----62
 :      :      :-------17 AF0339
 :      :-----55
 :      :      :--------18 TVN0396
 :      :
 :      :      :----------36 VC0250
 :      :-----56
 :      :      :-------------38 SSO2490
 :      :
 :      :             :-8 STM4044
 :      :      :-----57
 :      :      :      :--9 YPO0327
 :      :-----61
 :      :      :             :-4 ECs4466
 :      :      :          :-58
 :      :      :          :  :-5 ZyiaY
 :      :      :   :-----59
 :      :      :   :      :-6 yiaY
 :      :      :--60
 :      :          :-----7 MA2630
 :      :
 :      :-----------16 AF0024
 :      :
 :      :----------34 STM2052
 :      :
 :      :-----------------37 VC1147
 :      :
 :      :--------------------39 VNG2171G
 :
 :----------35 TVN1284
 :
 :---------1 AF2019
 

         branch  length     S.E.   branch  length     S.E.
AF2019        1  0.72510  0.07457      40  0.05629  0.01469
PA1146        2  0.74539  0.07001      41  0.73488  0.06190
PA5186        3  0.64719  0.06419      42  0.47480  0.05360
ECs4466       4  0.00001  0.00132      43  0.00001  0.00043
ZyiaY         5  0.00001  0.00132      44  0.00555  0.00493
yiaY          6  0.01281  0.00573      45  0.06988  0.01402
MA2630        7  0.36441  0.04193      46  0.06460  0.01921
STM4044       8  0.08054  0.02067      47  0.37489  0.04496
YPO0327       9  0.14983  0.02427      48  0.42468  0.04922
ZfucO        10  0.00001  0.00084      49  0.71335  0.06236
fucO         11  0.00001  0.00084      50  0.27616  0.05078
ECs3659      12  0.00001  0.00084      51  0.00244  0.00250
STM2973      13  0.03718  0.01339      52  0.03362  0.01603
MTH984       14  0.24295  0.04083      53  0.84115  0.06845
PA1991       15  0.49866  0.05213      54  0.56172  0.06510
AF0024       16  0.91649  0.07046      55  0.41236  0.05591
AF0339       17  0.57362  0.06216      56  0.43123  0.07271
TVN0396      18  0.62351  0.06425      57  0.37655  0.04456
APE1963      19  0.52138  0.06110      58  0.00001  0.00066
Ta0832m      20  0.61106  0.06505      59  0.34863  0.04091
PAB1511      21  0.07242  0.01904      60  0.13699  0.03408
PH0743       22  0.09654  0.02020      61  0.36029  0.04523
adhE_2       23  0.00001  0.00046      62  0.39252  0.06232
ECs1741_2    24  0.00001  0.00079
ZadhE_2      25  0.00001  0.00057
STM1749_2    26  0.02412  0.00783
YPO2180_2    27  0.03470  0.01090
VC2033_2     28  0.14837  0.02271
PM1453_2     29  0.39204  0.04500
ECs3315      30  0.00001  0.00056
ZeutG        31  0.00001  0.00056
eutG         32  0.00490  0.00350
STM2461      33  0.10792  0.01921
STM2052      34  0.78719  0.06524
TVN1284      35  0.84917  0.08059
VC0250       36  0.81541  0.08679
VC1147       37  1.39969  0.10477
SSO2490      38  1.05055  0.10444     13 iterations until convergence
VNG2171G     39  1.65700  0.12647     log L: -22846.18

WARNING --- at least one branch length is close to an internal boundary!


Unrooted user defined tree with maximum likelihood branch lengths
(in CLUSTAL W notation):

(AF2019:0.72510,(((ZfucO:0.00001,fucO:0.00001,ECs3659:0.00001)98:0.05629,
STM2973:0.03718)96:0.73488,(MTH984:0.24295,PA1991:0.49866)94:0.47480,
((((((adhE_2:0.00001,ZadhE_2:0.00001)76:0.00001,ECs1741_2:0.00001)
99:0.00555,STM1749_2:0.02412)98:0.06988,YPO2180_2:0.03470)97:0.06460,
VC2033_2:0.14837)96:0.37489,PM1453_2:0.39204)92:0.42468,(PAB1511:0.07242,
PH0743:0.09654)91:0.71335,(PA1146:0.74539,PA5186:0.64719)91:0.27616,
(((ECs3315:0.00001,ZeutG:0.00001)97:0.00244,eutG:0.00490)92:0.03362,
STM2461:0.10792)79:0.84115,(APE1963:0.52138,Ta0832m:0.61106)65:0.56172,
(AF0339:0.57362,TVN0396:0.62351)60:0.41236,(VC0250:0.81541,SSO2490:1.05055)
59:0.43123,((STM4044:0.08054,YPO0327:0.14983)96:0.37655,(((ECs4466:0.00001,
ZyiaY:0.00001)89:0.00001,yiaY:0.01281)82:0.34863,MA2630:0.36441)
60:0.13699)54:0.36029,AF0024:0.91649,STM2052:0.78719,VC1147:1.39969,
VNG2171G:1.65700)65:0.39252,TVN1284:0.84917);


COMPARISON OF USER TREES (NO CLOCK)

Tree   log L   difference    S.E.      p-1sKH     p-SH       c-ELW      2sKH
-------------------------------------------------------------------------------
 1  -31761.51  8915.33      310.29    0.0000 -   0.0000 -   0.0000 -       -
 2  -22846.18     0.00  <---- best    1.0000 +   1.0000 +   1.0000 +    best

The columns show the results and p-values of the following tests:
1sKH - one sided KH test based on pairwise SH tests (Shimodaira-Hasegawa
       2000, Goldman et al., 2001, Kishino-Hasegawa 1989)
SH   - Shimodaira-Hasegawa test (2000)
ELW  - Expected Likelihood Weight (Strimmer-Rambaut 2002)
2sKH - two sided Kishino-Hasegawa test (1989)

Plus signs denote the confidence sets. Minus signs denote significant
exclusion. All tests used 5% significance level. 1sKH, SH, and ELW
performed 1000 resamplings using the RELL method.


TIME STAMP

Date and time: Tue Sep  4 20:52:42 2007
Runtime (excl. input) : 8 seconds (= 0.1 minutes = 0.0 hours)
Runtime (incl. input) : 8 seconds (= 0.1 minutes = 0.0 hours)
