# Supplementary material for: Horizontal Gene Transfers in prokaryotes show differential preferences for metabolic and translational genes
Source: BMC Evol Biol. 2009 Jan 10;9:9. doi: 10.1186/1471-2148-9-9 (PMC2651853; doi:10.1186/1471-2148-9-9)
Supplement: Additional file 6 — Likelihood based tree comparisons. All likelihood based tree comparison outputs are provided. [file 1471-2148-9-9-S6.zip › puzzle/COG1494_MA1152_BH3783]

TREE-PUZZLE 5.1.pl25

Input file name: /scratch/local/kanhere/COG1494_Archaea_Gramplus_comb.infile
User tree file name: /scratch/local/kanhere/COG1494_Archaea_Gramplus_comb.tmp_tree
Type of analysis: user tree evaluation
Parameter estimation: approximate (faster)
Parameter estimation uses: neighbor-joining tree (for substitution process and rate variation)

Standard errors (S.E.) are obtained by the curvature method.
The upper and lower bounds of an approximate 95% confidence interval
for parameter or branch length x are x-1.96*S.E. and x+1.96*S.E.


SEQUENCE ALIGNMENT

Input data: 5 sequences with 365 amino acid sites
Number of constant sites: 85 (= 23.3% of all sites)
Number of site patterns: 251
Number of constant site patterns: 15 (= 6.0% of all site patterns)


SUBSTITUTION PROCESS

Model of substitution: VT (Mueller-Vingron 2000)
Amino acid frequencies (user specified):

 pi(A) =   7.8%
 pi(R) =   5.3%
 pi(N) =   4.4%
 pi(D) =   5.3%
 pi(C) =   1.6%
 pi(Q) =   3.7%
 pi(E) =   6.3%
 pi(G) =   7.2%
 pi(H) =   2.4%
 pi(I) =   6.1%
 pi(L) =   9.1%
 pi(K) =   6.0%
 pi(M) =   2.3%
 pi(F) =   4.2%
 pi(P) =   4.6%
 pi(S) =   6.4%
 pi(T) =   5.7%
 pi(W) =   1.3%
 pi(Y) =   3.4%
 pi(V) =   7.1%


AMBIGUOUS CHARACTERS IN THE SEQUENCE (SEQUENCES IN INPUT ORDER)

               gaps  wildcards        sum   % sequence
 BH3783          44          0         44       12.05%   
 BS_ywjI         44          0         44       12.05%   
 BH3431          42          0         42       11.51%   
 CAC1088         41          0         41       11.23%   
 MA1152           3          0          3        0.82%   
 -------------------------------------------------------
 Sum            174          0        174        9.53%   


The table above shows the amount of gaps ('-') and other 'wildcard'
characters ('X', '?', etc.) and their percentage of the 365 columns
in the alignment.
Sequences with more than 50% ambiguous characters are marked with a '!' and 
should be checked, whether they have sufficient overlap to other sequences.
Sequences with 100% ambiguous characters do not hold any phylogenetic
information and had to be discarded from the analysis.


SEQUENCE COMPOSITION (SEQUENCES IN INPUT ORDER)

              5% chi-square test  p-value
 BH3783            failed           0.00%  
 BS_ywjI           failed           0.07%  
 BH3431            failed           0.00%  
 CAC1088           failed           0.00%  
 MA1152            failed           0.00%  

The chi-square tests compares the amino acid composition of each sequence
to the frequency distribution assumed in the maximum likelihood model.


IDENTICAL SEQUENCES

The sequences in each of the following groups are all identical. To speed
up computation please remove all but one of each group from the data set.

 All sequences are unique.


MAXIMUM LIKELIHOOD DISTANCES

Maximum likelihood distances are computed using the selected model of
substitution and rate heterogeneity.

  5
BH3783      0.00000  0.21082  0.50471  0.62376  0.81220
BS_ywjI     0.21082  0.00000  0.52505  0.67344  0.85176
BH3431      0.50471  0.52505  0.00000  0.65918  0.87912
CAC1088     0.62376  0.67344  0.65918  0.00000  0.98578
MA1152      0.81220  0.85176  0.87912  0.98578  0.00000

Average distance (over all possible pairs of sequences):  0.67258


RATE HETEROGENEITY

Model of rate heterogeneity: uniform rate


TREE SEARCH

2 tree topologies were specified by the user.


MAXIMUM LIKELIHOOD BRANCH LENGTHS OF USER DEFINED TREE # 1 (NO CLOCK)

Branch lengths are computed using the selected model of
substitution and rate heterogeneity.


           :------------4 CAC1088
    :------6
    :      :-----------------5 MA1152
 :--7
 :  :----2 BS_ywjI
 :
 :---1 BH3783
 :
 :------------3 BH3431
 

         branch  length     S.E.   branch  length     S.E.
BH3783        1  0.08610  0.02067       6  0.16215  0.03650
BS_ywjI       2  0.12920  0.02414       7  0.00893  0.01226
BH3431        3  0.43663  0.04456
CAC1088       4  0.40971  0.04781     8 iterations until convergence
MA1152        5  0.62318  0.06045     log L: -2995.84


Unrooted user defined tree with maximum likelihood branch lengths
(in CLUSTAL W notation):

(BH3431:0.43663,((CAC1088:0.40971,MA1152:0.62318)100:0.16215,BS_ywjI:0.12920)
100:0.00893,BH3783:0.08610);


MAXIMUM LIKELIHOOD BRANCH LENGTHS OF USER DEFINED TREE # 2 (NO CLOCK)

Branch lengths are computed using the selected model of
substitution and rate heterogeneity.


            :--------3 BH3431
        :---6
        :   :------------4 CAC1088
 :------7
 :      :------------------5 MA1152
 :
 :----2 BS_ywjI
 :
 :---1 BH3783
 

         branch  length     S.E.   branch  length     S.E.
BH3783        1  0.07837  0.02007       6  0.04616  0.02549
BS_ywjI       2  0.13580  0.02438       7  0.15100  0.03079
BH3431        3  0.28509  0.03839
CAC1088       4  0.40959  0.04558     8 iterations until convergence
MA1152        5  0.64748  0.06024     log L: -2959.49


Unrooted user defined tree with maximum likelihood branch lengths
(in CLUSTAL W notation):

(BH3783:0.07837,((BH3431:0.28509,CAC1088:0.40959)74:0.04616,MA1152:0.64748)
100:0.15100,BS_ywjI:0.13580);


COMPARISON OF USER TREES (NO CLOCK)

Tree   log L   difference    S.E.      p-1sKH     p-SH       c-ELW      2sKH
-------------------------------------------------------------------------------
 1   -2995.84    36.35       12.19    0.0020 -   0.0010 -   0.0011 -       -
 2   -2959.49     0.00  <---- best    1.0000 +   1.0000 +   0.9989 +    best

The columns show the results and p-values of the following tests:
1sKH - one sided KH test based on pairwise SH tests (Shimodaira-Hasegawa
       2000, Goldman et al., 2001, Kishino-Hasegawa 1989)
SH   - Shimodaira-Hasegawa test (2000)
ELW  - Expected Likelihood Weight (Strimmer-Rambaut 2002)
2sKH - two sided Kishino-Hasegawa test (1989)

Plus signs denote the confidence sets. Minus signs denote significant
exclusion. All tests used 5% significance level. 1sKH, SH, and ELW
performed 1000 resamplings using the RELL method.


TIME STAMP

Date and time: Tue Sep  4 19:07:39 2007
Runtime (excl. input) : 0 seconds (= 0.0 minutes = 0.0 hours)
Runtime (incl. input) : 0 seconds (= 0.0 minutes = 0.0 hours)
