# Supplementary material for: Horizontal Gene Transfers in prokaryotes show differential preferences for metabolic and translational genes
Source: BMC Evol Biol. 2009 Jan 10;9:9. doi: 10.1186/1471-2148-9-9 (PMC2651853; doi:10.1186/1471-2148-9-9)
Supplement: Additional file 6 — Likelihood based tree comparisons. All likelihood based tree comparison outputs are provided. [file 1471-2148-9-9-S6.zip › puzzle/COG1509_MA3979_FN1866]

TREE-PUZZLE 5.1.pl25

Input file name: /scratch/local/kanhere/COG1509_Archaea_Bacteria_comb.infile
User tree file name: /scratch/local/kanhere/COG1509_Archaea_Bacteria_comb.tmp_tree
Type of analysis: user tree evaluation
Parameter estimation: approximate (faster)
Parameter estimation uses: neighbor-joining tree (for substitution process and rate variation)

Standard errors (S.E.) are obtained by the curvature method.
The upper and lower bounds of an approximate 95% confidence interval
for parameter or branch length x are x-1.96*S.E. and x+1.96*S.E.


SEQUENCE ALIGNMENT

Input data: 7 sequences with 703 amino acid sites
Number of constant sites: 28 (= 4.0% of all sites)
Number of site patterns: 474
Number of constant site patterns: 12 (= 2.5% of all site patterns)


SUBSTITUTION PROCESS

Model of substitution: VT (Mueller-Vingron 2000)
Amino acid frequencies (user specified):

 pi(A) =   7.8%
 pi(R) =   5.3%
 pi(N) =   4.4%
 pi(D) =   5.3%
 pi(C) =   1.6%
 pi(Q) =   3.7%
 pi(E) =   6.3%
 pi(G) =   7.2%
 pi(H) =   2.4%
 pi(I) =   6.1%
 pi(L) =   9.1%
 pi(K) =   6.0%
 pi(M) =   2.3%
 pi(F) =   4.2%
 pi(P) =   4.6%
 pi(S) =   6.4%
 pi(T) =   5.7%
 pi(W) =   1.3%
 pi(Y) =   3.4%
 pi(V) =   7.1%


AMBIGUOUS CHARACTERS IN THE SEQUENCE (SEQUENCES IN INPUT ORDER)

               gaps  wildcards        sum   % sequence
 MA3979         284          0        284       40.40%   
 FN1866         278          0        278       39.54%   
 DRA0027        211          0        211       30.01%   
 aq_454         333          0        333       47.37%   
 TM0121         335          0        335       47.65%   
 aq_1632        329          0        329       46.80%   
 MJ0634          83          0         83       11.81%   
 -------------------------------------------------------
 Sum           1853          0       1853       37.65%   


The table above shows the amount of gaps ('-') and other 'wildcard'
characters ('X', '?', etc.) and their percentage of the 703 columns
in the alignment.
Sequences with more than 50% ambiguous characters are marked with a '!' and 
should be checked, whether they have sufficient overlap to other sequences.
Sequences with 100% ambiguous characters do not hold any phylogenetic
information and had to be discarded from the analysis.


SEQUENCE COMPOSITION (SEQUENCES IN INPUT ORDER)

              5% chi-square test  p-value
 MA3979            failed           0.08%  
 FN1866            failed           1.67%  
 DRA0027           failed           0.00%  
 aq_454            failed           0.02%  
 TM0121            failed           3.99%  
 aq_1632           failed           0.89%  
 MJ0634            failed           0.00%  

The chi-square tests compares the amino acid composition of each sequence
to the frequency distribution assumed in the maximum likelihood model.


IDENTICAL SEQUENCES

The sequences in each of the following groups are all identical. To speed
up computation please remove all but one of each group from the data set.

 All sequences are unique.


MAXIMUM LIKELIHOOD DISTANCES

Maximum likelihood distances are computed using the selected model of
substitution and rate heterogeneity.

  7
MA3979      0.00000  0.63761  0.80374  0.95412  1.44046  1.36525  2.08352
FN1866      0.63761  0.00000  0.76495  0.90570  1.29673  1.28428  1.93874
DRA0027     0.80374  0.76495  0.00000  0.91591  1.42831  1.44117  1.97999
aq_454      0.95412  0.90570  0.91591  0.00000  1.22525  1.40455  1.77655
TM0121      1.44046  1.29673  1.42831  1.22525  0.00000  0.59430  2.00304
aq_1632     1.36525  1.28428  1.44117  1.40455  0.59430  0.00000  1.99972
MJ0634      2.08352  1.93874  1.97999  1.77655  2.00304  1.99972  0.00000

Average distance (over all possible pairs of sequences):  1.34495


RATE HETEROGENEITY

Model of rate heterogeneity: uniform rate


TREE SEARCH

2 tree topologies were specified by the user.


MAXIMUM LIKELIHOOD BRANCH LENGTHS OF USER DEFINED TREE # 1 (NO CLOCK)

Branch lengths are computed using the selected model of
substitution and rate heterogeneity.


                  :-------3 DRA0027
               :--8
               :  :----2 FN1866
    :---------10
    :          :  :------1 MA3979
    :          :--9
    :             :----------------------7 MJ0634
 :-11
 :  :-----5 TM0121
 :
 :-----------4 aq_454
 :
 :-----6 aq_1632
 

         branch  length     S.E.   branch  length     S.E.
MA3979        1  0.41486  0.04409       8  0.01893  0.02334
FN1866        2  0.29533  0.03799       9  0.00626  0.03187
DRA0027       3  0.50581  0.04839      10  0.64171  0.06740
aq_454        4  0.83909  0.07554      11  0.00001  0.00158
TM0121        5  0.35672  0.04512
aq_1632       6  0.38407  0.04703     12 iterations until convergence
MJ0634        7  1.71800  0.13046     log L: -7014.76

WARNING --- at least one branch length is close to an internal boundary!


Unrooted user defined tree with maximum likelihood branch lengths
(in CLUSTAL W notation):

(aq_1632:0.38407,(((DRA0027:0.50581,FN1866:0.29533)100:0.01893,(MA3979:0.41486,
MJ0634:1.71800)100:0.00626)51:0.64171,TM0121:0.35672)100:0.00001,
aq_454:0.83909);


MAXIMUM LIKELIHOOD BRANCH LENGTHS OF USER DEFINED TREE # 2 (NO CLOCK)

Branch lengths are computed using the selected model of
substitution and rate heterogeneity.


                        :----5 TM0121
               :--------8
               :        :-----6 aq_1632
          :----9
          :    :-------------------7 MJ0634
     :---10
     :    :------4 aq_454
 :--11
 :   :------3 DRA0027
 :
 :----2 FN1866
 :
 :------1 MA3979
 

         branch  length     S.E.   branch  length     S.E.
MA3979        1  0.40216  0.04240       8  0.48289  0.06813
FN1866        2  0.28103  0.03716       9  0.22716  0.06121
DRA0027       3  0.41290  0.04573      10  0.21335  0.04468
aq_454        4  0.42705  0.05212      11  0.12320  0.03450
TM0121        5  0.25914  0.04103
aq_1632       6  0.33955  0.04421     9 iterations until convergence
MJ0634        7  1.41565  0.11951     log L: -6855.68


Unrooted user defined tree with maximum likelihood branch lengths
(in CLUSTAL W notation):

(MA3979:0.40216,((((TM0121:0.25914,aq_1632:0.33955)100:0.48289,MJ0634:1.41565)
100:0.22716,aq_454:0.42705)100:0.21335,DRA0027:0.41290)95:0.12320,
FN1866:0.28103);


COMPARISON OF USER TREES (NO CLOCK)

Tree   log L   difference    S.E.      p-1sKH     p-SH       c-ELW      2sKH
-------------------------------------------------------------------------------
 1   -7014.76   159.08       22.47    0.0000 -   0.0000 -   0.0000 -       -
 2   -6855.68     0.00  <---- best    1.0000 +   1.0000 +   1.0000 +    best

The columns show the results and p-values of the following tests:
1sKH - one sided KH test based on pairwise SH tests (Shimodaira-Hasegawa
       2000, Goldman et al., 2001, Kishino-Hasegawa 1989)
SH   - Shimodaira-Hasegawa test (2000)
ELW  - Expected Likelihood Weight (Strimmer-Rambaut 2002)
2sKH - two sided Kishino-Hasegawa test (1989)

Plus signs denote the confidence sets. Minus signs denote significant
exclusion. All tests used 5% significance level. 1sKH, SH, and ELW
performed 1000 resamplings using the RELL method.


TIME STAMP

Date and time: Tue Sep  4 19:08:02 2007
Runtime (excl. input) : 1 seconds (= 0.0 minutes = 0.0 hours)
Runtime (incl. input) : 1 seconds (= 0.0 minutes = 0.0 hours)
