# Supplementary material for: Horizontal Gene Transfers in prokaryotes show differential preferences for metabolic and translational genes
Source: BMC Evol Biol. 2009 Jan 10;9:9. doi: 10.1186/1471-2148-9-9 (PMC2651853; doi:10.1186/1471-2148-9-9)
Supplement: Additional file 6 — Likelihood based tree comparisons. All likelihood based tree comparison outputs are provided. [file 1471-2148-9-9-S6.zip › puzzle/COG1564_DR0552_SMc03867]

TREE-PUZZLE 5.1.pl25

Input file name: /scratch/local/kanhere/COG1564_Bacteria_alpha_comb.infile
User tree file name: /scratch/local/kanhere/COG1564_Bacteria_alpha_comb.tmp_tree
Type of analysis: user tree evaluation
Parameter estimation: approximate (faster)
Parameter estimation uses: neighbor-joining tree (for substitution process and rate variation)

Standard errors (S.E.) are obtained by the curvature method.
The upper and lower bounds of an approximate 95% confidence interval
for parameter or branch length x are x-1.96*S.E. and x+1.96*S.E.


SEQUENCE ALIGNMENT

Input data: 7 sequences with 300 amino acid sites
Number of constant sites: 14 (= 4.7% of all sites)
Number of site patterns: 236
Number of constant site patterns: 5 (= 2.1% of all site patterns)


SUBSTITUTION PROCESS

Model of substitution: VT (Mueller-Vingron 2000)
Amino acid frequencies (user specified):

 pi(A) =   7.8%
 pi(R) =   5.3%
 pi(N) =   4.4%
 pi(D) =   5.3%
 pi(C) =   1.6%
 pi(Q) =   3.7%
 pi(E) =   6.3%
 pi(G) =   7.2%
 pi(H) =   2.4%
 pi(I) =   6.1%
 pi(L) =   9.1%
 pi(K) =   6.0%
 pi(M) =   2.3%
 pi(F) =   4.2%
 pi(P) =   4.6%
 pi(S) =   6.4%
 pi(T) =   5.7%
 pi(W) =   1.3%
 pi(Y) =   3.4%
 pi(V) =   7.1%


AMBIGUOUS CHARACTERS IN THE SEQUENCE (SEQUENCES IN INPUT ORDER)

               gaps  wildcards        sum   % sequence
 BMEI0286        82          0         82       27.33%   
 mlr3869         86          0         86       28.67%   
 AGc4926         11          0         11        3.67%   
 SMc03867        84          0         84       28.00%   
 DR0552          94          0         94       31.33%   
 TM0888         127          0        127       42.33%   
 FN0890          91          0         91       30.33%   
 -------------------------------------------------------
 Sum            575          0        575       27.38%   


The table above shows the amount of gaps ('-') and other 'wildcard'
characters ('X', '?', etc.) and their percentage of the 300 columns
in the alignment.
Sequences with more than 50% ambiguous characters are marked with a '!' and 
should be checked, whether they have sufficient overlap to other sequences.
Sequences with 100% ambiguous characters do not hold any phylogenetic
information and had to be discarded from the analysis.


SEQUENCE COMPOSITION (SEQUENCES IN INPUT ORDER)

              5% chi-square test  p-value
 BMEI0286          passed          31.42%  
 mlr3869           failed           0.00%  
 AGc4926           failed           0.18%  
 SMc03867          failed           0.13%  
 DR0552            failed           0.00%  
 TM0888            passed          27.52%  
 FN0890            failed           0.00%  

The chi-square tests compares the amino acid composition of each sequence
to the frequency distribution assumed in the maximum likelihood model.


IDENTICAL SEQUENCES

The sequences in each of the following groups are all identical. To speed
up computation please remove all but one of each group from the data set.

 All sequences are unique.


MAXIMUM LIKELIHOOD DISTANCES

Maximum likelihood distances are computed using the selected model of
substitution and rate heterogeneity.

  7
BMEI0286    0.00000  0.71042  0.79337  0.80459  1.15761  1.96065  1.77539
mlr3869     0.71042  0.00000  0.76583  0.67244  1.05942  1.85467  1.96216
AGc4926     0.79337  0.76583  0.00000  0.47594  0.95254  2.04748  2.01400
SMc03867    0.80459  0.67244  0.47594  0.00000  0.84695  1.86242  2.16866
DR0552      1.15761  1.05942  0.95254  0.84695  0.00000  1.82053  2.28972
TM0888      1.96065  1.85467  2.04748  1.86242  1.82053  0.00000  1.72224
FN0890      1.77539  1.96216  2.01400  2.16866  2.28972  1.72224  0.00000

Average distance (over all possible pairs of sequences):  1.41510


RATE HETEROGENEITY

Model of rate heterogeneity: uniform rate


TREE SEARCH

2 tree topologies were specified by the user.


MAXIMUM LIKELIHOOD BRANCH LENGTHS OF USER DEFINED TREE # 1 (NO CLOCK)

Branch lengths are computed using the selected model of
substitution and rate heterogeneity.


                 :----3 AGc4926
            :----8
            :    :---4 SMc03867
         :--9
         :  :-----1 BMEI0286
    :---10
    :    :-----2 mlr3869
 :-11
 :  :------------------7 FN0890
 :
 :----------------6 TM0888
 :
 :-------5 DR0552
 

         branch  length     S.E.   branch  length     S.E.
BMEI0286      1  0.42693  0.06108       8  0.18669  0.04523
mlr3869       2  0.35616  0.05639       9  0.04163  0.03072
AGc4926       3  0.28449  0.04750      10  0.23349  0.06998
SMc03867      4  0.19940  0.04164      11  0.03482  0.06726
DR0552        5  0.53185  0.08647
TM0888        6  1.29848  0.16479     13 iterations until convergence
FN0890        7  1.51406  0.17037     log L: -3285.90


Unrooted user defined tree with maximum likelihood branch lengths
(in CLUSTAL W notation):

(DR0552:0.53185,((((AGc4926:0.28449,SMc03867:0.19940)91:0.18669,BMEI0286:0.42693)
97:0.04163,mlr3869:0.35616)100:0.23349,FN0890:1.51406)100:0.03482,
TM0888:1.29848);


MAXIMUM LIKELIHOOD BRANCH LENGTHS OF USER DEFINED TREE # 2 (NO CLOCK)

Branch lengths are computed using the selected model of
substitution and rate heterogeneity.


      :----3 AGc4926
 :----8
 :    :---4 SMc03867
 :
 :              :---------6 TM0888
 :    :---------9
 :    :         :------------7 FN0890
 :---10
 :    :-------5 DR0552
 :
 :-----2 mlr3869
 :
 :------1 BMEI0286
 

         branch  length     S.E.   branch  length     S.E.
BMEI0286      1  0.44788  0.06296       8  0.19275  0.04578
mlr3869       2  0.38535  0.05749       9  0.67869  0.13372
AGc4926       3  0.28724  0.04778      10  0.21299  0.07149
SMc03867      4  0.19539  0.04152
DR0552        5  0.56099  0.08681
TM0888        6  0.76592  0.13934     11 iterations until convergence
FN0890        7  0.98486  0.14420     log L: -3272.59


Unrooted user defined tree with maximum likelihood branch lengths
(in CLUSTAL W notation):

(BMEI0286:0.44788,(AGc4926:0.28724,SMc03867:0.19539)95:0.19275,((
TM0888:0.76592,FN0890:0.98486)87:0.67869,DR0552:0.56099)53:0.21299,
mlr3869:0.38535);


COMPARISON OF USER TREES (NO CLOCK)

Tree   log L   difference    S.E.      p-1sKH     p-SH       c-ELW      2sKH
-------------------------------------------------------------------------------
 1   -3285.90    13.31        6.29    0.0130 -   0.0200 -   0.0213 -       -
 2   -3272.59     0.00  <---- best    1.0000 +   1.0000 +   0.9787 +    best

The columns show the results and p-values of the following tests:
1sKH - one sided KH test based on pairwise SH tests (Shimodaira-Hasegawa
       2000, Goldman et al., 2001, Kishino-Hasegawa 1989)
SH   - Shimodaira-Hasegawa test (2000)
ELW  - Expected Likelihood Weight (Strimmer-Rambaut 2002)
2sKH - two sided Kishino-Hasegawa test (1989)

Plus signs denote the confidence sets. Minus signs denote significant
exclusion. All tests used 5% significance level. 1sKH, SH, and ELW
performed 1000 resamplings using the RELL method.


TIME STAMP

Date and time: Tue Sep  4 19:41:01 2007
Runtime (excl. input) : 1 seconds (= 0.0 minutes = 0.0 hours)
Runtime (incl. input) : 1 seconds (= 0.0 minutes = 0.0 hours)
