# Supplementary material for: Horizontal Gene Transfers in prokaryotes show differential preferences for metabolic and translational genes
Source: BMC Evol Biol. 2009 Jan 10;9:9. doi: 10.1186/1471-2148-9-9 (PMC2651853; doi:10.1186/1471-2148-9-9)
Supplement: Additional file 6 — Likelihood based tree comparisons. All likelihood based tree comparison outputs are provided. [file 1471-2148-9-9-S6.zip › puzzle/COG1593_FN1473_2_PM1708_2]

TREE-PUZZLE 5.1.pl25

Input file name: /scratch/local/kanhere/COG1593_Bacteria_gamma_comb.infile
User tree file name: /scratch/local/kanhere/COG1593_Bacteria_gamma_comb.tmp_tree
Type of analysis: user tree evaluation
Parameter estimation: approximate (faster)
Parameter estimation uses: neighbor-joining tree (for substitution process and rate variation)

Standard errors (S.E.) are obtained by the curvature method.
The upper and lower bounds of an approximate 95% confidence interval
for parameter or branch length x are x-1.96*S.E. and x+1.96*S.E.


SEQUENCE ALIGNMENT

Input data: 23 sequences with 477 amino acid sites
Number of constant sites: 10 (= 2.1% of all sites)
Number of site patterns: 461
Number of constant site patterns: 4 (= 0.9% of all site patterns)


SUBSTITUTION PROCESS

Model of substitution: VT (Mueller-Vingron 2000)
Amino acid frequencies (user specified):

 pi(A) =   7.8%
 pi(R) =   5.3%
 pi(N) =   4.4%
 pi(D) =   5.3%
 pi(C) =   1.6%
 pi(Q) =   3.7%
 pi(E) =   6.3%
 pi(G) =   7.2%
 pi(H) =   2.4%
 pi(I) =   6.1%
 pi(L) =   9.1%
 pi(K) =   6.0%
 pi(M) =   2.3%
 pi(F) =   4.2%
 pi(P) =   4.6%
 pi(S) =   6.4%
 pi(T) =   5.7%
 pi(W) =   1.3%
 pi(Y) =   3.4%
 pi(V) =   7.1%


AMBIGUOUS CHARACTERS IN THE SEQUENCE (SEQUENCES IN INPUT ORDER)

               gaps  wildcards        sum   % sequence
 HI0147_2        46          0         46        9.64%   
 PM1708_2        46          0         46        9.64%   
 FN1473_2        48          0         48       10.06%   
 VC1777          50          0         50       10.48%   
 FN1256          49          0         49       10.27%   
 TM0324          50          0         50       10.48%   
 PA3781          51          0         51       10.69%   
 HI1029          52          0         52       10.90%   
 PM1253          51          0         51       10.69%   
 STM3672         52          0         52       10.90%   
 yiaN            53          0         53       11.11%   
 HI0050m         59          0         59       12.37%   
 PM1642          47          0         47        9.85%   
 PA0886          50          0         50       10.48%   
 PA5169          50          0         50       10.48%   
 PM0273          50          0         50       10.48%   
 VC1927          24          0         24        5.03%   
 STM3171         42          0         42        8.81%   
 STM4052         42          0         42        8.81%   
 YPO1577         47          0         47        9.85%   
 PM1653          51          0         51       10.69%   
 PM1527          35          0         35        7.34%   
 FN0939          54          0         54       11.32%   
 -------------------------------------------------------
 Sum           1099          0       1099       10.02%   


The table above shows the amount of gaps ('-') and other 'wildcard'
characters ('X', '?', etc.) and their percentage of the 477 columns
in the alignment.
Sequences with more than 50% ambiguous characters are marked with a '!' and 
should be checked, whether they have sufficient overlap to other sequences.
Sequences with 100% ambiguous characters do not hold any phylogenetic
information and had to be discarded from the analysis.


SEQUENCE COMPOSITION (SEQUENCES IN INPUT ORDER)

              5% chi-square test  p-value
 HI0147_2          failed           0.00%  
 PM1708_2          failed           0.00%  
 FN1473_2          failed           0.00%  
 VC1777            failed           0.00%  
 FN1256            failed           0.00%  
 TM0324            failed           0.00%  
 PA3781            failed           0.00%  
 HI1029            failed           0.00%  
 PM1253            failed           0.00%  
 STM3672           failed           0.00%  
 yiaN              failed           0.00%  
 HI0050m           failed           0.00%  
 PM1642            failed           0.00%  
 PA0886            failed           0.00%  
 PA5169            failed           0.00%  
 PM0273            failed           0.00%  
 VC1927            failed           0.00%  
 STM3171           failed           0.00%  
 STM4052           failed           0.00%  
 YPO1577           failed           0.00%  
 PM1653            failed           0.00%  
 PM1527            failed           0.00%  
 FN0939            failed           0.00%  

The chi-square tests compares the amino acid composition of each sequence
to the frequency distribution assumed in the maximum likelihood model.


IDENTICAL SEQUENCES

The sequences in each of the following groups are all identical. To speed
up computation please remove all but one of each group from the data set.

 All sequences are unique.


MAXIMUM LIKELIHOOD DISTANCES

Maximum likelihood distances are computed using the selected model of
substitution and rate heterogeneity.

  23
HI0147_2    0.00000  0.18038  0.29123  0.62264  1.18070  1.29385  1.22238
            1.24945  1.18783  1.17836  1.25135  1.16973  1.12520  1.20202
            1.19758  1.18930  1.23714  1.23883  1.31657  1.23463  1.10821
            1.50108  2.91246
PM1708_2    0.18038  0.00000  0.26926  0.63107  1.18014  1.23614  1.20304
            1.19257  1.13515  1.16013  1.23054  1.17151  1.14479  1.16479
            1.15530  1.11353  1.18522  1.20932  1.28375  1.20879  1.10947
            1.51513  2.94577
FN1473_2    0.29123  0.26926  0.00000  0.60730  1.14705  1.18097  1.19945
            1.15298  1.13339  1.17810  1.26775  1.13392  1.17317  1.22669
            1.21497  1.13312  1.20157  1.21791  1.29118  1.24884  1.13760
            1.61133  2.78479
VC1777      0.62264  0.63107  0.60730  0.00000  1.07905  1.19392  1.11722
            1.13502  1.09585  1.09917  1.15279  1.11861  1.11724  1.17720
            1.14137  1.14846  1.22546  1.06654  1.15442  1.09532  1.18348
            1.48167  2.72514
FN1256      1.18070  1.18014  1.14705  1.07905  0.00000  1.00670  1.15555
            1.25144  1.21612  1.27624  1.31156  1.21907  1.23929  1.24235
            1.20900  1.16016  1.24944  1.18382  1.17459  1.10510  1.10829
            1.73555  2.64637
TM0324      1.29385  1.23614  1.18097  1.19392  1.00670  0.00000  1.20728
            1.15429  1.14917  1.25036  1.27519  1.30709  1.32610  1.26538
            1.28543  1.21608  1.32511  1.20668  1.22691  1.21078  1.18615
            1.77893  2.59932
PA3781      1.22238  1.20304  1.19945  1.11722  1.15555  1.20728  0.00000
            1.17445  1.12385  1.14856  1.21695  1.24357  1.15773  1.23009
            1.24439  1.26812  1.25532  1.18830  1.25422  1.25234  1.20133
            1.54059  2.71688
HI1029      1.24945  1.19257  1.15298  1.13502  1.25144  1.15429  1.17445
            0.00000  0.15044  0.40652  0.45023  0.79263  1.13253  1.14104
            1.10679  1.07077  1.20415  1.18172  1.19688  1.11765  1.10823
            1.69083  2.54980
PM1253      1.18783  1.13515  1.13339  1.09585  1.21612  1.14917  1.12385
            0.15044  0.00000  0.34517  0.40158  0.76982  1.13000  1.08637
            1.07159  1.02012  1.18721  1.15686  1.24586  1.11088  1.08349
            1.68894  2.55623
STM3672     1.17836  1.16013  1.17810  1.09917  1.27624  1.25036  1.14856
            0.40652  0.34517  0.00000  0.16582  0.77229  1.15448  1.13302
            1.09005  1.03723  1.17633  1.17076  1.22792  1.12188  1.14793
            1.80211  2.62981
yiaN        1.25135  1.23054  1.26775  1.15279  1.31156  1.27519  1.21695
            0.45023  0.40158  0.16582  0.00000  0.83463  1.18040  1.18248
            1.15797  1.12216  1.23011  1.17819  1.27916  1.13329  1.17656
            1.85386  2.77223
HI0050m     1.16973  1.17151  1.13392  1.11861  1.21907  1.30709  1.24357
            0.79263  0.76982  0.77229  0.83463  0.00000  1.14926  1.13299
            1.08198  1.02261  1.20943  1.11854  1.23544  1.20357  1.17632
            1.44660  2.69103
PM1642      1.12520  1.14479  1.17317  1.11724  1.23929  1.32610  1.15773
            1.13253  1.13000  1.15448  1.18040  1.14926  0.00000  1.13320
            1.09237  1.09719  1.11240  1.12383  1.23422  1.11521  1.07333
            1.61555  2.37876
PA0886      1.20202  1.16479  1.22669  1.17720  1.24235  1.26538  1.23009
            1.14104  1.08637  1.13302  1.18248  1.13299  1.13320  0.00000
            0.12341  0.24089  0.47812  1.06745  1.16048  0.98975  1.08979
            1.33925  2.54139
PA5169      1.19758  1.15530  1.21497  1.14137  1.20900  1.28543  1.24439
            1.10679  1.07159  1.09005  1.15797  1.08198  1.09237  0.12341
            0.00000  0.20369  0.48364  1.00830  1.16036  0.93452  1.04606
            1.32572  2.57160
PM0273      1.18930  1.11353  1.13312  1.14846  1.16016  1.21608  1.26812
            1.07077  1.02012  1.03723  1.12216  1.02261  1.09719  0.24089
            0.20369  0.00000  0.47098  1.01316  1.11604  0.95668  1.04697
            1.36740  2.46330
VC1927      1.23714  1.18522  1.20157  1.22546  1.24944  1.32511  1.25532
            1.20415  1.18721  1.17633  1.23011  1.20943  1.11240  0.47812
            0.48364  0.47098  0.00000  1.09437  1.14635  1.01758  1.07230
            1.42737  2.52505
STM3171     1.23883  1.20932  1.21791  1.06654  1.18382  1.20668  1.18830
            1.18172  1.15686  1.17076  1.17819  1.11854  1.12383  1.06745
            1.00830  1.01316  1.09437  0.00000  0.75372  0.82090  1.10723
            1.58140  2.64623
STM4052     1.31657  1.28375  1.29118  1.15442  1.17459  1.22691  1.25422
            1.19688  1.24586  1.22792  1.27916  1.23544  1.23422  1.16048
            1.16036  1.11604  1.14635  0.75372  0.00000  0.86069  1.18963
            1.61011  2.42505
YPO1577     1.23463  1.20879  1.24884  1.09532  1.10510  1.21078  1.25234
            1.11765  1.11088  1.12188  1.13329  1.20357  1.11521  0.98975
            0.93452  0.95668  1.01758  0.82090  0.86069  0.00000  0.98041
            1.48220  2.54399
PM1653      1.10821  1.10947  1.13760  1.18348  1.10829  1.18615  1.20133
            1.10823  1.08349  1.14793  1.17656  1.17632  1.07333  1.08979
            1.04606  1.04697  1.07230  1.10723  1.18963  0.98041  0.00000
            1.51551  2.28041
PM1527      1.50108  1.51513  1.61133  1.48167  1.73555  1.77893  1.54059
            1.69083  1.68894  1.80211  1.85386  1.44660  1.61555  1.33925
            1.32572  1.36740  1.42737  1.58140  1.61011  1.48220  1.51551
            0.00000  2.79362
FN0939      2.91246  2.94577  2.78479  2.72514  2.64637  2.59932  2.71688
            2.54980  2.55623  2.62981  2.77223  2.69103  2.37876  2.54139
            2.57160  2.46330  2.52505  2.64623  2.42505  2.54399  2.28041
            2.79362  0.00000

Average distance (over all possible pairs of sequences):  1.25836


RATE HETEROGENEITY

Model of rate heterogeneity: uniform rate


TREE SEARCH

2 tree topologies were specified by the user.


MAXIMUM LIKELIHOOD BRANCH LENGTHS OF USER DEFINED TREE # 1 (NO CLOCK)

Branch lengths are computed using the selected model of
substitution and rate heterogeneity.


                 :-----3 FN1473_2
              :-24
              :  :----------------------23 FN0939
              :  :
              :  :------5 FN1256
          :--25
          :   :-------6 TM0324
       :-27
       :  :       :-14 PA0886
       :  :------26
       :          :-----------7 PA3781
       :          :
       :          :-15 PA5169
    :-33
    :  :     :------4 VC1777
    :  :  :-28
    :  :  :  :------17 VC1927
    :  :-32
    :     :            :----------18 STM3171
    :     :         :-29
    :     :         :  :-10 STM3672
    :     :         :  :
    :     :         :  :-----------19 STM4052
    :     :   :----30
    :     :   :     :--11 yiaN
    :     :--31
    :         :------20 YPO1577
 :-35
 :  :  :------12 HI0050m
 :  :-34
 :     :-----8 HI1029
 :     :
 :     :------1 HI0147_2
 :
 :-----9 PM1253
 :
 :------------22 PM1527
 :
 :-------13 PM1642
 :
 :-------21 PM1653
 :
 :------2 PM1708_2
 :
 :------16 PM0273
 

         branch  length     S.E.   branch  length     S.E.
HI0147_2      1  0.60642  0.05059      24  0.00001  0.00047
PM1708_2      2  0.57961  0.04826      25  0.18183  0.03330
FN1473_2      3  0.50852  0.04739      26  0.55786  0.04740
VC1777        4  0.60616  0.04997      27  0.00001  0.00072
FN1256        5  0.63688  0.05414      28  0.00001  0.00050
TM0324        6  0.68417  0.05735      29  0.00001  0.00052
PA3781        7  1.17564  0.08092      30  0.39561  0.04390
HI1029        8  0.49499  0.04536      31  0.11164  0.02914
PM1253        9  0.49019  0.04385      32  0.01558  0.01302
STM3672      10  0.09557  0.01950      33  0.04657  0.01700
yiaN         11  0.12485  0.02089      34  0.04704  0.01894
HI0050m      12  0.64500  0.05350      35  0.00001  0.00049
PM1642       13  0.76749  0.05816
PA0886       14  0.06098  0.01482
PA5169       15  0.06436  0.01499
PM0273       16  0.58287  0.04792
VC1927       17  0.66277  0.05255
STM3171      18  1.04848  0.07434
STM4052      19  1.10757  0.07871
YPO1577      20  0.63082  0.05407
PM1653       21  0.72687  0.05601
PM1527       22  1.31046  0.09245     11 iterations until convergence
FN0939       23  2.38528  0.19176     log L: -19282.57

WARNING --- at least one branch length is close to an internal boundary!


Unrooted user defined tree with maximum likelihood branch lengths
(in CLUSTAL W notation):

(PM0273:0.58287,(((((FN1473_2:0.50852,FN0939:2.38528,FN1256:0.63688)
100:0.00001,TM0324:0.68417)100:0.18183,(PA0886:0.06098,PA3781:1.17564,
PA5169:0.06436)100:0.55786)100:0.00001,((VC1777:0.60616,VC1927:0.66277)
100:0.00001,(((STM3171:1.04848,STM3672:0.09557,STM4052:1.10757)100:0.00001,
yiaN:0.12485)97:0.39561,YPO1577:0.63082)95:0.11164)94:0.01558)100:0.04657,
(HI0050m:0.64500,HI1029:0.49499,HI0147_2:0.60642)100:0.04704)100:0.00001,
PM1253:0.49019,PM1527:1.31046,PM1642:0.76749,PM1653:0.72687,PM1708_2:0.57961);


MAXIMUM LIKELIHOOD BRANCH LENGTHS OF USER DEFINED TREE # 2 (NO CLOCK)

Branch lengths are computed using the selected model of
substitution and rate heterogeneity.


                              :--8 HI1029
                          :--24
                          :   :-9 PM1253
                     :---26
                     :    :   :-10 STM3672
                     :    :--25
                     :        :--11 yiaN
               :----27
               :     :----12 HI0050m
               :
               :        :----18 STM3171
               :    :--28
               :    :   :----19 STM4052
               :---29
               :    :----20 YPO1577
               :
               :            :-14 PA0886
               :         :-30
               :         :  :-15 PA5169
               :      :-31
               :      :  :-16 PM0273
               :-----32
               :      :---17 VC1927
         :----36
         :     :       :-----5 FN1256
         :     :   :--33
         :     :   :   :------6 TM0324
         :     :--34
         :     :   :-------7 PA3781
         :     :
         :     :    :----21 PM1653
         :     :---35
         :     :    :------------------23 FN0939
         :     :
         :     :-------13 PM1642
         :     :
         :     :-----------22 PM1527
    :---37
    :    :---4 VC1777
 :-38
 :  :--3 FN1473_2
 :
 :-2 PM1708_2
 :
 :-1 HI0147_2
 

         branch  length     S.E.   branch  length     S.E.
HI0147_2      1  0.10249  0.01797      24  0.11835  0.02382
PM1708_2      2  0.08135  0.01657      25  0.18423  0.02703
FN1473_2      3  0.11426  0.02110      26  0.25179  0.03633
VC1777        4  0.28597  0.03598      27  0.34531  0.04291
FN1256        5  0.47521  0.04851      28  0.18722  0.03437
TM0324        6  0.56344  0.05282      29  0.26386  0.03887
PA3781        7  0.70694  0.05887      30  0.08375  0.01730
HI1029        8  0.12200  0.01889      31  0.09403  0.02519
PM1253        9  0.03099  0.01229      32  0.48640  0.04744
STM3672      10  0.04261  0.01373      33  0.16193  0.03673
yiaN         11  0.12905  0.01981      34  0.11274  0.03350
HI0050m      12  0.41917  0.04416      35  0.25558  0.04754
PM1642       13  0.69077  0.05518      36  0.41753  0.04562
PA0886       14  0.08068  0.01537      37  0.25628  0.03507
PA5169       15  0.04478  0.01215      38  0.10240  0.02040
PM0273       16  0.09417  0.01812
VC1927       17  0.31237  0.03447
STM3171      18  0.34115  0.04025
STM4052      19  0.42930  0.04414
YPO1577      20  0.37458  0.04155
PM1653       21  0.35049  0.04886
PM1527       22  1.21242  0.08825     18 iterations until convergence
FN0939       23  1.97111  0.16101     log L: -16307.43


Unrooted user defined tree with maximum likelihood branch lengths
(in CLUSTAL W notation):

(HI0147_2:0.10249,((((((HI1029:0.12200,PM1253:0.03099)99:0.11835,
(STM3672:0.04261,yiaN:0.12905)99:0.18423)98:0.25179,HI0050m:0.41917)
96:0.34531,((STM3171:0.34115,STM4052:0.42930)97:0.18722,YPO1577:0.37458)
91:0.26386,(((PA0886:0.08068,PA5169:0.04478)98:0.08375,PM0273:0.09417)
94:0.09403,VC1927:0.31237)90:0.48640,((FN1256:0.47521,TM0324:0.56344)
72:0.16193,PA3781:0.70694)68:0.11274,(PM1653:0.35049,FN0939:1.97111)
52:0.25558,PM1642:0.69077,PM1527:1.21242)87:0.41753,VC1777:0.28597)
92:0.25628,FN1473_2:0.11426)98:0.10240,PM1708_2:0.08135);


COMPARISON OF USER TREES (NO CLOCK)

Tree   log L   difference    S.E.      p-1sKH     p-SH       c-ELW      2sKH
-------------------------------------------------------------------------------
 1  -19282.57  2975.14      138.26    0.0000 -   0.0000 -   0.0000 -       -
 2  -16307.43     0.00  <---- best    1.0000 +   1.0000 +   1.0000 +    best

The columns show the results and p-values of the following tests:
1sKH - one sided KH test based on pairwise SH tests (Shimodaira-Hasegawa
       2000, Goldman et al., 2001, Kishino-Hasegawa 1989)
SH   - Shimodaira-Hasegawa test (2000)
ELW  - Expected Likelihood Weight (Strimmer-Rambaut 2002)
2sKH - two sided Kishino-Hasegawa test (1989)

Plus signs denote the confidence sets. Minus signs denote significant
exclusion. All tests used 5% significance level. 1sKH, SH, and ELW
performed 1000 resamplings using the RELL method.


TIME STAMP

Date and time: Tue Sep  4 19:42:54 2007
Runtime (excl. input) : 3 seconds (= 0.1 minutes = 0.0 hours)
Runtime (incl. input) : 3 seconds (= 0.1 minutes = 0.0 hours)
