# Supplementary material for: Horizontal Gene Transfers in prokaryotes show differential preferences for metabolic and translational genes
Source: BMC Evol Biol. 2009 Jan 10;9:9. doi: 10.1186/1471-2148-9-9 (PMC2651853; doi:10.1186/1471-2148-9-9)
Supplement: Additional file 6 — Likelihood based tree comparisons. All likelihood based tree comparison outputs are provided. [file 1471-2148-9-9-S6.zip › puzzle/COG1635_TM0787_PAB0536]

TREE-PUZZLE 5.1.pl25

Input file name: /scratch/local/kanhere/COG1635_Bacteria_Archaea_comb.infile
User tree file name: /scratch/local/kanhere/COG1635_Bacteria_Archaea_comb.tmp_tree
Type of analysis: user tree evaluation
Parameter estimation: approximate (faster)
Parameter estimation uses: neighbor-joining tree (for substitution process and rate variation)

Standard errors (S.E.) are obtained by the curvature method.
The upper and lower bounds of an approximate 95% confidence interval
for parameter or branch length x are x-1.96*S.E. and x+1.96*S.E.


SEQUENCE ALIGNMENT

Input data: 12 sequences with 316 amino acid sites
Number of constant sites: 36 (= 11.4% of all sites)
Number of site patterns: 279
Number of constant site patterns: 13 (= 4.7% of all site patterns)


SUBSTITUTION PROCESS

Model of substitution: VT (Mueller-Vingron 2000)
Amino acid frequencies (user specified):

 pi(A) =   7.8%
 pi(R) =   5.3%
 pi(N) =   4.4%
 pi(D) =   5.3%
 pi(C) =   1.6%
 pi(Q) =   3.7%
 pi(E) =   6.3%
 pi(G) =   7.2%
 pi(H) =   2.4%
 pi(I) =   6.1%
 pi(L) =   9.1%
 pi(K) =   6.0%
 pi(M) =   2.3%
 pi(F) =   4.2%
 pi(P) =   4.6%
 pi(S) =   6.4%
 pi(T) =   5.7%
 pi(W) =   1.3%
 pi(Y) =   3.4%
 pi(V) =   7.1%


AMBIGUOUS CHARACTERS IN THE SEQUENCE (SEQUENCES IN INPUT ORDER)

               gaps  wildcards        sum   % sequence
 PAB0536         64          0         64       20.25%   
 PH1357          61          0         61       19.30%   
 MTH1620         50          0         50       15.82%   
 MA2851          56          0         56       17.72%   
 TM0787          66          0         66       20.89%   
 AF0702          56          0         56       17.72%   
 SSO0436         49          0         49       15.51%   
 PAE0175         55          0         55       17.41%   
 MJ0601          49          0         49       15.51%   
 MK0430          71          0         71       22.47%   
 APE2149         42          0         42       13.29%   
 VNG2604Gm        6          0          6        1.90%   
 -------------------------------------------------------
 Sum            625          0        625       16.48%   


The table above shows the amount of gaps ('-') and other 'wildcard'
characters ('X', '?', etc.) and their percentage of the 316 columns
in the alignment.
Sequences with more than 50% ambiguous characters are marked with a '!' and 
should be checked, whether they have sufficient overlap to other sequences.
Sequences with 100% ambiguous characters do not hold any phylogenetic
information and had to be discarded from the analysis.


SEQUENCE COMPOSITION (SEQUENCES IN INPUT ORDER)

              5% chi-square test  p-value
 PAB0536           failed           0.97%  
 PH1357            failed           0.27%  
 MTH1620           failed           0.01%  
 MA2851            passed           6.29%  
 TM0787            failed           0.07%  
 AF0702            failed           0.01%  
 SSO0436           failed           0.02%  
 PAE0175           failed           0.00%  
 MJ0601            failed           0.25%  
 MK0430            failed           0.00%  
 APE2149           failed           0.00%  
 VNG2604Gm         failed           0.00%  

The chi-square tests compares the amino acid composition of each sequence
to the frequency distribution assumed in the maximum likelihood model.


IDENTICAL SEQUENCES

The sequences in each of the following groups are all identical. To speed
up computation please remove all but one of each group from the data set.

 All sequences are unique.


MAXIMUM LIKELIHOOD DISTANCES

Maximum likelihood distances are computed using the selected model of
substitution and rate heterogeneity.

  12
PAB0536     0.00000  0.07845  0.56947  0.69038  0.71155  0.81526  0.79122
            0.83192  0.77716  0.82185  0.90761  1.02454
PH1357      0.07845  0.00000  0.57843  0.68698  0.72327  0.84542  0.80716
            0.84768  0.76073  0.80485  0.96886  1.05580
MTH1620     0.56947  0.57843  0.00000  0.68294  0.83146  0.75089  0.87195
            0.78704  0.76853  0.93994  1.13252  1.17171
MA2851      0.69038  0.68698  0.68294  0.00000  0.91029  0.79893  0.98260
            0.81823  0.87426  0.91635  0.98297  1.10482
TM0787      0.71155  0.72327  0.83146  0.91029  0.00000  0.88756  0.90146
            0.97806  0.95109  0.96008  0.96842  1.11938
AF0702      0.81526  0.84542  0.75089  0.79893  0.88756  0.00000  0.49766
            0.51934  0.75123  0.90697  0.98018  1.05697
SSO0436     0.79122  0.80716  0.87195  0.98260  0.90146  0.49766  0.00000
            0.58577  0.74917  0.85888  1.08277  1.15484
PAE0175     0.83192  0.84768  0.78704  0.81823  0.97806  0.51934  0.58577
            0.00000  0.91019  0.86801  0.99991  1.14106
MJ0601      0.77716  0.76073  0.76853  0.87426  0.95109  0.75123  0.74917
            0.91019  0.00000  0.82129  1.13922  1.17688
MK0430      0.82185  0.80485  0.93994  0.91635  0.96008  0.90697  0.85888
            0.86801  0.82129  0.00000  0.91073  1.00247
APE2149     0.90761  0.96886  1.13252  0.98297  0.96842  0.98018  1.08277
            0.99991  1.13922  0.91073  0.00000  0.73889
VNG2604Gm   1.02454  1.05580  1.17171  1.10482  1.11938  1.05697  1.15484
            1.14106  1.17688  1.00247  0.73889  0.00000

Average distance (over all possible pairs of sequences):  0.86428


RATE HETEROGENEITY

Model of rate heterogeneity: uniform rate


TREE SEARCH

2 tree topologies were specified by the user.


MAXIMUM LIKELIHOOD BRANCH LENGTHS OF USER DEFINED TREE # 1 (NO CLOCK)

Branch lengths are computed using the selected model of
substitution and rate heterogeneity.


                    :--------4 MA2851
               :---13
               :    :------------------12 VNG2604Gm
           :--14
           :   :--------3 MTH1620
 :--------20
 :         :            :----------------11 APE2149
 :         :         :-15
 :         :         :  :---------8 PAE0175
 :         :     :--16
 :         :     :   :---------7 SSO0436
 :         :  :-17
 :         :  :  :------------5 TM0787
 :         :-18
 :         :  :--------------10 MK0430
 :         :
 :         :   :----------9 MJ0601
 :         :--19
 :             :---------6 AF0702
 :
 :-2 PH1357
 :
 :--1 PAB0536
 

         branch  length     S.E.   branch  length     S.E.
PAB0536       1  0.04982  0.01608      13  0.10118  0.03567
PH1357        2  0.02948  0.01380      14  0.06743  0.02658
MTH1620       3  0.31474  0.04301      15  0.01272  0.02832
MA2851        4  0.34969  0.04907      16  0.07571  0.02962
TM0787        5  0.52530  0.06007      17  0.04205  0.02282
AF0702        6  0.37660  0.04862      18  0.03856  0.02260
SSO0436       7  0.36374  0.04820      19  0.08698  0.02993
PAE0175       8  0.36713  0.04988      20  0.34548  0.04496
MJ0601        9  0.39976  0.05035
MK0430       10  0.60485  0.06608
APE2149      11  0.69450  0.07329     9 iterations until convergence
VNG2604Gm    12  0.78531  0.07815     log L: -5624.40


Unrooted user defined tree with maximum likelihood branch lengths
(in CLUSTAL W notation):

(PAB0536:0.04982,(((MA2851:0.34969,VNG2604Gm:0.78531)98:0.10118,MTH1620:0.31474)
94:0.06743,((((APE2149:0.69450,PAE0175:0.36713)75:0.01272,SSO0436:0.36374)
87:0.07571,TM0787:0.52530)72:0.04205,MK0430:0.60485)69:0.03856,(MJ0601:0.39976,
AF0702:0.37660)61:0.08698)99:0.34548,PH1357:0.02948);


MAXIMUM LIKELIHOOD BRANCH LENGTHS OF USER DEFINED TREE # 2 (NO CLOCK)

Branch lengths are computed using the selected model of
substitution and rate heterogeneity.


                          :-------11 APE2149
                 :-------13
                 :        :----------12 VNG2604Gm
          :-----14
          :      :----------10 MK0430
          :
          :                :------6 AF0702
          :            :--15
          :            :   :--------8 PAE0175
          :     :-----16
          :     :      :-------7 SSO0436
          :----17
          :     :---------9 MJ0601
 :-------18
 :        :---------3 MTH1620
 :        :
 :        :-----------4 MA2851
 :        :
 :        :-------------5 TM0787
 :
 :-2 PH1357
 :
 :--1 PAB0536
 

         branch  length     S.E.   branch  length     S.E.
PAB0536       1  0.05080  0.01608      13  0.28856  0.05244
PH1357        2  0.02867  0.01354      14  0.21836  0.04585
MTH1620       3  0.36614  0.04601      15  0.05754  0.02490
MA2851        4  0.47058  0.05348      16  0.19662  0.03979
TM0787        5  0.57360  0.06194      17  0.13777  0.03492
AF0702        6  0.22749  0.03772      18  0.30033  0.04179
SSO0436       7  0.26791  0.04066
PAE0175       8  0.32860  0.04474
MJ0601        9  0.38875  0.05006
MK0430       10  0.40955  0.05660
APE2149      11  0.30671  0.04962     7 iterations until convergence
VNG2604Gm    12  0.43573  0.05688     log L: -5431.94


Unrooted user defined tree with maximum likelihood branch lengths
(in CLUSTAL W notation):

(PAB0536:0.05080,(((APE2149:0.30671,VNG2604Gm:0.43573)91:0.28856,
MK0430:0.40955)72:0.21836,(((AF0702:0.22749,PAE0175:0.32860)51:0.05754,
SSO0436:0.26791)84:0.19662,MJ0601:0.38875)58:0.13777,MTH1620:0.36614,
MA2851:0.47058,TM0787:0.57360)92:0.30033,PH1357:0.02867);


COMPARISON OF USER TREES (NO CLOCK)

Tree   log L   difference    S.E.      p-1sKH     p-SH       c-ELW      2sKH
-------------------------------------------------------------------------------
 1   -5624.40   192.46       31.78    0.0000 -   0.0000 -   0.0000 -       -
 2   -5431.94     0.00  <---- best    1.0000 +   1.0000 +   1.0000 +    best

The columns show the results and p-values of the following tests:
1sKH - one sided KH test based on pairwise SH tests (Shimodaira-Hasegawa
       2000, Goldman et al., 2001, Kishino-Hasegawa 1989)
SH   - Shimodaira-Hasegawa test (2000)
ELW  - Expected Likelihood Weight (Strimmer-Rambaut 2002)
2sKH - two sided Kishino-Hasegawa test (1989)

Plus signs denote the confidence sets. Minus signs denote significant
exclusion. All tests used 5% significance level. 1sKH, SH, and ELW
performed 1000 resamplings using the RELL method.


TIME STAMP

Date and time: Tue Sep  4 19:08:45 2007
Runtime (excl. input) : 1 seconds (= 0.0 minutes = 0.0 hours)
Runtime (incl. input) : 1 seconds (= 0.0 minutes = 0.0 hours)
