# Supplementary material for: Horizontal Gene Transfers in prokaryotes show differential preferences for metabolic and translational genes
Source: BMC Evol Biol. 2009 Jan 10;9:9. doi: 10.1186/1471-2148-9-9 (PMC2651853; doi:10.1186/1471-2148-9-9)
Supplement: Additional file 6 — Likelihood based tree comparisons. All likelihood based tree comparison outputs are provided. [file 1471-2148-9-9-S6.zip › puzzle/COG1646_AF0403_SA1722]

TREE-PUZZLE 5.1.pl25

Input file name: /scratch/local/kanhere/COG1646_Archaea_Gramplus_comb.infile
User tree file name: /scratch/local/kanhere/COG1646_Archaea_Gramplus_comb.tmp_tree
Type of analysis: user tree evaluation
Parameter estimation: approximate (faster)
Parameter estimation uses: neighbor-joining tree (for substitution process and rate variation)

Standard errors (S.E.) are obtained by the curvature method.
The upper and lower bounds of an approximate 95% confidence interval
for parameter or branch length x are x-1.96*S.E. and x+1.96*S.E.


SEQUENCE ALIGNMENT

Input data: 18 sequences with 311 amino acid sites
Number of constant sites: 11 (= 3.5% of all sites)
Number of site patterns: 297
Number of constant site patterns: 6 (= 2.0% of all site patterns)


SUBSTITUTION PROCESS

Model of substitution: VT (Mueller-Vingron 2000)
Amino acid frequencies (user specified):

 pi(A) =   7.8%
 pi(R) =   5.3%
 pi(N) =   4.4%
 pi(D) =   5.3%
 pi(C) =   1.6%
 pi(Q) =   3.7%
 pi(E) =   6.3%
 pi(G) =   7.2%
 pi(H) =   2.4%
 pi(I) =   6.1%
 pi(L) =   9.1%
 pi(K) =   6.0%
 pi(M) =   2.3%
 pi(F) =   4.2%
 pi(P) =   4.6%
 pi(S) =   6.4%
 pi(T) =   5.7%
 pi(W) =   1.3%
 pi(Y) =   3.4%
 pi(V) =   7.1%


AMBIGUOUS CHARACTERS IN THE SEQUENCE (SEQUENCES IN INPUT ORDER)

               gaps  wildcards        sum   % sequence
 TVN0734         59          0         59       18.97%   
 Ta0995          58          0         58       18.65%   
 MA3969          64          0         64       20.58%   
 MJ1250          58          0         58       18.65%   
 PAB0735         59          0         59       18.97%   
 PH1124          57          0         57       18.33%   
 MTH552          63          0         63       20.26%   
 MK0642          72          0         72       23.15%   
 APE0621         54          0         54       17.36%   
 PAE3045         72          0         72       23.15%   
 SSO0259         56          0         56       18.01%   
 AF0403          80          0         80       25.72%   
 VNG0252C        59          0         59       18.97%   
 BH0647          82          0         82       26.37%   
 BS_yerE         83          0         83       26.69%   
 SA1722          81          0         81       26.05%   
 lin1872         86          0         86       27.65%   
 VNG1918C        58          0         58       18.65%   
 -------------------------------------------------------
 Sum           1201          0       1201       21.45%   


The table above shows the amount of gaps ('-') and other 'wildcard'
characters ('X', '?', etc.) and their percentage of the 311 columns
in the alignment.
Sequences with more than 50% ambiguous characters are marked with a '!' and 
should be checked, whether they have sufficient overlap to other sequences.
Sequences with 100% ambiguous characters do not hold any phylogenetic
information and had to be discarded from the analysis.


SEQUENCE COMPOSITION (SEQUENCES IN INPUT ORDER)

              5% chi-square test  p-value
 TVN0734           failed           0.07%  
 Ta0995            failed           1.99%  
 MA3969            failed           0.22%  
 MJ1250            failed           0.00%  
 PAB0735           failed           4.71%  
 PH1124            failed           1.64%  
 MTH552            failed           2.74%  
 MK0642            failed           0.00%  
 APE0621           failed           0.00%  
 PAE3045           failed           1.15%  
 SSO0259           failed           0.00%  
 AF0403            passed          45.66%  
 VNG0252C          failed           0.00%  
 BH0647            passed          80.54%  
 BS_yerE           passed           7.48%  
 SA1722            passed           5.71%  
 lin1872           passed           7.33%  
 VNG1918C          failed           0.00%  

The chi-square tests compares the amino acid composition of each sequence
to the frequency distribution assumed in the maximum likelihood model.


IDENTICAL SEQUENCES

The sequences in each of the following groups are all identical. To speed
up computation please remove all but one of each group from the data set.

 All sequences are unique.


MAXIMUM LIKELIHOOD DISTANCES

Maximum likelihood distances are computed using the selected model of
substitution and rate heterogeneity.

  18
TVN0734     0.00000  0.41617  0.80836  1.13110  0.92564  0.87391  0.81277
            1.03986  1.05543  1.05788  0.98595  1.97106  2.31409  2.17258
            2.16881  2.13698  2.41137  2.32648
Ta0995      0.41617  0.00000  0.83547  1.10328  0.87007  0.88543  0.84616
            0.96208  1.08982  1.10745  1.07552  1.97857  2.23951  2.04342
            2.27451  2.19364  2.31353  2.07479
MA3969      0.80836  0.83547  0.00000  0.78458  0.75076  0.71590  0.61031
            0.81871  0.89731  0.85088  0.98342  1.86961  2.15058  2.11230
            1.90641  2.17312  2.36892  2.09215
MJ1250      1.13110  1.10328  0.78458  0.00000  0.92489  0.91601  0.84459
            1.01157  1.03054  1.10694  1.18125  2.11374  2.53969  2.28974
            2.03793  2.35208  2.61136  2.49077
PAB0735     0.92564  0.87007  0.75076  0.92489  0.00000  0.22348  0.65228
            0.82492  0.84490  0.93316  0.96489  1.99321  2.21791  2.24401
            2.14028  2.33382  2.35458  2.27734
PH1124      0.87391  0.88543  0.71590  0.91601  0.22348  0.00000  0.60939
            0.89673  0.85242  0.92836  0.97343  1.98846  2.25900  2.31921
            2.02263  2.27637  2.37800  2.34549
MTH552      0.81277  0.84616  0.61031  0.84459  0.65228  0.60939  0.00000
            0.82890  0.88939  0.90390  0.96110  1.85919  2.10078  2.04979
            1.83745  2.05608  2.17770  2.11897
MK0642      1.03986  0.96208  0.81871  1.01157  0.82492  0.89673  0.82890
            0.00000  0.84567  0.85201  0.92047  1.97459  2.08522  1.97792
            1.84050  2.04143  1.98519  2.15717
APE0621     1.05543  1.08982  0.89731  1.03054  0.84490  0.85242  0.88939
            0.84567  0.00000  0.68403  1.00658  1.83347  1.92952  2.14813
            2.09067  2.34279  2.36023  2.07297
PAE3045     1.05788  1.10745  0.85088  1.10694  0.93316  0.92836  0.90390
            0.85201  0.68403  0.00000  0.95468  2.04472  2.03847  1.89218
            1.89141  2.10150  2.08381  1.94632
SSO0259     0.98595  1.07552  0.98342  1.18125  0.96489  0.97343  0.96110
            0.92047  1.00658  0.95468  0.00000  1.90520  1.91609  2.04652
            1.89335  2.04673  2.08307  2.24029
AF0403      1.97106  1.97857  1.86961  2.11374  1.99321  1.98846  1.85919
            1.97459  1.83347  2.04472  1.90520  0.00000  0.90959  0.99144
            1.05019  0.99157  1.00180  1.29843
VNG0252C    2.31409  2.23951  2.15058  2.53969  2.21791  2.25900  2.10078
            2.08522  1.92952  2.03847  1.91609  0.90959  0.00000  1.12500
            1.10988  1.18827  1.20222  1.20660
BH0647      2.17258  2.04342  2.11230  2.28974  2.24401  2.31921  2.04979
            1.97792  2.14813  1.89218  2.04652  0.99144  1.12500  0.00000
            0.57766  0.68451  0.83229  1.20798
BS_yerE     2.16881  2.27451  1.90641  2.03793  2.14028  2.02263  1.83745
            1.84050  2.09067  1.89141  1.89335  1.05019  1.10988  0.57766
            0.00000  0.80538  0.90213  1.27458
SA1722      2.13698  2.19364  2.17312  2.35208  2.33382  2.27637  2.05608
            2.04143  2.34279  2.10150  2.04673  0.99157  1.18827  0.68451
            0.80538  0.00000  0.89515  1.23521
lin1872     2.41137  2.31353  2.36892  2.61136  2.35458  2.37800  2.17770
            1.98519  2.36023  2.08381  2.08307  1.00180  1.20222  0.83229
            0.90213  0.89515  0.00000  1.32571
VNG1918C    2.32648  2.07479  2.09215  2.49077  2.27734  2.34549  2.11897
            2.15717  2.07297  1.94632  2.24029  1.29843  1.20660  1.20798
            1.27458  1.23521  1.32571  0.00000

Average distance (over all possible pairs of sequences):  1.53414


RATE HETEROGENEITY

Model of rate heterogeneity: uniform rate


TREE SEARCH

2 tree topologies were specified by the user.


MAXIMUM LIKELIHOOD BRANCH LENGTHS OF USER DEFINED TREE # 1 (NO CLOCK)

Branch lengths are computed using the selected model of
substitution and rate heterogeneity.


                           :---1 TVN0734
                    :-----19
                    :      :---2 Ta0995
                 :-32
                 :  :                             :---14 BH0647
                 :  :                          :-20
                 :  :                          :  :----15 BS_yerE
                 :  :                       :-21
                 :  :                       :  :-----16 SA1722
                 :  :     :----------------22
                 :  :     :                 :-----17 lin1872
                 :  :  :-30
                 :  :  :  :          :--5 PAB0735
                 :  :  :  :     :---23
                 :  :  :  :     :    :--6 PH1124
                 :  :  :  :  :-25
                 :  :  :  :  :  :  :----------------12 AF0403
                 :  :  :  :  :  :-24
                 :  :  :  :  :     :------4 MJ1250
                 :  :  :  :-29
                 :  :  :     :         :----9 APE0621
                 :  :  :     :      :-26
                 :  :  :     :      :  :-----10 PAE3045
                 :  :  :     :   :-27
                 :  :  :     :   :  :-------11 SSO0259
                 :  :  :     :--28
                 :  :  :         :-----8 MK0642
                 :  :-31
                 :     :---7 MTH552
 :--------------33
 :               :----3 MA3969
 :
 :-------18 VNG1918C
 :
 :------13 VNG0252C
 

         branch  length     S.E.   branch  length     S.E.
TVN0734       1  0.20134  0.03844      19  0.41286  0.05697
Ta0995        2  0.22806  0.03991      20  0.08902  0.03749
MA3969        3  0.30602  0.04626      21  0.07663  0.05301
MJ1250        4  0.54317  0.06706      22  1.47708  0.16313
PAB0735       5  0.12218  0.02765      23  0.29279  0.04560
PH1124        6  0.10716  0.02665      24  0.07828  0.05237
MTH552        7  0.29343  0.04287      25  0.02928  0.02657
MK0642        8  0.43636  0.05602      26  0.09045  0.03813
APE0621       9  0.34827  0.05069      27  0.06092  0.03055
PAE3045      10  0.40868  0.05546      28  0.13387  0.03598
SSO0259      11  0.59947  0.06706      29  0.00001  0.00615
AF0403       12  1.54955  0.16228      30  0.05206  0.02639
VNG0252C     13  0.55385  0.09839      31  0.05561  0.02880
BH0647       14  0.24909  0.04385      32  0.01136  0.03715
BS_yerE      15  0.35179  0.05128      33  1.29266  0.15912
SA1722       16  0.41954  0.05761
lin1872      17  0.48236  0.06785     18 iterations until convergence
VNG1918C     18  0.67163  0.10404     log L: -8553.19

WARNING --- at least one branch length is close to an internal boundary!


Unrooted user defined tree with maximum likelihood branch lengths
(in CLUSTAL W notation):

(VNG0252C:0.55385,(((TVN0734:0.20134,Ta0995:0.22806)100:0.41286,(
((((BH0647:0.24909,BS_yerE:0.35179)59:0.08902,SA1722:0.41954)84:0.07663,
lin1872:0.48236)93:1.47708,(((PAB0735:0.12218,PH1124:0.10716)94:0.29279,
(AF0403:1.54955,MJ1250:0.54317)75:0.07828)63:0.02928,(((APE0621:0.34827,
PAE3045:0.40868)83:0.09045,SSO0259:0.59947)79:0.06092,MK0642:0.43636)
62:0.13387)59:0.00001)61:0.05206,MTH552:0.29343)67:0.05561)73:0.01136,
MA3969:0.30602)95:1.29266,VNG1918C:0.67163);


MAXIMUM LIKELIHOOD BRANCH LENGTHS OF USER DEFINED TREE # 2 (NO CLOCK)

Branch lengths are computed using the selected model of
substitution and rate heterogeneity.


                                  :---14 BH0647
                                  :
                                  :----15 BS_yerE
                            :----19
                            :     :-----16 SA1722
                            :     :
                            :     :-------17 lin1872
            :--------------21
            :               :   :-----12 AF0403
            :               :--20
            :               :   :------13 VNG0252C
            :               :
            :               :--------18 VNG1918C
            :
            :   :----9 APE0621
            :--22
            :   :-----10 PAE3045
        :--23
        :   :-----8 MK0642
        :   :
        :   :-------11 SSO0259
 :-----28
 :      :     :---3 MA3969
 :      :  :-24
 :      :  :  :------4 MJ1250
 :      :-27
 :         :        :--5 PAB0735
 :         :  :----25
 :         :  :     :-6 PH1124
 :         :-26
 :            :---7 MTH552
 :
 :---2 Ta0995
 :
 :---1 TVN0734
 

         branch  length     S.E.   branch  length     S.E.
TVN0734       1  0.19669  0.03797      19  0.32683  0.06323
Ta0995        2  0.23477  0.04008      20  0.16197  0.05513
MA3969        3  0.27439  0.04456      21  1.31056  0.14582
MJ1250        4  0.56327  0.06420      22  0.13607  0.04219
PAB0735       5  0.13712  0.02843      23  0.16834  0.03978
PH1124        6  0.09087  0.02510      24  0.09571  0.03489
MTH552        7  0.28214  0.04221      25  0.30320  0.04495
MK0642        8  0.44660  0.05674      26  0.04985  0.02632
APE0621       9  0.35638  0.05138      27  0.02418  0.02559
PAE3045      10  0.39294  0.05422      28  0.41227  0.05655
SSO0259      11  0.62627  0.06832
AF0403       12  0.40680  0.06432
VNG0252C     13  0.54661  0.07193
BH0647       14  0.29252  0.04676
BS_yerE      15  0.37958  0.05408
SA1722       16  0.47979  0.06039
lin1872      17  0.62255  0.07192     8 iterations until convergence
VNG1918C     18  0.78306  0.09217     log L: -8246.54


Unrooted user defined tree with maximum likelihood branch lengths
(in CLUSTAL W notation):

(TVN0734:0.19669,((((BH0647:0.29252,BS_yerE:0.37958,SA1722:0.47979,
lin1872:0.62255)97:0.32683,(AF0403:0.40680,VNG0252C:0.54661)66:0.16197,
VNG1918C:0.78306)96:1.31056,(APE0621:0.35638,PAE3045:0.39294)72:0.13607,
MK0642:0.44660,SSO0259:0.62627)72:0.16834,((MA3969:0.27439,MJ1250:0.56327)
84:0.09571,((PAB0735:0.13712,PH1124:0.09087)72:0.30320,MTH552:0.28214)
64:0.04985)57:0.02418)99:0.41227,Ta0995:0.23477);


COMPARISON OF USER TREES (NO CLOCK)

Tree   log L   difference    S.E.      p-1sKH     p-SH       c-ELW      2sKH
-------------------------------------------------------------------------------
 1   -8553.19   306.66       36.27    0.0000 -   0.0000 -   0.0000 -       -
 2   -8246.54     0.00  <---- best    1.0000 +   1.0000 +   1.0000 +    best

The columns show the results and p-values of the following tests:
1sKH - one sided KH test based on pairwise SH tests (Shimodaira-Hasegawa
       2000, Goldman et al., 2001, Kishino-Hasegawa 1989)
SH   - Shimodaira-Hasegawa test (2000)
ELW  - Expected Likelihood Weight (Strimmer-Rambaut 2002)
2sKH - two sided Kishino-Hasegawa test (1989)

Plus signs denote the confidence sets. Minus signs denote significant
exclusion. All tests used 5% significance level. 1sKH, SH, and ELW
performed 1000 resamplings using the RELL method.


TIME STAMP

Date and time: Tue Sep  4 19:09:35 2007
Runtime (excl. input) : 2 seconds (= 0.0 minutes = 0.0 hours)
Runtime (incl. input) : 2 seconds (= 0.0 minutes = 0.0 hours)
