# Supplementary material for: Horizontal Gene Transfers in prokaryotes show differential preferences for metabolic and translational genes
Source: BMC Evol Biol. 2009 Jan 10;9:9. doi: 10.1186/1471-2148-9-9 (PMC2651853; doi:10.1186/1471-2148-9-9)
Supplement: Additional file 6 — Likelihood based tree comparisons. All likelihood based tree comparison outputs are provided. [file 1471-2148-9-9-S6.zip › puzzle/COG1704_MA2664_SPy0330]

TREE-PUZZLE 5.1.pl25

Input file name: /scratch/local/kanhere/COG1704_Archaea_Gramplus_comb.infile
User tree file name: /scratch/local/kanhere/COG1704_Archaea_Gramplus_comb.tmp_tree
Type of analysis: user tree evaluation
Parameter estimation: approximate (faster)
Parameter estimation uses: neighbor-joining tree (for substitution process and rate variation)

Standard errors (S.E.) are obtained by the curvature method.
The upper and lower bounds of an approximate 95% confidence interval
for parameter or branch length x are x-1.96*S.E. and x+1.96*S.E.


SEQUENCE ALIGNMENT

Input data: 7 sequences with 230 amino acid sites
Number of constant sites: 12 (= 5.2% of all sites)
Number of site patterns: 223
Number of constant site patterns: 8 (= 3.6% of all site patterns)


SUBSTITUTION PROCESS

Model of substitution: VT (Mueller-Vingron 2000)
Amino acid frequencies (user specified):

 pi(A) =   7.8%
 pi(R) =   5.3%
 pi(N) =   4.4%
 pi(D) =   5.3%
 pi(C) =   1.6%
 pi(Q) =   3.7%
 pi(E) =   6.3%
 pi(G) =   7.2%
 pi(H) =   2.4%
 pi(I) =   6.1%
 pi(L) =   9.1%
 pi(K) =   6.0%
 pi(M) =   2.3%
 pi(F) =   4.2%
 pi(P) =   4.6%
 pi(S) =   6.4%
 pi(T) =   5.7%
 pi(W) =   1.3%
 pi(Y) =   3.4%
 pi(V) =   7.1%


AMBIGUOUS CHARACTERS IN THE SEQUENCE (SEQUENCES IN INPUT ORDER)

               gaps  wildcards        sum   % sequence
 MA2664          48          0         48       20.87%   
 lin0961         45          0         45       19.57%   
 SP1284          44          0         44       19.13%   
 SPy0330         45          0         45       19.57%   
 MJ1576          41          0         41       17.83%   
 UU325           11          0         11        4.78%   
 MYPU_7580        6          0          6        2.61%   
 -------------------------------------------------------
 Sum            240          0        240       14.91%   


The table above shows the amount of gaps ('-') and other 'wildcard'
characters ('X', '?', etc.) and their percentage of the 230 columns
in the alignment.
Sequences with more than 50% ambiguous characters are marked with a '!' and 
should be checked, whether they have sufficient overlap to other sequences.
Sequences with 100% ambiguous characters do not hold any phylogenetic
information and had to be discarded from the analysis.


SEQUENCE COMPOSITION (SEQUENCES IN INPUT ORDER)

              5% chi-square test  p-value
 MA2664            failed           3.62%  
 lin0961           passed          39.53%  
 SP1284            passed          52.28%  
 SPy0330           failed           3.62%  
 MJ1576            failed           0.11%  
 UU325             failed           0.00%  
 MYPU_7580         failed           2.47%  

The chi-square tests compares the amino acid composition of each sequence
to the frequency distribution assumed in the maximum likelihood model.


IDENTICAL SEQUENCES

The sequences in each of the following groups are all identical. To speed
up computation please remove all but one of each group from the data set.

 All sequences are unique.


MAXIMUM LIKELIHOOD DISTANCES

Maximum likelihood distances are computed using the selected model of
substitution and rate heterogeneity.

  7
MA2664      0.00000  0.62640  0.77606  0.56427  1.12896  1.45340  1.78844
lin0961     0.62640  0.00000  0.74804  0.71917  1.18480  1.50905  1.88527
SP1284      0.77606  0.74804  0.00000  0.39061  1.11558  1.66544  2.00198
SPy0330     0.56427  0.71917  0.39061  0.00000  1.14637  1.63390  2.11021
MJ1576      1.12896  1.18480  1.11558  1.14637  0.00000  1.54688  1.84617
UU325       1.45340  1.50905  1.66544  1.63390  1.54688  0.00000  1.69159
MYPU_7580   1.78844  1.88527  2.00198  2.11021  1.84617  1.69159  0.00000

Average distance (over all possible pairs of sequences):  1.31108


RATE HETEROGENEITY

Model of rate heterogeneity: uniform rate


TREE SEARCH

2 tree topologies were specified by the user.


MAXIMUM LIKELIHOOD BRANCH LENGTHS OF USER DEFINED TREE # 1 (NO CLOCK)

Branch lengths are computed using the selected model of
substitution and rate heterogeneity.


             :----1 MA2664
          :--8
          :  :-----------5 MJ1576
       :-10
       :  :          :-------------7 MYPU_7580
       :  :----------9
       :             :---------6 UU325
 :----11
 :     :------2 lin0961
 :
 :--4 SPy0330
 :
 :----3 SP1284
 

         branch  length     S.E.   branch  length     S.E.
MA2664        1  0.30047  0.05204       8  0.00001  0.02021
lin0961       2  0.40310  0.05932       9  0.68109  0.11831
SP1284        3  0.29063  0.04826      10  0.00001  0.00220
SPy0330       4  0.11571  0.03632      11  0.26150  0.05197
MJ1576        5  0.83114  0.09694
UU325         6  0.67259  0.11533     8 iterations until convergence
MYPU_7580     7  1.01522  0.13599     log L: -2985.05

WARNING --- at least one branch length is close to an internal boundary!


Unrooted user defined tree with maximum likelihood branch lengths
(in CLUSTAL W notation):

(SP1284:0.29063,(((MA2664:0.30047,MJ1576:0.83114)100:0.00001,(MYPU_7580:1.01522,
UU325:0.67259)100:0.68109)100:0.00001,lin0961:0.40310)100:0.26150,
SPy0330:0.11571);


MAXIMUM LIKELIHOOD BRANCH LENGTHS OF USER DEFINED TREE # 2 (NO CLOCK)

Branch lengths are computed using the selected model of
substitution and rate heterogeneity.


               :---------6 UU325
       :-------8
       :       :-------------7 MYPU_7580
 :-----9
 :     :-------5 MJ1576
 :
 :     :----3 SP1284
 :----10
 :     :--4 SPy0330
 :
 :------2 lin0961
 :
 :----1 MA2664
 

         branch  length     S.E.   branch  length     S.E.
MA2664        1  0.28848  0.05123       8  0.45460  0.10531
lin0961       2  0.40277  0.05959       9  0.31171  0.07812
SP1284        3  0.29513  0.04858      10  0.26000  0.05159
SPy0330       4  0.11031  0.03604
MJ1576        5  0.55373  0.08838
UU325         6  0.66997  0.11298     8 iterations until convergence
MYPU_7580     7  1.01275  0.13407     log L: -2975.63


Unrooted user defined tree with maximum likelihood branch lengths
(in CLUSTAL W notation):

(MA2664:0.28848,((UU325:0.66997,MYPU_7580:1.01275)100:0.45460,MJ1576:0.55373)
100:0.31171,(SP1284:0.29513,SPy0330:0.11031)100:0.26000,lin0961:0.40277);


COMPARISON OF USER TREES (NO CLOCK)

Tree   log L   difference    S.E.      p-1sKH     p-SH       c-ELW      2sKH
-------------------------------------------------------------------------------
 1   -2985.05     9.42        4.88    0.0300 -   0.0280 -   0.0229 -       +
 2   -2975.63     0.00  <---- best    1.0000 +   1.0000 +   0.9771 +    best

The columns show the results and p-values of the following tests:
1sKH - one sided KH test based on pairwise SH tests (Shimodaira-Hasegawa
       2000, Goldman et al., 2001, Kishino-Hasegawa 1989)
SH   - Shimodaira-Hasegawa test (2000)
ELW  - Expected Likelihood Weight (Strimmer-Rambaut 2002)
2sKH - two sided Kishino-Hasegawa test (1989)

Plus signs denote the confidence sets. Minus signs denote significant
exclusion. All tests used 5% significance level. 1sKH, SH, and ELW
performed 1000 resamplings using the RELL method.


TIME STAMP

Date and time: Tue Sep  4 19:09:21 2007
Runtime (excl. input) : 1 seconds (= 0.0 minutes = 0.0 hours)
Runtime (incl. input) : 1 seconds (= 0.0 minutes = 0.0 hours)
