# Supplementary material for: Horizontal Gene Transfers in prokaryotes show differential preferences for metabolic and translational genes
Source: BMC Evol Biol. 2009 Jan 10;9:9. doi: 10.1186/1471-2148-9-9 (PMC2651853; doi:10.1186/1471-2148-9-9)
Supplement: Additional file 6 — Likelihood based tree comparisons. All likelihood based tree comparison outputs are provided. [file 1471-2148-9-9-S6.zip › puzzle/COG1780_SPy0426_YPO2650]

TREE-PUZZLE 5.1.pl25

Input file name: /scratch/local/kanhere/COG1780_Gramplus_gamma_comb.infile
User tree file name: /scratch/local/kanhere/COG1780_Gramplus_gamma_comb.tmp_tree
Type of analysis: user tree evaluation
Parameter estimation: approximate (faster)
Parameter estimation uses: neighbor-joining tree (for substitution process and rate variation)

Standard errors (S.E.) are obtained by the curvature method.
The upper and lower bounds of an approximate 95% confidence interval
for parameter or branch length x are x-1.96*S.E. and x+1.96*S.E.


SEQUENCE ALIGNMENT

Input data: 15 sequences with 197 amino acid sites
Number of constant sites: 12 (= 6.1% of all sites)
Number of site patterns: 184
Number of constant site patterns: 8 (= 4.3% of all site patterns)


SUBSTITUTION PROCESS

Model of substitution: VT (Mueller-Vingron 2000)
Amino acid frequencies (user specified):

 pi(A) =   7.8%
 pi(R) =   5.3%
 pi(N) =   4.4%
 pi(D) =   5.3%
 pi(C) =   1.6%
 pi(Q) =   3.7%
 pi(E) =   6.3%
 pi(G) =   7.2%
 pi(H) =   2.4%
 pi(I) =   6.1%
 pi(L) =   9.1%
 pi(K) =   6.0%
 pi(M) =   2.3%
 pi(F) =   4.2%
 pi(P) =   4.6%
 pi(S) =   6.4%
 pi(T) =   5.7%
 pi(W) =   1.3%
 pi(Y) =   3.4%
 pi(V) =   7.1%


AMBIGUOUS CHARACTERS IN THE SEQUENCE (SEQUENCES IN INPUT ORDER)

               gaps  wildcards        sum   % sequence
 BS_ymaA         67          0         67       34.01%   
 SA0685          65          0         65       32.99%   
 BS_yosM         68          0         68       34.52%   
 MG230           44          0         44       22.34%   
 MPN323          44          0         44       22.34%   
 MYPU_5400       46          0         46       23.35%   
 SPy0426         35          0         35       17.77%   
 ECs3537         61          0         61       30.96%   
 ZnrdI           61          0         61       30.96%   
 nrdI            61          0         61       30.96%   
 STM2806         61          0         61       30.96%   
 YPO2650         63          0         63       31.98%   
 SP0158          41          0         41       20.81%   
 SPy1984         37          0         37       18.78%   
 L4702           57          0         57       28.93%   
 -------------------------------------------------------
 Sum            811          0        811       27.45%   


The table above shows the amount of gaps ('-') and other 'wildcard'
characters ('X', '?', etc.) and their percentage of the 197 columns
in the alignment.
Sequences with more than 50% ambiguous characters are marked with a '!' and 
should be checked, whether they have sufficient overlap to other sequences.
Sequences with 100% ambiguous characters do not hold any phylogenetic
information and had to be discarded from the analysis.


SEQUENCE COMPOSITION (SEQUENCES IN INPUT ORDER)

              5% chi-square test  p-value
 BS_ymaA           passed          20.94%  
 SA0685            failed           2.74%  
 BS_yosM           passed          13.83%  
 MG230             failed           4.66%  
 MPN323            passed          27.30%  
 MYPU_5400         failed           3.43%  
 SPy0426           passed           5.70%  
 ECs3537           passed          16.72%  
 ZnrdI             passed          16.72%  
 nrdI              passed          16.72%  
 STM2806           passed          24.56%  
 YPO2650           passed          81.37%  
 SP0158            passed          58.07%  
 SPy1984           passed          92.94%  
 L4702             passed          55.63%  

The chi-square tests compares the amino acid composition of each sequence
to the frequency distribution assumed in the maximum likelihood model.


IDENTICAL SEQUENCES

The sequences in each of the following groups are all identical. To speed
up computation please remove all but one of each group from the data set.

ECs3537, ZnrdI, nrdI.


MAXIMUM LIKELIHOOD DISTANCES

Maximum likelihood distances are computed using the selected model of
substitution and rate heterogeneity.

  15
BS_ymaA     0.00000  0.87516  0.91250  1.24145  1.31092  1.29179  1.32647
            1.32382  1.32382  1.32382  1.42098  1.33433  1.87058  1.73921
            1.71879
SA0685      0.87516  0.00000  1.05520  1.24154  1.21683  1.20909  1.41184
            1.29869  1.29869  1.29869  1.24070  1.37148  1.84785  1.66787
            1.56096
BS_yosM     0.91250  1.05520  0.00000  1.22469  1.22732  1.31276  1.42752
            1.40156  1.40156  1.40156  1.39608  1.27014  1.79780  1.68677
            1.59876
MG230       1.24145  1.24154  1.22469  0.00000  0.31863  0.49123  0.51595
            0.67110  0.67110  0.67110  0.72312  0.68601  1.56369  1.48554
            1.59015
MPN323      1.31092  1.21683  1.22732  0.31863  0.00000  0.37149  0.57499
            0.68214  0.68214  0.68214  0.75042  0.71540  1.49360  1.59299
            1.42473
MYPU_5400   1.29179  1.20909  1.31276  0.49123  0.37149  0.00000  0.56405
            0.70883  0.70883  0.70883  0.72053  0.70289  1.49202  1.61360
            1.54444
SPy0426     1.32647  1.41184  1.42752  0.51595  0.57499  0.56405  0.00000
            0.81340  0.81340  0.81340  0.79046  0.69733  1.49597  1.64765
            1.44901
ECs3537     1.32382  1.29869  1.40156  0.67110  0.68214  0.70883  0.81340
            0.00000  0.00000  0.00000  0.16164  0.36745  1.62300  1.58450
            1.58880
ZnrdI       1.32382  1.29869  1.40156  0.67110  0.68214  0.70883  0.81340
            0.00000  0.00000  0.00000  0.16164  0.36745  1.62300  1.58450
            1.58880
nrdI        1.32382  1.29869  1.40156  0.67110  0.68214  0.70883  0.81340
            0.00000  0.00000  0.00000  0.16164  0.36745  1.62300  1.58450
            1.58880
STM2806     1.42098  1.24070  1.39608  0.72312  0.75042  0.72053  0.79046
            0.16164  0.16164  0.16164  0.00000  0.41147  1.71480  1.72578
            1.68993
YPO2650     1.33433  1.37148  1.27014  0.68601  0.71540  0.70289  0.69733
            0.36745  0.36745  0.36745  0.41147  0.00000  1.60058  1.69506
            1.51508
SP0158      1.87058  1.84785  1.79780  1.56369  1.49360  1.49202  1.49597
            1.62300  1.62300  1.62300  1.71480  1.60058  0.00000  0.57638
            1.23143
SPy1984     1.73921  1.66787  1.68677  1.48554  1.59299  1.61360  1.64765
            1.58450  1.58450  1.58450  1.72578  1.69506  0.57638  0.00000
            1.29684
L4702       1.71879  1.56096  1.59876  1.59015  1.42473  1.54444  1.44901
            1.58880  1.58880  1.58880  1.68993  1.51508  1.23143  1.29684
            0.00000

Average distance (over all possible pairs of sequences):  1.13291


RATE HETEROGENEITY

Model of rate heterogeneity: uniform rate


TREE SEARCH

2 tree topologies were specified by the user.


MAXIMUM LIKELIHOOD BRANCH LENGTHS OF USER DEFINED TREE # 1 (NO CLOCK)

Branch lengths are computed using the selected model of
substitution and rate heterogeneity.


                                    :------------------7 SPy0426
                                 :-16
                                 :  :------14 SPy1984
                         :------17
                         :       :----13 SP0158
               :--------18
               :         :----------15 L4702
      :-------26
      :        :                       :-8 ECs3537
      :        :                    :-19
      :        :                    :  :-9 ZnrdI
      :        :                 :-20
      :        :                 :  :-10 nrdI
      :        :            :---21
      :        :            :    :--11 STM2806
      :        :      :----22
      :        :      :     :---12 YPO2650
      :        :-----25
      :               :        :----4 MG230
      :               :    :--23
      :               :    :   :--5 MPN323
      :               :---24
      :                    :----6 MYPU_5400
 :---27
 :    :------2 SA0685
 :
 :--------3 BS_yosM
 :
 :------1 BS_ymaA
 

         branch  length     S.E.   branch  length     S.E.
BS_ymaA       1  0.39461  0.08359      16  0.00001  0.00209
SA0685        2  0.36997  0.08698      17  0.41381  0.10656
BS_yosM       3  0.54405  0.09537      18  0.51127  0.12215
MG230         4  0.23400  0.04639      19  0.00001  0.00115
MPN323        5  0.09233  0.03472      20  0.04377  0.02415
MYPU_5400     6  0.22695  0.05073      21  0.14946  0.04579
SPy0426       7  1.24963  0.16245      22  0.24490  0.06615
ECs3537       8  0.00001  0.00174      23  0.11377  0.04130
ZnrdI         9  0.00001  0.00174      24  0.17523  0.06391
nrdI         10  0.00001  0.00115      25  0.28947  0.09518
STM2806      11  0.12055  0.03394      26  0.45145  0.11088
YPO2650      12  0.19165  0.04945      27  0.18160  0.07642
SP0158       13  0.26919  0.06492
SPy1984      14  0.35862  0.07018     10 iterations until convergence
L4702        15  0.64554  0.11716     log L: -3572.53

WARNING --- at least one branch length is close to an internal boundary!


Unrooted user defined tree with maximum likelihood branch lengths
(in CLUSTAL W notation):

(BS_ymaA:0.39461,(((((SPy0426:1.24963,SPy1984:0.35862)100:0.00001,
SP0158:0.26919)100:0.41381,L4702:0.64554)100:0.51127,(((((ECs3537:0.00001,
ZnrdI:0.00001)99:0.00001,nrdI:0.00001)100:0.04377,STM2806:0.12055)
100:0.14946,YPO2650:0.19165)100:0.24490,((MG230:0.23400,MPN323:0.09233)
100:0.11377,MYPU_5400:0.22695)100:0.17523)100:0.28947)100:0.45145,
SA0685:0.36997)100:0.18160,BS_yosM:0.54405);


MAXIMUM LIKELIHOOD BRANCH LENGTHS OF USER DEFINED TREE # 2 (NO CLOCK)

Branch lengths are computed using the selected model of
substitution and rate heterogeneity.


                                   :----13 SP0158
                         :--------16
                         :         :-----14 SPy1984
               :--------17
               :         :---------15 L4702
      :-------25
      :        :                    :-8 ECs3537
      :        :                 :-18
      :        :                 :  :-9 ZnrdI
      :        :                 :  :
      :        :                 :  :-10 nrdI
      :        :            :---19
      :        :            :    :--11 STM2806
      :        :      :----20
      :        :      :     :---12 YPO2650
      :        :-----24
      :               :           :----4 MG230
      :               :       :--21
      :               :       :   :--5 MPN323
      :               :   :--22
      :               :   :   :----6 MYPU_5400
      :               :--23
      :                   :------7 SPy0426
 :---26
 :    :------2 SA0685
 :
 :--------3 BS_yosM
 :
 :------1 BS_ymaA
 

         branch  length     S.E.   branch  length     S.E.
BS_ymaA       1  0.38919  0.08289      16  0.49516  0.11297
SA0685        2  0.36717  0.08607      17  0.51445  0.12349
BS_yosM       3  0.55023  0.09573      18  0.04843  0.02498
MG230         4  0.21263  0.04505      19  0.15740  0.04615
MPN323        5  0.11268  0.03688      20  0.22859  0.06368
MYPU_5400     6  0.22704  0.05182      21  0.11946  0.04222
SPy0426       7  0.37827  0.06911      22  0.13704  0.05223
ECs3537       8  0.00001  0.00203      23  0.09459  0.05785
ZnrdI         9  0.00001  0.00203      24  0.33745  0.09783
nrdI         10  0.00001  0.00203      25  0.42936  0.10866
STM2806      11  0.11580  0.03351      26  0.18211  0.07589
YPO2650      12  0.18328  0.04785
SP0158       13  0.24451  0.06416
SPy1984      14  0.33822  0.06896     12 iterations until convergence
L4702        15  0.58897  0.11360     log L: -3459.77

WARNING --- at least one branch length is close to an internal boundary!


Unrooted user defined tree with maximum likelihood branch lengths
(in CLUSTAL W notation):

(BS_ymaA:0.38919,((((SP0158:0.24451,SPy1984:0.33822)100:0.49516,L4702:0.58897)
100:0.51445,((((ECs3537:0.00001,ZnrdI:0.00001,nrdI:0.00001)100:0.04843,
STM2806:0.11580)100:0.15740,YPO2650:0.18328)100:0.22859,(((MG230:0.21263,
MPN323:0.11268)56:0.11946,MYPU_5400:0.22704)61:0.13704,SPy0426:0.37827)
90:0.09459)100:0.33745)100:0.42936,SA0685:0.36717)76:0.18211,BS_yosM:0.55023);


COMPARISON OF USER TREES (NO CLOCK)

Tree   log L   difference    S.E.      p-1sKH     p-SH       c-ELW      2sKH
-------------------------------------------------------------------------------
 1   -3572.53   112.76       17.42    0.0000 -   0.0000 -   0.0000 -       -
 2   -3459.77     0.00  <---- best    1.0000 +   1.0000 +   1.0000 +    best

The columns show the results and p-values of the following tests:
1sKH - one sided KH test based on pairwise SH tests (Shimodaira-Hasegawa
       2000, Goldman et al., 2001, Kishino-Hasegawa 1989)
SH   - Shimodaira-Hasegawa test (2000)
ELW  - Expected Likelihood Weight (Strimmer-Rambaut 2002)
2sKH - two sided Kishino-Hasegawa test (1989)

Plus signs denote the confidence sets. Minus signs denote significant
exclusion. All tests used 5% significance level. 1sKH, SH, and ELW
performed 1000 resamplings using the RELL method.


TIME STAMP

Date and time: Tue Sep  4 19:42:35 2007
Runtime (excl. input) : 2 seconds (= 0.0 minutes = 0.0 hours)
Runtime (incl. input) : 2 seconds (= 0.0 minutes = 0.0 hours)
