# Supplementary material for: Horizontal Gene Transfers in prokaryotes show differential preferences for metabolic and translational genes
Source: BMC Evol Biol. 2009 Jan 10;9:9. doi: 10.1186/1471-2148-9-9 (PMC2651853; doi:10.1186/1471-2148-9-9)
Supplement: Additional file 6 — Likelihood based tree comparisons. All likelihood based tree comparison outputs are provided. [file 1471-2148-9-9-S6.zip › puzzle/COG1854_CAC2942_BB0377]

TREE-PUZZLE 5.1.pl25

Input file name: /scratch/local/kanhere/COG1854_Gramplus_Chlam-Spir_comb.infile
User tree file name: /scratch/local/kanhere/COG1854_Gramplus_Chlam-Spir_comb.tmp_tree
Type of analysis: user tree evaluation
Parameter estimation: approximate (faster)
Parameter estimation uses: neighbor-joining tree (for substitution process and rate variation)

Standard errors (S.E.) are obtained by the curvature method.
The upper and lower bounds of an approximate 95% confidence interval
for parameter or branch length x are x-1.96*S.E. and x+1.96*S.E.


SEQUENCE ALIGNMENT

Input data: 9 sequences with 181 amino acid sites
Number of constant sites: 22 (= 12.2% of all sites)
Number of site patterns: 169
Number of constant site patterns: 13 (= 7.7% of all site patterns)


SUBSTITUTION PROCESS

Model of substitution: VT (Mueller-Vingron 2000)
Amino acid frequencies (user specified):

 pi(A) =   7.8%
 pi(R) =   5.3%
 pi(N) =   4.4%
 pi(D) =   5.3%
 pi(C) =   1.6%
 pi(Q) =   3.7%
 pi(E) =   6.3%
 pi(G) =   7.2%
 pi(H) =   2.4%
 pi(I) =   6.1%
 pi(L) =   9.1%
 pi(K) =   6.0%
 pi(M) =   2.3%
 pi(F) =   4.2%
 pi(P) =   4.6%
 pi(S) =   6.4%
 pi(T) =   5.7%
 pi(W) =   1.3%
 pi(Y) =   3.4%
 pi(V) =   7.1%


AMBIGUOUS CHARACTERS IN THE SEQUENCE (SEQUENCES IN INPUT ORDER)

               gaps  wildcards        sum   % sequence
 BH3353          23          0         23       12.71%   
 BS_ytjB         24          0         24       13.26%   
 SA1936          25          0         25       13.81%   
 lin1327         26          0         26       14.36%   
 SP0340          21          0         21       11.60%   
 SPy1642         21          0         21       11.60%   
 L65029          23          0         23       12.71%   
 CAC2942         23          0         23       12.71%   
 BB0377           8          0          8        4.42%   
 -------------------------------------------------------
 Sum            194          0        194       11.91%   


The table above shows the amount of gaps ('-') and other 'wildcard'
characters ('X', '?', etc.) and their percentage of the 181 columns
in the alignment.
Sequences with more than 50% ambiguous characters are marked with a '!' and 
should be checked, whether they have sufficient overlap to other sequences.
Sequences with 100% ambiguous characters do not hold any phylogenetic
information and had to be discarded from the analysis.


SEQUENCE COMPOSITION (SEQUENCES IN INPUT ORDER)

              5% chi-square test  p-value
 BH3353            passed          55.62%  
 BS_ytjB           passed          75.22%  
 SA1936            passed          16.59%  
 lin1327           passed          26.47%  
 SP0340            passed          17.70%  
 SPy1642           passed          46.68%  
 L65029            passed          67.06%  
 CAC2942           passed          69.43%  
 BB0377            failed           0.55%  

The chi-square tests compares the amino acid composition of each sequence
to the frequency distribution assumed in the maximum likelihood model.


IDENTICAL SEQUENCES

The sequences in each of the following groups are all identical. To speed
up computation please remove all but one of each group from the data set.

 All sequences are unique.


MAXIMUM LIKELIHOOD DISTANCES

Maximum likelihood distances are computed using the selected model of
substitution and rate heterogeneity.

  9
BH3353      0.00000  0.32606  0.88358  0.93371  1.14185  1.20515  1.07854
            1.60392  1.49118
BS_ytjB     0.32606  0.00000  0.86280  0.96084  1.09269  1.25284  1.09211
            1.48623  1.40980
SA1936      0.88358  0.86280  0.00000  0.30011  1.17692  1.19922  1.09131
            1.65735  1.49883
lin1327     0.93371  0.96084  0.30011  0.00000  1.09880  1.11471  0.99376
            1.71441  1.55469
SP0340      1.14185  1.09269  1.17692  1.09880  0.00000  0.20018  0.43732
            1.41266  1.49457
SPy1642     1.20515  1.25284  1.19922  1.11471  0.20018  0.00000  0.41002
            1.46752  1.45420
L65029      1.07854  1.09211  1.09131  0.99376  0.43732  0.41002  0.00000
            1.37344  1.28188
CAC2942     1.60392  1.48623  1.65735  1.71441  1.41266  1.46752  1.37344
            0.00000  0.63464
BB0377      1.49118  1.40980  1.49883  1.55469  1.49457  1.45420  1.28188
            0.63464  0.00000

Average distance (over all possible pairs of sequences):  1.12189


RATE HETEROGENEITY

Model of rate heterogeneity: uniform rate


TREE SEARCH

2 tree topologies were specified by the user.


MAXIMUM LIKELIHOOD BRANCH LENGTHS OF USER DEFINED TREE # 1 (NO CLOCK)

Branch lengths are computed using the selected model of
substitution and rate heterogeneity.


                                         :------8 CAC2942
                            :-----------10
                            :            :-----9 BB0377
                 :---------13
                 :          :            :--5 SP0340
                 :          :      :----11
                 :          :      :     :--6 SPy1642
                 :          :-----12
                 :                 :--7 L65029
              :-14
              :  :---3 SA1936
 :-----------15
 :            :---4 lin1327
 :
 :---2 BS_ytjB
 :
 :---1 BH3353
 

         branch  length     S.E.   branch  length     S.E.
BH3353        1  0.17193  0.04551      10  0.67682  0.11195
BS_ytjB       2  0.15795  0.04439      11  0.22484  0.04927
SA1936        3  0.14306  0.04163      12  0.30717  0.07811
lin1327       4  0.16998  0.04298      13  0.55559  0.09517
SP0340        5  0.11915  0.03200      14  0.00001  0.00122
SPy1642       6  0.08443  0.02849      15  0.70401  0.09382
L65029        7  0.11847  0.04174
CAC2942       8  0.37482  0.07129     9 iterations until convergence
BB0377        9  0.26506  0.06485     log L: -2579.54

WARNING --- at least one branch length is close to an internal boundary!


Unrooted user defined tree with maximum likelihood branch lengths
(in CLUSTAL W notation):

(BH3353:0.17193,((((CAC2942:0.37482,BB0377:0.26506)100:0.67682,((
SP0340:0.11915,SPy1642:0.08443)100:0.22484,L65029:0.11847)100:0.30717)
100:0.55559,SA1936:0.14306)65:0.00001,lin1327:0.16998)100:0.70401,
BS_ytjB:0.15795);


MAXIMUM LIKELIHOOD BRANCH LENGTHS OF USER DEFINED TREE # 2 (NO CLOCK)

Branch lengths are computed using the selected model of
substitution and rate heterogeneity.


                             :--5 SP0340
                       :----10
                       :     :--6 SPy1642
                :-----11
                :      :--7 L65029
          :----13
          :     :            :------8 CAC2942
          :     :-----------12
          :                  :-----9 BB0377
 :-------15
 :        :       :---3 SA1936
 :        :------14
 :                :---4 lin1327
 :
 :---2 BS_ytjB
 :
 :---1 BH3353
 

         branch  length     S.E.   branch  length     S.E.
BH3353        1  0.18320  0.04522      10  0.22029  0.04845
BS_ytjB       2  0.14514  0.04239      11  0.32005  0.07458
SA1936        3  0.14231  0.04189      12  0.66280  0.10796
lin1327       4  0.16197  0.04283      13  0.23905  0.07403
SP0340        5  0.11496  0.03187      14  0.34769  0.07339
SPy1642       6  0.08906  0.02933      15  0.39667  0.07686
L65029        7  0.12279  0.04113
CAC2942       8  0.35798  0.06989     8 iterations until convergence
BB0377        9  0.27858  0.06459     log L: -2557.50


Unrooted user defined tree with maximum likelihood branch lengths
(in CLUSTAL W notation):

(BH3353:0.18320,((((SP0340:0.11496,SPy1642:0.08906)100:0.22029,L65029:0.12279)
100:0.32005,(CAC2942:0.35798,BB0377:0.27858)100:0.66280)100:0.23905,
(SA1936:0.14231,lin1327:0.16197)100:0.34769)100:0.39667,BS_ytjB:0.14514);


COMPARISON OF USER TREES (NO CLOCK)

Tree   log L   difference    S.E.      p-1sKH     p-SH       c-ELW      2sKH
-------------------------------------------------------------------------------
 1   -2579.54    22.04        8.11    0.0030 -   0.0020 -   0.0020 -       -
 2   -2557.50     0.00  <---- best    1.0000 +   1.0000 +   0.9980 +    best

The columns show the results and p-values of the following tests:
1sKH - one sided KH test based on pairwise SH tests (Shimodaira-Hasegawa
       2000, Goldman et al., 2001, Kishino-Hasegawa 1989)
SH   - Shimodaira-Hasegawa test (2000)
ELW  - Expected Likelihood Weight (Strimmer-Rambaut 2002)
2sKH - two sided Kishino-Hasegawa test (1989)

Plus signs denote the confidence sets. Minus signs denote significant
exclusion. All tests used 5% significance level. 1sKH, SH, and ELW
performed 1000 resamplings using the RELL method.


TIME STAMP

Date and time: Tue Sep  4 19:43:06 2007
Runtime (excl. input) : 0 seconds (= 0.0 minutes = 0.0 hours)
Runtime (incl. input) : 0 seconds (= 0.0 minutes = 0.0 hours)
