# Supplementary material for: Horizontal Gene Transfers in prokaryotes show differential preferences for metabolic and translational genes
Source: BMC Evol Biol. 2009 Jan 10;9:9. doi: 10.1186/1471-2148-9-9 (PMC2651853; doi:10.1186/1471-2148-9-9)
Supplement: Additional file 6 — Likelihood based tree comparisons. All likelihood based tree comparison outputs are provided. [file 1471-2148-9-9-S6.zip › puzzle/COG1894_MTH1549_1_TM0010_1]

TREE-PUZZLE 5.1.pl25

Input file name: /scratch/local/kanhere/COG1894_Archaea_Bacteria_comb.infile
User tree file name: /scratch/local/kanhere/COG1894_Archaea_Bacteria_comb.tmp_tree
Type of analysis: user tree evaluation
Parameter estimation: approximate (faster)
Parameter estimation uses: neighbor-joining tree (for substitution process and rate variation)

Standard errors (S.E.) are obtained by the curvature method.
The upper and lower bounds of an approximate 95% confidence interval
for parameter or branch length x are x-1.96*S.E. and x+1.96*S.E.


SEQUENCE ALIGNMENT

Input data: 8 sequences with 592 amino acid sites
Number of constant sites: 101 (= 17.1% of all sites)
Number of site patterns: 500
Number of constant site patterns: 18 (= 3.6% of all site patterns)


SUBSTITUTION PROCESS

Model of substitution: VT (Mueller-Vingron 2000)
Amino acid frequencies (user specified):

 pi(A) =   7.8%
 pi(R) =   5.3%
 pi(N) =   4.4%
 pi(D) =   5.3%
 pi(C) =   1.6%
 pi(Q) =   3.7%
 pi(E) =   6.3%
 pi(G) =   7.2%
 pi(H) =   2.4%
 pi(I) =   6.1%
 pi(L) =   9.1%
 pi(K) =   6.0%
 pi(M) =   2.3%
 pi(F) =   4.2%
 pi(P) =   4.6%
 pi(S) =   6.4%
 pi(T) =   5.7%
 pi(W) =   1.3%
 pi(Y) =   3.4%
 pi(V) =   7.1%


AMBIGUOUS CHARACTERS IN THE SEQUENCE (SEQUENCES IN INPUT ORDER)

               gaps  wildcards        sum   % sequence
 alr0752         48          0         48        8.11%   
 sll1221         59          0         59        9.97%   
 TM0010_1        65          0         65       10.98%   
 MTH1549_1       47          0         47        7.94%   
 TM1425_1        32          0         32        5.41%   
 TM0228          47          0         47        7.94%   
 aq_573         166          0        166       28.04%   
 DR1500         148          0        148       25.00%   
 -------------------------------------------------------
 Sum            612          0        612       12.92%   


The table above shows the amount of gaps ('-') and other 'wildcard'
characters ('X', '?', etc.) and their percentage of the 592 columns
in the alignment.
Sequences with more than 50% ambiguous characters are marked with a '!' and 
should be checked, whether they have sufficient overlap to other sequences.
Sequences with 100% ambiguous characters do not hold any phylogenetic
information and had to be discarded from the analysis.


SEQUENCE COMPOSITION (SEQUENCES IN INPUT ORDER)

              5% chi-square test  p-value
 alr0752           failed           0.18%  
 sll1221           failed           0.21%  
 TM0010_1          failed           0.00%  
 MTH1549_1         failed           0.00%  
 TM1425_1          failed           0.00%  
 TM0228            failed           0.00%  
 aq_573            failed           0.04%  
 DR1500            failed           0.00%  

The chi-square tests compares the amino acid composition of each sequence
to the frequency distribution assumed in the maximum likelihood model.


IDENTICAL SEQUENCES

The sequences in each of the following groups are all identical. To speed
up computation please remove all but one of each group from the data set.

 All sequences are unique.


MAXIMUM LIKELIHOOD DISTANCES

Maximum likelihood distances are computed using the selected model of
substitution and rate heterogeneity.

  8
alr0752     0.00000  0.43540  0.60826  0.84265  0.83796  0.98069  1.04828
            1.02377
sll1221     0.43540  0.00000  0.68984  0.91136  0.86221  0.98910  0.96599
            1.07962
TM0010_1    0.60826  0.68984  0.00000  0.74765  0.70033  0.69933  0.90656
            1.01826
MTH1549_1   0.84265  0.91136  0.74765  0.00000  0.86873  0.96093  0.96410
            0.95556
TM1425_1    0.83796  0.86221  0.70033  0.86873  0.00000  0.87595  0.91803
            1.00343
TM0228      0.98069  0.98910  0.69933  0.96093  0.87595  0.00000  0.86981
            1.00898
aq_573      1.04828  0.96599  0.90656  0.96410  0.91803  0.86981  0.00000
            0.98816
DR1500      1.02377  1.07962  1.01826  0.95556  1.00343  1.00898  0.98816
            0.00000

Average distance (over all possible pairs of sequences):  0.88432


RATE HETEROGENEITY

Model of rate heterogeneity: uniform rate


TREE SEARCH

2 tree topologies were specified by the user.


MAXIMUM LIKELIHOOD BRANCH LENGTHS OF USER DEFINED TREE # 1 (NO CLOCK)

Branch lengths are computed using the selected model of
substitution and rate heterogeneity.


                     :------1 alr0752
            :--------9
            :        :-------2 sll1221
         :-10
         :  :-------------------8 DR1500
     :--11
     :   :-------------4 MTH1549_1
 :--12
 :   :-----------------7 aq_573
 :
 :-------------5 TM1425_1
 :
 :------------6 TM0228
 :
 :-------3 TM0010_1
 

         branch  length     S.E.   branch  length     S.E.
alr0752       1  0.20721  0.02773       9  0.26881  0.03499
sll1221       2  0.25051  0.02922      10  0.03435  0.02492
TM0010_1      3  0.27403  0.03034      11  0.07522  0.02508
MTH1549_1     4  0.51359  0.04299      12  0.06687  0.02502
TM1425_1      5  0.49088  0.04050
TM0228        6  0.48391  0.04082
aq_573        7  0.68311  0.05620     10 iterations until convergence
DR1500        8  0.74850  0.05931     log L: -7979.41


Unrooted user defined tree with maximum likelihood branch lengths
(in CLUSTAL W notation):

(TM0010_1:0.27403,((((alr0752:0.20721,sll1221:0.25051)100:0.26881,
DR1500:0.74850)100:0.03435,MTH1549_1:0.51359)92:0.07522,aq_573:0.68311)
100:0.06687,TM1425_1:0.49088,TM0228:0.48391);


MAXIMUM LIKELIHOOD BRANCH LENGTHS OF USER DEFINED TREE # 2 (NO CLOCK)

Branch lengths are computed using the selected model of
substitution and rate heterogeneity.


                           :---------6 TM0228
                       :---9
                       :   :---------------7 aq_573
                :-----10
                :      :------------------8 DR1500
           :---11
           :    :--------------4 MTH1549_1
           :    :
           :    :------------5 TM1425_1
 :--------12
 :         :------3 TM0010_1
 :
 :-------2 sll1221
 :
 :------1 alr0752
 

         branch  length     S.E.   branch  length     S.E.
alr0752       1  0.20252  0.02731       9  0.05996  0.02816
sll1221       2  0.25712  0.02936      10  0.17898  0.03279
TM0010_1      3  0.22927  0.02850      11  0.10939  0.02565
MTH1549_1     4  0.53792  0.04336      12  0.30712  0.03448
TM1425_1      5  0.45184  0.03915
TM0228        6  0.35086  0.03892
aq_573        7  0.57454  0.05187     9 iterations until convergence
DR1500        8  0.69215  0.05703     log L: -7931.46


Unrooted user defined tree with maximum likelihood branch lengths
(in CLUSTAL W notation):

(alr0752:0.20252,((((TM0228:0.35086,aq_573:0.57454)53:0.05996,DR1500:0.69215)
78:0.17898,MTH1549_1:0.53792,TM1425_1:0.45184)81:0.10939,TM0010_1:0.22927)
100:0.30712,sll1221:0.25712);


COMPARISON OF USER TREES (NO CLOCK)

Tree   log L   difference    S.E.      p-1sKH     p-SH       c-ELW      2sKH
-------------------------------------------------------------------------------
 1   -7979.41    47.95       19.33    0.0090 -   0.0050 -   0.0036 -       -
 2   -7931.46     0.00  <---- best    1.0000 +   1.0000 +   0.9964 +    best

The columns show the results and p-values of the following tests:
1sKH - one sided KH test based on pairwise SH tests (Shimodaira-Hasegawa
       2000, Goldman et al., 2001, Kishino-Hasegawa 1989)
SH   - Shimodaira-Hasegawa test (2000)
ELW  - Expected Likelihood Weight (Strimmer-Rambaut 2002)
2sKH - two sided Kishino-Hasegawa test (1989)

Plus signs denote the confidence sets. Minus signs denote significant
exclusion. All tests used 5% significance level. 1sKH, SH, and ELW
performed 1000 resamplings using the RELL method.


TIME STAMP

Date and time: Tue Sep  4 19:10:55 2007
Runtime (excl. input) : 1 seconds (= 0.0 minutes = 0.0 hours)
Runtime (incl. input) : 1 seconds (= 0.0 minutes = 0.0 hours)
