# Supplementary material for: Horizontal Gene Transfers in prokaryotes show differential preferences for metabolic and translational genes
Source: BMC Evol Biol. 2009 Jan 10;9:9. doi: 10.1186/1471-2148-9-9 (PMC2651853; doi:10.1186/1471-2148-9-9)
Supplement: Additional file 6 — Likelihood based tree comparisons. All likelihood based tree comparison outputs are provided. [file 1471-2148-9-9-S6.zip › puzzle/COG1905_MTH1548_TM1424]

TREE-PUZZLE 5.1.pl25

Input file name: /scratch/local/kanhere/COG1905_Archaea_Bacteria_comb.infile
User tree file name: /scratch/local/kanhere/COG1905_Archaea_Bacteria_comb.tmp_tree
Type of analysis: user tree evaluation
Parameter estimation: approximate (faster)
Parameter estimation uses: neighbor-joining tree (for substitution process and rate variation)

Standard errors (S.E.) are obtained by the curvature method.
The upper and lower bounds of an approximate 95% confidence interval
for parameter or branch length x are x-1.96*S.E. and x+1.96*S.E.


SEQUENCE ALIGNMENT

Input data: 9 sequences with 222 amino acid sites
Number of constant sites: 6 (= 2.7% of all sites)
Number of site patterns: 190
Number of constant site patterns: 3 (= 1.6% of all site patterns)


SUBSTITUTION PROCESS

Model of substitution: VT (Mueller-Vingron 2000)
Amino acid frequencies (user specified):

 pi(A) =   7.8%
 pi(R) =   5.3%
 pi(N) =   4.4%
 pi(D) =   5.3%
 pi(C) =   1.6%
 pi(Q) =   3.7%
 pi(E) =   6.3%
 pi(G) =   7.2%
 pi(H) =   2.4%
 pi(I) =   6.1%
 pi(L) =   9.1%
 pi(K) =   6.0%
 pi(M) =   2.3%
 pi(F) =   4.2%
 pi(P) =   4.6%
 pi(S) =   6.4%
 pi(T) =   5.7%
 pi(W) =   1.3%
 pi(Y) =   3.4%
 pi(V) =   7.1%


AMBIGUOUS CHARACTERS IN THE SEQUENCE (SEQUENCES IN INPUT ORDER)

               gaps  wildcards        sum   % sequence
 MTH1548         73          0         73       32.88%   
 TM1424          58          0         58       26.13%   
 alr0751         58          0         58       26.13%   
 sll1220         49          0         49       22.07%   
 TM1426_3       141          0        141       63.51%  !
 TM1420         145          0        145       65.32%  !
 TM0012          46          0         46       20.72%   
 aq_574          62          0         62       27.93%   
 DR1501          15          0         15        6.76%   
 -------------------------------------------------------
 Sum            647          0        647       32.38%   


The table above shows the amount of gaps ('-') and other 'wildcard'
characters ('X', '?', etc.) and their percentage of the 222 columns
in the alignment.
Sequences with more than 50% ambiguous characters are marked with a '!' and 
should be checked, whether they have sufficient overlap to other sequences.
Sequences with 100% ambiguous characters do not hold any phylogenetic
information and had to be discarded from the analysis.


SEQUENCE COMPOSITION (SEQUENCES IN INPUT ORDER)

              5% chi-square test  p-value
 MTH1548           passed          55.23%  
 TM1424            passed          13.65%  
 alr0751           passed          33.42%  
 sll1220           passed          79.00%  
 TM1426_3          failed           3.27%  
 TM1420            passed           9.70%  
 TM0012            passed          10.49%  
 aq_574            passed          13.21%  
 DR1501            failed           0.30%  

The chi-square tests compares the amino acid composition of each sequence
to the frequency distribution assumed in the maximum likelihood model.

WARNING: Result of chi-square test may not be valid because of small
maximum likelihood frequencies and short sequence length!


IDENTICAL SEQUENCES

The sequences in each of the following groups are all identical. To speed
up computation please remove all but one of each group from the data set.

 All sequences are unique.


MAXIMUM LIKELIHOOD DISTANCES

Maximum likelihood distances are computed using the selected model of
substitution and rate heterogeneity.

  9
MTH1548     0.00000  0.89453  1.36720  1.35420  1.80321  1.71512  1.16827
            1.37353  1.33412
TM1424      0.89453  0.00000  1.07882  1.06604  1.59280  1.45202  0.97076
            1.33566  1.59514
alr0751     1.36720  1.07882  0.00000  0.40690  1.17029  1.67520  0.99326
            1.65153  1.75876
sll1220     1.35420  1.06604  0.40690  0.00000  1.15615  1.90320  1.03175
            1.65137  1.97352
TM1426_3    1.80321  1.59280  1.17029  1.15615  0.00000  1.24928  1.23761
            1.83753  2.14546
TM1420      1.71512  1.45202  1.67520  1.90320  1.24928  0.00000  1.31682
            1.86055  2.27472
TM0012      1.16827  0.97076  0.99326  1.03175  1.23761  1.31682  0.00000
            1.20608  1.49549
aq_574      1.37353  1.33566  1.65153  1.65137  1.83753  1.86055  1.20608
            0.00000  1.37204
DR1501      1.33412  1.59514  1.75876  1.97352  2.14546  2.27472  1.49549
            1.37204  0.00000

Average distance (over all possible pairs of sequences):  1.42969


RATE HETEROGENEITY

Model of rate heterogeneity: uniform rate


TREE SEARCH

2 tree topologies were specified by the user.


MAXIMUM LIKELIHOOD BRANCH LENGTHS OF USER DEFINED TREE # 1 (NO CLOCK)

Branch lengths are computed using the selected model of
substitution and rate heterogeneity.


                    :---3 alr0751
          :--------10
          :         :---4 sll1220
       :-11
       :  :--------------9 DR1501
    :-12
    :  :---------1 MTH1548
 :-13
 :  :-----------8 aq_574
 :
 :-------2 TM1424
 :
 :------7 TM0012
 :
 :-----------5 TM1426_3
 :
 :-------------6 TM1420
 

         branch  length     S.E.   branch  length     S.E.
MTH1548       1  0.74122  0.10419      10  0.61433  0.09378
TM1424        2  0.51223  0.08123      11  0.00001  0.00240
alr0751       3  0.20651  0.04993      12  0.00001  0.00260
sll1220       4  0.20869  0.05067      13  0.06061  0.04765
TM1426_3      5  0.90168  0.16425
TM1420        6  1.05743  0.18700
TM0012        7  0.47753  0.07872
aq_574        8  0.86206  0.11380     9 iterations until convergence
DR1501        9  1.14864  0.13713     log L: -2990.08

WARNING --- at least one branch length is close to an internal boundary!


Unrooted user defined tree with maximum likelihood branch lengths
(in CLUSTAL W notation):

(TM1420:1.05743,((((alr0751:0.20651,sll1220:0.20869)100:0.61433,DR1501:1.14864)
100:0.00001,MTH1548:0.74122)79:0.00001,aq_574:0.86206)100:0.06061,
TM1424:0.51223,TM0012:0.47753,TM1426_3:0.90168);


MAXIMUM LIKELIHOOD BRANCH LENGTHS OF USER DEFINED TREE # 2 (NO CLOCK)

Branch lengths are computed using the selected model of
substitution and rate heterogeneity.


       :--------8 aq_574
 :----10
 :     :----------9 DR1501
 :
 :                     :---3 alr0751
 :               :----11
 :               :     :---4 sll1220
 :          :---13
 :          :    :    :------5 TM1426_3
 :          :    :---12
 :          :         :----------6 TM1420
 :    :----14
 :    :     :-----7 TM0012
 :---15
 :    :----2 TM1424
 :
 :------1 MTH1548
 

         branch  length     S.E.   branch  length     S.E.
MTH1548       1  0.49515  0.08731      10  0.25612  0.09083
TM1424        2  0.34030  0.07072      11  0.33527  0.07874
alr0751       3  0.21788  0.04986      12  0.21552  0.10672
sll1220       4  0.20462  0.04982      13  0.19834  0.07416
TM1426_3      5  0.50358  0.12815      14  0.28867  0.07197
TM1420        6  0.79985  0.16454      15  0.21072  0.07230
TM0012        7  0.35900  0.07338
aq_574        8  0.65216  0.10824     9 iterations until convergence
DR1501        9  0.79166  0.11655     log L: -2938.97


Unrooted user defined tree with maximum likelihood branch lengths
(in CLUSTAL W notation):

(MTH1548:0.49515,(aq_574:0.65216,DR1501:0.79166)86:0.25612,((((alr0751:0.21788,
sll1220:0.20462)99:0.33527,(TM1426_3:0.50358,TM1420:0.79985)88:0.21552)
67:0.19834,TM0012:0.35900)69:0.28867,TM1424:0.34030)59:0.21072);


COMPARISON OF USER TREES (NO CLOCK)

Tree   log L   difference    S.E.      p-1sKH     p-SH       c-ELW      2sKH
-------------------------------------------------------------------------------
 1   -2990.08    51.12       12.38    0.0000 -   0.0000 -   0.0000 -       -
 2   -2938.97     0.00  <---- best    1.0000 +   1.0000 +   1.0000 +    best

The columns show the results and p-values of the following tests:
1sKH - one sided KH test based on pairwise SH tests (Shimodaira-Hasegawa
       2000, Goldman et al., 2001, Kishino-Hasegawa 1989)
SH   - Shimodaira-Hasegawa test (2000)
ELW  - Expected Likelihood Weight (Strimmer-Rambaut 2002)
2sKH - two sided Kishino-Hasegawa test (1989)

Plus signs denote the confidence sets. Minus signs denote significant
exclusion. All tests used 5% significance level. 1sKH, SH, and ELW
performed 1000 resamplings using the RELL method.


TIME STAMP

Date and time: Tue Sep  4 19:11:17 2007
Runtime (excl. input) : 0 seconds (= 0.0 minutes = 0.0 hours)
Runtime (incl. input) : 0 seconds (= 0.0 minutes = 0.0 hours)
