# Supplementary material for: Horizontal Gene Transfers in prokaryotes show differential preferences for metabolic and translational genes
Source: BMC Evol Biol. 2009 Jan 10;9:9. doi: 10.1186/1471-2148-9-9 (PMC2651853; doi:10.1186/1471-2148-9-9)
Supplement: Additional file 6 — Likelihood based tree comparisons. All likelihood based tree comparison outputs are provided. [file 1471-2148-9-9-S6.zip › puzzle/COG1966_MA1905_FN0221]

TREE-PUZZLE 5.1.pl25

Input file name: /scratch/local/kanhere/COG1966_Archaea_Bacteria_comb.infile
User tree file name: /scratch/local/kanhere/COG1966_Archaea_Bacteria_comb.tmp_tree
Type of analysis: user tree evaluation
Parameter estimation: approximate (faster)
Parameter estimation uses: neighbor-joining tree (for substitution process and rate variation)

Standard errors (S.E.) are obtained by the curvature method.
The upper and lower bounds of an approximate 95% confidence interval
for parameter or branch length x are x-1.96*S.E. and x+1.96*S.E.


SEQUENCE ALIGNMENT

Input data: 6 sequences with 660 amino acid sites
Number of constant sites: 45 (= 6.8% of all sites)
Number of site patterns: 599
Number of constant site patterns: 17 (= 2.8% of all site patterns)


SUBSTITUTION PROCESS

Model of substitution: VT (Mueller-Vingron 2000)
Amino acid frequencies (user specified):

 pi(A) =   7.8%
 pi(R) =   5.3%
 pi(N) =   4.4%
 pi(D) =   5.3%
 pi(C) =   1.6%
 pi(Q) =   3.7%
 pi(E) =   6.3%
 pi(G) =   7.2%
 pi(H) =   2.4%
 pi(I) =   6.1%
 pi(L) =   9.1%
 pi(K) =   6.0%
 pi(M) =   2.3%
 pi(F) =   4.2%
 pi(P) =   4.6%
 pi(S) =   6.4%
 pi(T) =   5.7%
 pi(W) =   1.3%
 pi(Y) =   3.4%
 pi(V) =   7.1%


AMBIGUOUS CHARACTERS IN THE SEQUENCE (SEQUENCES IN INPUT ORDER)

               gaps  wildcards        sum   % sequence
 APE2162         56          0         56        8.48%   
 PAB1554         68          0         68       10.30%   
 aq_1265        105          0        105       15.91%   
 PAE1423         42          0         42        6.36%   
 MA1905         181          0        181       27.42%   
 FN0221         186          0        186       28.18%   
 -------------------------------------------------------
 Sum            638          0        638       16.11%   


The table above shows the amount of gaps ('-') and other 'wildcard'
characters ('X', '?', etc.) and their percentage of the 660 columns
in the alignment.
Sequences with more than 50% ambiguous characters are marked with a '!' and 
should be checked, whether they have sufficient overlap to other sequences.
Sequences with 100% ambiguous characters do not hold any phylogenetic
information and had to be discarded from the analysis.


SEQUENCE COMPOSITION (SEQUENCES IN INPUT ORDER)

              5% chi-square test  p-value
 APE2162           failed           0.00%  
 PAB1554           failed           0.00%  
 aq_1265           failed           0.00%  
 PAE1423           failed           0.00%  
 MA1905            failed           0.00%  
 FN0221            failed           0.00%  

The chi-square tests compares the amino acid composition of each sequence
to the frequency distribution assumed in the maximum likelihood model.


IDENTICAL SEQUENCES

The sequences in each of the following groups are all identical. To speed
up computation please remove all but one of each group from the data set.

 All sequences are unique.


MAXIMUM LIKELIHOOD DISTANCES

Maximum likelihood distances are computed using the selected model of
substitution and rate heterogeneity.

  6
APE2162     0.00000  0.81186  1.25456  1.53713  1.81798  1.91299
PAB1554     0.81186  0.00000  1.16681  1.52157  1.83297  1.85398
aq_1265     1.25456  1.16681  0.00000  1.45951  1.70572  1.62862
PAE1423     1.53713  1.52157  1.45951  0.00000  1.81882  2.00519
MA1905      1.81798  1.83297  1.70572  1.81882  0.00000  0.63683
FN0221      1.91299  1.85398  1.62862  2.00519  0.63683  0.00000

Average distance (over all possible pairs of sequences):  1.53097


RATE HETEROGENEITY

Model of rate heterogeneity: uniform rate


TREE SEARCH

2 tree topologies were specified by the user.


MAXIMUM LIKELIHOOD BRANCH LENGTHS OF USER DEFINED TREE # 1 (NO CLOCK)

Branch lengths are computed using the selected model of
substitution and rate heterogeneity.


          :---------3 aq_1265
     :----7
     :    :---------------6 FN0221
 :---9
 :   :  :-------2 PAB1554
 :   :--8
 :      :----------------5 MA1905
 :
 :--------------4 PAE1423
 :
 :--------1 APE2162
 

         branch  length     S.E.   branch  length     S.E.
APE2162       1  0.53191  0.05010       7  0.15567  0.04731
PAB1554       2  0.50354  0.04778       8  0.00001  0.00166
aq_1265       3  0.63381  0.05737       9  0.08045  0.03435
PAE1423       4  1.01736  0.07262
MA1905        5  1.16610  0.08907     13 iterations until convergence
FN0221        6  1.06378  0.08563     log L: -8007.88

WARNING --- at least one branch length is close to an internal boundary!


Unrooted user defined tree with maximum likelihood branch lengths
(in CLUSTAL W notation):

(APE2162:0.53191,((aq_1265:0.63381,FN0221:1.06378)100:0.15567,(PAB1554:0.50354,
MA1905:1.16610)51:0.00001)100:0.08045,PAE1423:1.01736);


MAXIMUM LIKELIHOOD BRANCH LENGTHS OF USER DEFINED TREE # 2 (NO CLOCK)

Branch lengths are computed using the selected model of
substitution and rate heterogeneity.


                          :----5 MA1905
            :-------------7
            :             :-----6 FN0221
        :---8
        :   :-----------4 PAE1423
 :------9
 :      :--------3 aq_1265
 :
 :-----2 PAB1554
 :
 :-------1 APE2162
 

         branch  length     S.E.   branch  length     S.E.
APE2162       1  0.45855  0.04434       7  0.88567  0.08183
PAB1554       2  0.37149  0.04117       8  0.13798  0.05084
aq_1265       3  0.57225  0.05453       9  0.36768  0.04958
PAE1423       4  0.79489  0.06765
MA1905        5  0.29498  0.04143     11 iterations until convergence
FN0221        6  0.34784  0.04276     log L: -7625.53


Unrooted user defined tree with maximum likelihood branch lengths
(in CLUSTAL W notation):

(APE2162:0.45855,(((MA1905:0.29498,FN0221:0.34784)100:0.88567,PAE1423:0.79489)
51:0.13798,aq_1265:0.57225)100:0.36768,PAB1554:0.37149);


COMPARISON OF USER TREES (NO CLOCK)

Tree   log L   difference    S.E.      p-1sKH     p-SH       c-ELW      2sKH
-------------------------------------------------------------------------------
 1   -8007.88   382.35       35.09    0.0000 -   0.0000 -   0.0000 -       -
 2   -7625.53     0.00  <---- best    1.0000 +   1.0000 +   1.0000 +    best

The columns show the results and p-values of the following tests:
1sKH - one sided KH test based on pairwise SH tests (Shimodaira-Hasegawa
       2000, Goldman et al., 2001, Kishino-Hasegawa 1989)
SH   - Shimodaira-Hasegawa test (2000)
ELW  - Expected Likelihood Weight (Strimmer-Rambaut 2002)
2sKH - two sided Kishino-Hasegawa test (1989)

Plus signs denote the confidence sets. Minus signs denote significant
exclusion. All tests used 5% significance level. 1sKH, SH, and ELW
performed 1000 resamplings using the RELL method.


TIME STAMP

Date and time: Tue Sep  4 19:11:57 2007
Runtime (excl. input) : 1 seconds (= 0.0 minutes = 0.0 hours)
Runtime (incl. input) : 1 seconds (= 0.0 minutes = 0.0 hours)
