# Supplementary material for: Horizontal Gene Transfers in prokaryotes show differential preferences for metabolic and translational genes
Source: BMC Evol Biol. 2009 Jan 10;9:9. doi: 10.1186/1471-2148-9-9 (PMC2651853; doi:10.1186/1471-2148-9-9)
Supplement: Additional file 6 — Likelihood based tree comparisons. All likelihood based tree comparison outputs are provided. [file 1471-2148-9-9-S6.zip › puzzle/COG1980_aq_1790_MK0954]

TREE-PUZZLE 5.1.pl25

Input file name: /scratch/local/kanhere/COG1980_Bacteria_Archaea_comb.infile
User tree file name: /scratch/local/kanhere/COG1980_Bacteria_Archaea_comb.tmp_tree
Type of analysis: user tree evaluation
Parameter estimation: approximate (faster)
Parameter estimation uses: neighbor-joining tree (for substitution process and rate variation)

Standard errors (S.E.) are obtained by the curvature method.
The upper and lower bounds of an approximate 95% confidence interval
for parameter or branch length x are x-1.96*S.E. and x+1.96*S.E.


SEQUENCE ALIGNMENT

Input data: 12 sequences with 440 amino acid sites
Number of constant sites: 122 (= 27.7% of all sites)
Number of site patterns: 324
Number of constant site patterns: 19 (= 5.9% of all site patterns)


SUBSTITUTION PROCESS

Model of substitution: VT (Mueller-Vingron 2000)
Amino acid frequencies (user specified):

 pi(A) =   7.8%
 pi(R) =   5.3%
 pi(N) =   4.4%
 pi(D) =   5.3%
 pi(C) =   1.6%
 pi(Q) =   3.7%
 pi(E) =   6.3%
 pi(G) =   7.2%
 pi(H) =   2.4%
 pi(I) =   6.1%
 pi(L) =   9.1%
 pi(K) =   6.0%
 pi(M) =   2.3%
 pi(F) =   4.2%
 pi(P) =   4.6%
 pi(S) =   6.4%
 pi(T) =   5.7%
 pi(W) =   1.3%
 pi(Y) =   3.4%
 pi(V) =   7.1%


AMBIGUOUS CHARACTERS IN THE SEQUENCE (SEQUENCES IN INPUT ORDER)

               gaps  wildcards        sum   % sequence
 APE1109         22          0         22        5.00%   
 SSO0286         58          0         58       13.18%   
 PAE0944         41          0         41        9.32%   
 PAB1515         65          0         65       14.77%   
 PH0759          50          0         50       11.36%   
 AF1442          70          0         70       15.91%   
 TVN1445         65          0         65       14.77%   
 Ta1428          65          0         65       14.77%   
 MJ0299          51          0         51       11.59%   
 MK0954          65          0         65       14.77%   
 MTH1686         75          0         75       17.05%   
 aq_1790         59          0         59       13.41%   
 -------------------------------------------------------
 Sum            686          0        686       12.99%   


The table above shows the amount of gaps ('-') and other 'wildcard'
characters ('X', '?', etc.) and their percentage of the 440 columns
in the alignment.
Sequences with more than 50% ambiguous characters are marked with a '!' and 
should be checked, whether they have sufficient overlap to other sequences.
Sequences with 100% ambiguous characters do not hold any phylogenetic
information and had to be discarded from the analysis.


SEQUENCE COMPOSITION (SEQUENCES IN INPUT ORDER)

              5% chi-square test  p-value
 APE1109           failed           0.82%  
 SSO0286           passed          18.36%  
 PAE0944           failed           0.02%  
 PAB1515           failed           0.03%  
 PH0759            failed           0.22%  
 AF1442            failed           0.06%  
 TVN1445           failed           0.04%  
 Ta1428            failed           0.09%  
 MJ0299            failed           0.13%  
 MK0954            failed           0.09%  
 MTH1686           failed           2.28%  
 aq_1790           passed           8.76%  

The chi-square tests compares the amino acid composition of each sequence
to the frequency distribution assumed in the maximum likelihood model.


IDENTICAL SEQUENCES

The sequences in each of the following groups are all identical. To speed
up computation please remove all but one of each group from the data set.

 All sequences are unique.


MAXIMUM LIKELIHOOD DISTANCES

Maximum likelihood distances are computed using the selected model of
substitution and rate heterogeneity.

  12
APE1109     0.00000  0.37039  0.47782  0.40857  0.43708  0.45821  0.54643
            0.52399  0.55020  0.40561  0.45666  0.51659
SSO0286     0.37039  0.00000  0.54976  0.53633  0.52155  0.58187  0.55197
            0.55043  0.63336  0.50299  0.50687  0.60950
PAE0944     0.47782  0.54976  0.00000  0.49671  0.49671  0.52479  0.59407
            0.57825  0.62546  0.49951  0.56146  0.59673
PAB1515     0.40857  0.53633  0.49671  0.00000  0.02228  0.30983  0.45286
            0.46476  0.46968  0.44037  0.45485  0.55842
PH0759      0.43708  0.52155  0.49671  0.02228  0.00000  0.30533  0.42974
            0.45537  0.47643  0.44622  0.44775  0.56213
AF1442      0.45821  0.58187  0.52479  0.30983  0.30533  0.00000  0.49058
            0.50706  0.52327  0.49776  0.47970  0.55340
TVN1445     0.54643  0.55197  0.59407  0.45286  0.42974  0.49058  0.00000
            0.09913  0.65403  0.58616  0.57441  0.55559
Ta1428      0.52399  0.55043  0.57825  0.46476  0.45537  0.50706  0.09913
            0.00000  0.61831  0.57577  0.56522  0.55113
MJ0299      0.55020  0.63336  0.62546  0.46968  0.47643  0.52327  0.65403
            0.61831  0.00000  0.34598  0.45628  0.55156
MK0954      0.40561  0.50299  0.49951  0.44037  0.44622  0.49776  0.58616
            0.57577  0.34598  0.00000  0.40223  0.46566
MTH1686     0.45666  0.50687  0.56146  0.45485  0.44775  0.47970  0.57441
            0.56522  0.45628  0.40223  0.00000  0.50663
aq_1790     0.51659  0.60950  0.59673  0.55842  0.56213  0.55340  0.55559
            0.55113  0.55156  0.46566  0.50663  0.00000

Average distance (over all possible pairs of sequences):  0.49281


RATE HETEROGENEITY

Model of rate heterogeneity: uniform rate


TREE SEARCH

2 tree topologies were specified by the user.


MAXIMUM LIKELIHOOD BRANCH LENGTHS OF USER DEFINED TREE # 1 (NO CLOCK)

Branch lengths are computed using the selected model of
substitution and rate heterogeneity.


                                 :---7 TVN1445
                 :--------------13
                 :               :--8 Ta1428
             :--14
             :   :-----------11 MTH1686
 :----------20
 :           :   :-----------6 AF1442
 :           :--15
 :           :   :------------9 MJ0299
 :           :
 :           :                    :-------1 APE1109
 :           :                 :-16
 :           :                 :  :--------------3 PAE0944
 :           :         :------17
 :           :         :       :------------2 SSO0286
 :           :    :---18
 :           :    :    :------------12 aq_1790
 :           :---19
 :                :---------10 MK0954
 :
 :-5 PH0759
 :
 :-4 PAB1515
 

         branch  length     S.E.   branch  length     S.E.
APE1109       1  0.15736  0.02595      13  0.33197  0.03668
SSO0286       2  0.28028  0.03302      14  0.02675  0.01588
PAE0944       3  0.33766  0.03677      15  0.02612  0.01391
PAB1515       4  0.01261  0.00698      16  0.00906  0.01335
PH0759        5  0.01012  0.00680      17  0.13051  0.02639
AF1442        6  0.25909  0.03115      18  0.05831  0.01969
TVN1445       7  0.05389  0.01429      19  0.06314  0.02046
Ta1428        8  0.04630  0.01372      20  0.23975  0.03034
MJ0299        9  0.28505  0.03345
MK0954       10  0.20976  0.02819
MTH1686      11  0.24832  0.03077     9 iterations until convergence
aq_1790      12  0.29254  0.03367     log L: -5986.03


Unrooted user defined tree with maximum likelihood branch lengths
(in CLUSTAL W notation):

(PAB1515:0.01261,(((TVN1445:0.05389,Ta1428:0.04630)100:0.33197,MTH1686:0.24832)
90:0.02675,(AF1442:0.25909,MJ0299:0.28505)82:0.02612,((((APE1109:0.15736,
PAE0944:0.33766)76:0.00906,SSO0286:0.28028)79:0.13051,aq_1790:0.29254)
62:0.05831,MK0954:0.20976)57:0.06314)99:0.23975,PH0759:0.01012);


MAXIMUM LIKELIHOOD BRANCH LENGTHS OF USER DEFINED TREE # 2 (NO CLOCK)

Branch lengths are computed using the selected model of
substitution and rate heterogeneity.


                             :-----------9 MJ0299
                       :----13
                       :     :------10 MK0954
                  :---14
                  :    :----------11 MTH1686
             :---15
             :    :-------------12 aq_1790
        :---20
        :    :                 :--7 TVN1445
        :    :    :-----------16
        :    :    :            :---8 Ta1428
        :    :---19
        :         :             :-4 PAB1515
        :         :     :------17
        :         :     :       :-5 PH0759
        :         :----18
        :               :--------6 AF1442
 :-----21
 :      :------------3 PAE0944
 :
 :-----------2 SSO0286
 :
 :------1 APE1109
 

         branch  length     S.E.   branch  length     S.E.
APE1109       1  0.13581  0.02472      13  0.08566  0.02155
SSO0286       2  0.25159  0.03106      14  0.05929  0.01932
PAE0944       3  0.28447  0.03389      15  0.04967  0.01972
PAB1515       4  0.01906  0.00775      16  0.25763  0.03201
PH0759        5  0.00338  0.00550      17  0.13997  0.02436
AF1442        6  0.18124  0.02655      18  0.09401  0.02221
TVN1445       7  0.03959  0.01322      19  0.07305  0.02063
Ta1428        8  0.06064  0.01503      20  0.07114  0.02129
MJ0299        9  0.24734  0.03100      21  0.11560  0.02405
MK0954       10  0.12458  0.02313
MTH1686      11  0.23400  0.02968     11 iterations until convergence
aq_1790      12  0.30048  0.03388     log L: -5815.05


Unrooted user defined tree with maximum likelihood branch lengths
(in CLUSTAL W notation):

(APE1109:0.13581,(((((MJ0299:0.24734,MK0954:0.12458)94:0.08566,MTH1686:0.23400)
73:0.05929,aq_1790:0.30048)88:0.04967,((TVN1445:0.03959,Ta1428:0.06064)
100:0.25763,((PAB1515:0.01906,PH0759:0.00338)100:0.13997,AF1442:0.18124)
99:0.09401)79:0.07305)80:0.07114,PAE0944:0.28447)91:0.11560,SSO0286:0.25159);


COMPARISON OF USER TREES (NO CLOCK)

Tree   log L   difference    S.E.      p-1sKH     p-SH       c-ELW      2sKH
-------------------------------------------------------------------------------
 1   -5986.03   170.97       30.79    0.0000 -   0.0000 -   0.0000 -       -
 2   -5815.05     0.00  <---- best    1.0000 +   1.0000 +   1.0000 +    best

The columns show the results and p-values of the following tests:
1sKH - one sided KH test based on pairwise SH tests (Shimodaira-Hasegawa
       2000, Goldman et al., 2001, Kishino-Hasegawa 1989)
SH   - Shimodaira-Hasegawa test (2000)
ELW  - Expected Likelihood Weight (Strimmer-Rambaut 2002)
2sKH - two sided Kishino-Hasegawa test (1989)

Plus signs denote the confidence sets. Minus signs denote significant
exclusion. All tests used 5% significance level. 1sKH, SH, and ELW
performed 1000 resamplings using the RELL method.


TIME STAMP

Date and time: Tue Sep  4 19:12:16 2007
Runtime (excl. input) : 1 seconds (= 0.0 minutes = 0.0 hours)
Runtime (incl. input) : 1 seconds (= 0.0 minutes = 0.0 hours)
