# Supplementary material for: Horizontal Gene Transfers in prokaryotes show differential preferences for metabolic and translational genes
Source: BMC Evol Biol. 2009 Jan 10;9:9. doi: 10.1186/1471-2148-9-9 (PMC2651853; doi:10.1186/1471-2148-9-9)
Supplement: Additional file 6 — Likelihood based tree comparisons. All likelihood based tree comparison outputs are provided. [file 1471-2148-9-9-S6.zip › puzzle/COG2003_MA1979_BH3032]

TREE-PUZZLE 5.1.pl25

Input file name: /scratch/local/kanhere/COG2003_Archaea_Gramplus_comb.infile
User tree file name: /scratch/local/kanhere/COG2003_Archaea_Gramplus_comb.tmp_tree
Type of analysis: user tree evaluation
Parameter estimation: approximate (faster)
Parameter estimation uses: neighbor-joining tree (for substitution process and rate variation)

Standard errors (S.E.) are obtained by the curvature method.
The upper and lower bounds of an approximate 95% confidence interval
for parameter or branch length x are x-1.96*S.E. and x+1.96*S.E.


SEQUENCE ALIGNMENT

Input data: 10 sequences with 234 amino acid sites
Number of constant sites: 13 (= 5.6% of all sites)
Number of site patterns: 220
Number of constant site patterns: 8 (= 3.6% of all site patterns)


SUBSTITUTION PROCESS

Model of substitution: VT (Mueller-Vingron 2000)
Amino acid frequencies (user specified):

 pi(A) =   7.8%
 pi(R) =   5.3%
 pi(N) =   4.4%
 pi(D) =   5.3%
 pi(C) =   1.6%
 pi(Q) =   3.7%
 pi(E) =   6.3%
 pi(G) =   7.2%
 pi(H) =   2.4%
 pi(I) =   6.1%
 pi(L) =   9.1%
 pi(K) =   6.0%
 pi(M) =   2.3%
 pi(F) =   4.2%
 pi(P) =   4.6%
 pi(S) =   6.4%
 pi(T) =   5.7%
 pi(W) =   1.3%
 pi(Y) =   3.4%
 pi(V) =   7.1%


AMBIGUOUS CHARACTERS IN THE SEQUENCE (SEQUENCES IN INPUT ORDER)

               gaps  wildcards        sum   % sequence
 SP1088           8          0          8        3.42%   
 SPy1118          8          0          8        3.42%   
 L0306            8          0          8        3.42%   
 BH3032           2          0          2        0.85%   
 BS_ysxA          3          0          3        1.28%   
 lin1584         10          0         10        4.27%   
 MA1979           5          0          5        2.14%   
 CAC1241          5          0          5        2.14%   
 SA1485          50          0         50       21.37%   
 SA0053         129          0        129       55.13%  !
 -------------------------------------------------------
 Sum            228          0        228        9.74%   


The table above shows the amount of gaps ('-') and other 'wildcard'
characters ('X', '?', etc.) and their percentage of the 234 columns
in the alignment.
Sequences with more than 50% ambiguous characters are marked with a '!' and 
should be checked, whether they have sufficient overlap to other sequences.
Sequences with 100% ambiguous characters do not hold any phylogenetic
information and had to be discarded from the analysis.


SEQUENCE COMPOSITION (SEQUENCES IN INPUT ORDER)

              5% chi-square test  p-value
 SP1088            failed           0.01%  
 SPy1118           failed           2.97%  
 L0306             passed           7.57%  
 BH3032            failed           0.87%  
 BS_ysxA           failed           1.53%  
 lin1584           passed           8.18%  
 MA1979            passed           7.46%  
 CAC1241           failed           0.00%  
 SA1485            failed           2.18%  
 SA0053            failed           0.26%  

The chi-square tests compares the amino acid composition of each sequence
to the frequency distribution assumed in the maximum likelihood model.


IDENTICAL SEQUENCES

The sequences in each of the following groups are all identical. To speed
up computation please remove all but one of each group from the data set.

 All sequences are unique.


MAXIMUM LIKELIHOOD DISTANCES

Maximum likelihood distances are computed using the selected model of
substitution and rate heterogeneity.

  10
SP1088      0.00000  0.53561  0.84498  0.86852  0.85632  1.03927  1.17492
            1.08505  1.02379  1.10974
SPy1118     0.53561  0.00000  0.73194  1.04975  0.98399  1.25230  1.15386
            1.16725  1.01119  1.30933
L0306       0.84498  0.73194  0.00000  1.08376  1.08078  1.19142  1.22726
            1.20732  1.15974  1.46267
BH3032      0.86852  1.04975  1.08376  0.00000  0.38133  0.64848  0.71956
            0.78125  0.92910  1.16912
BS_ysxA     0.85632  0.98399  1.08078  0.38133  0.00000  0.64203  0.76221
            0.67977  0.77110  1.12345
lin1584     1.03927  1.25230  1.19142  0.64848  0.64203  0.00000  0.86105
            0.80209  0.96108  1.11671
MA1979      1.17492  1.15386  1.22726  0.71956  0.76221  0.86105  0.00000
            0.75186  0.97189  1.11999
CAC1241     1.08505  1.16725  1.20732  0.78125  0.67977  0.80209  0.75186
            0.00000  0.92525  1.01944
SA1485      1.02379  1.01119  1.15974  0.92910  0.77110  0.96108  0.97189
            0.92525  0.00000  0.95095
SA0053      1.10974  1.30933  1.46267  1.16912  1.12345  1.11671  1.11999
            1.01944  0.95095  0.00000

Average distance (over all possible pairs of sequences):  0.97108


RATE HETEROGENEITY

Model of rate heterogeneity: uniform rate


TREE SEARCH

2 tree topologies were specified by the user.


MAXIMUM LIKELIHOOD BRANCH LENGTHS OF USER DEFINED TREE # 1 (NO CLOCK)

Branch lengths are computed using the selected model of
substitution and rate heterogeneity.


              :-----4 BH3032
         :---11
         :    :----5 BS_ysxA
 :------17
 :       :                      :------1 SP1088
 :       :                :----12
 :       :                :     :-----2 SPy1118
 :       :     :---------13
 :       :     :          :---------3 L0306
 :       :  :-15
 :       :  :  :    :-------8 CAC1241
 :       :  :  :---14
 :       :  :       :--------7 MA1979
 :       :-16
 :          :---------6 lin1584
 :
 :------9 SA1485
 :
 :-------------10 SA0053
 

         branch  length     S.E.   branch  length     S.E.
SP1088        1  0.28654  0.04780      11  0.11222  0.03335
SPy1118       2  0.25741  0.04611      12  0.17043  0.04759
L0306         3  0.44023  0.06249      13  0.48310  0.06829
BH3032        4  0.23215  0.03836      14  0.11713  0.03965
BS_ysxA       5  0.16534  0.03360      15  0.03845  0.03059
lin1584       6  0.45471  0.05689      16  0.00001  0.00346
MA1979        7  0.42269  0.05684      17  0.30692  0.06654
CAC1241       8  0.36246  0.05322
SA1485        9  0.28903  0.06508     11 iterations until convergence
SA0053       10  0.66723  0.11257     log L: -4018.93

WARNING --- at least one branch length is close to an internal boundary!


Unrooted user defined tree with maximum likelihood branch lengths
(in CLUSTAL W notation):

(SA0053:0.66723,((BH3032:0.23215,BS_ysxA:0.16534)94:0.11222,((((SP1088:0.28654,
SPy1118:0.25741)100:0.17043,L0306:0.44023)100:0.48310,(CAC1241:0.36246,
MA1979:0.42269)87:0.11713)100:0.03845,lin1584:0.45471)68:0.00001)
100:0.30692,SA1485:0.28903);


MAXIMUM LIKELIHOOD BRANCH LENGTHS OF USER DEFINED TREE # 2 (NO CLOCK)

Branch lengths are computed using the selected model of
substitution and rate heterogeneity.


                     :------9 SA1485
                :---11
                :    :-------------10 SA0053
      :--------16
      :         :        :--------7 MA1979
      :         :    :--12
      :         :    :   :-------8 CAC1241
      :         :---15
      :              :       :-----4 BH3032
      :              :   :--13
      :              :   :   :----5 BS_ysxA
      :              :--14
      :                  :---------6 lin1584
 :---17
 :    :---------3 L0306
 :
 :-----2 SPy1118
 :
 :------1 SP1088
 

         branch  length     S.E.   branch  length     S.E.
SP1088        1  0.29760  0.04833      11  0.14672  0.05750
SPy1118       2  0.24580  0.04541      12  0.09687  0.03677
L0306         3  0.44947  0.06304      13  0.08009  0.03028
BH3032        4  0.22989  0.03818      14  0.08423  0.03234
BS_ysxA       5  0.17042  0.03398      15  0.11723  0.04568
lin1584       6  0.44179  0.05549      16  0.39746  0.06509
MA1979        7  0.42333  0.05646      17  0.16014  0.04638
CAC1241       8  0.35798  0.05249
SA1485        9  0.31784  0.06421     11 iterations until convergence
SA0053       10  0.66007  0.11190     log L: -4004.26


Unrooted user defined tree with maximum likelihood branch lengths
(in CLUSTAL W notation):

(SP1088:0.29760,(((SA1485:0.31784,SA0053:0.66007)87:0.14672,((MA1979:0.42333,
CAC1241:0.35798)88:0.09687,((BH3032:0.22989,BS_ysxA:0.17042)98:0.08009,
lin1584:0.44179)88:0.08423)74:0.11723)100:0.39746,L0306:0.44947)
75:0.16014,SPy1118:0.24580);


COMPARISON OF USER TREES (NO CLOCK)

Tree   log L   difference    S.E.      p-1sKH     p-SH       c-ELW      2sKH
-------------------------------------------------------------------------------
 1   -4018.93    14.67        7.18    0.0240 -   0.0290 -   0.0127 -       -
 2   -4004.26     0.00  <---- best    1.0000 +   1.0000 +   0.9873 +    best

The columns show the results and p-values of the following tests:
1sKH - one sided KH test based on pairwise SH tests (Shimodaira-Hasegawa
       2000, Goldman et al., 2001, Kishino-Hasegawa 1989)
SH   - Shimodaira-Hasegawa test (2000)
ELW  - Expected Likelihood Weight (Strimmer-Rambaut 2002)
2sKH - two sided Kishino-Hasegawa test (1989)

Plus signs denote the confidence sets. Minus signs denote significant
exclusion. All tests used 5% significance level. 1sKH, SH, and ELW
performed 1000 resamplings using the RELL method.


TIME STAMP

Date and time: Tue Sep  4 19:12:48 2007
Runtime (excl. input) : 1 seconds (= 0.0 minutes = 0.0 hours)
Runtime (incl. input) : 1 seconds (= 0.0 minutes = 0.0 hours)
