# Supplementary material for: Horizontal Gene Transfers in prokaryotes show differential preferences for metabolic and translational genes
Source: BMC Evol Biol. 2009 Jan 10;9:9. doi: 10.1186/1471-2148-9-9 (PMC2651853; doi:10.1186/1471-2148-9-9)
Supplement: Additional file 6 — Likelihood based tree comparisons. All likelihood based tree comparison outputs are provided. [file 1471-2148-9-9-S6.zip › puzzle/COG2161_yefM_ssr0761]

TREE-PUZZLE 5.1.pl25

Input file name: /scratch/local/kanhere/COG2161_gamma_Bacteria_comb.infile
User tree file name: /scratch/local/kanhere/COG2161_gamma_Bacteria_comb.tmp_tree
Type of analysis: user tree evaluation
Parameter estimation: approximate (faster)
Parameter estimation uses: neighbor-joining tree (for substitution process and rate variation)

Standard errors (S.E.) are obtained by the curvature method.
The upper and lower bounds of an approximate 95% confidence interval
for parameter or branch length x are x-1.96*S.E. and x+1.96*S.E.


SEQUENCE ALIGNMENT

Input data: 16 sequences with 141 amino acid sites
Number of constant sites: 0 (= 0.0% of all sites)
Number of site patterns: 126
Number of constant site patterns: 0 (= 0.0% of all site patterns)


SUBSTITUTION PROCESS

Model of substitution: VT (Mueller-Vingron 2000)
Amino acid frequencies (user specified):

 pi(A) =   7.8%
 pi(R) =   5.3%
 pi(N) =   4.4%
 pi(D) =   5.3%
 pi(C) =   1.6%
 pi(Q) =   3.7%
 pi(E) =   6.3%
 pi(G) =   7.2%
 pi(H) =   2.4%
 pi(I) =   6.1%
 pi(L) =   9.1%
 pi(K) =   6.0%
 pi(M) =   2.3%
 pi(F) =   4.2%
 pi(P) =   4.6%
 pi(S) =   6.4%
 pi(T) =   5.7%
 pi(W) =   1.3%
 pi(Y) =   3.4%
 pi(V) =   7.1%


AMBIGUOUS CHARACTERS IN THE SEQUENCE (SEQUENCES IN INPUT ORDER)

               gaps  wildcards        sum   % sequence
 yefM            49          0         49       34.75%   
 ssr0761         47          0         47       33.33%   
 ssr2754         54          0         54       38.30%   
 ECs0259         44          0         44       31.21%   
 ZyafN           44          0         44       31.21%   
 yafN            44          0         44       31.21%   
 STM1551         59          0         59       41.84%   
 VCA0445         59          0         59       41.84%   
 VCA0477         51          0         51       36.17%   
 all0172          6          0          6        4.26%   
 asl3974         84          0         84       59.57%  !
 ssr3571         54          0         54       38.30%   
 STM3559         66          0         66       46.81%   
 VCA0422         44          0         44       31.21%   
 VCA0488         56          0         56       39.72%   
 TM1275          54          0         54       38.30%   
 -------------------------------------------------------
 Sum            815          0        815       36.13%   


The table above shows the amount of gaps ('-') and other 'wildcard'
characters ('X', '?', etc.) and their percentage of the 141 columns
in the alignment.
Sequences with more than 50% ambiguous characters are marked with a '!' and 
should be checked, whether they have sufficient overlap to other sequences.
Sequences with 100% ambiguous characters do not hold any phylogenetic
information and had to be discarded from the analysis.


SEQUENCE COMPOSITION (SEQUENCES IN INPUT ORDER)

              5% chi-square test  p-value
 yefM              passed          10.01%  
 ssr0761           failed           1.30%  
 ssr2754           passed           7.43%  
 ECs0259           passed          20.46%  
 ZyafN             passed          20.46%  
 yafN              passed          25.50%  
 STM1551           passed          40.06%  
 VCA0445           passed          39.07%  
 VCA0477           passed          24.01%  
 all0172           failed           2.70%  
 asl3974           passed          48.02%  
 ssr3571           passed          46.40%  
 STM3559           passed          39.82%  
 VCA0422           passed          23.14%  
 VCA0488           passed          69.06%  
 TM1275            passed           8.06%  

The chi-square tests compares the amino acid composition of each sequence
to the frequency distribution assumed in the maximum likelihood model.

WARNING: Result of chi-square test may not be valid because of small
maximum likelihood frequencies and short sequence length!


IDENTICAL SEQUENCES

The sequences in each of the following groups are all identical. To speed
up computation please remove all but one of each group from the data set.

ECs0259, ZyafN.


MAXIMUM LIKELIHOOD DISTANCES

Maximum likelihood distances are computed using the selected model of
substitution and rate heterogeneity.

  16
yefM        0.00000  0.78801  1.00247  2.43126  2.43126  2.51051  2.23155
            3.09727  2.06489  1.13163  1.27049  1.33596  1.23292  1.83559
            2.18187  2.37882
ssr0761     0.78801  0.00000  0.88572  2.17896  2.17896  2.19665  2.15987
            2.54125  2.14597  1.41948  1.30645  1.34128  1.50456  2.00583
            1.89445  1.89008
ssr2754     1.00247  0.88572  0.00000  2.35614  2.35614  2.25983  2.32443
            2.72976  2.17927  1.09633  1.19099  1.38610  1.48051  2.20273
            1.85835  2.45094
ECs0259     2.43126  2.17896  2.35614  0.00000  0.00000  0.01016  1.16419
            1.01747  1.03066  2.66691  2.30815  2.38015  2.64674  2.68438
            2.42554  2.88822
ZyafN       2.43126  2.17896  2.35614  0.00000  0.00000  0.01016  1.16419
            1.01747  1.03066  2.66691  2.30815  2.38015  2.64674  2.68438
            2.42554  2.88822
yafN        2.51051  2.19665  2.25983  0.01016  0.01016  0.00000  1.16624
            1.01952  1.03248  2.56547  2.30815  2.45929  2.75142  2.57740
            2.44540  2.88023
STM1551     2.23155  2.15987  2.32443  1.16419  1.16419  1.16624  0.00000
            0.61876  0.73101  2.43184  3.26491  2.70798  2.30016  3.97645
            2.58767  2.68798
VCA0445     3.09727  2.54125  2.72976  1.01747  1.01747  1.01952  0.61876
            0.00000  0.78493  2.91626  3.49929  2.96135  2.20054  3.42342
            2.39839  2.61506
VCA0477     2.06489  2.14597  2.17927  1.03066  1.03066  1.03248  0.73101
            0.78493  0.00000  2.65902  3.60334  2.55797  2.17755  3.45178
            2.32257  2.48087
all0172     1.13163  1.41948  1.09633  2.66691  2.66691  2.56547  2.43184
            2.91626  2.65902  0.00000  1.37863  1.51368  1.74544  1.98454
            2.41085  2.46047
asl3974     1.27049  1.30645  1.19099  2.30815  2.30815  2.30815  3.26491
            3.49929  3.60334  1.37863  0.00000  1.48116  1.76196  1.50877
            2.09136  2.34075
ssr3571     1.33596  1.34128  1.38610  2.38015  2.38015  2.45929  2.70798
            2.96135  2.55797  1.51368  1.48116  0.00000  1.87811  2.03062
            2.48394  2.80758
STM3559     1.23292  1.50456  1.48051  2.64674  2.64674  2.75142  2.30016
            2.20054  2.17755  1.74544  1.76196  1.87811  0.00000  1.83333
            1.90578  1.89666
VCA0422     1.83559  2.00583  2.20273  2.68438  2.68438  2.57740  3.97645
            3.42342  3.45178  1.98454  1.50877  2.03062  1.83333  0.00000
            1.28918  2.67384
VCA0488     2.18187  1.89445  1.85835  2.42554  2.42554  2.44540  2.58767
            2.39839  2.32257  2.41085  2.09136  2.48394  1.90578  1.28918
            0.00000  2.43422
TM1275      2.37882  1.89008  2.45094  2.88822  2.88822  2.88023  2.68798
            2.61506  2.48087  2.46047  2.34075  2.80758  1.89666  2.67384
            2.43422  0.00000

Average distance (over all possible pairs of sequences):  2.05305


RATE HETEROGENEITY

Model of rate heterogeneity: uniform rate


TREE SEARCH

2 tree topologies were specified by the user.


MAXIMUM LIKELIHOOD BRANCH LENGTHS OF USER DEFINED TREE # 1 (NO CLOCK)

Branch lengths are computed using the selected model of
substitution and rate heterogeneity.


          :---7 STM1551
       :-17
       :  :-------------13 STM3559
    :-21
    :  :          :-4 ECs0259
    :  :       :-18
    :  :       :  :-5 ZyafN
    :  :------20
    :          :  :-6 yafN
    :          :-19
    :             :----------------1 yefM
 :-26
 :  :                 :----2 ssr0761
 :  :              :-22
 :  :              :  :----3 ssr2754
 :  :              :  :
 :  :              :  :-------12 ssr3571
 :  :         :---24
 :  :         :    :  :------10 all0172
 :  :         :    :-23
 :  :         :       :------11 asl3974
 :  :--------25
 :            :----------16 TM1275
 :
 :---8 VCA0445
 :
 :---9 VCA0477
 :
 :---------------15 VCA0488
 :
 :-------------------14 VCA0422
 

         branch  length     S.E.   branch  length     S.E.
yefM          1  2.27383  0.40024      17  0.00001  0.00181
ssr0761       2  0.57261  0.11766      18  0.00001  0.00204
ssr2754       3  0.49789  0.11012      19  0.00001  0.00143
ECs0259       4  0.00001  0.00139      20  0.76871  0.14107
ZyafN         5  0.00001  0.00139      21  0.00001  0.00206
yafN          6  0.01015  0.01017      22  0.00001  0.00312
STM1551       7  0.38260  0.09320      23  0.00001  0.00241
VCA0445       8  0.43749  0.09990      24  0.40208  0.20808
VCA0477       9  0.38991  0.09180      25  1.07232  0.24123
all0172      10  0.78331  0.14490      26  0.00001  0.00286
asl3974      11  0.87872  0.18874
ssr3571      12  0.98579  0.16797
STM3559      13  1.84166  0.34775
VCA0422      14  2.72282  0.53737
VCA0488      15  2.10305  0.36855     13 iterations until convergence
TM1275       16  1.37277  0.28301     log L: -3103.44

WARNING --- at least one branch length is close to an internal boundary!


Unrooted user defined tree with maximum likelihood branch lengths
(in CLUSTAL W notation):

(VCA0422:2.72282,(((STM1551:0.38260,STM3559:1.84166)100:0.00001,(
(ECs0259:0.00001,ZyafN:0.00001)100:0.00001,(yafN:0.01015,yefM:2.27383)
98:0.00001)100:0.76871)100:0.00001,(((ssr0761:0.57261,ssr2754:0.49789,
ssr3571:0.98579)100:0.00001,(all0172:0.78331,asl3974:0.87872)100:0.00001)
100:0.40208,TM1275:1.37277)100:1.07232)100:0.00001,VCA0445:0.43749,
VCA0477:0.38991,VCA0488:2.10305);


MAXIMUM LIKELIHOOD BRANCH LENGTHS OF USER DEFINED TREE # 2 (NO CLOCK)

Branch lengths are computed using the selected model of
substitution and rate heterogeneity.


                          :-4 ECs0259
                       :-17
                       :  :-5 ZyafN
                 :----18
                 :     :-6 yafN
     :----------21
     :           :       :---7 STM1551
     :           :   :--19
     :           :   :   :---8 VCA0445
     :           :--20
     :               :---9 VCA0477
     :
     :        :-----14 VCA0422
     :-------22
     :        :-----15 VCA0488
     :
     :    :-----13 STM3559
     :---23
     :    :----------16 TM1275
 :--24
 :   :----3 ssr2754
 :   :
 :   :------10 all0172
 :   :
 :   :-------11 asl3974
 :   :
 :   :-------12 ssr3571
 :
 :---2 ssr0761
 :
 :---1 yefM
 

         branch  length     S.E.   branch  length     S.E.
yefM          1  0.38858  0.09166      17  0.00001  0.00213
ssr0761       2  0.41508  0.09275      18  0.54699  0.13327
ssr2754       3  0.56645  0.11192      19  0.15935  0.07604
ECs0259       4  0.00001  0.00231      20  0.18165  0.11380
ZyafN         5  0.00001  0.00231      21  1.38893  0.26390
yafN          6  0.01015  0.01017      22  0.91651  0.20081
STM1551       7  0.30052  0.08239      23  0.37403  0.14529
VCA0445       8  0.34291  0.08693      24  0.20288  0.08105
VCA0477       9  0.32369  0.08955
all0172      10  0.78910  0.13938
asl3974      11  0.91534  0.18423
ssr3571      12  0.96983  0.16077
STM3559      13  0.61523  0.15771
VCA0422      14  0.67288  0.16309
VCA0488      15  0.62613  0.15779     13 iterations until convergence
TM1275       16  1.38986  0.26849     log L: -2930.93

WARNING --- at least one branch length is close to an internal boundary!


Unrooted user defined tree with maximum likelihood branch lengths
(in CLUSTAL W notation):

(yefM:0.38858,((((ECs0259:0.00001,ZyafN:0.00001)71:0.00001,yafN:0.01015)
100:0.54699,((STM1551:0.30052,VCA0445:0.34291)76:0.15935,VCA0477:0.32369)
92:0.18165)97:1.38893,(VCA0422:0.67288,VCA0488:0.62613)73:0.91651,
(STM3559:0.61523,TM1275:1.38986)62:0.37403,ssr2754:0.56645,all0172:0.78910,
asl3974:0.91534,ssr3571:0.96983)54:0.20288,ssr0761:0.41508);


COMPARISON OF USER TREES (NO CLOCK)

Tree   log L   difference    S.E.      p-1sKH     p-SH       c-ELW      2sKH
-------------------------------------------------------------------------------
 1   -3103.44   172.51       24.15    0.0000 -   0.0000 -   0.0000 -       -
 2   -2930.93     0.00  <---- best    1.0000 +   1.0000 +   1.0000 +    best

The columns show the results and p-values of the following tests:
1sKH - one sided KH test based on pairwise SH tests (Shimodaira-Hasegawa
       2000, Goldman et al., 2001, Kishino-Hasegawa 1989)
SH   - Shimodaira-Hasegawa test (2000)
ELW  - Expected Likelihood Weight (Strimmer-Rambaut 2002)
2sKH - two sided Kishino-Hasegawa test (1989)

Plus signs denote the confidence sets. Minus signs denote significant
exclusion. All tests used 5% significance level. 1sKH, SH, and ELW
performed 1000 resamplings using the RELL method.


TIME STAMP

Date and time: Tue Sep  4 19:43:50 2007
Runtime (excl. input) : 1 seconds (= 0.0 minutes = 0.0 hours)
Runtime (incl. input) : 1 seconds (= 0.0 minutes = 0.0 hours)
