# Supplementary material for: Horizontal Gene Transfers in prokaryotes show differential preferences for metabolic and translational genes
Source: BMC Evol Biol. 2009 Jan 10;9:9. doi: 10.1186/1471-2148-9-9 (PMC2651853; doi:10.1186/1471-2148-9-9)
Supplement: Additional file 6 — Likelihood based tree comparisons. All likelihood based tree comparison outputs are provided. [file 1471-2148-9-9-S6.zip › puzzle/COG2190_BB0559_PM0896]

TREE-PUZZLE 5.1.pl25

Input file name: /scratch/local/kanhere/COG2190_Chlam-Spir_gamma_comb.infile
User tree file name: /scratch/local/kanhere/COG2190_Chlam-Spir_gamma_comb.tmp_tree
Type of analysis: user tree evaluation
Parameter estimation: approximate (faster)
Parameter estimation uses: neighbor-joining tree (for substitution process and rate variation)

Standard errors (S.E.) are obtained by the curvature method.
The upper and lower bounds of an approximate 95% confidence interval
for parameter or branch length x are x-1.96*S.E. and x+1.96*S.E.


SEQUENCE ALIGNMENT

Input data: 17 sequences with 209 amino acid sites
Number of constant sites: 24 (= 11.5% of all sites)
Number of site patterns: 179
Number of constant site patterns: 11 (= 6.1% of all site patterns)


SUBSTITUTION PROCESS

Model of substitution: VT (Mueller-Vingron 2000)
Amino acid frequencies (user specified):

 pi(A) =   7.8%
 pi(R) =   5.3%
 pi(N) =   4.4%
 pi(D) =   5.3%
 pi(C) =   1.6%
 pi(Q) =   3.7%
 pi(E) =   6.3%
 pi(G) =   7.2%
 pi(H) =   2.4%
 pi(I) =   6.1%
 pi(L) =   9.1%
 pi(K) =   6.0%
 pi(M) =   2.3%
 pi(F) =   4.2%
 pi(P) =   4.6%
 pi(S) =   6.4%
 pi(T) =   5.7%
 pi(W) =   1.3%
 pi(Y) =   3.4%
 pi(V) =   7.1%


AMBIGUOUS CHARACTERS IN THE SEQUENCE (SEQUENCES IN INPUT ORDER)

               gaps  wildcards        sum   % sequence
 ECs3289         40          0         40       19.14%   
 Zcrr            40          0         40       19.14%   
 crr             40          0         40       19.14%   
 STM2433         40          0         40       19.14%   
 YPO2995         40          0         40       19.14%   
 VC0964          40          0         40       19.14%   
 HI1711          43          0         43       20.57%   
 PM0896          43          0         43       20.57%   
 BU063           48          0         48       22.97%   
 BB0559          20          0         20        9.57%   
 nagE_3          57          0         57       27.27%   
 ZnagE_3         30          0         30       14.35%   
 ECs0709_3       60          0         60       28.71%   
 STM0685_3       56          0         56       26.79%   
 YPO2628_3       40          0         40       19.14%   
 bglF_3          35          0         35       16.75%   
 PA3760_1        58          0         58       27.75%   
 -------------------------------------------------------
 Sum            730          0        730       20.55%   


The table above shows the amount of gaps ('-') and other 'wildcard'
characters ('X', '?', etc.) and their percentage of the 209 columns
in the alignment.
Sequences with more than 50% ambiguous characters are marked with a '!' and 
should be checked, whether they have sufficient overlap to other sequences.
Sequences with 100% ambiguous characters do not hold any phylogenetic
information and had to be discarded from the analysis.


SEQUENCE COMPOSITION (SEQUENCES IN INPUT ORDER)

              5% chi-square test  p-value
 ECs3289           failed           0.03%  
 Zcrr              failed           0.03%  
 crr               failed           0.02%  
 STM2433           failed           0.02%  
 YPO2995           failed           0.02%  
 VC0964            failed           0.29%  
 HI1711            failed           0.03%  
 PM0896            failed           0.03%  
 BU063             failed           0.00%  
 BB0559            passed           5.99%  
 nagE_3            passed          31.67%  
 ZnagE_3           failed           0.27%  
 ECs0709_3         passed          33.99%  
 STM0685_3         passed          12.23%  
 YPO2628_3         failed           4.42%  
 bglF_3            failed           1.42%  
 PA3760_1          failed           2.12%  

The chi-square tests compares the amino acid composition of each sequence
to the frequency distribution assumed in the maximum likelihood model.


IDENTICAL SEQUENCES

The sequences in each of the following groups are all identical. To speed
up computation please remove all but one of each group from the data set.

ECs3289, Zcrr.
ZnagE_3, ECs0709_3.


MAXIMUM LIKELIHOOD DISTANCES

Maximum likelihood distances are computed using the selected model of
substitution and rate heterogeneity.

  17
ECs3289     0.00000  0.00000  0.00581  0.02343  0.07776  0.12335  0.31208
            0.25167  0.52955  0.61135  0.75531  0.86027  0.72425  0.75020
            0.93922  1.25071  1.21570
Zcrr        0.00000  0.00000  0.00581  0.02343  0.07776  0.12335  0.31208
            0.25167  0.52955  0.61135  0.75531  0.86027  0.72425  0.75020
            0.93922  1.25071  1.21570
crr         0.00581  0.00581  0.00000  0.01753  0.07160  0.11686  0.30403
            0.24394  0.52577  0.61133  0.75531  0.86028  0.72425  0.74431
            0.93922  1.25464  1.22478
STM2433     0.02343  0.02343  0.01753  0.00000  0.05985  0.13658  0.32054
            0.26031  0.53493  0.63412  0.73765  0.84289  0.70649  0.72667
            0.92120  1.26253  1.21276
YPO2995     0.07776  0.07776  0.07160  0.05985  0.00000  0.14311  0.30984
            0.28036  0.53093  0.64989  0.79671  0.90271  0.76282  0.78548
            0.95087  1.27253  1.25093
VC0964      0.12335  0.12335  0.11686  0.13658  0.14311  0.00000  0.33288
            0.27245  0.50040  0.61667  0.82112  0.91828  0.78952  0.82069
            0.94927  1.27916  1.23470
HI1711      0.31208  0.31208  0.30403  0.32054  0.30984  0.33288  0.00000
            0.12438  0.58291  0.64579  0.82903  0.95748  0.80208  0.79091
            0.97519  1.37910  1.35207
PM0896      0.25167  0.25167  0.24394  0.26031  0.28036  0.27245  0.12438
            0.00000  0.53858  0.61961  0.79771  0.91830  0.77187  0.76959
            0.93603  1.31136  1.28021
BU063       0.52955  0.52955  0.52577  0.53493  0.53093  0.50040  0.58291
            0.53858  0.00000  0.79680  0.97078  1.06908  0.96103  1.00971
            1.08963  1.20894  1.31976
BB0559      0.61135  0.61135  0.61133  0.63412  0.64989  0.61667  0.64579
            0.61961  0.79680  0.00000  0.78555  0.84259  0.77683  0.74936
            0.83996  1.32591  1.22835
nagE_3      0.75531  0.75531  0.75531  0.73765  0.79671  0.82112  0.82903
            0.79771  0.97078  0.78555  0.00000  0.00640  0.00655  0.11567
            0.28633  1.12227  1.08391
ZnagE_3     0.86027  0.86027  0.86028  0.84289  0.90271  0.91828  0.95748
            0.91830  1.06908  0.84259  0.00640  0.00000  0.00000  0.10872
            0.30771  1.25424  1.14916
ECs0709_3   0.72425  0.72425  0.72425  0.70649  0.76282  0.78952  0.80208
            0.77187  0.96103  0.77683  0.00655  0.00000  0.00000  0.10426
            0.26708  1.10739  1.07070
STM0685_3   0.75020  0.75020  0.74431  0.72667  0.78548  0.82069  0.79091
            0.76959  1.00971  0.74936  0.11567  0.10872  0.10426  0.00000
            0.29079  1.11536  1.05627
YPO2628_3   0.93922  0.93922  0.93922  0.92120  0.95087  0.94927  0.97519
            0.93603  1.08963  0.83996  0.28633  0.30771  0.26708  0.29079
            0.00000  1.18295  1.07936
bglF_3      1.25071  1.25071  1.25464  1.26253  1.27253  1.27916  1.37910
            1.31136  1.20894  1.32591  1.12227  1.25424  1.10739  1.11536
            1.18295  0.00000  1.10026
PA3760_1    1.21570  1.21570  1.22478  1.21276  1.25093  1.23470  1.35207
            1.28021  1.31976  1.22835  1.08391  1.14916  1.07070  1.05627
            1.07936  1.10026  0.00000

Average distance (over all possible pairs of sequences):  0.70555


RATE HETEROGENEITY

Model of rate heterogeneity: uniform rate


TREE SEARCH

2 tree topologies were specified by the user.


MAXIMUM LIKELIHOOD BRANCH LENGTHS OF USER DEFINED TREE # 1 (NO CLOCK)

Branch lengths are computed using the selected model of
substitution and rate heterogeneity.


             :------------------15 YPO2628_3
          :-18
          :  :-5 YPO2995
       :-22
       :  :        :---7 HI1711
       :  :  :----19
       :  :  :     :-8 PM0896
       :  :  :
       :     :       :--------------------17 PA3760_1
       :     :------20
       :     :       :------10 BB0559
       :   -21
       :     :----------9 BU063
       :     :
       :     :--6 VC0964
    :-24
    :  :  :--------------14 STM0685_3
    :  :-23
    :     :-4 STM2433
 :-26
 :  :  :-------------------------16 bglF_3
 :  :-25
 :     :-3 crr
 :     :
 :     :---------------11 nagE_3
 :
 :--------------13 ECs0709_3
 :
 :-1 ECs3289
 :
 :-2 Zcrr
 :
 :-----------------12 ZnagE_3
 

         branch  length     S.E.   branch  length     S.E.
ECs3289       1  0.00001  0.00238      18  0.01015  0.01334
Zcrr          2  0.00001  0.00238      19  0.20458  0.03969
crr           3  0.00001  0.00133      20  0.29507  0.06727
STM2433       4  0.00001  0.00577      21  0.04404  0.02011
YPO2995       5  0.05084  0.01911      22  0.01072  0.00935
VC0964        6  0.06883  0.02367      23  0.01739  0.01006
HI1711        7  0.10663  0.02703      24  0.00001  0.00298
PM0896        8  0.01830  0.01457      25  0.00001  0.00144
BU063         9  0.50046  0.06703      26  0.00582  0.00582
BB0559       10  0.30828  0.06741
nagE_3       11  0.75067  0.09102
ZnagE_3      12  0.86341  0.09746
ECs0709_3    13  0.71979  0.08922
STM0685_3    14  0.71673  0.08817
YPO2628_3    15  0.89993  0.10081
bglF_3       16  1.25658  0.13849     11 iterations until convergence
PA3760_1     17  0.98967  0.12827     log L: -3878.14

WARNING --- at least one branch length is close to an internal boundary!


Unrooted user defined tree with maximum likelihood branch lengths
(in CLUSTAL W notation):

(ZnagE_3:0.86341,((((YPO2628_3:0.89993,YPO2995:0.05084)100:0.01015,
((HI1711:0.10663,PM0896:0.01830)100:0.20458,(PA3760_1:0.98967,BB0559:0.30828)
54:0.29507,BU063:0.50046,VC0964:0.06883)83:0.04404)100:0.01072,(STM0685_3:0.71673,
STM2433:0.00001)100:0.01739)100:0.00001,(bglF_3:1.25658,crr:0.00001,
nagE_3:0.75067)99:0.00001)100:0.00582,ECs0709_3:0.71979,ECs3289:0.00001,
Zcrr:0.00001);


MAXIMUM LIKELIHOOD BRANCH LENGTHS OF USER DEFINED TREE # 2 (NO CLOCK)

Branch lengths are computed using the selected model of
substitution and rate heterogeneity.


                      :--7 HI1711
                 :---18
                 :    :-8 PM0896
             :--27
             :   :                                       :-12 ZnagE_3
             :   :                                    :-19
             :   :                                    :  :-13 ECs0709_3
             :   :                                 :-20
             :   :                                 :  :-11 nagE_3
             :   :                            :---21
             :   :                            :    :--14 STM0685_3
             :   :                    :------22
             :   :                    :       :----15 YPO2628_3
             :   :           :-------24
             :   :           :        :         :-------------16 bglF_3
             :   :           :        :--------23
             :   :           :                  :-----------17 PA3760_1
             :   :    :-----25
             :   :    :      :-----10 BB0559
             :   :---26
             :        :-------9 BU063
          :-28
          :  :--6 VC0964
       :-29
       :  :--5 YPO2995
    :-30
    :  :-4 STM2433
 :-31
 :  :-3 crr
 :
 :-2 Zcrr
 :
 :-1 ECs3289
 

         branch  length     S.E.   branch  length     S.E.
ECs3289       1  0.00001  0.00105      18  0.13777  0.03560
Zcrr          2  0.00001  0.00105      19  0.00001  0.00363
crr           3  0.00001  0.00351      20  0.04801  0.02252
STM2433       4  0.01753  0.01014      21  0.11591  0.03764
YPO2995       5  0.05925  0.01946      22  0.27674  0.07210
VC0964        6  0.06973  0.02330      23  0.37952  0.09422
HI1711        7  0.10174  0.02656      24  0.32721  0.07511
PM0896        8  0.02348  0.01559      25  0.24692  0.06156
BU063         9  0.34853  0.06038      26  0.11353  0.04089
BB0559       10  0.24514  0.05864      27  0.06992  0.02823
nagE_3       11  0.00640  0.00640      28  0.03586  0.01833
ZnagE_3      12  0.00001  0.00425      29  0.01317  0.01076
ECs0709_3    13  0.00001  0.00209      30  0.00001  0.00453
STM0685_3    14  0.06523  0.02364      31  0.00581  0.00581
YPO2628_3    15  0.16340  0.04079
bglF_3       16  0.64824  0.10502     9 iterations until convergence
PA3760_1     17  0.54282  0.09934     log L: -2873.05

WARNING --- at least one branch length is close to an internal boundary!


Unrooted user defined tree with maximum likelihood branch lengths
(in CLUSTAL W notation):

(ECs3289:0.00001,((((((HI1711:0.10174,PM0896:0.02348)100:0.13777,
(((((((ZnagE_3:0.00001,ECs0709_3:0.00001)100:0.00001,nagE_3:0.00640)
100:0.04801,STM0685_3:0.06523)94:0.11591,YPO2628_3:0.16340)100:0.27674,
(bglF_3:0.64824,PA3760_1:0.54282)100:0.37952)100:0.32721,BB0559:0.24514)
99:0.24692,BU063:0.34853)97:0.11353)99:0.06992,VC0964:0.06973)88:0.03586,
YPO2995:0.05925)63:0.01317,STM2433:0.01753)81:0.00001,crr:0.00001)
78:0.00581,Zcrr:0.00001);


COMPARISON OF USER TREES (NO CLOCK)

Tree   log L   difference    S.E.      p-1sKH     p-SH       c-ELW      2sKH
-------------------------------------------------------------------------------
 1   -3878.14  1005.09       73.90    0.0000 -   0.0000 -   0.0000 -       -
 2   -2873.05     0.00  <---- best    1.0000 +   1.0000 +   1.0000 +    best

The columns show the results and p-values of the following tests:
1sKH - one sided KH test based on pairwise SH tests (Shimodaira-Hasegawa
       2000, Goldman et al., 2001, Kishino-Hasegawa 1989)
SH   - Shimodaira-Hasegawa test (2000)
ELW  - Expected Likelihood Weight (Strimmer-Rambaut 2002)
2sKH - two sided Kishino-Hasegawa test (1989)

Plus signs denote the confidence sets. Minus signs denote significant
exclusion. All tests used 5% significance level. 1sKH, SH, and ELW
performed 1000 resamplings using the RELL method.


TIME STAMP

Date and time: Tue Sep  4 19:44:15 2007
Runtime (excl. input) : 1 seconds (= 0.0 minutes = 0.0 hours)
Runtime (incl. input) : 1 seconds (= 0.0 minutes = 0.0 hours)
