# Supplementary material for: Horizontal Gene Transfers in prokaryotes show differential preferences for metabolic and translational genes
Source: BMC Evol Biol. 2009 Jan 10;9:9. doi: 10.1186/1471-2148-9-9 (PMC2651853; doi:10.1186/1471-2148-9-9)
Supplement: Additional file 6 — Likelihood based tree comparisons. All likelihood based tree comparison outputs are provided. [file 1471-2148-9-9-S6.zip › puzzle/COG2216_VNG6177G_mll3130]

TREE-PUZZLE 5.1.pl25

Input file name: /scratch/local/kanhere/COG2216_Archaea_alpha_comb.infile
User tree file name: /scratch/local/kanhere/COG2216_Archaea_alpha_comb.tmp_tree
Type of analysis: user tree evaluation
Parameter estimation: approximate (faster)
Parameter estimation uses: neighbor-joining tree (for substitution process and rate variation)

Standard errors (S.E.) are obtained by the curvature method.
The upper and lower bounds of an approximate 95% confidence interval
for parameter or branch length x are x-1.96*S.E. and x+1.96*S.E.


SEQUENCE ALIGNMENT

Input data: 7 sequences with 781 amino acid sites
Number of constant sites: 195 (= 25.0% of all sites)
Number of site patterns: 501
Number of constant site patterns: 16 (= 3.2% of all site patterns)


SUBSTITUTION PROCESS

Model of substitution: VT (Mueller-Vingron 2000)
Amino acid frequencies (user specified):

 pi(A) =   7.8%
 pi(R) =   5.3%
 pi(N) =   4.4%
 pi(D) =   5.3%
 pi(C) =   1.6%
 pi(Q) =   3.7%
 pi(E) =   6.3%
 pi(G) =   7.2%
 pi(H) =   2.4%
 pi(I) =   6.1%
 pi(L) =   9.1%
 pi(K) =   6.0%
 pi(M) =   2.3%
 pi(F) =   4.2%
 pi(P) =   4.6%
 pi(S) =   6.4%
 pi(T) =   5.7%
 pi(W) =   1.3%
 pi(Y) =   3.4%
 pi(V) =   7.1%


AMBIGUOUS CHARACTERS IN THE SEQUENCE (SEQUENCES IN INPUT ORDER)

               gaps  wildcards        sum   % sequence
 CC1592          95          0         95       12.16%   
 SMa2331        101          0        101       12.93%   
 AGl2090         63          0         63        8.07%   
 mll3130         84          0         84       10.76%   
 VNG6177G        62          0         62        7.94%   
 TVN0500        113          0        113       14.47%   
 Ta1309         116          0        116       14.85%   
 -------------------------------------------------------
 Sum            634          0        634       11.60%   


The table above shows the amount of gaps ('-') and other 'wildcard'
characters ('X', '?', etc.) and their percentage of the 781 columns
in the alignment.
Sequences with more than 50% ambiguous characters are marked with a '!' and 
should be checked, whether they have sufficient overlap to other sequences.
Sequences with 100% ambiguous characters do not hold any phylogenetic
information and had to be discarded from the analysis.


SEQUENCE COMPOSITION (SEQUENCES IN INPUT ORDER)

              5% chi-square test  p-value
 CC1592            failed           0.00%  
 SMa2331           failed           0.00%  
 AGl2090           failed           0.00%  
 mll3130           failed           0.00%  
 VNG6177G          failed           0.00%  
 TVN0500           failed           0.00%  
 Ta1309            failed           0.00%  

The chi-square tests compares the amino acid composition of each sequence
to the frequency distribution assumed in the maximum likelihood model.


IDENTICAL SEQUENCES

The sequences in each of the following groups are all identical. To speed
up computation please remove all but one of each group from the data set.

 All sequences are unique.


MAXIMUM LIKELIHOOD DISTANCES

Maximum likelihood distances are computed using the selected model of
substitution and rate heterogeneity.

  7
CC1592      0.00000  0.40529  0.42462  0.43442  0.75951  0.91666  0.87688
SMa2331     0.40529  0.00000  0.38421  0.35845  0.71334  0.88866  0.88123
AGl2090     0.42462  0.38421  0.00000  0.15714  0.65771  0.83391  0.81223
mll3130     0.43442  0.35845  0.15714  0.00000  0.66120  0.87667  0.84007
VNG6177G    0.75951  0.71334  0.65771  0.66120  0.00000  0.84278  0.84431
TVN0500     0.91666  0.88866  0.83391  0.87667  0.84278  0.00000  0.15884
Ta1309      0.87688  0.88123  0.81223  0.84007  0.84431  0.15884  0.00000

Average distance (over all possible pairs of sequences):  0.65372


RATE HETEROGENEITY

Model of rate heterogeneity: uniform rate


TREE SEARCH

2 tree topologies were specified by the user.


MAXIMUM LIKELIHOOD BRANCH LENGTHS OF USER DEFINED TREE # 1 (NO CLOCK)

Branch lengths are computed using the selected model of
substitution and rate heterogeneity.


                                   :---6 TVN0500
                  :----------------8
                  :                :---7 Ta1309
         :--------9
         :        :-----------5 VNG6177G
    :---10
    :    :---------1 CC1592
 :-11
 :  :---3 AGl2090
 :
 :---4 mll3130
 :
 :---------2 SMa2331
 

         branch  length     S.E.   branch  length     S.E.
CC1592        1  0.29398  0.02631       8  0.50971  0.03859
SMa2331       2  0.30521  0.02448       9  0.23152  0.02920
AGl2090       3  0.08509  0.01364      10  0.09608  0.01961
mll3130       4  0.08140  0.01332      11  0.01416  0.00960
VNG6177G      5  0.35429  0.03241
TVN0500       6  0.08848  0.01463     9 iterations until convergence
Ta1309        7  0.07146  0.01402     log L: -7433.09


Unrooted user defined tree with maximum likelihood branch lengths
(in CLUSTAL W notation):

(SMa2331:0.30521,((((TVN0500:0.08848,Ta1309:0.07146)100:0.50971,VNG6177G:0.35429)
100:0.23152,CC1592:0.29398)100:0.09608,AGl2090:0.08509)93:0.01416,
mll3130:0.08140);


MAXIMUM LIKELIHOOD BRANCH LENGTHS OF USER DEFINED TREE # 2 (NO CLOCK)

Branch lengths are computed using the selected model of
substitution and rate heterogeneity.


           :---3 AGl2090
      :----8
      :    :---4 mll3130
 :---11
 :    :                          :---6 TVN0500
 :    :         :----------------9
 :    :         :                :---7 Ta1309
 :    :--------10
 :              :-----------5 VNG6177G
 :
 :------2 SMa2331
 :
 :--------1 CC1592
 

         branch  length     S.E.   branch  length     S.E.
CC1592        1  0.25784  0.02356       8  0.09197  0.01727
SMa2331       2  0.17555  0.01997       9  0.51455  0.03880
AGl2090       3  0.08355  0.01328      10  0.24393  0.02939
mll3130       4  0.07833  0.01299      11  0.08785  0.01759
VNG6177G      5  0.34907  0.03214
TVN0500       6  0.08615  0.01448     8 iterations until convergence
Ta1309        7  0.07391  0.01404     log L: -7333.72


Unrooted user defined tree with maximum likelihood branch lengths
(in CLUSTAL W notation):

(CC1592:0.25784,((AGl2090:0.08355,mll3130:0.07833)100:0.09197,((TVN0500:0.08615,
Ta1309:0.07391)100:0.51455,VNG6177G:0.34907)100:0.24393)96:0.08785,
SMa2331:0.17555);


COMPARISON OF USER TREES (NO CLOCK)

Tree   log L   difference    S.E.      p-1sKH     p-SH       c-ELW      2sKH
-------------------------------------------------------------------------------
 1   -7433.09    99.37       19.58    0.0000 -   0.0000 -   0.0000 -       -
 2   -7333.72     0.00  <---- best    1.0000 +   1.0000 +   1.0000 +    best

The columns show the results and p-values of the following tests:
1sKH - one sided KH test based on pairwise SH tests (Shimodaira-Hasegawa
       2000, Goldman et al., 2001, Kishino-Hasegawa 1989)
SH   - Shimodaira-Hasegawa test (2000)
ELW  - Expected Likelihood Weight (Strimmer-Rambaut 2002)
2sKH - two sided Kishino-Hasegawa test (1989)

Plus signs denote the confidence sets. Minus signs denote significant
exclusion. All tests used 5% significance level. 1sKH, SH, and ELW
performed 1000 resamplings using the RELL method.


TIME STAMP

Date and time: Tue Sep  4 19:14:03 2007
Runtime (excl. input) : 0 seconds (= 0.0 minutes = 0.0 hours)
Runtime (incl. input) : 0 seconds (= 0.0 minutes = 0.0 hours)
