# Supplementary material for: Horizontal Gene Transfers in prokaryotes show differential preferences for metabolic and translational genes
Source: BMC Evol Biol. 2009 Jan 10;9:9. doi: 10.1186/1471-2148-9-9 (PMC2651853; doi:10.1186/1471-2148-9-9)
Supplement: Additional file 6 — Likelihood based tree comparisons. All likelihood based tree comparison outputs are provided. [file 1471-2148-9-9-S6.zip › puzzle/COG2256_DR1898_NMA1433]

TREE-PUZZLE 5.1.pl25

Input file name: /scratch/local/kanhere/COG2256_Bacteria_Proteobacteria_comb.infile
User tree file name: /scratch/local/kanhere/COG2256_Bacteria_Proteobacteria_comb.tmp_tree
Type of analysis: user tree evaluation
Parameter estimation: approximate (faster)
Parameter estimation uses: neighbor-joining tree (for substitution process and rate variation)

Standard errors (S.E.) are obtained by the curvature method.
The upper and lower bounds of an approximate 95% confidence interval
for parameter or branch length x are x-1.96*S.E. and x+1.96*S.E.


SEQUENCE ALIGNMENT

Input data: 9 sequences with 453 amino acid sites
Number of constant sites: 59 (= 13.0% of all sites)
Number of site patterns: 403
Number of constant site patterns: 15 (= 3.7% of all site patterns)


SUBSTITUTION PROCESS

Model of substitution: VT (Mueller-Vingron 2000)
Amino acid frequencies (user specified):

 pi(A) =   7.8%
 pi(R) =   5.3%
 pi(N) =   4.4%
 pi(D) =   5.3%
 pi(C) =   1.6%
 pi(Q) =   3.7%
 pi(E) =   6.3%
 pi(G) =   7.2%
 pi(H) =   2.4%
 pi(I) =   6.1%
 pi(L) =   9.1%
 pi(K) =   6.0%
 pi(M) =   2.3%
 pi(F) =   4.2%
 pi(P) =   4.6%
 pi(S) =   6.4%
 pi(T) =   5.7%
 pi(W) =   1.3%
 pi(Y) =   3.4%
 pi(V) =   7.1%


AMBIGUOUS CHARACTERS IN THE SEQUENCE (SEQUENCES IN INPUT ORDER)

               gaps  wildcards        sum   % sequence
 NMA1433         17          0         17        3.75%   
 NMB1258         17          0         17        3.75%   
 RSc2338          4          0          4        0.88%   
 DR1898          19          0         19        4.19%   
 TM0508_1        29          0         29        6.40%   
 FN0297          46          0         46       10.15%   
 HP1026          62          0         62       13.69%   
 jhp0398         62          0         62       13.69%   
 Cj0198c         60          0         60       13.25%   
 -------------------------------------------------------
 Sum            316          0        316        7.75%   


The table above shows the amount of gaps ('-') and other 'wildcard'
characters ('X', '?', etc.) and their percentage of the 453 columns
in the alignment.
Sequences with more than 50% ambiguous characters are marked with a '!' and 
should be checked, whether they have sufficient overlap to other sequences.
Sequences with 100% ambiguous characters do not hold any phylogenetic
information and had to be discarded from the analysis.


SEQUENCE COMPOSITION (SEQUENCES IN INPUT ORDER)

              5% chi-square test  p-value
 NMA1433           failed           0.17%  
 NMB1258           failed           0.27%  
 RSc2338           failed           0.00%  
 DR1898            failed           0.00%  
 TM0508_1          failed           0.20%  
 FN0297            failed           0.00%  
 HP1026            failed           0.00%  
 jhp0398           failed           0.00%  
 Cj0198c           failed           0.00%  

The chi-square tests compares the amino acid composition of each sequence
to the frequency distribution assumed in the maximum likelihood model.


IDENTICAL SEQUENCES

The sequences in each of the following groups are all identical. To speed
up computation please remove all but one of each group from the data set.

 All sequences are unique.


MAXIMUM LIKELIHOOD DISTANCES

Maximum likelihood distances are computed using the selected model of
substitution and rate heterogeneity.

  9
NMA1433     0.00000  0.01176  0.46340  0.67421  1.09059  1.11946  1.21648
            1.24867  1.23934
NMB1258     0.01176  0.00000  0.46429  0.66965  1.09211  1.13020  1.21431
            1.24630  1.24546
RSc2338     0.46340  0.46429  0.00000  0.67584  1.11548  1.12619  1.34239
            1.35728  1.34426
DR1898      0.67421  0.66965  0.67584  0.00000  1.03460  1.01682  1.23378
            1.22954  1.30254
TM0508_1    1.09059  1.09211  1.11548  1.03460  0.00000  1.03871  1.09606
            1.12939  1.11009
FN0297      1.11946  1.13020  1.12619  1.01682  1.03871  0.00000  1.09403
            1.12699  1.20607
HP1026      1.21648  1.21431  1.34239  1.23378  1.09606  1.09403  0.00000
            0.06990  0.73086
jhp0398     1.24867  1.24630  1.35728  1.22954  1.12939  1.12699  0.06990
            0.00000  0.75985
Cj0198c     1.23934  1.24546  1.34426  1.30254  1.11009  1.20607  0.73086
            0.75985  0.00000

Average distance (over all possible pairs of sequences):  1.00741


RATE HETEROGENEITY

Model of rate heterogeneity: uniform rate


TREE SEARCH

2 tree topologies were specified by the user.


MAXIMUM LIKELIHOOD BRANCH LENGTHS OF USER DEFINED TREE # 1 (NO CLOCK)

Branch lengths are computed using the selected model of
substitution and rate heterogeneity.


                          :-7 HP1026
                 :-------10
                 :        :-8 jhp0398
    :-----------11
    :            :--------9 Cj0198c
 :-15
 :  :                  :-1 NMA1433
 :  :           :-----12
 :  :           :      :-2 NMB1258
 :  :  :-------13
 :  :  :        :-----3 RSc2338
 :  :-14
 :     :--------------6 FN0297
 :
 :---------4 DR1898
 :
 :-------------5 TM0508_1
 

         branch  length     S.E.   branch  length     S.E.
NMA1433       1  0.00329  0.00351      10  0.33239  0.04446
NMB1258       2  0.00851  0.00483      11  0.53415  0.05818
RSc2338       3  0.24116  0.03254      12  0.23426  0.03213
DR1898        4  0.41183  0.04376      13  0.31997  0.04154
TM0508_1      5  0.65143  0.05646      14  0.00001  0.00175
FN0297        6  0.67890  0.05909      15  0.00001  0.00135
HP1026        7  0.02112  0.01039
jhp0398       8  0.04910  0.01291     9 iterations until convergence
Cj0198c       9  0.40440  0.04728     log L: -6239.04

WARNING --- at least one branch length is close to an internal boundary!


Unrooted user defined tree with maximum likelihood branch lengths
(in CLUSTAL W notation):

(TM0508_1:0.65143,(((HP1026:0.02112,jhp0398:0.04910)100:0.33239,Cj0198c:0.40440)
100:0.53415,(((NMA1433:0.00329,NMB1258:0.00851)100:0.23426,RSc2338:0.24116)
100:0.31997,FN0297:0.67890)54:0.00001)91:0.00001,DR1898:0.41183);


MAXIMUM LIKELIHOOD BRANCH LENGTHS OF USER DEFINED TREE # 2 (NO CLOCK)

Branch lengths are computed using the selected model of
substitution and rate heterogeneity.


                                                :-7 HP1026
                                       :-------10
                                       :        :-8 jhp0398
                             :--------11
                             :         :--------9 Cj0198c
                        :---12
                        :    :----------5 TM0508_1
               :-------13
               :        :-----------6 FN0297
        :-----14
        :      :------4 DR1898
 :-----15
 :      :-----3 RSc2338
 :
 :-2 NMB1258
 :
 :-1 NMA1433
 

         branch  length     S.E.   branch  length     S.E.
NMA1433       1  0.00403  0.00392      10  0.33937  0.04415
NMB1258       2  0.00778  0.00477      11  0.36830  0.05090
RSc2338       3  0.24322  0.03244      12  0.11065  0.03662
DR1898        4  0.29713  0.03825      13  0.31034  0.04603
TM0508_1      5  0.47850  0.05098      14  0.22262  0.03613
FN0297        6  0.54214  0.05420      15  0.23813  0.03204
HP1026        7  0.01933  0.01010
jhp0398       8  0.05083  0.01300     9 iterations until convergence
Cj0198c       9  0.40296  0.04663     log L: -6161.66


Unrooted user defined tree with maximum likelihood branch lengths
(in CLUSTAL W notation):

(NMA1433:0.00403,((((((HP1026:0.01933,jhp0398:0.05083)100:0.33937,
Cj0198c:0.40296)100:0.36830,TM0508_1:0.47850)76:0.11065,FN0297:0.54214)
100:0.31034,DR1898:0.29713)100:0.22262,RSc2338:0.24322)100:0.23813,
NMB1258:0.00778);


COMPARISON OF USER TREES (NO CLOCK)

Tree   log L   difference    S.E.      p-1sKH     p-SH       c-ELW      2sKH
-------------------------------------------------------------------------------
 1   -6239.04    77.38       16.08    0.0000 -   0.0000 -   0.0000 -       -
 2   -6161.66     0.00  <---- best    1.0000 +   1.0000 +   1.0000 +    best

The columns show the results and p-values of the following tests:
1sKH - one sided KH test based on pairwise SH tests (Shimodaira-Hasegawa
       2000, Goldman et al., 2001, Kishino-Hasegawa 1989)
SH   - Shimodaira-Hasegawa test (2000)
ELW  - Expected Likelihood Weight (Strimmer-Rambaut 2002)
2sKH - two sided Kishino-Hasegawa test (1989)

Plus signs denote the confidence sets. Minus signs denote significant
exclusion. All tests used 5% significance level. 1sKH, SH, and ELW
performed 1000 resamplings using the RELL method.


TIME STAMP

Date and time: Tue Sep  4 19:44:08 2007
Runtime (excl. input) : 1 seconds (= 0.0 minutes = 0.0 hours)
Runtime (incl. input) : 1 seconds (= 0.0 minutes = 0.0 hours)
