# Supplementary material for: Horizontal Gene Transfers in prokaryotes show differential preferences for metabolic and translational genes
Source: BMC Evol Biol. 2009 Jan 10;9:9. doi: 10.1186/1471-2148-9-9 (PMC2651853; doi:10.1186/1471-2148-9-9)
Supplement: Additional file 6 — Likelihood based tree comparisons. All likelihood based tree comparison outputs are provided. [file 1471-2148-9-9-S6.zip › puzzle/COG2342_MJ1477_TM1410]

TREE-PUZZLE 5.1.pl25

Input file name: /scratch/local/kanhere/COG2342_Archaea_Bacteria_comb.infile
User tree file name: /scratch/local/kanhere/COG2342_Archaea_Bacteria_comb.tmp_tree
Type of analysis: user tree evaluation
Parameter estimation: approximate (faster)
Parameter estimation uses: neighbor-joining tree (for substitution process and rate variation)

Standard errors (S.E.) are obtained by the curvature method.
The upper and lower bounds of an approximate 95% confidence interval
for parameter or branch length x are x-1.96*S.E. and x+1.96*S.E.


SEQUENCE ALIGNMENT

Input data: 8 sequences with 443 amino acid sites
Number of constant sites: 10 (= 2.3% of all sites)
Number of site patterns: 401
Number of constant site patterns: 6 (= 1.5% of all site patterns)


SUBSTITUTION PROCESS

Model of substitution: VT (Mueller-Vingron 2000)
Amino acid frequencies (user specified):

 pi(A) =   7.8%
 pi(R) =   5.3%
 pi(N) =   4.4%
 pi(D) =   5.3%
 pi(C) =   1.6%
 pi(Q) =   3.7%
 pi(E) =   6.3%
 pi(G) =   7.2%
 pi(H) =   2.4%
 pi(I) =   6.1%
 pi(L) =   9.1%
 pi(K) =   6.0%
 pi(M) =   2.3%
 pi(F) =   4.2%
 pi(P) =   4.6%
 pi(S) =   6.4%
 pi(T) =   5.7%
 pi(W) =   1.3%
 pi(Y) =   3.4%
 pi(V) =   7.1%


AMBIGUOUS CHARACTERS IN THE SEQUENCE (SEQUENCES IN INPUT ORDER)

               gaps  wildcards        sum   % sequence
 MJ1477          97          0         97       21.90%   
 TM1410         120          0        120       27.09%   
 FN0386         189          0        189       42.66%   
 FN0500         254          0        254       57.34%  !
 MK1100          95          0         95       21.44%   
 MK1125         116          0        116       26.19%   
 MK1187         118          0        118       26.64%   
 DR0705         135          0        135       30.47%   
 -------------------------------------------------------
 Sum           1124          0       1124       31.72%   


The table above shows the amount of gaps ('-') and other 'wildcard'
characters ('X', '?', etc.) and their percentage of the 443 columns
in the alignment.
Sequences with more than 50% ambiguous characters are marked with a '!' and 
should be checked, whether they have sufficient overlap to other sequences.
Sequences with 100% ambiguous characters do not hold any phylogenetic
information and had to be discarded from the analysis.


SEQUENCE COMPOSITION (SEQUENCES IN INPUT ORDER)

              5% chi-square test  p-value
 MJ1477            failed           0.00%  
 TM1410            failed           0.00%  
 FN0386            failed           0.00%  
 FN0500            failed           0.00%  
 MK1100            failed           0.00%  
 MK1125            failed           0.00%  
 MK1187            failed           0.00%  
 DR0705            failed           0.00%  

The chi-square tests compares the amino acid composition of each sequence
to the frequency distribution assumed in the maximum likelihood model.


IDENTICAL SEQUENCES

The sequences in each of the following groups are all identical. To speed
up computation please remove all but one of each group from the data set.

 All sequences are unique.


MAXIMUM LIKELIHOOD DISTANCES

Maximum likelihood distances are computed using the selected model of
substitution and rate heterogeneity.

  8
MJ1477      0.00000  0.78648  1.92034  1.63199  2.66183  2.89472  2.54323
            1.88781
TM1410      0.78648  0.00000  1.76293  1.74027  2.73962  2.80110  2.52342
            1.65753
FN0386      1.92034  1.76293  0.00000  0.58219  2.73945  2.70012  2.37482
            2.14284
FN0500      1.63199  1.74027  0.58219  0.00000  2.62204  2.61280  2.47331
            1.95641
MK1100      2.66183  2.73962  2.73945  2.62204  0.00000  0.53511  1.07153
            2.52855
MK1125      2.89472  2.80110  2.70012  2.61280  0.53511  0.00000  0.96590
            2.29184
MK1187      2.54323  2.52342  2.37482  2.47331  1.07153  0.96590  0.00000
            2.29471
DR0705      1.88781  1.65753  2.14284  1.95641  2.52855  2.29184  2.29471
            0.00000

Average distance (over all possible pairs of sequences):  2.05153


RATE HETEROGENEITY

Model of rate heterogeneity: uniform rate


TREE SEARCH

2 tree topologies were specified by the user.


MAXIMUM LIKELIHOOD BRANCH LENGTHS OF USER DEFINED TREE # 1 (NO CLOCK)

Branch lengths are computed using the selected model of
substitution and rate heterogeneity.


                                             :----3 FN0386
                                 :-----------9
                                 :           :---4 FN0500
                           :----10
                           :     :-----------8 DR0705
                        :-11
                        :  :----2 TM1410
 :---------------------12
 :                      :-----1 MJ1477
 :
 :--------7 MK1187
 :
 :----5 MK1100
 :
 :---6 MK1125
 

         branch  length     S.E.   branch  length     S.E.
MJ1477        1  0.44009  0.06238       9  0.97841  0.15066
TM1410        2  0.39123  0.05979      10  0.41547  0.10641
FN0386        3  0.33873  0.06626      11  0.00001  0.00090
FN0500        4  0.25808  0.06301      12  2.21168  0.21582
MK1100        5  0.34026  0.04762
MK1125        6  0.22846  0.04284
MK1187        7  0.79504  0.07441     12 iterations until convergence
DR0705        8  1.09183  0.12828     log L: -5624.42

WARNING --- at least one branch length is close to an internal boundary!


Unrooted user defined tree with maximum likelihood branch lengths
(in CLUSTAL W notation):

(MK1125:0.22846,((((FN0386:0.33873,FN0500:0.25808)100:0.97841,DR0705:1.09183)
100:0.41547,TM1410:0.39123)100:0.00001,MJ1477:0.44009)100:2.21168,
MK1187:0.79504,MK1100:0.34026);


MAXIMUM LIKELIHOOD BRANCH LENGTHS OF USER DEFINED TREE # 2 (NO CLOCK)

Branch lengths are computed using the selected model of
substitution and rate heterogeneity.


                   :----3 FN0386
        :----------9
        :          :---4 FN0500
 :-----13
 :      :                          :----5 MK1100
 :      :                   :-----10
 :      :                   :      :--6 MK1125
 :      :     :------------11
 :      :     :             :----7 MK1187
 :      :----12
 :            :-------8 DR0705
 :
 :----2 TM1410
 :
 :-----1 MJ1477
 

         branch  length     S.E.   branch  length     S.E.
MJ1477        1  0.43983  0.06290       9  0.97140  0.14913
TM1410        2  0.37124  0.06009      10  0.44795  0.07095
FN0386        3  0.33213  0.06549      11  1.23094  0.15716
FN0500        4  0.26260  0.06281      12  0.36907  0.11134
MK1100        5  0.34702  0.04787      13  0.46133  0.10467
MK1125        6  0.20929  0.04165
MK1187        7  0.37053  0.06926     12 iterations until convergence
DR0705        8  0.74934  0.11430     log L: -5594.43


Unrooted user defined tree with maximum likelihood branch lengths
(in CLUSTAL W notation):

(MJ1477:0.43983,((FN0386:0.33213,FN0500:0.26260)100:0.97140,(((MK1100:0.34702,
MK1125:0.20929)100:0.44795,MK1187:0.37053)100:1.23094,DR0705:0.74934)
74:0.36907)100:0.46133,TM1410:0.37124);


COMPARISON OF USER TREES (NO CLOCK)

Tree   log L   difference    S.E.      p-1sKH     p-SH       c-ELW      2sKH
-------------------------------------------------------------------------------
 1   -5624.42    29.99        8.27    0.0000 -   0.0000 -   0.0000 -       -
 2   -5594.43     0.00  <---- best    1.0000 +   1.0000 +   1.0000 +    best

The columns show the results and p-values of the following tests:
1sKH - one sided KH test based on pairwise SH tests (Shimodaira-Hasegawa
       2000, Goldman et al., 2001, Kishino-Hasegawa 1989)
SH   - Shimodaira-Hasegawa test (2000)
ELW  - Expected Likelihood Weight (Strimmer-Rambaut 2002)
2sKH - two sided Kishino-Hasegawa test (1989)

Plus signs denote the confidence sets. Minus signs denote significant
exclusion. All tests used 5% significance level. 1sKH, SH, and ELW
performed 1000 resamplings using the RELL method.


TIME STAMP

Date and time: Tue Sep  4 19:14:44 2007
Runtime (excl. input) : 0 seconds (= 0.0 minutes = 0.0 hours)
Runtime (incl. input) : 0 seconds (= 0.0 minutes = 0.0 hours)
