# Supplementary material for: Horizontal Gene Transfers in prokaryotes show differential preferences for metabolic and translational genes
Source: BMC Evol Biol. 2009 Jan 10;9:9. doi: 10.1186/1471-2148-9-9 (PMC2651853; doi:10.1186/1471-2148-9-9)
Supplement: Additional file 6 — Likelihood based tree comparisons. All likelihood based tree comparison outputs are provided. [file 1471-2148-9-9-S6.zip › puzzle/COG2759_UU221_TVN0089]

TREE-PUZZLE 5.1.pl25

Input file name: /scratch/local/kanhere/COG2759_Gramplus_Archaea_comb.infile
User tree file name: /scratch/local/kanhere/COG2759_Gramplus_Archaea_comb.tmp_tree
Type of analysis: user tree evaluation
Parameter estimation: approximate (faster)
Parameter estimation uses: neighbor-joining tree (for substitution process and rate variation)

Standard errors (S.E.) are obtained by the curvature method.
The upper and lower bounds of an approximate 95% confidence interval
for parameter or branch length x are x-1.96*S.E. and x+1.96*S.E.


SEQUENCE ALIGNMENT

Input data: 10 sequences with 563 amino acid sites
Number of constant sites: 116 (= 20.6% of all sites)
Number of site patterns: 452
Number of constant site patterns: 18 (= 4.0% of all site patterns)


SUBSTITUTION PROCESS

Model of substitution: VT (Mueller-Vingron 2000)
Amino acid frequencies (user specified):

 pi(A) =   7.8%
 pi(R) =   5.3%
 pi(N) =   4.4%
 pi(D) =   5.3%
 pi(C) =   1.6%
 pi(Q) =   3.7%
 pi(E) =   6.3%
 pi(G) =   7.2%
 pi(H) =   2.4%
 pi(I) =   6.1%
 pi(L) =   9.1%
 pi(K) =   6.0%
 pi(M) =   2.3%
 pi(F) =   4.2%
 pi(P) =   4.6%
 pi(S) =   6.4%
 pi(T) =   5.7%
 pi(W) =   1.3%
 pi(Y) =   3.4%
 pi(V) =   7.1%


AMBIGUOUS CHARACTERS IN THE SEQUENCE (SEQUENCES IN INPUT ORDER)

               gaps  wildcards        sum   % sequence
 SP1229           7          0          7        1.24%   
 SPy1213          7          0          7        1.24%   
 L159505          8          0          8        1.42%   
 SA1553           8          0          8        1.42%   
 lin1990          3          0          3        0.53%   
 CAC3201          7          0          7        1.24%   
 SPy2085          6          0          6        1.07%   
 TVN0089         27          0         27        4.80%   
 Ta1478          27          0         27        4.80%   
 UU221           42          0         42        7.46%   
 -------------------------------------------------------
 Sum            142          0        142        2.52%   


The table above shows the amount of gaps ('-') and other 'wildcard'
characters ('X', '?', etc.) and their percentage of the 563 columns
in the alignment.
Sequences with more than 50% ambiguous characters are marked with a '!' and 
should be checked, whether they have sufficient overlap to other sequences.
Sequences with 100% ambiguous characters do not hold any phylogenetic
information and had to be discarded from the analysis.


SEQUENCE COMPOSITION (SEQUENCES IN INPUT ORDER)

              5% chi-square test  p-value
 SP1229            failed           0.10%  
 SPy1213           failed           0.02%  
 L159505           failed           0.25%  
 SA1553            failed           0.55%  
 lin1990           failed           0.17%  
 CAC3201           failed           0.00%  
 SPy2085           failed           0.01%  
 TVN0089           failed           0.22%  
 Ta1478            failed           0.06%  
 UU221             failed           0.00%  

The chi-square tests compares the amino acid composition of each sequence
to the frequency distribution assumed in the maximum likelihood model.


IDENTICAL SEQUENCES

The sequences in each of the following groups are all identical. To speed
up computation please remove all but one of each group from the data set.

 All sequences are unique.


MAXIMUM LIKELIHOOD DISTANCES

Maximum likelihood distances are computed using the selected model of
substitution and rate heterogeneity.

  10
SP1229      0.00000  0.25117  0.38682  0.42337  0.42777  0.52152  0.54950
            0.74745  0.75386  1.02938
SPy1213     0.25117  0.00000  0.42044  0.44800  0.41711  0.52407  0.55726
            0.78206  0.79469  0.98238
L159505     0.38682  0.42044  0.00000  0.45957  0.49137  0.48765  0.57618
            0.76631  0.74452  1.01887
SA1553      0.42337  0.44800  0.45957  0.00000  0.49202  0.55475  0.54764
            0.65427  0.70137  0.99489
lin1990     0.42777  0.41711  0.49137  0.49202  0.00000  0.47116  0.52457
            0.76054  0.76110  0.98815
CAC3201     0.52152  0.52407  0.48765  0.55475  0.47116  0.00000  0.52608
            0.66538  0.69349  0.95698
SPy2085     0.54950  0.55726  0.57618  0.54764  0.52457  0.52608  0.00000
            0.71879  0.74366  0.94938
TVN0089     0.74745  0.78206  0.76631  0.65427  0.76054  0.66538  0.71879
            0.00000  0.15802  0.93124
Ta1478      0.75386  0.79469  0.74452  0.70137  0.76110  0.69349  0.74366
            0.15802  0.00000  0.96968
UU221       1.02938  0.98238  1.01887  0.99489  0.98815  0.95698  0.94938
            0.93124  0.96968  0.00000

Average distance (over all possible pairs of sequences):  0.65166


RATE HETEROGENEITY

Model of rate heterogeneity: uniform rate


TREE SEARCH

2 tree topologies were specified by the user.


MAXIMUM LIKELIHOOD BRANCH LENGTHS OF USER DEFINED TREE # 1 (NO CLOCK)

Branch lengths are computed using the selected model of
substitution and rate heterogeneity.


                                   :--8 TVN0089
                         :--------11
                         :         :---9 Ta1478
                  :-----12
                  :      :------------------10 UU221
            :----13
            :     :------6 CAC3201
         :-15
         :  :  :-------4 SA1553
         :  :-14
         :     :-------5 lin1990
    :---16
    :    :-------3 L159505
 :-17
 :  :----1 SP1229
 :
 :------------7 SPy2085
 :
 :----2 SPy1213
 

         branch  length     S.E.   branch  length     S.E.
SP1229        1  0.13022  0.01858      11  0.28978  0.03346
SPy1213       2  0.13546  0.01921      12  0.17965  0.03033
L159505       3  0.23833  0.02433      13  0.13482  0.02262
SA1553        4  0.25922  0.02600      14  0.02617  0.01236
lin1990       5  0.26089  0.02606      15  0.03519  0.01367
CAC3201       6  0.21209  0.02555      16  0.08492  0.01692
SPy2085       7  0.43840  0.03461      17  0.02788  0.01200
TVN0089       8  0.05961  0.01400
Ta1478        9  0.10029  0.01629     9 iterations until convergence
UU221        10  0.66343  0.05017     log L: -8234.14


Unrooted user defined tree with maximum likelihood branch lengths
(in CLUSTAL W notation):

(SPy1213:0.13546,((((((TVN0089:0.05961,Ta1478:0.10029)100:0.28978,
UU221:0.66343)93:0.17965,CAC3201:0.21209)100:0.13482,(SA1553:0.25922,
lin1990:0.26089)100:0.02617)100:0.03519,L159505:0.23833)100:0.08492,
SP1229:0.13022)100:0.02788,SPy2085:0.43840);


MAXIMUM LIKELIHOOD BRANCH LENGTHS OF USER DEFINED TREE # 2 (NO CLOCK)

Branch lengths are computed using the selected model of
substitution and rate heterogeneity.


                                        :--8 TVN0089
                              :--------11
                              :         :---9 Ta1478
                       :-----12
                       :      :-----------------10 UU221
                   :--13
                   :   :-------7 SPy2085
              :---14
              :    :-------6 CAC3201
          :--15
          :   :-------4 SA1553
      :--16
      :   :-------5 lin1990
 :---17
 :    :-------3 L159505
 :
 :----2 SPy1213
 :
 :---1 SP1229
 

         branch  length     S.E.   branch  length     S.E.
SP1229        1  0.11440  0.01726      11  0.30723  0.03395
SPy1213       2  0.14324  0.01895      12  0.15713  0.02900
L159505       3  0.24339  0.02475      13  0.06794  0.01822
SA1553        4  0.25200  0.02581      14  0.09071  0.01929
lin1990       5  0.25610  0.02574      15  0.04504  0.01472
CAC3201       6  0.25143  0.02624      16  0.03945  0.01423
SPy2085       7  0.26625  0.02813      17  0.10098  0.01761
TVN0089       8  0.05208  0.01418
Ta1478        9  0.10786  0.01687     10 iterations until convergence
UU221        10  0.65395  0.04977     log L: -8123.87


Unrooted user defined tree with maximum likelihood branch lengths
(in CLUSTAL W notation):

(SP1229:0.11440,(((((((TVN0089:0.05208,Ta1478:0.10786)100:0.30723,
UU221:0.65395)100:0.15713,SPy2085:0.26625)74:0.06794,CAC3201:0.25143)
89:0.09071,SA1553:0.25200)58:0.04504,lin1990:0.25610)83:0.03945,L159505:0.24339)
98:0.10098,SPy1213:0.14324);


COMPARISON OF USER TREES (NO CLOCK)

Tree   log L   difference    S.E.      p-1sKH     p-SH       c-ELW      2sKH
-------------------------------------------------------------------------------
 1   -8234.14   110.27       25.53    0.0000 -   0.0000 -   0.0000 -       -
 2   -8123.87     0.00  <---- best    1.0000 +   1.0000 +   1.0000 +    best

The columns show the results and p-values of the following tests:
1sKH - one sided KH test based on pairwise SH tests (Shimodaira-Hasegawa
       2000, Goldman et al., 2001, Kishino-Hasegawa 1989)
SH   - Shimodaira-Hasegawa test (2000)
ELW  - Expected Likelihood Weight (Strimmer-Rambaut 2002)
2sKH - two sided Kishino-Hasegawa test (1989)

Plus signs denote the confidence sets. Minus signs denote significant
exclusion. All tests used 5% significance level. 1sKH, SH, and ELW
performed 1000 resamplings using the RELL method.


TIME STAMP

Date and time: Tue Sep  4 20:42:50 2007
Runtime (excl. input) : 1 seconds (= 0.0 minutes = 0.0 hours)
Runtime (incl. input) : 1 seconds (= 0.0 minutes = 0.0 hours)
