# Supplementary material for: Horizontal Gene Transfers in prokaryotes show differential preferences for metabolic and translational genes
Source: BMC Evol Biol. 2009 Jan 10;9:9. doi: 10.1186/1471-2148-9-9 (PMC2651853; doi:10.1186/1471-2148-9-9)
Supplement: Additional file 6 — Likelihood based tree comparisons. All likelihood based tree comparison outputs are provided. [file 1471-2148-9-9-S6.zip › puzzle/COG2804_aq_1474_PA3103]

TREE-PUZZLE 5.1.pl25

Input file name: /scratch/local/kanhere/COG2804_Bacteria_gamma_comb.infile
User tree file name: /scratch/local/kanhere/COG2804_Bacteria_gamma_comb.tmp_tree
Type of analysis: user tree evaluation
Parameter estimation: approximate (faster)
Parameter estimation uses: neighbor-joining tree (for substitution process and rate variation)

Standard errors (S.E.) are obtained by the curvature method.
The upper and lower bounds of an approximate 95% confidence interval
for parameter or branch length x are x-1.96*S.E. and x+1.96*S.E.


SEQUENCE ALIGNMENT

Input data: 28 sequences with 1106 amino acid sites
Number of constant sites: 21 (= 1.9% of all sites)
Number of site patterns: 748
Number of constant site patterns: 8 (= 1.1% of all site patterns)


SUBSTITUTION PROCESS

Model of substitution: VT (Mueller-Vingron 2000)
Amino acid frequencies (user specified):

 pi(A) =   7.8%
 pi(R) =   5.3%
 pi(N) =   4.4%
 pi(D) =   5.3%
 pi(C) =   1.6%
 pi(Q) =   3.7%
 pi(E) =   6.3%
 pi(G) =   7.2%
 pi(H) =   2.4%
 pi(I) =   6.1%
 pi(L) =   9.1%
 pi(K) =   6.0%
 pi(M) =   2.3%
 pi(F) =   4.2%
 pi(P) =   4.6%
 pi(S) =   6.4%
 pi(T) =   5.7%
 pi(W) =   1.3%
 pi(Y) =   3.4%
 pi(V) =   7.1%


AMBIGUOUS CHARACTERS IN THE SEQUENCE (SEQUENCES IN INPUT ORDER)

               gaps  wildcards        sum   % sequence
 all2444        436          0        436       39.42%   
 slr0063        434          0        434       39.24%   
 FN2095         692          0        692       62.57%  !
 aq_1971        540          0        540       48.82%   
 DR1964         260          0        260       23.51%   
 TM0837         540          0        540       48.82%   
 aq_1474        637          0        637       57.59%  !
 PA3103         604          0        604       54.61%  !
 VC2732         603          0        603       54.52%  !
 gspE           613          0        613       55.42%  !
 PA0686         637          0        637       57.59%  !
 YPO0815        603          0        603       54.52%  !
 XF1517         523          0        523       47.29%   
 PA2677         531          0        531       48.01%   
 VC0405         531          0        531       48.01%   
 ECs0111        645          0        645       58.32%  !
 ZhofB          645          0        645       58.32%  !
 hofB           645          0        645       58.32%  !
 STM0143        645          0        645       58.32%  !
 YPO3426        594          0        594       53.71%  !
 HI0298         642          0        642       58.05%  !
 PM0085         645          0        645       58.32%  !
 PA4526         540          0        540       48.82%   
 XF2544         529          0        529       47.83%   
 VC2424         544          0        544       49.19%   
 PA5210         512          0        512       46.29%   
 slr0079        293          0        293       26.49%   
 VC0835         603          0        603       54.52%  !
 -------------------------------------------------------
 Sum          15666          0      15666       50.59%  !


The table above shows the amount of gaps ('-') and other 'wildcard'
characters ('X', '?', etc.) and their percentage of the 1106 columns
in the alignment.
Sequences with more than 50% ambiguous characters are marked with a '!' and 
should be checked, whether they have sufficient overlap to other sequences.
Sequences with 100% ambiguous characters do not hold any phylogenetic
information and had to be discarded from the analysis.


SEQUENCE COMPOSITION (SEQUENCES IN INPUT ORDER)

              5% chi-square test  p-value
 all2444           failed           0.03%  
 slr0063           failed           0.55%  
 FN2095            failed           0.00%  
 aq_1971           failed           0.00%  
 DR1964            failed           0.00%  
 TM0837            failed           0.00%  
 aq_1474           failed           0.00%  
 PA3103            failed           0.00%  
 VC2732            failed           0.22%  
 gspE              failed           0.00%  
 PA0686            failed           0.00%  
 YPO0815           failed           0.03%  
 XF1517            failed           0.00%  
 PA2677            failed           0.00%  
 VC0405            failed           0.01%  
 ECs0111           failed           0.00%  
 ZhofB             failed           0.00%  
 hofB              failed           0.00%  
 STM0143           failed           0.00%  
 YPO3426           failed           0.00%  
 HI0298            failed           0.00%  
 PM0085            failed           0.00%  
 PA4526            passed          11.82%  
 XF2544            failed           1.05%  
 VC2424            failed           0.00%  
 PA5210            failed           0.00%  
 slr0079           failed           0.00%  
 VC0835            passed           5.95%  

The chi-square tests compares the amino acid composition of each sequence
to the frequency distribution assumed in the maximum likelihood model.


IDENTICAL SEQUENCES

The sequences in each of the following groups are all identical. To speed
up computation please remove all but one of each group from the data set.

ECs0111, ZhofB.


MAXIMUM LIKELIHOOD DISTANCES

Maximum likelihood distances are computed using the selected model of
substitution and rate heterogeneity.

  28
all2444     0.00000  0.43027  1.05422  1.13144  1.19204  1.11662  1.05279
            1.15985  1.05945  1.07730  1.03041  1.18785  1.31929  1.20738
            1.32788  1.13399  1.13399  1.15169  1.15918  1.26470  1.15106
            1.21227  1.17249  1.16036  1.22086  1.38844  1.44124  1.96816
slr0063     0.43027  0.00000  1.09443  1.17988  1.25106  1.17677  1.11809
            1.22489  1.14072  1.18154  1.06493  1.23170  1.47721  1.26228
            1.32902  1.22464  1.22464  1.22887  1.20386  1.30754  1.23965
            1.21785  1.22465  1.23019  1.26359  1.38649  1.48769  2.01391
FN2095      1.05422  1.09443  0.00000  0.83681  1.04218  0.95827  0.98021
            0.96603  0.96018  0.98641  1.02522  1.02046  1.12442  1.14268
            1.08675  1.12642  1.12642  1.12530  1.06923  1.13019  1.03593
            1.16326  1.04242  1.12004  1.04720  1.08904  1.82238  1.71025
aq_1971     1.13144  1.17988  0.83681  0.00000  1.15639  1.06794  0.90324
            1.06310  1.04924  1.09606  0.98284  1.06462  1.21453  1.18656
            1.16407  1.08284  1.08284  1.07542  1.01743  1.16833  1.11230
            1.15392  1.08623  1.16285  1.15971  1.21217  1.81249  1.70934
DR1964      1.19204  1.25106  1.04218  1.15639  0.00000  0.94822  0.90773
            1.08096  1.06650  1.06280  0.96945  1.06897  1.24544  1.11767
            1.22165  1.20836  1.20836  1.21579  1.19042  1.26975  1.11452
            1.15116  1.21666  1.16180  1.30363  1.20796  1.86335  1.88376
TM0837      1.11662  1.17677  0.95827  1.06794  0.94822  0.00000  0.86702
            1.09812  1.06194  1.06621  1.02323  1.13410  1.15916  1.08154
            1.21239  1.14758  1.14758  1.15198  1.18058  1.24095  1.17773
            1.22682  1.17061  1.22146  1.15522  1.31674  1.83466  1.76087
aq_1474     1.05279  1.11809  0.98021  0.90324  0.90773  0.86702  0.00000
            0.82310  0.85047  0.86166  0.81090  0.92471  1.01392  0.98889
            1.10062  1.05978  1.05978  1.05091  1.06927  0.95306  0.99097
            1.07308  1.06201  1.01357  1.01364  1.09778  1.67276  1.59357
PA3103      1.15985  1.22489  0.96603  1.06310  1.08096  1.09812  0.82310
            0.00000  0.49713  0.64051  0.61321  0.69083  0.94739  0.96060
            1.20507  1.11699  1.11699  1.10902  1.09308  1.02093  1.10756
            1.19844  1.09809  1.09900  1.10730  1.08460  1.67846  1.65800
VC2732      1.05945  1.14072  0.96018  1.04924  1.06650  1.06194  0.85047
            0.49713  0.00000  0.56884  0.67442  0.64758  0.95055  0.97769
            1.10308  1.05541  1.05541  1.05453  1.01029  1.06423  1.07757
            1.09798  1.07370  1.12085  1.01761  1.10418  1.64153  1.64713
gspE        1.07730  1.18154  0.98641  1.09606  1.06280  1.06621  0.86166
            0.64051  0.56884  0.00000  0.72623  0.76554  0.98660  1.01948
            1.24461  1.05869  1.05869  1.05709  1.00917  0.96400  1.01202
            1.08486  1.03303  1.13566  1.01979  1.14872  1.73417  1.72856
PA0686      1.03041  1.06493  1.02522  0.98284  0.96945  1.02323  0.81090
            0.61321  0.67442  0.72623  0.00000  0.72012  0.83472  0.88366
            1.09750  1.03394  1.03394  1.03478  1.05121  1.01538  1.18202
            1.13801  1.04061  1.02987  1.02011  1.06306  1.65806  1.80072
YPO0815     1.18785  1.23170  1.02046  1.06462  1.06897  1.13410  0.92471
            0.69083  0.64758  0.76554  0.72012  0.00000  1.04572  1.07625
            1.17874  1.10697  1.10697  1.10594  1.16360  1.13501  1.14343
            1.17727  1.19141  1.22155  1.14556  1.22539  1.64501  1.81880
XF1517      1.31929  1.47721  1.12442  1.21453  1.24544  1.15916  1.01392
            0.94739  0.95055  0.98660  0.83472  1.04572  0.00000  1.01911
            1.19234  1.10096  1.10096  1.10704  1.15690  1.14933  1.17898
            1.16294  1.17670  1.26438  1.15617  1.25548  1.97972  1.88283
PA2677      1.20738  1.26228  1.14268  1.18656  1.11767  1.08154  0.98889
            0.96060  0.97769  1.01948  0.88366  1.07625  1.01911  0.00000
            0.99304  1.10361  1.10361  1.10615  1.10167  1.16357  1.18943
            1.17276  1.25486  1.27757  1.17705  1.22444  1.87960  1.95252
VC0405      1.32788  1.32902  1.08675  1.16407  1.22165  1.21239  1.10062
            1.20507  1.10308  1.24461  1.09750  1.17874  1.19234  0.99304
            0.00000  1.18167  1.18167  1.18749  1.16349  1.23800  1.11293
            1.16323  1.21548  1.33738  1.20260  1.31610  2.04855  1.94940
ECs0111     1.13399  1.22464  1.12642  1.08284  1.20836  1.14758  1.05978
            1.11699  1.05541  1.05869  1.03394  1.10697  1.10096  1.10361
            1.18167  0.00000  0.00000  0.00869  0.35829  0.79236  0.97282
            0.97794  0.97788  1.02347  0.95730  1.10126  1.66533  1.69540
ZhofB       1.13399  1.22464  1.12642  1.08284  1.20836  1.14758  1.05978
            1.11699  1.05541  1.05869  1.03394  1.10697  1.10096  1.10361
            1.18167  0.00000  0.00000  0.00869  0.35829  0.79236  0.97282
            0.97794  0.97788  1.02347  0.95730  1.10126  1.66533  1.69540
hofB        1.15169  1.22887  1.12530  1.07542  1.21579  1.15198  1.05091
            1.10902  1.05453  1.05709  1.03478  1.10594  1.10704  1.10615
            1.18749  0.00869  0.00869  0.00000  0.36147  0.79463  0.97475
            0.97975  0.98209  1.02384  0.96026  1.10225  1.66965  1.68525
STM0143     1.15918  1.20386  1.06923  1.01743  1.19042  1.18058  1.06927
            1.09308  1.01029  1.00917  1.05121  1.16360  1.15690  1.10167
            1.16349  0.35829  0.35829  0.36147  0.00000  0.75787  0.94575
            0.98921  0.99595  1.02367  0.92265  1.12741  1.59335  1.77746
YPO3426     1.26470  1.30754  1.13019  1.16833  1.26975  1.24095  0.95306
            1.02093  1.06423  0.96400  1.01538  1.13501  1.14933  1.16357
            1.23800  0.79236  0.79236  0.79463  0.75787  0.00000  1.01531
            0.98661  0.95291  0.99881  0.95418  1.17928  1.91763  1.86581
HI0298      1.15106  1.23965  1.03593  1.11230  1.11452  1.17773  0.99097
            1.10756  1.07757  1.01202  1.18202  1.14343  1.17898  1.18943
            1.11293  0.97282  0.97282  0.97475  0.94575  1.01531  0.00000
            0.40541  0.99598  0.94761  0.95822  1.19093  1.84269  1.91420
PM0085      1.21227  1.21785  1.16326  1.15392  1.15116  1.22682  1.07308
            1.19844  1.09798  1.08486  1.13801  1.17727  1.16294  1.17276
            1.16323  0.97794  0.97794  0.97975  0.98921  0.98661  0.40541
            0.00000  1.05057  0.98699  1.02656  1.17797  1.89009  1.96344
PA4526      1.17249  1.22465  1.04242  1.08623  1.21666  1.17061  1.06201
            1.09809  1.07370  1.03303  1.04061  1.19141  1.17670  1.25486
            1.21548  0.97788  0.97788  0.98209  0.99595  0.95291  0.99598
            1.05057  0.00000  0.59087  0.77972  1.25365  1.81548  1.77769
XF2544      1.16036  1.23019  1.12004  1.16285  1.16180  1.22146  1.01357
            1.09900  1.12085  1.13566  1.02987  1.22155  1.26438  1.27757
            1.33738  1.02347  1.02347  1.02384  1.02367  0.99881  0.94761
            0.98699  0.59087  0.00000  0.80819  1.24390  1.85307  1.77381
VC2424      1.22086  1.26359  1.04720  1.15971  1.30363  1.15522  1.01364
            1.10730  1.01761  1.01979  1.02011  1.14556  1.15617  1.17705
            1.20260  0.95730  0.95730  0.96026  0.92265  0.95418  0.95822
            1.02656  0.77972  0.80819  0.00000  1.29769  1.85151  1.81865
PA5210      1.38844  1.38649  1.08904  1.21217  1.20796  1.31674  1.09778
            1.08460  1.10418  1.14872  1.06306  1.22539  1.25548  1.22444
            1.31610  1.10126  1.10126  1.10225  1.12741  1.17928  1.19093
            1.17797  1.25365  1.24390  1.29769  0.00000  2.06876  2.05146
slr0079     1.44124  1.48769  1.82238  1.81249  1.86335  1.83466  1.67276
            1.67846  1.64153  1.73417  1.65806  1.64501  1.97972  1.87960
            2.04855  1.66533  1.66533  1.66965  1.59335  1.91763  1.84269
            1.89009  1.81548  1.85307  1.85151  2.06876  0.00000  2.53027
VC0835      1.96816  2.01391  1.71025  1.70934  1.88376  1.76087  1.59357
            1.65800  1.64713  1.72856  1.80072  1.81880  1.88283  1.95252
            1.94940  1.69540  1.69540  1.68525  1.77746  1.86581  1.91420
            1.96344  1.77769  1.77381  1.81865  2.05146  2.53027  0.00000

Average distance (over all possible pairs of sequences):  1.16631


RATE HETEROGENEITY

Model of rate heterogeneity: uniform rate


TREE SEARCH

2 tree topologies were specified by the user.


MAXIMUM LIKELIHOOD BRANCH LENGTHS OF USER DEFINED TREE # 1 (NO CLOCK)

Branch lengths are computed using the selected model of
substitution and rate heterogeneity.


       :-16 ECs0111
    :-29
    :  :-17 ZhofB
 :-48
 :  :             :-------12 YPO0815
 :  :          :-30
 :  :          :  :------20 YPO3426
 :  :   :-----46
 :  :   :      :      :---------15 VC0405
 :  :   :      :      :
 :  :   :      :      :-----------------28 VC0835
 :  :   :      :   :-31
 :  :   :      :   :  :-------25 VC2424
 :  :   :      :   :  :
 :  :   :      :   :  :-----9 VC2732
 :  :   :      :--45
 :  :   :          :           :--21 HI0298
 :  :   :          :  :-------32
 :  :   :          :  :        :---22 PM0085
 :  :   :          :-44
 :  :   :             :      :------11 PA0686
 :  :   :             :      :
 :  :   :             :      :--------14 PA2677
 :  :   :             :   :-33
 :  :   :             :   :  :------8 PA3103
 :  :   :             :   :  :
 :  :   :             :   :  :--------23 PA4526
 :  :   :             :   :  :
 :  :   :             :   :  :---------26 PA5210
 :  :   :             :--43
 :  :   :                 :     :--------13 XF1517
 :  :   :                 :  :-34
 :  :   :                 :  :  :-------24 XF2544
 :  :   :                 :-42
 :  :   :                    :                   :---2 slr0063
 :  :   :                    :                :-35
 :  :   :                    :                :  :--------------27 slr0079
 :  :   :                    :       :-------36
 :  :   :                    :       :        :---1 all2444
 :  :   :                    :    :-40
 :  :   :                    :    :  :        :-----7 aq_1474
 :  :   :                    :    :  :     :-37
 :  :   :                    :    :  :     :  :------4 aq_1971
 :  :   :                    :    :  :  :-38
 :  :   :                    :    :  :  :  :------6 TM0837
 :  :   :                    :    :  :-39
 :  :   :                    :    :     :-------5 DR1964
 :  :   :                    :---41
 :  :   :                         :-------3 FN2095
 :  :--47
 :      :--19 STM0143
 :
 :-18 hofB
 :
 :-----------10 gspE
 

         branch  length     S.E.   branch  length     S.E.
all2444       1  0.18985  0.02433      29  0.00266  0.00295
slr0063       2  0.25414  0.02623      30  0.00001  0.00127
FN2095        3  0.63771  0.05498      31  0.03536  0.01881
aq_1971       4  0.56267  0.04710      32  0.61826  0.05228
DR1964        5  0.57357  0.04550      33  0.03726  0.02075
TM0837        6  0.50683  0.04307      34  0.02386  0.02523
aq_1474       7  0.47208  0.04427      35  0.00001  0.00118
PA3103        8  0.49886  0.04165      36  0.59777  0.04908
VC2732        9  0.46434  0.04030      37  0.09358  0.03115
gspE         10  1.03609  0.06934      38  0.05698  0.02594
PA0686       11  0.52100  0.04363      39  0.09223  0.02972
YPO0815      12  0.63988  0.05141      40  0.03428  0.02570
XF1517       13  0.69707  0.04999      41  0.25288  0.03563
PA2677       14  0.71585  0.04989      42  0.05192  0.02188
VC0405       15  0.78681  0.05438      43  0.09649  0.02279
ECs0111      16  0.00001  0.00228      44  0.00463  0.01404
ZhofB        17  0.00001  0.00228      45  0.17623  0.03250
hofB         18  0.00303  0.00322      46  0.41332  0.04292
STM0143      19  0.17725  0.02672      47  0.18766  0.02693
YPO3426      20  0.56853  0.04838      48  0.00300  0.00363
HI0298       21  0.18279  0.02860
PM0085       22  0.23376  0.03047
PA4526       23  0.68454  0.04888
XF2544       24  0.63092  0.04706
VC2424       25  0.62823  0.04703
PA5210       26  0.85106  0.05649
slr0079      27  1.27821  0.07444     12 iterations until convergence
VC0835       28  1.53419  0.10683     log L: -30028.33

WARNING --- at least one branch length is close to an internal boundary!


Unrooted user defined tree with maximum likelihood branch lengths
(in CLUSTAL W notation):

(gspE:1.03609,((ECs0111:0.00001,ZhofB:0.00001)98:0.00266,(((YPO0815:0.63988,
YPO3426:0.56853)100:0.00001,((VC0405:0.78681,VC0835:1.53419,VC2424:0.62823,
VC2732:0.46434)100:0.03536,((HI0298:0.18279,PM0085:0.23376)100:0.61826,
((PA0686:0.52100,PA2677:0.71585,PA3103:0.49886,PA4526:0.68454,PA5210:0.85106)
100:0.03726,((XF1517:0.69707,XF2544:0.63092)100:0.02386,((((slr0063:0.25414,
slr0079:1.27821)100:0.00001,all2444:0.18985)98:0.59777,(((aq_1474:0.47208,
aq_1971:0.56267)100:0.09358,TM0837:0.50683)68:0.05698,DR1964:0.57357)
52:0.09223)78:0.03428,FN2095:0.63771)100:0.25288)100:0.05192)100:0.09649)
63:0.00463)92:0.17623)93:0.41332,STM0143:0.17725)94:0.18766)98:0.00300,
hofB:0.00303);


MAXIMUM LIKELIHOOD BRANCH LENGTHS OF USER DEFINED TREE # 2 (NO CLOCK)

Branch lengths are computed using the selected model of
substitution and rate heterogeneity.


                    :------3 FN2095
              :----29
              :     :-----4 aq_1971
              :
              :             :----8 PA3103
              :         :--30
              :         :   :---9 VC2732
              :     :--31
              :     :   :-----10 gspE
              :     :   :
              :     :   :-----12 YPO0815
              :----32
              :     :----11 PA0686
              :
              :                        :-16 ECs0111
              :                     :-33
              :                     :  :-17 ZhofB
              :                :---34
              :                :    :-18 hofB
              :          :----35
              :          :     :--19 STM0143
              :     :---36
              :     :    :-----20 YPO3426
              :----41
              :     :          :--21 HI0298
              :     :  :------37
              :     :  :       :---22 PM0085
              :     :-40
              :        :       :----23 PA4526
              :        :   :--38
              :        :   :   :----24 XF2544
              :        :--39
              :            :-----25 VC2424
              :
              :        :------14 PA2677
              :    :--42
              :    :   :-------15 VC0405
              :---43
              :    :-------13 XF1517
      :------45
      :       :    :------5 DR1964
      :       :---44
      :       :    :------6 TM0837
      :       :
      :       :-------7 aq_1474
      :       :
      :       :----------26 PA5210
      :       :
      :       :-----------------28 VC0835
 :---46
 :    :------------27 slr0079
 :
 :---2 slr0063
 :
 :--1 all2444
 

         branch  length     S.E.   branch  length     S.E.
all2444       1  0.17267  0.02425      29  0.31053  0.04130
slr0063       2  0.26398  0.02676      30  0.09984  0.02311
FN2095        3  0.53824  0.05040      31  0.11470  0.02750
aq_1971       4  0.40127  0.04275      32  0.33576  0.03775
DR1964        5  0.51285  0.04391      33  0.00001  0.00049
TM0837        6  0.50436  0.04357      34  0.21455  0.02799
aq_1474       7  0.58650  0.04674      35  0.29495  0.03785
PA3103        8  0.29974  0.03152      36  0.24549  0.03827
VC2732        9  0.22963  0.02842      37  0.49461  0.04823
gspE         10  0.42953  0.03821      38  0.18786  0.03103
PA0686       11  0.36797  0.03724      39  0.16655  0.03347
YPO0815      12  0.44829  0.03868      40  0.07129  0.02796
XF1517       13  0.58736  0.04675      41  0.29268  0.03778
PA2677       14  0.47840  0.04309      42  0.13328  0.03299
VC0405       15  0.58171  0.04756      43  0.20607  0.03334
ECs0111      16  0.00001  0.00064      44  0.23780  0.03582
ZhofB        17  0.00001  0.00064      45  0.48369  0.04795
hofB         18  0.00868  0.00435      46  0.25605  0.04128
STM0143      19  0.15482  0.02559
YPO3426      20  0.41252  0.04184
HI0298       21  0.16995  0.02805
PM0085       22  0.24837  0.03108
PA4526       23  0.30076  0.03185
XF2544       24  0.31238  0.03257
VC2424       25  0.41332  0.03840
PA5210       26  0.85576  0.05684
slr0079      27  1.05710  0.07004     12 iterations until convergence
VC0835       28  1.60003  0.10943     log L: -28807.66

WARNING --- at least one branch length is close to an internal boundary!


Unrooted user defined tree with maximum likelihood branch lengths
(in CLUSTAL W notation):

(all2444:0.17267,(((FN2095:0.53824,aq_1971:0.40127)89:0.31053,(((
PA3103:0.29974,VC2732:0.22963)54:0.09984,gspE:0.42953,YPO0815:0.44829)
54:0.11470,PA0686:0.36797)68:0.33576,(((((ECs0111:0.00001,ZhofB:0.00001)
98:0.00001,hofB:0.00868)96:0.21455,STM0143:0.15482)93:0.29495,YPO3426:0.41252)
87:0.24549,((HI0298:0.16995,PM0085:0.24837)92:0.49461,((PA4526:0.30076,
XF2544:0.31238)88:0.18786,VC2424:0.41332)79:0.16655)60:0.07129)65:0.29268,
((PA2677:0.47840,VC0405:0.58171)69:0.13328,XF1517:0.58736)63:0.20607,
(DR1964:0.51285,TM0837:0.50436)51:0.23780,aq_1474:0.58650,PA5210:0.85576,
VC0835:1.60003)88:0.48369,slr0079:1.05710)94:0.25605,slr0063:0.26398);


COMPARISON OF USER TREES (NO CLOCK)

Tree   log L   difference    S.E.      p-1sKH     p-SH       c-ELW      2sKH
-------------------------------------------------------------------------------
 1  -30028.33  1220.67       97.32    0.0000 -   0.0000 -   0.0000 -       -
 2  -28807.66     0.00  <---- best    1.0000 +   1.0000 +   1.0000 +    best

The columns show the results and p-values of the following tests:
1sKH - one sided KH test based on pairwise SH tests (Shimodaira-Hasegawa
       2000, Goldman et al., 2001, Kishino-Hasegawa 1989)
SH   - Shimodaira-Hasegawa test (2000)
ELW  - Expected Likelihood Weight (Strimmer-Rambaut 2002)
2sKH - two sided Kishino-Hasegawa test (1989)

Plus signs denote the confidence sets. Minus signs denote significant
exclusion. All tests used 5% significance level. 1sKH, SH, and ELW
performed 1000 resamplings using the RELL method.


TIME STAMP

Date and time: Tue Sep  4 19:48:48 2007
Runtime (excl. input) : 6 seconds (= 0.1 minutes = 0.0 hours)
Runtime (incl. input) : 6 seconds (= 0.1 minutes = 0.0 hours)
