# Supplementary material for: Horizontal Gene Transfers in prokaryotes show differential preferences for metabolic and translational genes
Source: BMC Evol Biol. 2009 Jan 10;9:9. doi: 10.1186/1471-2148-9-9 (PMC2651853; doi:10.1186/1471-2148-9-9)
Supplement: Additional file 6 — Likelihood based tree comparisons. All likelihood based tree comparison outputs are provided. [file 1471-2148-9-9-S6.zip › puzzle/COG2838_Cgl0644_NMA1116]

TREE-PUZZLE 5.1.pl25

Input file name: /scratch/local/kanhere/COG2838_Actinobacteria_Proteobacteria_comb.infile
User tree file name: /scratch/local/kanhere/COG2838_Actinobacteria_Proteobacteria_comb.tmp_tree
Type of analysis: user tree evaluation
Parameter estimation: approximate (faster)
Parameter estimation uses: neighbor-joining tree (for substitution process and rate variation)

Standard errors (S.E.) are obtained by the curvature method.
The upper and lower bounds of an approximate 95% confidence interval
for parameter or branch length x are x-1.96*S.E. and x+1.96*S.E.


SEQUENCE ALIGNMENT

Input data: 7 sequences with 746 amino acid sites
Number of constant sites: 269 (= 36.1% of all sites)
Number of site patterns: 449
Number of constant site patterns: 19 (= 4.2% of all site patterns)


SUBSTITUTION PROCESS

Model of substitution: VT (Mueller-Vingron 2000)
Amino acid frequencies (user specified):

 pi(A) =   7.8%
 pi(R) =   5.3%
 pi(N) =   4.4%
 pi(D) =   5.3%
 pi(C) =   1.6%
 pi(Q) =   3.7%
 pi(E) =   6.3%
 pi(G) =   7.2%
 pi(H) =   2.4%
 pi(I) =   6.1%
 pi(L) =   9.1%
 pi(K) =   6.0%
 pi(M) =   2.3%
 pi(F) =   4.2%
 pi(P) =   4.6%
 pi(S) =   6.4%
 pi(T) =   5.7%
 pi(W) =   1.3%
 pi(Y) =   3.4%
 pi(V) =   7.1%


AMBIGUOUS CHARACTERS IN THE SEQUENCE (SEQUENCES IN INPUT ORDER)

               gaps  wildcards        sum   % sequence
 MT0072           1          0          1        0.13%   
 Rv0066c          1          0          1        0.13%   
 ML2672           0          0          0        0.00%   
 NMA1116          5          0          5        0.67%   
 NMB0920          5          0          5        0.67%   
 Cgl0644          8          0          8        1.07%   
 Cj0531          12          0         12        1.61%   
 -------------------------------------------------------
 Sum             32          0         32        0.61%   


The table above shows the amount of gaps ('-') and other 'wildcard'
characters ('X', '?', etc.) and their percentage of the 746 columns
in the alignment.
Sequences with more than 50% ambiguous characters are marked with a '!' and 
should be checked, whether they have sufficient overlap to other sequences.
Sequences with 100% ambiguous characters do not hold any phylogenetic
information and had to be discarded from the analysis.


SEQUENCE COMPOSITION (SEQUENCES IN INPUT ORDER)

              5% chi-square test  p-value
 MT0072            passed           5.94%  
 Rv0066c           passed           5.94%  
 ML2672            passed          24.30%  
 NMA1116           failed           0.00%  
 NMB0920           failed           0.00%  
 Cgl0644           failed           0.00%  
 Cj0531            failed           0.00%  

The chi-square tests compares the amino acid composition of each sequence
to the frequency distribution assumed in the maximum likelihood model.


IDENTICAL SEQUENCES

The sequences in each of the following groups are all identical. To speed
up computation please remove all but one of each group from the data set.

MT0072, Rv0066c.


MAXIMUM LIKELIHOOD DISTANCES

Maximum likelihood distances are computed using the selected model of
substitution and rate heterogeneity.

  7
MT0072      0.00000  0.00000  0.15787  0.50722  0.50610  0.58311  0.70968
Rv0066c     0.00000  0.00000  0.15787  0.50722  0.50610  0.58311  0.70968
ML2672      0.15787  0.15787  0.00000  0.50406  0.50262  0.60730  0.69858
NMA1116     0.50722  0.50722  0.50406  0.00000  0.01466  0.44612  0.64040
NMB0920     0.50610  0.50610  0.50262  0.01466  0.00000  0.44485  0.62523
Cgl0644     0.58311  0.58311  0.60730  0.44612  0.44485  0.00000  0.68870
Cj0531      0.70968  0.70968  0.69858  0.64040  0.62523  0.68870  0.00000

Average distance (over all possible pairs of sequences):  0.48098


RATE HETEROGENEITY

Model of rate heterogeneity: uniform rate


TREE SEARCH

2 tree topologies were specified by the user.


MAXIMUM LIKELIHOOD BRANCH LENGTHS OF USER DEFINED TREE # 1 (NO CLOCK)

Branch lengths are computed using the selected model of
substitution and rate heterogeneity.


                               :-4 NMA1116
                      :--------8
                      :        :-5 NMB0920
                   :--9
                   :  :------------------7 Cj0531
      :-----------10
      :            :-----------6 Cgl0644
 :---11
 :    :----3 ML2672
 :
 :-2 Rv0066c
 :
 :-1 MT0072
 

         branch  length     S.E.   branch  length     S.E.
MT0072        1  0.00001  0.00220       8  0.18352  0.02056
Rv0066c       2  0.00001  0.00220       9  0.02400  0.01290
ML2672        3  0.09028  0.01309      10  0.28025  0.02444
NMA1116       4  0.01292  0.00430      11  0.06938  0.01205
NMB0920       5  0.00175  0.00217
Cgl0644       6  0.29093  0.02490     7 iterations until convergence
Cj0531        7  0.47029  0.03221     log L: -6179.75

WARNING --- at least one branch length is close to an internal boundary!


Unrooted user defined tree with maximum likelihood branch lengths
(in CLUSTAL W notation):

(MT0072:0.00001,((((NMA1116:0.01292,NMB0920:0.00175)100:0.18352,Cj0531:0.47029)
100:0.02400,Cgl0644:0.29093)100:0.28025,ML2672:0.09028)100:0.06938,
Rv0066c:0.00001);


MAXIMUM LIKELIHOOD BRANCH LENGTHS OF USER DEFINED TREE # 2 (NO CLOCK)

Branch lengths are computed using the selected model of
substitution and rate heterogeneity.


                                :-4 NMA1116
                       :--------8
                       :        :-5 NMB0920
                  :----9
                  :    :-----------6 Cgl0644
      :----------10
      :           :-----------------7 Cj0531
 :---11
 :    :----3 ML2672
 :
 :-2 Rv0066c
 :
 :-1 MT0072
 

         branch  length     S.E.   branch  length     S.E.
MT0072        1  0.00001  0.00127       8  0.17333  0.01985
Rv0066c       2  0.00001  0.00127       9  0.07066  0.01600
ML2672        3  0.08795  0.01302      10  0.24703  0.02335
NMA1116       4  0.01269  0.00429      11  0.07185  0.01223
NMB0920       5  0.00198  0.00230
Cgl0644       6  0.28734  0.02448     7 iterations until convergence
Cj0531        7  0.44021  0.03126     log L: -6163.39

WARNING --- at least one branch length is close to an internal boundary!


Unrooted user defined tree with maximum likelihood branch lengths
(in CLUSTAL W notation):

(MT0072:0.00001,((((NMA1116:0.01269,NMB0920:0.00198)100:0.17333,Cgl0644:0.28734)
100:0.07066,Cj0531:0.44021)100:0.24703,ML2672:0.08795)100:0.07185,
Rv0066c:0.00001);


COMPARISON OF USER TREES (NO CLOCK)

Tree   log L   difference    S.E.      p-1sKH     p-SH       c-ELW      2sKH
-------------------------------------------------------------------------------
 1   -6179.75    16.35        8.30    0.0340 -   0.0360 -   0.0266 -       -
 2   -6163.39     0.00  <---- best    1.0000 +   1.0000 +   0.9734 +    best

The columns show the results and p-values of the following tests:
1sKH - one sided KH test based on pairwise SH tests (Shimodaira-Hasegawa
       2000, Goldman et al., 2001, Kishino-Hasegawa 1989)
SH   - Shimodaira-Hasegawa test (2000)
ELW  - Expected Likelihood Weight (Strimmer-Rambaut 2002)
2sKH - two sided Kishino-Hasegawa test (1989)

Plus signs denote the confidence sets. Minus signs denote significant
exclusion. All tests used 5% significance level. 1sKH, SH, and ELW
performed 1000 resamplings using the RELL method.


TIME STAMP

Date and time: Tue Sep  4 19:44:33 2007
Runtime (excl. input) : 1 seconds (= 0.0 minutes = 0.0 hours)
Runtime (incl. input) : 1 seconds (= 0.0 minutes = 0.0 hours)
