# Supplementary material for: Horizontal Gene Transfers in prokaryotes show differential preferences for metabolic and translational genes
Source: BMC Evol Biol. 2009 Jan 10;9:9. doi: 10.1186/1471-2148-9-9 (PMC2651853; doi:10.1186/1471-2148-9-9)
Supplement: Additional file 6 — Likelihood based tree comparisons. All likelihood based tree comparison outputs are provided. [file 1471-2148-9-9-S6.zip › puzzle/COG2897_VNG2393G_Rv3117]

TREE-PUZZLE 5.1.pl25

Input file name: /scratch/local/kanhere/COG2897_Archaea_Actinobacteria_comb.infile
User tree file name: /scratch/local/kanhere/COG2897_Archaea_Actinobacteria_comb.tmp_tree
Type of analysis: user tree evaluation
Parameter estimation: approximate (faster)
Parameter estimation uses: neighbor-joining tree (for substitution process and rate variation)

Standard errors (S.E.) are obtained by the curvature method.
The upper and lower bounds of an approximate 95% confidence interval
for parameter or branch length x are x-1.96*S.E. and x+1.96*S.E.


SEQUENCE ALIGNMENT

Input data: 21 sequences with 336 amino acid sites
Number of constant sites: 5 (= 1.5% of all sites)
Number of site patterns: 331
Number of constant site patterns: 4 (= 1.2% of all site patterns)


SUBSTITUTION PROCESS

Model of substitution: VT (Mueller-Vingron 2000)
Amino acid frequencies (user specified):

 pi(A) =   7.8%
 pi(R) =   5.3%
 pi(N) =   4.4%
 pi(D) =   5.3%
 pi(C) =   1.6%
 pi(Q) =   3.7%
 pi(E) =   6.3%
 pi(G) =   7.2%
 pi(H) =   2.4%
 pi(I) =   6.1%
 pi(L) =   9.1%
 pi(K) =   6.0%
 pi(M) =   2.3%
 pi(F) =   4.2%
 pi(P) =   4.6%
 pi(S) =   6.4%
 pi(T) =   5.7%
 pi(W) =   1.3%
 pi(Y) =   3.4%
 pi(V) =   7.1%


AMBIGUOUS CHARACTERS IN THE SEQUENCE (SEQUENCES IN INPUT ORDER)

               gaps  wildcards        sum   % sequence
 PAE2733         55          0         55       16.37%   
 SSO1817         43          0         43       12.80%   
 APE2595        118          0        118       35.12%   
 MT0837          59          0         59       17.56%   
 MT3199          59          0         59       17.56%   
 Rv3117          59          0         59       17.56%   
 Rv0815c         59          0         59       17.56%   
 ML2198          59          0         59       17.56%   
 VNG2393G        43          0         43       12.80%   
 MT3382          39          0         39       11.61%   
 Rv3283          39          0         39       11.61%   
 ML0728          40          0         40       11.90%   
 Cgl0681         35          0         35       10.42%   
 SSO1019         58          0         58       17.26%   
 MT2348          68          0         68       20.24%   
 Rv2291          52          0         52       15.48%   
 Cgl2717         62          0         62       18.45%   
 VNG2394G        79          0         79       23.51%   
 MTH622          50          0         50       14.88%   
 PAE2582        105          0        105       31.25%   
 Cgl1390         47          0         47       13.99%   
 -------------------------------------------------------
 Sum           1228          0       1228       17.40%   


The table above shows the amount of gaps ('-') and other 'wildcard'
characters ('X', '?', etc.) and their percentage of the 336 columns
in the alignment.
Sequences with more than 50% ambiguous characters are marked with a '!' and 
should be checked, whether they have sufficient overlap to other sequences.
Sequences with 100% ambiguous characters do not hold any phylogenetic
information and had to be discarded from the analysis.


SEQUENCE COMPOSITION (SEQUENCES IN INPUT ORDER)

              5% chi-square test  p-value
 PAE2733           failed           0.07%  
 SSO1817           failed           1.08%  
 APE2595           failed           0.94%  
 MT0837            passed          19.59%  
 MT3199            passed          19.59%  
 Rv3117            passed          19.59%  
 Rv0815c           passed          19.59%  
 ML2198            passed           7.45%  
 VNG2393G          failed           0.00%  
 MT3382            failed           0.01%  
 Rv3283            failed           0.01%  
 ML0728            failed           0.30%  
 Cgl0681           failed           0.11%  
 SSO1019           failed           0.33%  
 MT2348            failed           0.00%  
 Rv2291            failed           0.00%  
 Cgl2717           passed           6.36%  
 VNG2394G          failed           0.00%  
 MTH622            failed           0.13%  
 PAE2582           failed           1.82%  
 Cgl1390           failed           0.21%  

The chi-square tests compares the amino acid composition of each sequence
to the frequency distribution assumed in the maximum likelihood model.


IDENTICAL SEQUENCES

The sequences in each of the following groups are all identical. To speed
up computation please remove all but one of each group from the data set.

MT0837, MT3199, Rv3117, Rv0815c.
MT3382, Rv3283.
MT2348, Rv2291.


MAXIMUM LIKELIHOOD DISTANCES

Maximum likelihood distances are computed using the selected model of
substitution and rate heterogeneity.

  21
PAE2733     0.00000  0.38880  0.56701  0.74864  0.74864  0.74864  0.74864
            0.79703  0.85160  0.94225  0.94225  0.97105  0.96833  0.96474
            1.75192  1.75471  2.07067  1.69746  1.67596  1.99495  1.87028
SSO1817     0.38880  0.00000  0.57011  0.81294  0.81294  0.81294  0.81294
            0.86780  0.91876  0.96311  0.96311  0.95255  1.03526  0.96148
            1.84359  1.90214  1.99916  1.74148  1.72835  1.98510  1.85448
APE2595     0.56701  0.57011  0.00000  0.68117  0.68117  0.68117  0.68117
            0.72227  0.79131  0.83090  0.83090  0.81410  0.91095  0.98971
            1.62587  1.62587  1.54345  1.42509  1.54733  1.83253  1.88021
MT0837      0.74864  0.81294  0.68117  0.00000  0.00000  0.00000  0.00000
            0.15987  0.63364  0.77248  0.77248  0.83366  0.94371  1.07158
            1.81322  1.83784  1.79970  1.73793  1.80563  2.17548  1.86196
MT3199      0.74864  0.81294  0.68117  0.00000  0.00000  0.00000  0.00000
            0.15987  0.63364  0.77248  0.77248  0.83366  0.94371  1.07158
            1.81322  1.83784  1.79970  1.73793  1.80563  2.17548  1.86196
Rv3117      0.74864  0.81294  0.68117  0.00000  0.00000  0.00000  0.00000
            0.15987  0.63364  0.77248  0.77248  0.83366  0.94371  1.07158
            1.81322  1.83784  1.79970  1.73793  1.80563  2.17548  1.86196
Rv0815c     0.74864  0.81294  0.68117  0.00000  0.00000  0.00000  0.00000
            0.15987  0.63364  0.77248  0.77248  0.83366  0.94371  1.07158
            1.81322  1.83784  1.79970  1.73793  1.80563  2.17548  1.86196
ML2198      0.79703  0.86780  0.72227  0.15987  0.15987  0.15987  0.15987
            0.00000  0.66136  0.77743  0.77743  0.84423  0.93466  1.06948
            1.91140  1.92843  1.84000  1.71350  1.83336  2.23982  1.85575
VNG2393G    0.85160  0.91876  0.79131  0.63364  0.63364  0.63364  0.63364
            0.66136  0.00000  0.93942  0.93942  0.97167  1.04873  1.19272
            1.70176  1.76067  1.91023  1.57582  1.97816  2.07352  1.78166
MT3382      0.94225  0.96311  0.83090  0.77248  0.77248  0.77248  0.77248
            0.77743  0.93942  0.00000  0.00000  0.18382  0.57420  1.26300
            1.92675  2.00231  2.09970  1.54524  1.75566  2.14764  1.89765
Rv3283      0.94225  0.96311  0.83090  0.77248  0.77248  0.77248  0.77248
            0.77743  0.93942  0.00000  0.00000  0.18382  0.57420  1.26300
            1.92675  2.00231  2.09970  1.54524  1.75566  2.14764  1.89765
ML0728      0.97105  0.95255  0.81410  0.83366  0.83366  0.83366  0.83366
            0.84423  0.97167  0.18382  0.18382  0.00000  0.61823  1.28585
            2.02031  2.09452  2.05016  1.65779  1.82051  2.05937  2.02777
Cgl0681     0.96833  1.03526  0.91095  0.94371  0.94371  0.94371  0.94371
            0.93466  1.04873  0.57420  0.57420  0.61823  0.00000  1.32237
            1.79288  1.88812  2.16695  1.51930  1.90295  2.18832  1.87383
SSO1019     0.96474  0.96148  0.98971  1.07158  1.07158  1.07158  1.07158
            1.06948  1.19272  1.26300  1.26300  1.28585  1.32237  0.00000
            1.78392  1.81321  1.88566  1.67010  1.70121  1.65650  1.76142
MT2348      1.75192  1.84359  1.62587  1.81322  1.81322  1.81322  1.81322
            1.91140  1.70176  1.92675  1.92675  2.02031  1.79288  1.78392
            0.00000  0.00000  1.36893  1.90629  2.15044  1.92605  1.76471
Rv2291      1.75471  1.90214  1.62587  1.83784  1.83784  1.83784  1.83784
            1.92843  1.76067  2.00231  2.00231  2.09452  1.88812  1.81321
            0.00000  0.00000  1.34925  1.94157  2.28182  1.94917  1.84273
Cgl2717     2.07067  1.99916  1.54345  1.79970  1.79970  1.79970  1.79970
            1.84000  1.91023  2.09970  2.09970  2.05016  2.16695  1.88566
            1.36893  1.34925  0.00000  1.95804  2.18551  2.08631  1.99311
VNG2394G    1.69746  1.74148  1.42509  1.73793  1.73793  1.73793  1.73793
            1.71350  1.57582  1.54524  1.54524  1.65779  1.51930  1.67010
            1.90629  1.94157  1.95804  0.00000  1.64264  1.94248  2.08773
MTH622      1.67596  1.72835  1.54733  1.80563  1.80563  1.80563  1.80563
            1.83336  1.97816  1.75566  1.75566  1.82051  1.90295  1.70121
            2.15044  2.28182  2.18551  1.64264  0.00000  2.08800  2.06273
PAE2582     1.99495  1.98510  1.83253  2.17548  2.17548  2.17548  2.17548
            2.23982  2.07352  2.14764  2.14764  2.05937  2.18832  1.65650
            1.92605  1.94917  2.08631  1.94248  2.08800  0.00000  2.18117
Cgl1390     1.87028  1.85448  1.88021  1.86196  1.86196  1.86196  1.86196
            1.85575  1.78166  1.89765  1.89765  2.02777  1.87383  1.76142
            1.76471  1.84273  1.99311  2.08773  2.06273  2.18117  0.00000

Average distance (over all possible pairs of sequences):  1.37160


RATE HETEROGENEITY

Model of rate heterogeneity: uniform rate


TREE SEARCH

2 tree topologies were specified by the user.


MAXIMUM LIKELIHOOD BRANCH LENGTHS OF USER DEFINED TREE # 1 (NO CLOCK)

Branch lengths are computed using the selected model of
substitution and rate heterogeneity.


       :---------12 ML0728
    :-22
    :  :--8 ML2198
 :-32
 :  :         :-------13 Cgl0681
 :  :     :--23
 :  :     :   :------------------21 Cgl1390
 :  :     :   :
 :  :     :   :------------------17 Cgl2717
 :  :----31
 :        :              :----------------------20 PAE2582
 :        :           :-24
 :        :           :  :---1 PAE2733
 :        :        :-25
 :        :        :  :-----3 APE2595
 :        :  :----27
 :        :  :     :  :----------14 SSO1019
 :        :  :     :-26
 :        :  :        :---2 SSO1817
 :        :-30
 :           :      :-----9 VNG2393G
 :           :  :--28
 :           :  :   :----------------18 VNG2394G
 :           :-29
 :              :------------------19 MTH622
 :
 :---------11 Rv3283
 :
 :----------------------16 Rv2291
 :
 :-7 Rv0815c
 :
 :---------10 MT3382
 :
 :-5 MT3199
 :
 :---------------------15 MT2348
 :
 :-4 MT0837
 :
 :-6 Rv3117
 

         branch  length     S.E.   branch  length     S.E.
PAE2733       1  0.21686  0.03501      22  0.00001  0.00117
SSO1817       2  0.24348  0.03781      23  0.11806  0.04748
APE2595       3  0.35225  0.05031      24  0.00001  0.00101
MT0837        4  0.00001  0.00150      25  0.00001  0.00290
MT3199        5  0.00001  0.00150      26  0.02523  0.02489
Rv3117        6  0.00001  0.00202      27  0.29093  0.04637
Rv0815c       7  0.00001  0.00150      28  0.10240  0.04483
ML2198        8  0.10046  0.02258      29  0.00001  0.00083
VNG2393G      9  0.35183  0.05240      30  0.03256  0.03152
MT3382       10  0.69039  0.06277      31  0.27458  0.04344
Rv3283       11  0.69039  0.06277      32  0.06871  0.01941
ML0728       12  0.71849  0.06615
Cgl0681      13  0.58431  0.06710
SSO1019      14  0.77378  0.07400
MT2348       15  1.76954  0.15779
Rv2291       16  1.84246  0.16110
Cgl2717      17  1.53359  0.14324
VNG2394G     18  1.30430  0.12519
MTH622       19  1.52751  0.13536
PAE2582      20  1.84874  0.17865     16 iterations until convergence
Cgl1390      21  1.46354  0.13892     log L: -10462.03

WARNING --- at least one branch length is close to an internal boundary!


Unrooted user defined tree with maximum likelihood branch lengths
(in CLUSTAL W notation):

(Rv3117:0.00001,((ML0728:0.71849,ML2198:0.10046)100:0.00001,((Cgl0681:0.58431,
Cgl1390:1.46354,Cgl2717:1.53359)100:0.11806,((((PAE2582:1.84874,
PAE2733:0.21686)100:0.00001,APE2595:0.35225)100:0.00001,(SSO1019:0.77378,
SSO1817:0.24348)100:0.02523)100:0.29093,((VNG2393G:0.35183,VNG2394G:1.30430)
100:0.10240,MTH622:1.52751)100:0.00001)100:0.03256)100:0.27458)100:0.06871,
Rv3283:0.69039,Rv2291:1.84246,Rv0815c:0.00001,MT3382:0.69039,MT3199:0.00001,
MT2348:1.76954,MT0837:0.00001);


MAXIMUM LIKELIHOOD BRANCH LENGTHS OF USER DEFINED TREE # 2 (NO CLOCK)

Branch lengths are computed using the selected model of
substitution and rate heterogeneity.


                         :----------18 VNG2394G
                   :----22
                   :     :-----------19 MTH622
             :----27
             :     :                        :-15 MT2348
             :     :             :---------23
             :     :             :          :-16 Rv2291
             :     :       :----24
             :     :       :     :--------17 Cgl2717
             :     :   :--25
             :     :   :   :-------------21 Cgl1390
             :     :--26
             :         :-------------20 PAE2582
        :---28
        :    :------14 SSO1019
     :-36
     :  :                 :-10 MT3382
     :  :              :-29
     :  :              :  :-11 Rv3283
     :  :         :---30
     :  :         :    :--12 ML0728
     :  :   :----31
     :  :   :     :-----13 Cgl0681
     :  :--35
     :      :           :-4 MT0837
     :      :           :
     :      :           :-5 MT3199
     :      :        :-32
     :      :        :  :-6 Rv3117
     :      :        :  :
     :      :        :  :-7 Rv0815c
     :      :   :---33
     :      :   :    :--8 ML2198
     :      :--34
     :          :-----9 VNG2393G
 :--37
 :   :----3 APE2595
 :
 :---2 SSO1817
 :
 :---1 PAE2733
 

         branch  length     S.E.   branch  length     S.E.
PAE2733       1  0.18417  0.03323      22  0.26340  0.08133
SSO1817       2  0.21519  0.03521      23  0.69172  0.09018
APE2595       3  0.27509  0.04632      24  0.31370  0.08201
MT0837        4  0.00001  0.00092      25  0.14572  0.07019
MT3199        5  0.00001  0.00092      26  0.15080  0.06848
Rv3117        6  0.00001  0.00092      27  0.28064  0.06606
Rv0815c       7  0.00001  0.00092      28  0.24903  0.05529
ML2198        8  0.09961  0.02262      29  0.05593  0.01941
VNG2393G      9  0.41760  0.05209      30  0.18328  0.03729
MT3382       10  0.00001  0.00083      31  0.33008  0.05124
Rv3283       11  0.00001  0.00083      32  0.06097  0.01954
ML0728       12  0.13272  0.02492      33  0.22221  0.03939
Cgl0681      13  0.36171  0.04692      34  0.11860  0.03707
SSO1019      14  0.50722  0.06688      35  0.16123  0.03984
MT2348       15  0.00001  0.00081      36  0.04119  0.02848
Rv2291       16  0.00001  0.00123      37  0.15602  0.03659
Cgl2717      17  0.67686  0.09008
VNG2394G     18  0.80993  0.10266
MTH622       19  0.89345  0.10437
PAE2582      20  1.09735  0.12792     11 iterations until convergence
Cgl1390      21  1.02698  0.11597     log L: -8478.51

WARNING --- at least one branch length is close to an internal boundary!


Unrooted user defined tree with maximum likelihood branch lengths
(in CLUSTAL W notation):

(PAE2733:0.18417,(((((VNG2394G:0.80993,MTH622:0.89345)93:0.26340,
((((MT2348:0.00001,Rv2291:0.00001)92:0.69172,Cgl2717:0.67686)85:0.31370,
Cgl1390:1.02698)59:0.14572,PAE2582:1.09735)81:0.15080)97:0.28064,
SSO1019:0.50722)92:0.24903,((((MT3382:0.00001,Rv3283:0.00001)100:0.05593,
ML0728:0.13272)100:0.18328,Cgl0681:0.36171)99:0.33008,(((MT0837:0.00001,
MT3199:0.00001,Rv3117:0.00001,Rv0815c:0.00001)94:0.06097,ML2198:0.09961)
86:0.22221,VNG2393G:0.41760)90:0.11860)74:0.16123)86:0.04119,APE2595:0.27509)
70:0.15602,SSO1817:0.21519);


COMPARISON OF USER TREES (NO CLOCK)

Tree   log L   difference    S.E.      p-1sKH     p-SH       c-ELW      2sKH
-------------------------------------------------------------------------------
 1  -10462.03  1983.52       80.68    0.0000 -   0.0000 -   0.0000 -       -
 2   -8478.51     0.00  <---- best    1.0000 +   1.0000 +   1.0000 +    best

The columns show the results and p-values of the following tests:
1sKH - one sided KH test based on pairwise SH tests (Shimodaira-Hasegawa
       2000, Goldman et al., 2001, Kishino-Hasegawa 1989)
SH   - Shimodaira-Hasegawa test (2000)
ELW  - Expected Likelihood Weight (Strimmer-Rambaut 2002)
2sKH - two sided Kishino-Hasegawa test (1989)

Plus signs denote the confidence sets. Minus signs denote significant
exclusion. All tests used 5% significance level. 1sKH, SH, and ELW
performed 1000 resamplings using the RELL method.


TIME STAMP

Date and time: Tue Sep  4 21:16:58 2007
Runtime (excl. input) : 3 seconds (= 0.1 minutes = 0.0 hours)
Runtime (incl. input) : 3 seconds (= 0.1 minutes = 0.0 hours)
