# Supplementary material for: Horizontal Gene Transfers in prokaryotes show differential preferences for metabolic and translational genes
Source: BMC Evol Biol. 2009 Jan 10;9:9. doi: 10.1186/1471-2148-9-9 (PMC2651853; doi:10.1186/1471-2148-9-9)
Supplement: Additional file 6 — Likelihood based tree comparisons. All likelihood based tree comparison outputs are provided. [file 1471-2148-9-9-S6.zip › puzzle/COG3030_MA3261_BH3162]

TREE-PUZZLE 5.1.pl25

Input file name: /scratch/local/kanhere/COG3030_Archaea_Gramplus_comb.infile
User tree file name: /scratch/local/kanhere/COG3030_Archaea_Gramplus_comb.tmp_tree
Type of analysis: user tree evaluation
Parameter estimation: approximate (faster)
Parameter estimation uses: neighbor-joining tree (for substitution process and rate variation)

Standard errors (S.E.) are obtained by the curvature method.
The upper and lower bounds of an approximate 95% confidence interval
for parameter or branch length x are x-1.96*S.E. and x+1.96*S.E.


SEQUENCE ALIGNMENT

Input data: 5 sequences with 185 amino acid sites
Number of constant sites: 12 (= 6.5% of all sites)
Number of site patterns: 142
Number of constant site patterns: 5 (= 3.5% of all site patterns)


SUBSTITUTION PROCESS

Model of substitution: VT (Mueller-Vingron 2000)
Amino acid frequencies (user specified):

 pi(A) =   7.8%
 pi(R) =   5.3%
 pi(N) =   4.4%
 pi(D) =   5.3%
 pi(C) =   1.6%
 pi(Q) =   3.7%
 pi(E) =   6.3%
 pi(G) =   7.2%
 pi(H) =   2.4%
 pi(I) =   6.1%
 pi(L) =   9.1%
 pi(K) =   6.0%
 pi(M) =   2.3%
 pi(F) =   4.2%
 pi(P) =   4.6%
 pi(S) =   6.4%
 pi(T) =   5.7%
 pi(W) =   1.3%
 pi(Y) =   3.4%
 pi(V) =   7.1%


AMBIGUOUS CHARACTERS IN THE SEQUENCE (SEQUENCES IN INPUT ORDER)

               gaps  wildcards        sum   % sequence
 MA3261          51          0         51       27.57%   
 BH3162          54          0         54       29.19%   
 VNG1906H         0          0          0        0.00%   
 BS_ytzA         58          0         58       31.35%   
 lin1604         60          0         60       32.43%   
 -------------------------------------------------------
 Sum            223          0        223       24.11%   


The table above shows the amount of gaps ('-') and other 'wildcard'
characters ('X', '?', etc.) and their percentage of the 185 columns
in the alignment.
Sequences with more than 50% ambiguous characters are marked with a '!' and 
should be checked, whether they have sufficient overlap to other sequences.
Sequences with 100% ambiguous characters do not hold any phylogenetic
information and had to be discarded from the analysis.


SEQUENCE COMPOSITION (SEQUENCES IN INPUT ORDER)

              5% chi-square test  p-value
 MA3261            failed           0.05%  
 BH3162            failed           0.00%  
 VNG1906H          failed           0.00%  
 BS_ytzA           failed           0.01%  
 lin1604           failed           0.00%  

The chi-square tests compares the amino acid composition of each sequence
to the frequency distribution assumed in the maximum likelihood model.


IDENTICAL SEQUENCES

The sequences in each of the following groups are all identical. To speed
up computation please remove all but one of each group from the data set.

 All sequences are unique.


MAXIMUM LIKELIHOOD DISTANCES

Maximum likelihood distances are computed using the selected model of
substitution and rate heterogeneity.

  5
MA3261      0.00000  0.99902  1.50514  1.37999  2.10100
BH3162      0.99902  0.00000  1.33108  1.05884  1.65803
VNG1906H    1.50514  1.33108  0.00000  1.83368  2.20116
BS_ytzA     1.37999  1.05884  1.83368  0.00000  1.54187
lin1604     2.10100  1.65803  2.20116  1.54187  0.00000

Average distance (over all possible pairs of sequences):  1.56098


RATE HETEROGENEITY

Model of rate heterogeneity: uniform rate


TREE SEARCH

2 tree topologies were specified by the user.


MAXIMUM LIKELIHOOD BRANCH LENGTHS OF USER DEFINED TREE # 1 (NO CLOCK)

Branch lengths are computed using the selected model of
substitution and rate heterogeneity.


         :-------1 MA3261
    :----6
    :    :-------------3 VNG1906H
 :--7
 :  :---------4 BS_ytzA
 :
 :-----------------5 lin1604
 :
 :-----2 BH3162
 

         branch  length     S.E.   branch  length     S.E.
MA3261        1  0.52058  0.10551       6  0.19103  0.09211
BH3162        2  0.39638  0.08918       7  0.00001  0.00904
VNG1906H      3  1.06030  0.15074
BS_ytzA       4  0.69321  0.11589     7 iterations until convergence
lin1604       5  1.35398  0.18836     log L: -1677.91

WARNING --- at least one branch length is close to an internal boundary!


Unrooted user defined tree with maximum likelihood branch lengths
(in CLUSTAL W notation):

(BH3162:0.39638,((MA3261:0.52058,VNG1906H:1.06030)100:0.19103,BS_ytzA:0.69321)
52:0.00001,lin1604:1.35398);


MAXIMUM LIKELIHOOD BRANCH LENGTHS OF USER DEFINED TREE # 2 (NO CLOCK)

Branch lengths are computed using the selected model of
substitution and rate heterogeneity.


             :------4 BS_ytzA
      :------6
      :      :---------------5 lin1604
 :----7
 :    :-----2 BH3162
 :
 :-------------3 VNG1906H
 :
 :-------1 MA3261
 

         branch  length     S.E.   branch  length     S.E.
MA3261        1  0.52359  0.10439       6  0.35485  0.10441
BH3162        2  0.33073  0.08396       7  0.17345  0.08820
VNG1906H      3  1.05166  0.14966
BS_ytzA       4  0.42869  0.10430     9 iterations until convergence
lin1604       5  1.15824  0.17227     log L: -1670.07


Unrooted user defined tree with maximum likelihood branch lengths
(in CLUSTAL W notation):

(MA3261:0.52359,((BS_ytzA:0.42869,lin1604:1.15824)100:0.35485,BH3162:0.33073)
69:0.17345,VNG1906H:1.05166);


COMPARISON OF USER TREES (NO CLOCK)

Tree   log L   difference    S.E.      p-1sKH     p-SH       c-ELW      2sKH
-------------------------------------------------------------------------------
 1   -1677.91     7.84        4.76    0.0550 +   0.0590 +   0.0443 -       +
 2   -1670.07     0.00  <---- best    1.0000 +   1.0000 +   0.9557 +    best

The columns show the results and p-values of the following tests:
1sKH - one sided KH test based on pairwise SH tests (Shimodaira-Hasegawa
       2000, Goldman et al., 2001, Kishino-Hasegawa 1989)
SH   - Shimodaira-Hasegawa test (2000)
ELW  - Expected Likelihood Weight (Strimmer-Rambaut 2002)
2sKH - two sided Kishino-Hasegawa test (1989)

Plus signs denote the confidence sets. Minus signs denote significant
exclusion. All tests used 5% significance level. 1sKH, SH, and ELW
performed 1000 resamplings using the RELL method.


TIME STAMP

Date and time: Tue Sep  4 19:15:48 2007
Runtime (excl. input) : 1 seconds (= 0.0 minutes = 0.0 hours)
Runtime (incl. input) : 1 seconds (= 0.0 minutes = 0.0 hours)
