# Supplementary material for: Horizontal Gene Transfers in prokaryotes show differential preferences for metabolic and translational genes
Source: BMC Evol Biol. 2009 Jan 10;9:9. doi: 10.1186/1471-2148-9-9 (PMC2651853; doi:10.1186/1471-2148-9-9)
Supplement: Additional file 6 — Likelihood based tree comparisons. All likelihood based tree comparison outputs are provided. [file 1471-2148-9-9-S6.zip › puzzle/COG3253_VNG2021C_1_lin2218]

TREE-PUZZLE 5.1.pl25

Input file name: /scratch/local/kanhere/COG3253_Archaea_Gramplus_comb.infile
User tree file name: /scratch/local/kanhere/COG3253_Archaea_Gramplus_comb.tmp_tree
Type of analysis: user tree evaluation
Parameter estimation: approximate (faster)
Parameter estimation uses: neighbor-joining tree (for substitution process and rate variation)

Standard errors (S.E.) are obtained by the curvature method.
The upper and lower bounds of an approximate 95% confidence interval
for parameter or branch length x are x-1.96*S.E. and x+1.96*S.E.


SEQUENCE ALIGNMENT

Input data: 9 sequences with 269 amino acid sites
Number of constant sites: 16 (= 5.9% of all sites)
Number of site patterns: 263
Number of constant site patterns: 12 (= 4.6% of all site patterns)


SUBSTITUTION PROCESS

Model of substitution: VT (Mueller-Vingron 2000)
Amino acid frequencies (user specified):

 pi(A) =   7.8%
 pi(R) =   5.3%
 pi(N) =   4.4%
 pi(D) =   5.3%
 pi(C) =   1.6%
 pi(Q) =   3.7%
 pi(E) =   6.3%
 pi(G) =   7.2%
 pi(H) =   2.4%
 pi(I) =   6.1%
 pi(L) =   9.1%
 pi(K) =   6.0%
 pi(M) =   2.3%
 pi(F) =   4.2%
 pi(P) =   4.6%
 pi(S) =   6.4%
 pi(T) =   5.7%
 pi(W) =   1.3%
 pi(Y) =   3.4%
 pi(V) =   7.1%


AMBIGUOUS CHARACTERS IN THE SEQUENCE (SEQUENCES IN INPUT ORDER)

               gaps  wildcards        sum   % sequence
 BH3825           8          0          8        2.97%   
 BS_ywfI         15          0         15        5.58%   
 SA0544          19          0         19        7.06%   
 lin2218         18          0         18        6.69%   
 VNG2021C_1      17          0         17        6.32%   
 TVN0791         46          0         46       17.10%   
 Ta0507          45          0         45       16.73%   
 SSO2169         46          0         46       17.10%   
 APE0237         64          0         64       23.79%   
 -------------------------------------------------------
 Sum            278          0        278       11.48%   


The table above shows the amount of gaps ('-') and other 'wildcard'
characters ('X', '?', etc.) and their percentage of the 269 columns
in the alignment.
Sequences with more than 50% ambiguous characters are marked with a '!' and 
should be checked, whether they have sufficient overlap to other sequences.
Sequences with 100% ambiguous characters do not hold any phylogenetic
information and had to be discarded from the analysis.


SEQUENCE COMPOSITION (SEQUENCES IN INPUT ORDER)

              5% chi-square test  p-value
 BH3825            passed          26.26%  
 BS_ywfI           passed           7.56%  
 SA0544            passed          11.57%  
 lin2218           passed          46.64%  
 VNG2021C_1        failed           0.00%  
 TVN0791           failed           1.00%  
 Ta0507            failed           0.25%  
 SSO2169           failed           0.00%  
 APE0237           failed           0.00%  

The chi-square tests compares the amino acid composition of each sequence
to the frequency distribution assumed in the maximum likelihood model.


IDENTICAL SEQUENCES

The sequences in each of the following groups are all identical. To speed
up computation please remove all but one of each group from the data set.

 All sequences are unique.


MAXIMUM LIKELIHOOD DISTANCES

Maximum likelihood distances are computed using the selected model of
substitution and rate heterogeneity.

  9
BH3825      0.00000  0.30623  0.54032  0.54379  0.86750  2.20638  2.12217
            1.98071  2.72257
BS_ywfI     0.30623  0.00000  0.47617  0.53652  0.88556  2.20293  2.29277
            2.10717  2.62392
SA0544      0.54032  0.47617  0.00000  0.60795  0.92730  2.10045  2.10200
            2.04305  2.77384
lin2218     0.54379  0.53652  0.60795  0.00000  0.92008  1.93590  2.18999
            2.02290  2.81438
VNG2021C_1  0.86750  0.88556  0.92730  0.92008  0.00000  2.32272  2.51642
            2.39333  2.72719
TVN0791     2.20638  2.20293  2.10045  1.93590  2.32272  0.00000  0.48080
            0.87475  1.44085
Ta0507      2.12217  2.29277  2.10200  2.18999  2.51642  0.48080  0.00000
            0.93233  1.44966
SSO2169     1.98071  2.10717  2.04305  2.02290  2.39333  0.87475  0.93233
            0.00000  1.31958
APE0237     2.72257  2.62392  2.77384  2.81438  2.72719  1.44085  1.44966
            1.31958  0.00000

Average distance (over all possible pairs of sequences):  1.64751


RATE HETEROGENEITY

Model of rate heterogeneity: uniform rate


TREE SEARCH

2 tree topologies were specified by the user.


MAXIMUM LIKELIHOOD BRANCH LENGTHS OF USER DEFINED TREE # 1 (NO CLOCK)

Branch lengths are computed using the selected model of
substitution and rate heterogeneity.


                           :-----------9 APE0237
            :-------------10
            :              :---8 SSO2169
        :--13
        :   :                  :--6 TVN0791
        :   :  :--------------11
        :   :  :               :----7 Ta0507
        :   :-12
        :      :------5 VNG2021C_1
     :-14
     :  :---4 lin2218
 :--15
 :   :---3 SA0544
 :
 :--2 BS_ywfI
 :
 :--1 BH3825
 

         branch  length     S.E.   branch  length     S.E.
BH3825        1  0.19137  0.03391      10  1.35205  0.16518
BS_ywfI       2  0.13440  0.03019      11  1.44977  0.16281
SA0544        3  0.31205  0.04497      12  0.00001  0.00101
lin2218       4  0.24854  0.04341      13  0.18625  0.06180
VNG2021C_1    5  0.59607  0.07543      14  0.10268  0.03534
TVN0791       6  0.16206  0.04850      15  0.12705  0.03332
Ta0507        7  0.32231  0.05377
SSO2169       8  0.21428  0.09412     21 iterations until convergence
APE0237       9  1.11905  0.13022     log L: -4312.96

WARNING --- at least one branch length is close to an internal boundary!


Unrooted user defined tree with maximum likelihood branch lengths
(in CLUSTAL W notation):

(BH3825:0.19137,((((APE0237:1.11905,SSO2169:0.21428)100:1.35205,(
(TVN0791:0.16206,Ta0507:0.32231)100:1.44977,VNG2021C_1:0.59607)100:0.00001)
100:0.18625,lin2218:0.24854)95:0.10268,SA0544:0.31205)92:0.12705,
BS_ywfI:0.13440);


MAXIMUM LIKELIHOOD BRANCH LENGTHS OF USER DEFINED TREE # 2 (NO CLOCK)

Branch lengths are computed using the selected model of
substitution and rate heterogeneity.


                               :--6 TVN0791
                         :----10
                         :     :---7 Ta0507
        :---------------11
        :                :----8 SSO2169
        :                :
        :                :----------9 APE0237
     :-12
     :  :---4 lin2218
     :  :
     :  :-------5 VNG2021C_1
 :--13
 :   :---3 SA0544
 :
 :--2 BS_ywfI
 :
 :--1 BH3825
 

         branch  length     S.E.   branch  length     S.E.
BH3825        1  0.19109  0.03384      10  0.35952  0.06851
BS_ywfI       2  0.13520  0.03020      11  1.54061  0.16969
SA0544        3  0.31572  0.04530      12  0.09222  0.03406
lin2218       4  0.26505  0.04435      13  0.12140  0.03313
VNG2021C_1    5  0.70558  0.07395
TVN0791       6  0.19337  0.04401
Ta0507        7  0.30296  0.04987
SSO2169       8  0.36880  0.06762     8 iterations until convergence
APE0237       9  1.03059  0.11878     log L: -4163.69


Unrooted user defined tree with maximum likelihood branch lengths
(in CLUSTAL W notation):

(BH3825:0.19109,((((TVN0791:0.19337,Ta0507:0.30296)100:0.35952,SSO2169:0.36880,
APE0237:1.03059)99:1.54061,lin2218:0.26505,VNG2021C_1:0.70558)67:0.09222,
SA0544:0.31572)92:0.12140,BS_ywfI:0.13520);


COMPARISON OF USER TREES (NO CLOCK)

Tree   log L   difference    S.E.      p-1sKH     p-SH       c-ELW      2sKH
-------------------------------------------------------------------------------
 1   -4312.96   149.26       20.73    0.0000 -   0.0000 -   0.0000 -       -
 2   -4163.69     0.00  <---- best    1.0000 +   1.0000 +   1.0000 +    best

The columns show the results and p-values of the following tests:
1sKH - one sided KH test based on pairwise SH tests (Shimodaira-Hasegawa
       2000, Goldman et al., 2001, Kishino-Hasegawa 1989)
SH   - Shimodaira-Hasegawa test (2000)
ELW  - Expected Likelihood Weight (Strimmer-Rambaut 2002)
2sKH - two sided Kishino-Hasegawa test (1989)

Plus signs denote the confidence sets. Minus signs denote significant
exclusion. All tests used 5% significance level. 1sKH, SH, and ELW
performed 1000 resamplings using the RELL method.


TIME STAMP

Date and time: Tue Sep  4 19:16:16 2007
Runtime (excl. input) : 1 seconds (= 0.0 minutes = 0.0 hours)
Runtime (incl. input) : 1 seconds (= 0.0 minutes = 0.0 hours)
