# Supplementary material for: Horizontal Gene Transfers in prokaryotes show differential preferences for metabolic and translational genes
Source: BMC Evol Biol. 2009 Jan 10;9:9. doi: 10.1186/1471-2148-9-9 (PMC2651853; doi:10.1186/1471-2148-9-9)
Supplement: Additional file 6 — Likelihood based tree comparisons. All likelihood based tree comparison outputs are provided. [file 1471-2148-9-9-S6.zip › puzzle/COG3546_PAE2696_BH1069]

TREE-PUZZLE 5.1.pl25

Input file name: /scratch/local/kanhere/COG3546_Archaea_Gramplus_comb.infile
User tree file name: /scratch/local/kanhere/COG3546_Archaea_Gramplus_comb.tmp_tree
Type of analysis: user tree evaluation
Parameter estimation: approximate (faster)
Parameter estimation uses: neighbor-joining tree (for substitution process and rate variation)

Standard errors (S.E.) are obtained by the curvature method.
The upper and lower bounds of an approximate 95% confidence interval
for parameter or branch length x are x-1.96*S.E. and x+1.96*S.E.


SEQUENCE ALIGNMENT

Input data: 9 sequences with 306 amino acid sites
Number of constant sites: 7 (= 2.3% of all sites)
Number of site patterns: 298
Number of constant site patterns: 7 (= 2.3% of all site patterns)


SUBSTITUTION PROCESS

Model of substitution: VT (Mueller-Vingron 2000)
Amino acid frequencies (user specified):

 pi(A) =   7.8%
 pi(R) =   5.3%
 pi(N) =   4.4%
 pi(D) =   5.3%
 pi(C) =   1.6%
 pi(Q) =   3.7%
 pi(E) =   6.3%
 pi(G) =   7.2%
 pi(H) =   2.4%
 pi(I) =   6.1%
 pi(L) =   9.1%
 pi(K) =   6.0%
 pi(M) =   2.3%
 pi(F) =   4.2%
 pi(P) =   4.6%
 pi(S) =   6.4%
 pi(T) =   5.7%
 pi(W) =   1.3%
 pi(Y) =   3.4%
 pi(V) =   7.1%


AMBIGUOUS CHARACTERS IN THE SEQUENCE (SEQUENCES IN INPUT ORDER)

               gaps  wildcards        sum   % sequence
 BH2190          25          0         25        8.17%   
 BS_yjqC         28          0         28        9.15%   
 BS_ydbD         33          0         33       10.78%   
 BS_cotJC       117          0        117       38.24%   
 CAC1338        106          0        106       34.64%   
 CAC2800         81          0         81       26.47%   
 PAE2696          8          0          8        2.61%   
 BH1069           8          0          8        2.61%   
 BS_ydhU        155          0        155       50.65%  !
 -------------------------------------------------------
 Sum            561          0        561       20.37%   


The table above shows the amount of gaps ('-') and other 'wildcard'
characters ('X', '?', etc.) and their percentage of the 306 columns
in the alignment.
Sequences with more than 50% ambiguous characters are marked with a '!' and 
should be checked, whether they have sufficient overlap to other sequences.
Sequences with 100% ambiguous characters do not hold any phylogenetic
information and had to be discarded from the analysis.


SEQUENCE COMPOSITION (SEQUENCES IN INPUT ORDER)

              5% chi-square test  p-value
 BH2190            passed          24.25%  
 BS_yjqC           passed          15.15%  
 BS_ydbD           failed           0.97%  
 BS_cotJC          passed          28.00%  
 CAC1338           passed          76.19%  
 CAC2800           passed          17.69%  
 PAE2696           failed           0.86%  
 BH1069            passed          46.21%  
 BS_ydhU           passed          55.68%  

The chi-square tests compares the amino acid composition of each sequence
to the frequency distribution assumed in the maximum likelihood model.


IDENTICAL SEQUENCES

The sequences in each of the following groups are all identical. To speed
up computation please remove all but one of each group from the data set.

 All sequences are unique.


MAXIMUM LIKELIHOOD DISTANCES

Maximum likelihood distances are computed using the selected model of
substitution and rate heterogeneity.

  9
BH2190      0.00000  0.37271  0.42952  1.35494  1.68142  1.41352  1.57697
            1.74842  1.71272
BS_yjqC     0.37271  0.00000  0.49300  1.36279  1.74609  1.43605  1.54260
            1.68147  1.69665
BS_ydbD     0.42952  0.49300  0.00000  1.26161  1.67335  1.37964  1.49352
            1.62745  1.68812
BS_cotJC    1.35494  1.36279  1.26161  0.00000  0.62924  1.15037  1.78348
            1.93769  1.73040
CAC1338     1.68142  1.74609  1.67335  0.62924  0.00000  1.34138  1.98321
            2.06440  2.08078
CAC2800     1.41352  1.43605  1.37964  1.15037  1.34138  0.00000  1.74104
            1.80888  2.14136
PAE2696     1.57697  1.54260  1.49352  1.78348  1.98321  1.74104  0.00000
            0.59651  0.98718
BH1069      1.74842  1.68147  1.62745  1.93769  2.06440  1.80888  0.59651
            0.00000  1.01909
BS_ydhU     1.71272  1.69665  1.68812  1.73040  2.08078  2.14136  0.98718
            1.01909  0.00000

Average distance (over all possible pairs of sequences):  1.45465


RATE HETEROGENEITY

Model of rate heterogeneity: uniform rate


TREE SEARCH

2 tree topologies were specified by the user.


MAXIMUM LIKELIHOOD BRANCH LENGTHS OF USER DEFINED TREE # 1 (NO CLOCK)

Branch lengths are computed using the selected model of
substitution and rate heterogeneity.


                    :-----------5 CAC1338
           :-------10
           :        :--------6 CAC2800
    :-----11
    :      :------------7 PAE2696
 :-13
 :  :  :------------------8 BH1069
 :  :-12
 :     :---1 BH2190
 :
 :----2 BS_yjqC
 :
 :----3 BS_ydbD
 :
 :---------------4 BS_cotJC
 :
 :-----------------9 BS_ydhU
 

         branch  length     S.E.   branch  length     S.E.
BH2190        1  0.20656  0.03448      10  0.50641  0.10316
BS_yjqC       2  0.24291  0.03694      11  0.34262  0.08061
BS_ydbD       3  0.30007  0.04038      12  0.00001  0.00447
BS_cotJC      4  1.17971  0.12461      13  0.00761  0.01580
CAC1338       5  0.84996  0.11468
CAC2800       6  0.56648  0.09608
PAE2696       7  0.94086  0.10343
BH1069        8  1.39226  0.12106     12 iterations until convergence
BS_ydhU       9  1.31692  0.16229     log L: -4949.83

WARNING --- at least one branch length is close to an internal boundary!


Unrooted user defined tree with maximum likelihood branch lengths
(in CLUSTAL W notation):

(BS_ydhU:1.31692,(((CAC1338:0.84996,CAC2800:0.56648)100:0.50641,PAE2696:0.94086)
100:0.34262,(BH1069:1.39226,BH2190:0.20656)100:0.00001)100:0.00761,
BS_yjqC:0.24291,BS_ydbD:0.30007,BS_cotJC:1.17971);


MAXIMUM LIKELIHOOD BRANCH LENGTHS OF USER DEFINED TREE # 2 (NO CLOCK)

Branch lengths are computed using the selected model of
substitution and rate heterogeneity.


                           :---4 BS_cotJC
                  :-------10
                  :        :------5 CAC1338
          :------11
          :       :--------6 CAC2800
    :----14
    :     :                :----7 PAE2696
    :     :          :----12
    :     :          :     :-----8 BH1069
    :     :---------13
    :                :-----9 BS_ydhU
 :-15
 :  :---3 BS_ydbD
 :
 :---2 BS_yjqC
 :
 :---1 BH2190
 

         branch  length     S.E.   branch  length     S.E.
BH2190        1  0.16316  0.03125      10  0.50219  0.08942
BS_yjqC       2  0.22841  0.03543      11  0.46677  0.09365
BS_ydbD       3  0.23275  0.03915      12  0.30868  0.06881
BS_cotJC      4  0.17349  0.05298      13  0.65719  0.10223
CAC1338       5  0.46975  0.06832      14  0.31655  0.07702
CAC2800       6  0.57589  0.08998      15  0.07703  0.03441
PAE2696       7  0.24986  0.04564
BH1069        8  0.35059  0.04993     9 iterations until convergence
BS_ydhU       9  0.37847  0.08583     log L: -4471.25


Unrooted user defined tree with maximum likelihood branch lengths
(in CLUSTAL W notation):

(BH2190:0.16316,((((BS_cotJC:0.17349,CAC1338:0.46975)100:0.50219,
CAC2800:0.57589)100:0.46677,((PAE2696:0.24986,BH1069:0.35059)99:0.30868,
BS_ydhU:0.37847)100:0.65719)100:0.31655,BS_ydbD:0.23275)100:0.07703,
BS_yjqC:0.22841);


COMPARISON OF USER TREES (NO CLOCK)

Tree   log L   difference    S.E.      p-1sKH     p-SH       c-ELW      2sKH
-------------------------------------------------------------------------------
 1   -4949.83   478.58       36.96    0.0000 -   0.0000 -   0.0000 -       -
 2   -4471.25     0.00  <---- best    1.0000 +   1.0000 +   1.0000 +    best

The columns show the results and p-values of the following tests:
1sKH - one sided KH test based on pairwise SH tests (Shimodaira-Hasegawa
       2000, Goldman et al., 2001, Kishino-Hasegawa 1989)
SH   - Shimodaira-Hasegawa test (2000)
ELW  - Expected Likelihood Weight (Strimmer-Rambaut 2002)
2sKH - two sided Kishino-Hasegawa test (1989)

Plus signs denote the confidence sets. Minus signs denote significant
exclusion. All tests used 5% significance level. 1sKH, SH, and ELW
performed 1000 resamplings using the RELL method.


TIME STAMP

Date and time: Tue Sep  4 19:16:46 2007
Runtime (excl. input) : 1 seconds (= 0.0 minutes = 0.0 hours)
Runtime (incl. input) : 1 seconds (= 0.0 minutes = 0.0 hours)
