# Supplementary material for: Horizontal Gene Transfers in prokaryotes show differential preferences for metabolic and translational genes
Source: BMC Evol Biol. 2009 Jan 10;9:9. doi: 10.1186/1471-2148-9-9 (PMC2651853; doi:10.1186/1471-2148-9-9)
Supplement: Additional file 6 — Likelihood based tree comparisons. All likelihood based tree comparison outputs are provided. [file 1471-2148-9-9-S6.zip › puzzle/COG3615_SP0977_1_HI1275_1]

TREE-PUZZLE 5.1.pl25

Input file name: /scratch/local/kanhere/COG3615_Gramplus_gamma_comb.infile
User tree file name: /scratch/local/kanhere/COG3615_Gramplus_gamma_comb.tmp_tree
Type of analysis: user tree evaluation
Parameter estimation: approximate (faster)
Parameter estimation uses: neighbor-joining tree (for substitution process and rate variation)

Standard errors (S.E.) are obtained by the curvature method.
The upper and lower bounds of an approximate 95% confidence interval
for parameter or branch length x are x-1.96*S.E. and x+1.96*S.E.


SEQUENCE ALIGNMENT

Input data: 9 sequences with 124 amino acid sites
Number of constant sites: 10 (= 8.1% of all sites)
Number of site patterns: 120
Number of constant site patterns: 7 (= 5.8% of all site patterns)


SUBSTITUTION PROCESS

Model of substitution: VT (Mueller-Vingron 2000)
Amino acid frequencies (user specified):

 pi(A) =   7.8%
 pi(R) =   5.3%
 pi(N) =   4.4%
 pi(D) =   5.3%
 pi(C) =   1.6%
 pi(Q) =   3.7%
 pi(E) =   6.3%
 pi(G) =   7.2%
 pi(H) =   2.4%
 pi(I) =   6.1%
 pi(L) =   9.1%
 pi(K) =   6.0%
 pi(M) =   2.3%
 pi(F) =   4.2%
 pi(P) =   4.6%
 pi(S) =   6.4%
 pi(T) =   5.7%
 pi(W) =   1.3%
 pi(Y) =   3.4%
 pi(V) =   7.1%


AMBIGUOUS CHARACTERS IN THE SEQUENCE (SEQUENCES IN INPUT ORDER)

               gaps  wildcards        sum   % sequence
 ZyeaR            5          0          5        4.03%   
 yeaR             5          0          5        4.03%   
 ECs2506          5          0          5        4.03%   
 STM1271          4          0          4        3.23%   
 STM1808         11          0         11        8.87%   
 HI1275_1        31          0         31       25.00%   
 PM0656_1        31          0         31       25.00%   
 SP0977_1        32          0         32       25.81%   
 YPO1949_1       24          0         24       19.35%   
 -------------------------------------------------------
 Sum            148          0        148       13.26%   


The table above shows the amount of gaps ('-') and other 'wildcard'
characters ('X', '?', etc.) and their percentage of the 124 columns
in the alignment.
Sequences with more than 50% ambiguous characters are marked with a '!' and 
should be checked, whether they have sufficient overlap to other sequences.
Sequences with 100% ambiguous characters do not hold any phylogenetic
information and had to be discarded from the analysis.


SEQUENCE COMPOSITION (SEQUENCES IN INPUT ORDER)

              5% chi-square test  p-value
 ZyeaR             passed          60.36%  
 yeaR              passed          60.36%  
 ECs2506           passed          60.36%  
 STM1271           passed          45.23%  
 STM1808           passed          45.24%  
 HI1275_1          passed          39.76%  
 PM0656_1          passed           7.25%  
 SP0977_1          passed           9.39%  
 YPO1949_1         passed          24.91%  

The chi-square tests compares the amino acid composition of each sequence
to the frequency distribution assumed in the maximum likelihood model.


IDENTICAL SEQUENCES

The sequences in each of the following groups are all identical. To speed
up computation please remove all but one of each group from the data set.

ZyeaR, yeaR, ECs2506.


MAXIMUM LIKELIHOOD DISTANCES

Maximum likelihood distances are computed using the selected model of
substitution and rate heterogeneity.

  9
ZyeaR       0.00000  0.00000  0.00000  0.18514  0.90953  1.56742  1.57550
            1.35589  1.66833
yeaR        0.00000  0.00000  0.00000  0.18514  0.90953  1.56742  1.57550
            1.35589  1.66833
ECs2506     0.00000  0.00000  0.00000  0.18514  0.90953  1.56742  1.57550
            1.35589  1.66833
STM1271     0.18514  0.18514  0.18514  0.00000  0.94653  1.69271  1.67020
            1.44909  1.82518
STM1808     0.90953  0.90953  0.90953  0.94653  0.00000  1.44290  1.64173
            1.49236  1.69465
HI1275_1    1.56742  1.56742  1.56742  1.69271  1.44290  0.00000  0.25563
            0.54667  0.66659
PM0656_1    1.57550  1.57550  1.57550  1.67020  1.64173  0.25563  0.00000
            0.62157  0.79338
SP0977_1    1.35589  1.35589  1.35589  1.44909  1.49236  0.54667  0.62157
            0.00000  0.96194
YPO1949_1   1.66833  1.66833  1.66833  1.82518  1.69465  0.66659  0.79338
            0.96194  0.00000

Average distance (over all possible pairs of sequences):  1.09685


RATE HETEROGENEITY

Model of rate heterogeneity: uniform rate


TREE SEARCH

2 tree topologies were specified by the user.


MAXIMUM LIKELIHOOD BRANCH LENGTHS OF USER DEFINED TREE # 1 (NO CLOCK)

Branch lengths are computed using the selected model of
substitution and rate heterogeneity.


                                   :-6 HI1275_1
                               :--10
                               :   :---7 PM0656_1
                            :-11
                            :  :-------8 SP0977_1
       :-------------------12
       :                    :---------9 YPO1949_1
    :-14
    :  :  :--4 STM1271
    :  :-13
    :     :-------------5 STM1808
 :-15
 :  :-2 yeaR
 :
 :-1 ZyeaR
 :
 :-3 ECs2506
 

         branch  length     S.E.   branch  length     S.E.
ZyeaR         1  0.00001  0.00235      10  0.10486  0.05762
yeaR          2  0.00001  0.00266      11  0.03338  0.08686
ECs2506       3  0.00001  0.00235      12  1.27952  0.19464
STM1271       4  0.12617  0.03884      13  0.02278  0.02991
STM1808       5  0.84262  0.12026      14  0.03524  0.02879
HI1275_1      6  0.06482  0.03827      15  0.00001  0.00266
PM0656_1      7  0.19472  0.05324
SP0977_1      8  0.42153  0.08776     16 iterations until convergence
YPO1949_1     9  0.55964  0.10360     log L: -1363.03

WARNING --- at least one branch length is close to an internal boundary!


Unrooted user defined tree with maximum likelihood branch lengths
(in CLUSTAL W notation):

(ECs2506:0.00001,(((((HI1275_1:0.06482,PM0656_1:0.19472)100:0.10486,
SP0977_1:0.42153)100:0.03338,YPO1949_1:0.55964)100:1.27952,(STM1271:0.12617,
STM1808:0.84262)100:0.02278)100:0.03524,yeaR:0.00001)100:0.00001,
ZyeaR:0.00001);


MAXIMUM LIKELIHOOD BRANCH LENGTHS OF USER DEFINED TREE # 2 (NO CLOCK)

Branch lengths are computed using the selected model of
substitution and rate heterogeneity.


                                     :-6 HI1275_1
                                  :-10
                                  :  :---7 PM0656_1
                            :----11
                            :     :----------9 YPO1949_1
            :--------------12
            :               :----8 SP0977_1
    :------13
    :       :--------5 STM1808
 :-14
 :  :---4 STM1271
 :
 :-2 yeaR
 :
 :-3 ECs2506
 :
 :-1 ZyeaR
 

         branch  length     S.E.   branch  length     S.E.
ZyeaR         1  0.00001  0.00184      10  0.04821  0.05353
yeaR          2  0.00001  0.00184      11  0.24075  0.08414
ECs2506       3  0.00001  0.00184      12  0.91670  0.16642
STM1271       4  0.13809  0.04000      13  0.34405  0.10325
STM1808       5  0.51434  0.11171      14  0.04598  0.03075
HI1275_1      6  0.05846  0.03760
PM0656_1      7  0.20027  0.05384
SP0977_1      8  0.24074  0.08299     14 iterations until convergence
YPO1949_1     9  0.61698  0.10553     log L: -1355.04

WARNING --- at least one branch length is close to an internal boundary!


Unrooted user defined tree with maximum likelihood branch lengths
(in CLUSTAL W notation):

(ZyeaR:0.00001,(((((HI1275_1:0.05846,PM0656_1:0.20027)99:0.04821,
YPO1949_1:0.61698)99:0.24075,SP0977_1:0.24074)100:0.91670,STM1808:0.51434)
100:0.34405,STM1271:0.13809)100:0.04598,yeaR:0.00001,ECs2506:0.00001);


COMPARISON OF USER TREES (NO CLOCK)

Tree   log L   difference    S.E.      p-1sKH     p-SH       c-ELW      2sKH
-------------------------------------------------------------------------------
 1   -1363.03     7.98        4.62    0.0460 -   0.0520 +   0.0484 -       +
 2   -1355.04     0.00  <---- best    1.0000 +   1.0000 +   0.9516 +    best

The columns show the results and p-values of the following tests:
1sKH - one sided KH test based on pairwise SH tests (Shimodaira-Hasegawa
       2000, Goldman et al., 2001, Kishino-Hasegawa 1989)
SH   - Shimodaira-Hasegawa test (2000)
ELW  - Expected Likelihood Weight (Strimmer-Rambaut 2002)
2sKH - two sided Kishino-Hasegawa test (1989)

Plus signs denote the confidence sets. Minus signs denote significant
exclusion. All tests used 5% significance level. 1sKH, SH, and ELW
performed 1000 resamplings using the RELL method.


TIME STAMP

Date and time: Tue Sep  4 19:45:46 2007
Runtime (excl. input) : 0 seconds (= 0.0 minutes = 0.0 hours)
Runtime (incl. input) : 0 seconds (= 0.0 minutes = 0.0 hours)
