# Supplementary material for: Horizontal Gene Transfers in prokaryotes show differential preferences for metabolic and translational genes
Source: BMC Evol Biol. 2009 Jan 10;9:9. doi: 10.1186/1471-2148-9-9 (PMC2651853; doi:10.1186/1471-2148-9-9)
Supplement: Additional file 6 — Likelihood based tree comparisons. All likelihood based tree comparison outputs are provided. [file 1471-2148-9-9-S6.zip › puzzle/COG3831_FN1060_1_yfeS_1]

TREE-PUZZLE 5.1.pl25

Input file name: /scratch/local/kanhere/COG3831_Bacteria_gamma_comb.infile
User tree file name: /scratch/local/kanhere/COG3831_Bacteria_gamma_comb.tmp_tree
Type of analysis: user tree evaluation
Parameter estimation: approximate (faster)
Parameter estimation uses: neighbor-joining tree (for substitution process and rate variation)

Standard errors (S.E.) are obtained by the curvature method.
The upper and lower bounds of an approximate 95% confidence interval
for parameter or branch length x are x-1.96*S.E. and x+1.96*S.E.


SEQUENCE ALIGNMENT

Input data: 10 sequences with 189 amino acid sites
Number of constant sites: 8 (= 4.2% of all sites)
Number of site patterns: 138
Number of constant site patterns: 4 (= 2.9% of all site patterns)


SUBSTITUTION PROCESS

Model of substitution: VT (Mueller-Vingron 2000)
Amino acid frequencies (user specified):

 pi(A) =   7.8%
 pi(R) =   5.3%
 pi(N) =   4.4%
 pi(D) =   5.3%
 pi(C) =   1.6%
 pi(Q) =   3.7%
 pi(E) =   6.3%
 pi(G) =   7.2%
 pi(H) =   2.4%
 pi(I) =   6.1%
 pi(L) =   9.1%
 pi(K) =   6.0%
 pi(M) =   2.3%
 pi(F) =   4.2%
 pi(P) =   4.6%
 pi(S) =   6.4%
 pi(T) =   5.7%
 pi(W) =   1.3%
 pi(Y) =   3.4%
 pi(V) =   7.1%


AMBIGUOUS CHARACTERS IN THE SEQUENCE (SEQUENCES IN INPUT ORDER)

               gaps  wildcards        sum   % sequence
 DR2108_1        72          0         72       38.10%   
 DR2173_1       100          0        100       52.91%  !
 FN1060_1       115          0        115       60.85%  !
 yfeS_1         117          0        117       61.90%  !
 ZmolR.A_1       95          0         95       50.26%  !
 ECs2921_1       95          0         95       50.26%  !
 ZmolR.C_1       90          0         90       47.62%   
 ECs2923_1      120          0        120       63.49%  !
 molR_g1_1       77          0         77       40.74%   
 alr7048          8          0          8        4.23%   
 -------------------------------------------------------
 Sum            889          0        889       47.04%   


The table above shows the amount of gaps ('-') and other 'wildcard'
characters ('X', '?', etc.) and their percentage of the 189 columns
in the alignment.
Sequences with more than 50% ambiguous characters are marked with a '!' and 
should be checked, whether they have sufficient overlap to other sequences.
Sequences with 100% ambiguous characters do not hold any phylogenetic
information and had to be discarded from the analysis.


SEQUENCE COMPOSITION (SEQUENCES IN INPUT ORDER)

              5% chi-square test  p-value
 DR2108_1          passed           5.29%  
 DR2173_1          failed           3.06%  
 FN1060_1          failed           1.31%  
 yfeS_1            failed           2.07%  
 ZmolR.A_1         passed          16.87%  
 ECs2921_1         passed          16.87%  
 ZmolR.C_1         failed           0.92%  
 ECs2923_1         passed           8.65%  
 molR_g1_1         passed          10.67%  
 alr7048           passed           8.64%  

The chi-square tests compares the amino acid composition of each sequence
to the frequency distribution assumed in the maximum likelihood model.

WARNING: Result of chi-square test may not be valid because of small
maximum likelihood frequencies and short sequence length!


IDENTICAL SEQUENCES

The sequences in each of the following groups are all identical. To speed
up computation please remove all but one of each group from the data set.

ZmolR.A_1, ECs2921_1.
ZmolR.C_1, ECs2923_1.


MAXIMUM LIKELIHOOD DISTANCES

Maximum likelihood distances are computed using the selected model of
substitution and rate heterogeneity.

  10
DR2108_1    0.00000  0.51281  1.43594  1.42025  1.33450  1.33450  1.35808
            1.00051  1.60138  1.98946
DR2173_1    0.51281  0.00000  1.57517  1.50486  1.19262  1.19262  1.11598
            0.91328  1.22639  1.71653
FN1060_1    1.43594  1.57517  0.00000  0.78321  0.98995  0.98995  0.95313
            0.89288  1.11248  1.53746
yfeS_1      1.42025  1.50486  0.78321  0.00000  0.82100  0.82100  0.81364
            0.81190  0.85395  1.31047
ZmolR.A_1   1.33450  1.19262  0.98995  0.82100  0.00000  0.00000  0.37674
            0.15188  0.41337  1.72263
ECs2921_1   1.33450  1.19262  0.98995  0.82100  0.00000  0.00000  0.37674
            0.15188  0.41337  1.72263
ZmolR.C_1   1.35808  1.11598  0.95313  0.81364  0.37674  0.37674  0.00000
            0.00000  0.49957  1.59364
ECs2923_1   1.00051  0.91328  0.89288  0.81190  0.15188  0.15188  0.00000
            0.00000  0.19909  1.23668
molR_g1_1   1.60138  1.22639  1.11248  0.85395  0.41337  0.41337  0.49957
            0.19909  0.00000  1.73233
alr7048     1.98946  1.71653  1.53746  1.31047  1.72263  1.72263  1.59364
            1.23668  1.73233  0.00000

Average distance (over all possible pairs of sequences):  1.01570


RATE HETEROGENEITY

Model of rate heterogeneity: uniform rate


TREE SEARCH

2 tree topologies were specified by the user.


MAXIMUM LIKELIHOOD BRANCH LENGTHS OF USER DEFINED TREE # 1 (NO CLOCK)

Branch lengths are computed using the selected model of
substitution and rate heterogeneity.


                            :----1 DR2108_1
                :----------11
                :           :----2 DR2173_1
             :-12
             :  :---------3 FN1060_1
      :-----13
      :      :-----------------10 alr7048
 :---15
 :    :  :-----9 molR_g1_1
 :    :-14
 :       :----------4 yfeS_1
 :
 :---8 ECs2923_1
 :
 :------7 ZmolR.C_1
 :
 :-5 ZmolR.A_1
 :
 :-6 ECs2921_1
 

         branch  length     S.E.   branch  length     S.E.
DR2108_1      1  0.28982  0.08497      11  0.72243  0.15249
DR2173_1      2  0.24772  0.08095      12  0.01926  0.07085
FN1060_1      3  0.64471  0.14032      13  0.33824  0.11078
yfeS_1        4  0.71694  0.13420      14  0.00001  0.00271
ZmolR.A_1     5  0.00001  0.00219      15  0.16727  0.06587
ECs2921_1     6  0.00001  0.00266
ZmolR.C_1     7  0.38461  0.07265
ECs2923_1     8  0.15187  0.04859
molR_g1_1     9  0.31333  0.07784     10 iterations until convergence
alr7048      10  1.22597  0.19726     log L: -1911.18

WARNING --- at least one branch length is close to an internal boundary!


Unrooted user defined tree with maximum likelihood branch lengths
(in CLUSTAL W notation):

(ECs2921_1:0.00001,((((DR2108_1:0.28982,DR2173_1:0.24772)100:0.72243,
FN1060_1:0.64471)100:0.01926,alr7048:1.22597)100:0.33824,(molR_g1_1:0.31333,
yfeS_1:0.71694)96:0.00001)88:0.16727,ECs2923_1:0.15187,ZmolR.C_1:0.38461,
ZmolR.A_1:0.00001);


MAXIMUM LIKELIHOOD BRANCH LENGTHS OF USER DEFINED TREE # 2 (NO CLOCK)

Branch lengths are computed using the selected model of
substitution and rate heterogeneity.


                         :-7 ZmolR.C_1
                    :---11
                    :    :-8 ECs2923_1
              :----14
              :     :        :-5 ZmolR.A_1
              :     :   :---12
              :     :   :    :-6 ECs2921_1
              :     :--13
              :         :----9 molR_g1_1
 :-----------17
 :            :         :-------3 FN1060_1
 :            :   :----15
 :            :   :     :-----4 yfeS_1
 :            :--16
 :                :----------------10 alr7048
 :
 :----2 DR2173_1
 :
 :-----1 DR2108_1
 

         branch  length     S.E.   branch  length     S.E.
DR2108_1      1  0.31079  0.08750      11  0.16713  0.05857
DR2173_1      2  0.23082  0.07990      12  0.18938  0.05600
FN1060_1      3  0.50046  0.11903      13  0.09831  0.05784
yfeS_1        4  0.30175  0.09850      14  0.23496  0.09686
ZmolR.A_1     5  0.00001  0.09037      15  0.23756  0.09640
ECs2921_1     6  0.00001  0.09037      16  0.11861  0.09389
ZmolR.C_1     7  0.00001  0.00198      17  0.80519  0.15699
ECs2923_1     8  0.00001  0.00286
molR_g1_1     9  0.29251  0.06952     11 iterations until convergence
alr7048      10  1.12615  0.18619     log L: -1819.66

WARNING --- at least one branch length is close to an internal boundary!


Unrooted user defined tree with maximum likelihood branch lengths
(in CLUSTAL W notation):

(DR2108_1:0.31079,(((ZmolR.C_1:0.00001,ECs2923_1:0.00001)95:0.16713,
((ZmolR.A_1:0.00001,ECs2921_1:0.00001)100:0.18938,molR_g1_1:0.29251)
79:0.09831)94:0.23496,((FN1060_1:0.50046,yfeS_1:0.30175)73:0.23756,
alr7048:1.12615)51:0.11861)99:0.80519,DR2173_1:0.23082);


COMPARISON OF USER TREES (NO CLOCK)

Tree   log L   difference    S.E.      p-1sKH     p-SH       c-ELW      2sKH
-------------------------------------------------------------------------------
 1   -1911.18    91.52       17.89    0.0000 -   0.0000 -   0.0000 -       -
 2   -1819.66     0.00  <---- best    1.0000 +   1.0000 +   1.0000 +    best

The columns show the results and p-values of the following tests:
1sKH - one sided KH test based on pairwise SH tests (Shimodaira-Hasegawa
       2000, Goldman et al., 2001, Kishino-Hasegawa 1989)
SH   - Shimodaira-Hasegawa test (2000)
ELW  - Expected Likelihood Weight (Strimmer-Rambaut 2002)
2sKH - two sided Kishino-Hasegawa test (1989)

Plus signs denote the confidence sets. Minus signs denote significant
exclusion. All tests used 5% significance level. 1sKH, SH, and ELW
performed 1000 resamplings using the RELL method.


TIME STAMP

Date and time: Tue Sep  4 19:46:08 2007
Runtime (excl. input) : 1 seconds (= 0.0 minutes = 0.0 hours)
Runtime (incl. input) : 1 seconds (= 0.0 minutes = 0.0 hours)
