# Supplementary material for: Horizontal Gene Transfers in prokaryotes show differential preferences for metabolic and translational genes
Source: BMC Evol Biol. 2009 Jan 10;9:9. doi: 10.1186/1471-2148-9-9 (PMC2651853; doi:10.1186/1471-2148-9-9)
Supplement: Additional file 6 — Likelihood based tree comparisons. All likelihood based tree comparison outputs are provided. [file 1471-2148-9-9-S6.zip › puzzle/COG3833_YPO0854_BH2021]

TREE-PUZZLE 5.1.pl25

Input file name: /scratch/local/kanhere/COG3833_gamma_Gramplus_comb.infile
User tree file name: /scratch/local/kanhere/COG3833_gamma_Gramplus_comb.tmp_tree
Type of analysis: user tree evaluation
Parameter estimation: approximate (faster)
Parameter estimation uses: neighbor-joining tree (for substitution process and rate variation)

Standard errors (S.E.) are obtained by the curvature method.
The upper and lower bounds of an approximate 95% confidence interval
for parameter or branch length x are x-1.96*S.E. and x+1.96*S.E.


SEQUENCE ALIGNMENT

Input data: 18 sequences with 331 amino acid sites
Number of constant sites: 26 (= 7.9% of all sites)
Number of site patterns: 300
Number of constant site patterns: 14 (= 4.7% of all site patterns)


SUBSTITUTION PROCESS

Model of substitution: VT (Mueller-Vingron 2000)
Amino acid frequencies (user specified):

 pi(A) =   7.8%
 pi(R) =   5.3%
 pi(N) =   4.4%
 pi(D) =   5.3%
 pi(C) =   1.6%
 pi(Q) =   3.7%
 pi(E) =   6.3%
 pi(G) =   7.2%
 pi(H) =   2.4%
 pi(I) =   6.1%
 pi(L) =   9.1%
 pi(K) =   6.0%
 pi(M) =   2.3%
 pi(F) =   4.2%
 pi(P) =   4.6%
 pi(S) =   6.4%
 pi(T) =   5.7%
 pi(W) =   1.3%
 pi(Y) =   3.4%
 pi(V) =   7.1%


AMBIGUOUS CHARACTERS IN THE SEQUENCE (SEQUENCES IN INPUT ORDER)

               gaps  wildcards        sum   % sequence
 L128697         46          0         46       13.90%   
 SPy1296         53          0         53       16.01%   
 BH2021          48          0         48       14.50%   
 BS_yvfM         48          0         48       14.50%   
 YPO0854         48          0         48       14.50%   
 BH2924          51          0         51       15.41%   
 SA0209          52          0         52       15.71%   
 BS_yvdI         53          0         53       16.01%   
 lin2228         48          0         48       14.50%   
 SP2110          51          0         51       15.41%   
 SPy1299         45          0         45       13.60%   
 MYPU_6400       17          0         17        5.14%   
 ECs5015         35          0         35       10.57%   
 ZmalG           35          0         35       10.57%   
 malG            35          0         35       10.57%   
 STM4227         35          0         35       10.57%   
 YPO3716         35          0         35       10.57%   
 VCA0943         35          0         35       10.57%   
 -------------------------------------------------------
 Sum            770          0        770       12.92%   


The table above shows the amount of gaps ('-') and other 'wildcard'
characters ('X', '?', etc.) and their percentage of the 331 columns
in the alignment.
Sequences with more than 50% ambiguous characters are marked with a '!' and 
should be checked, whether they have sufficient overlap to other sequences.
Sequences with 100% ambiguous characters do not hold any phylogenetic
information and had to be discarded from the analysis.


SEQUENCE COMPOSITION (SEQUENCES IN INPUT ORDER)

              5% chi-square test  p-value
 L128697           failed           0.00%  
 SPy1296           failed           0.00%  
 BH2021            failed           0.00%  
 BS_yvfM           failed           0.00%  
 YPO0854           failed           0.00%  
 BH2924            failed           0.00%  
 SA0209            failed           0.00%  
 BS_yvdI           failed           0.01%  
 lin2228           failed           0.00%  
 SP2110            failed           0.00%  
 SPy1299           failed           0.00%  
 MYPU_6400         failed           0.00%  
 ECs5015           failed           0.00%  
 ZmalG             failed           0.00%  
 malG              failed           0.00%  
 STM4227           failed           0.00%  
 YPO3716           failed           0.00%  
 VCA0943           failed           0.00%  

The chi-square tests compares the amino acid composition of each sequence
to the frequency distribution assumed in the maximum likelihood model.


IDENTICAL SEQUENCES

The sequences in each of the following groups are all identical. To speed
up computation please remove all but one of each group from the data set.

ECs5015, ZmalG, malG.


MAXIMUM LIKELIHOOD DISTANCES

Maximum likelihood distances are computed using the selected model of
substitution and rate heterogeneity.

  18
L128697     0.00000  0.73281  1.20966  1.16498  1.16673  1.12558  1.14662
            1.14514  1.09383  1.09451  1.12841  1.31346  1.38383  1.38383
            1.38383  1.36934  1.37323  1.39164
SPy1296     0.73281  0.00000  1.14376  1.13827  1.07827  1.00532  1.01273
            1.30152  1.17074  1.16774  1.11544  1.36580  1.45084  1.45084
            1.45084  1.38966  1.41176  1.38725
BH2021      1.20966  1.14376  0.00000  0.20629  0.37131  0.69033  0.71297
            0.86877  0.81760  0.88236  0.84046  1.13133  1.24744  1.24744
            1.24744  1.18341  1.20868  1.24606
BS_yvfM     1.16498  1.13827  0.20629  0.00000  0.42165  0.73841  0.73502
            0.84747  0.80029  0.84337  0.83340  1.00311  1.30900  1.30900
            1.30900  1.27053  1.25545  1.31143
YPO0854     1.16673  1.07827  0.37131  0.42165  0.00000  0.73982  0.74085
            0.94295  0.89273  0.89745  0.91245  1.05849  1.30805  1.30805
            1.30805  1.28436  1.28957  1.24669
BH2924      1.12558  1.00532  0.69033  0.73841  0.73982  0.00000  0.32090
            0.84930  0.82418  0.88508  0.83004  1.16220  1.24051  1.24051
            1.24051  1.19764  1.20080  1.22250
SA0209      1.14662  1.01273  0.71297  0.73502  0.74085  0.32090  0.00000
            0.78461  0.75545  0.92959  0.82121  1.13457  1.22278  1.22278
            1.22278  1.23312  1.22000  1.25676
BS_yvdI     1.14514  1.30152  0.86877  0.84747  0.94295  0.84930  0.78461
            0.00000  0.24215  0.46240  0.42979  0.99035  1.35211  1.35211
            1.35211  1.35203  1.35558  1.32520
lin2228     1.09383  1.17074  0.81760  0.80029  0.89273  0.82418  0.75545
            0.24215  0.00000  0.43477  0.38490  1.01235  1.34597  1.34597
            1.34597  1.33122  1.37828  1.31280
SP2110      1.09451  1.16774  0.88236  0.84337  0.89745  0.88508  0.92959
            0.46240  0.43477  0.00000  0.39150  1.05151  1.42439  1.42439
            1.42439  1.40018  1.39564  1.38147
SPy1299     1.12841  1.11544  0.84046  0.83340  0.91245  0.83004  0.82121
            0.42979  0.38490  0.39150  0.00000  1.11201  1.39557  1.39557
            1.39557  1.37270  1.39087  1.38282
MYPU_6400   1.31346  1.36580  1.13133  1.00311  1.05849  1.16220  1.13457
            0.99035  1.01235  1.05151  1.11201  0.00000  1.55935  1.55935
            1.55935  1.56383  1.51671  1.52309
ECs5015     1.38383  1.45084  1.24744  1.30900  1.30805  1.24051  1.22278
            1.35211  1.34597  1.42439  1.39557  1.55935  0.00000  0.00000
            0.00000  0.06725  0.12812  0.20869
ZmalG       1.38383  1.45084  1.24744  1.30900  1.30805  1.24051  1.22278
            1.35211  1.34597  1.42439  1.39557  1.55935  0.00000  0.00000
            0.00000  0.06725  0.12812  0.20869
malG        1.38383  1.45084  1.24744  1.30900  1.30805  1.24051  1.22278
            1.35211  1.34597  1.42439  1.39557  1.55935  0.00000  0.00000
            0.00000  0.06725  0.12812  0.20869
STM4227     1.36934  1.38966  1.18341  1.27053  1.28436  1.19764  1.23312
            1.35203  1.33122  1.40018  1.37270  1.56383  0.06725  0.06725
            0.06725  0.00000  0.09881  0.20362
YPO3716     1.37323  1.41176  1.20868  1.25545  1.28957  1.20080  1.22000
            1.35558  1.37828  1.39564  1.39087  1.51671  0.12812  0.12812
            0.12812  0.09881  0.00000  0.21614
VCA0943     1.39164  1.38725  1.24606  1.31143  1.24669  1.22250  1.25676
            1.32520  1.31280  1.38147  1.38282  1.52309  0.20869  0.20869
            0.20869  0.20362  0.21614  0.00000

Average distance (over all possible pairs of sequences):  1.02576


RATE HETEROGENEITY

Model of rate heterogeneity: uniform rate


TREE SEARCH

2 tree topologies were specified by the user.


MAXIMUM LIKELIHOOD BRANCH LENGTHS OF USER DEFINED TREE # 1 (NO CLOCK)

Branch lengths are computed using the selected model of
substitution and rate heterogeneity.


          :------8 BS_yvdI
       :-19
       :  :---------4 BS_yvfM
 :----33
 :     :                                      :----------------------5 YPO0854
 :     :                                   :-20
 :     :                                   :  :--17 YPO3716
 :     :                               :--24
 :     :                               :   :        :-13 ECs5015
 :     :                               :   :     :-21
 :     :                               :   :     :  :-14 ZmalG
 :     :                               :   :  :-22
 :     :                               :   :  :  :-15 malG
 :     :                               :   :-23
 :     :                               :      :-16 STM4227
 :     :              :---------------25
 :     :              :                :--18 VCA0943
 :     :        :----26
 :     :        :     :-----------12 MYPU_6400
 :     :     :-30
 :     :     :  :          :-----------------2 SPy1296
 :     :     :  :       :-27
 :     :     :  :       :  :---11 SPy1299
 :     :     :  :  :---28
 :     :     :  :  :    :-----10 SP2110
 :     :     :  :-29
 :     :     :     :---------------1 L128697
 :     :  :-31
 :     :  :  :----------7 SA0209
 :     :-32
 :        :-----9 lin2228
 :
 :-------6 BH2924
 :
 :------3 BH2021
 

         branch  length     S.E.   branch  length     S.E.
L128697       1  0.86403  0.08155      19  0.00001  0.00125
SPy1296       2  0.95644  0.08954      20  0.00135  0.01104
BH2021        3  0.33789  0.04617      21  0.00001  0.00097
BS_yvfM       4  0.49000  0.05336      22  0.04787  0.01327
YPO0854       5  1.24372  0.10468      23  0.02818  0.01166
BH2924        6  0.40114  0.05017      24  0.06155  0.02152
SA0209        7  0.53916  0.05724      25  0.85345  0.08940
BS_yvdI       8  0.29484  0.04100      26  0.20372  0.05461
lin2228       9  0.25395  0.03794      27  0.02586  0.02449
SP2110       10  0.26889  0.03907      28  0.13262  0.03514
SPy1299      11  0.16576  0.03401      29  0.04172  0.02788
MYPU_6400    12  0.63394  0.07183      30  0.05355  0.02466
ECs5015      13  0.00001  0.00215      31  0.00001  0.00126
ZmalG        14  0.00001  0.00215      32  0.01049  0.01059
malG         15  0.00001  0.00097      33  0.18621  0.04099
STM4227      16  0.01906  0.00864
YPO3716      17  0.06120  0.01586     17 iterations until convergence
VCA0943      18  0.10533  0.02400     log L: -7633.55

WARNING --- at least one branch length is close to an internal boundary!


Unrooted user defined tree with maximum likelihood branch lengths
(in CLUSTAL W notation):

(BH2021:0.33789,((BS_yvdI:0.29484,BS_yvfM:0.49000)100:0.00001,(((
((((YPO0854:1.24372,YPO3716:0.06120)100:0.00135,(((ECs5015:0.00001,
ZmalG:0.00001)99:0.00001,malG:0.00001)100:0.04787,STM4227:0.01906)
100:0.02818)100:0.06155,VCA0943:0.10533)100:0.85345,MYPU_6400:0.63394)
100:0.20372,(((SPy1296:0.95644,SPy1299:0.16576)100:0.02586,SP2110:0.26889)
100:0.13262,L128697:0.86403)100:0.04172)100:0.05355,SA0209:0.53916)
91:0.00001,lin2228:0.25395)100:0.01049)100:0.18621,BH2924:0.40114);


MAXIMUM LIKELIHOOD BRANCH LENGTHS OF USER DEFINED TREE # 2 (NO CLOCK)

Branch lengths are computed using the selected model of
substitution and rate heterogeneity.


                                  :-13 ECs5015
                               :-19
                               :  :-14 ZmalG
                               :  :
                               :  :-15 malG
                            :-20
                            :  :-16 STM4227
                        :--21
                        :   :--17 YPO3716
         :-------------22
         :              :--18 VCA0943
 :------31
 :       :            :---6 BH2924
 :       :     :-----23
 :       :     :      :---7 SA0209
 :       :----30
 :             :              :---8 BS_yvdI
 :             :          :--24
 :             :          :   :--9 lin2228
 :             :    :----26
 :             :    :     :   :-----10 SP2110
 :             :    :     :--25
 :             :    :         :----11 SPy1299
 :             :---27
 :             :    :-------------12 MYPU_6400
 :             :
 :             :          :--3 BH2021
 :             :      :--28
 :             :      :   :---4 BS_yvfM
 :             :-----29
 :                    :----5 YPO0854
 :
 :------2 SPy1296
 :
 :-------1 L128697
 

         branch  length     S.E.   branch  length     S.E.
L128697       1  0.40488  0.05561      19  0.04827  0.01330
SPy1296       2  0.33996  0.05277      20  0.02649  0.01147
BH2021        3  0.07985  0.02120      21  0.06454  0.02130
BS_yvfM       4  0.13104  0.02517      22  0.72846  0.07925
YPO0854       5  0.22314  0.03551      23  0.27672  0.04318
BH2924        6  0.16732  0.03175      24  0.08940  0.02660
SA0209        7  0.16235  0.03130      25  0.09352  0.02756
BS_yvdI       8  0.15198  0.02785      26  0.22166  0.04359
lin2228       9  0.10513  0.02483      27  0.17223  0.04099
SP2110       10  0.24202  0.03605      28  0.10985  0.02761
SPy1299      11  0.18083  0.03200      29  0.24517  0.04147
MYPU_6400    12  0.73028  0.07311      30  0.19058  0.04767
ECs5015      13  0.00001  0.00094      31  0.35039  0.05909
ZmalG        14  0.00001  0.00094
malG         15  0.00001  0.00094
STM4227      16  0.01868  0.00853
YPO3716      17  0.06215  0.01589     9 iterations until convergence
VCA0943      18  0.10386  0.02373     log L: -6587.97

WARNING --- at least one branch length is close to an internal boundary!


Unrooted user defined tree with maximum likelihood branch lengths
(in CLUSTAL W notation):

(L128697:0.40488,(((((ECs5015:0.00001,ZmalG:0.00001,malG:0.00001)
100:0.04827,STM4227:0.01868)99:0.02649,YPO3716:0.06215)100:0.06454,
VCA0943:0.10386)100:0.72846,((BH2924:0.16732,SA0209:0.16235)97:0.27672,
(((BS_yvdI:0.15198,lin2228:0.10513)100:0.08940,(SP2110:0.24202,SPy1299:0.18083)
99:0.09352)97:0.22166,MYPU_6400:0.73028)94:0.17223,((BH2021:0.07985,
BS_yvfM:0.13104)95:0.10985,YPO0854:0.22314)88:0.24517)96:0.19058)
100:0.35039,SPy1296:0.33996);


COMPARISON OF USER TREES (NO CLOCK)

Tree   log L   difference    S.E.      p-1sKH     p-SH       c-ELW      2sKH
-------------------------------------------------------------------------------
 1   -7633.55  1045.58       74.35    0.0000 -   0.0000 -   0.0000 -       -
 2   -6587.97     0.00  <---- best    1.0000 +   1.0000 +   1.0000 +    best

The columns show the results and p-values of the following tests:
1sKH - one sided KH test based on pairwise SH tests (Shimodaira-Hasegawa
       2000, Goldman et al., 2001, Kishino-Hasegawa 1989)
SH   - Shimodaira-Hasegawa test (2000)
ELW  - Expected Likelihood Weight (Strimmer-Rambaut 2002)
2sKH - two sided Kishino-Hasegawa test (1989)

Plus signs denote the confidence sets. Minus signs denote significant
exclusion. All tests used 5% significance level. 1sKH, SH, and ELW
performed 1000 resamplings using the RELL method.


TIME STAMP

Date and time: Tue Sep  4 20:50:03 2007
Runtime (excl. input) : 2 seconds (= 0.0 minutes = 0.0 hours)
Runtime (incl. input) : 2 seconds (= 0.0 minutes = 0.0 hours)
