# Supplementary material for: Horizontal Gene Transfers in prokaryotes show differential preferences for metabolic and translational genes
Source: BMC Evol Biol. 2009 Jan 10;9:9. doi: 10.1186/1471-2148-9-9 (PMC2651853; doi:10.1186/1471-2148-9-9)
Supplement: Additional file 6 — Likelihood based tree comparisons. All likelihood based tree comparison outputs are provided. [file 1471-2148-9-9-S6.zip › puzzle/COG3836_DRA0291_PA4128]

TREE-PUZZLE 5.1.pl25

Input file name: /scratch/local/kanhere/COG3836_Bacteria_gamma_comb.infile
User tree file name: /scratch/local/kanhere/COG3836_Bacteria_gamma_comb.tmp_tree
Type of analysis: user tree evaluation
Parameter estimation: approximate (faster)
Parameter estimation uses: neighbor-joining tree (for substitution process and rate variation)

Standard errors (S.E.) are obtained by the curvature method.
The upper and lower bounds of an approximate 95% confidence interval
for parameter or branch length x are x-1.96*S.E. and x+1.96*S.E.


SEQUENCE ALIGNMENT

Input data: 13 sequences with 278 amino acid sites
Number of constant sites: 67 (= 24.1% of all sites)
Number of site patterns: 221
Number of constant site patterns: 16 (= 7.2% of all site patterns)


SUBSTITUTION PROCESS

Model of substitution: VT (Mueller-Vingron 2000)
Amino acid frequencies (user specified):

 pi(A) =   7.8%
 pi(R) =   5.3%
 pi(N) =   4.4%
 pi(D) =   5.3%
 pi(C) =   1.6%
 pi(Q) =   3.7%
 pi(E) =   6.3%
 pi(G) =   7.2%
 pi(H) =   2.4%
 pi(I) =   6.1%
 pi(L) =   9.1%
 pi(K) =   6.0%
 pi(M) =   2.3%
 pi(F) =   4.2%
 pi(P) =   4.6%
 pi(S) =   6.4%
 pi(T) =   5.7%
 pi(W) =   1.3%
 pi(Y) =   3.4%
 pi(V) =   7.1%


AMBIGUOUS CHARACTERS IN THE SEQUENCE (SEQUENCES IN INPUT ORDER)

               gaps  wildcards        sum   % sequence
 ECs3130         28          0         28       10.07%   
 Z3503           28          0         28       10.07%   
 yfaU            11          0         11        3.96%   
 STM2289         11          0         11        3.96%   
 PA4128          10          0         10        3.60%   
 PM1535          12          0         12        4.32%   
 DRA0291          1          0          1        0.36%   
 STM1106         15          0         15        5.40%   
 YPO1767         10          0         10        3.60%   
 ECs4004         22          0         22        7.91%   
 ZyhaF           22          0         22        7.91%   
 yhaF            22          0         22        7.91%   
 STM3249         22          0         22        7.91%   
 -------------------------------------------------------
 Sum            214          0        214        5.92%   


The table above shows the amount of gaps ('-') and other 'wildcard'
characters ('X', '?', etc.) and their percentage of the 278 columns
in the alignment.
Sequences with more than 50% ambiguous characters are marked with a '!' and 
should be checked, whether they have sufficient overlap to other sequences.
Sequences with 100% ambiguous characters do not hold any phylogenetic
information and had to be discarded from the analysis.


SEQUENCE COMPOSITION (SEQUENCES IN INPUT ORDER)

              5% chi-square test  p-value
 ECs3130           failed           3.51%  
 Z3503             failed           3.51%  
 yfaU              passed          14.40%  
 STM2289           passed           5.48%  
 PA4128            failed           0.00%  
 PM1535            failed           3.24%  
 DRA0291           failed           0.01%  
 STM1106           failed           0.01%  
 YPO1767           failed           0.79%  
 ECs4004           passed          21.28%  
 ZyhaF             passed          21.28%  
 yhaF              passed          23.59%  
 STM3249           passed          11.09%  

The chi-square tests compares the amino acid composition of each sequence
to the frequency distribution assumed in the maximum likelihood model.


IDENTICAL SEQUENCES

The sequences in each of the following groups are all identical. To speed
up computation please remove all but one of each group from the data set.

ECs3130, Z3503.
ECs4004, ZyhaF.


MAXIMUM LIKELIHOOD DISTANCES

Maximum likelihood distances are computed using the selected model of
substitution and rate heterogeneity.

  13
ECs3130     0.00000  0.00000  0.00801  0.14122  0.61865  0.60469  0.61689
            0.61478  0.70710  0.92352  0.92352  0.93716  0.94937
Z3503       0.00000  0.00000  0.00801  0.14122  0.61865  0.60469  0.61689
            0.61478  0.70710  0.92352  0.92352  0.93716  0.94937
yfaU        0.00801  0.00801  0.00000  0.13637  0.62216  0.62115  0.64007
            0.63867  0.73484  0.93449  0.93449  0.94748  0.94524
STM2289     0.14122  0.14122  0.13637  0.00000  0.60350  0.60642  0.63198
            0.60676  0.72480  0.93441  0.93441  0.94730  0.92518
PA4128      0.61865  0.61865  0.62216  0.60350  0.00000  0.39011  0.40222
            0.47816  0.55775  0.82862  0.82862  0.82975  0.86887
PM1535      0.60469  0.60469  0.62115  0.60642  0.39011  0.00000  0.43971
            0.54727  0.57837  0.86143  0.86143  0.86598  0.87367
DRA0291     0.61689  0.61689  0.64007  0.63198  0.40222  0.43971  0.00000
            0.49538  0.56244  0.75321  0.75321  0.76363  0.76275
STM1106     0.61478  0.61478  0.63867  0.60676  0.47816  0.54727  0.49538
            0.00000  0.34273  0.82675  0.82675  0.83036  0.84520
YPO1767     0.70710  0.70710  0.73484  0.72480  0.55775  0.57837  0.56244
            0.34273  0.00000  0.91199  0.91199  0.91375  0.93045
ECs4004     0.92352  0.92352  0.93449  0.93441  0.82862  0.86143  0.75321
            0.82675  0.91199  0.00000  0.00000  0.00387  0.09705
ZyhaF       0.92352  0.92352  0.93449  0.93441  0.82862  0.86143  0.75321
            0.82675  0.91199  0.00000  0.00000  0.00387  0.09705
yhaF        0.93716  0.93716  0.94748  0.94730  0.82975  0.86598  0.76363
            0.83036  0.91375  0.00387  0.00387  0.00000  0.09726
STM3249     0.94937  0.94937  0.94524  0.92518  0.86887  0.87367  0.76275
            0.84520  0.93045  0.09705  0.09705  0.09726  0.00000

Average distance (over all possible pairs of sequences):  0.64232


RATE HETEROGENEITY

Model of rate heterogeneity: uniform rate


TREE SEARCH

2 tree topologies were specified by the user.


MAXIMUM LIKELIHOOD BRANCH LENGTHS OF USER DEFINED TREE # 1 (NO CLOCK)

Branch lengths are computed using the selected model of
substitution and rate heterogeneity.


                             :------5 PA4128
                          :-14
                          :  :-------7 DRA0291
                    :----15
                    :     :-------6 PM1535
          :--------16
          :         :----------9 YPO1767
    :----18
    :     :  :--------------8 STM1106
    :     :-17
    :        :----4 STM2289
    :        :
    :        :-----------------------13 STM3249
 :-20
 :  :  :-3 yfaU
 :  :-19
 :     :--------------------------12 yhaF
 :
 :--------------------------11 ZyhaF
 :
 :-1 ECs3130
 :
 :--------------------------10 ECs4004
 :
 :-2 Z3503
 

         branch  length     S.E.   branch  length     S.E.
ECs3130       1  0.00001  0.00127      14  0.00921  0.02121
Z3503         2  0.00001  0.00130      15  0.11499  0.03095
yfaU          3  0.01502  0.00896      16  0.27698  0.04492
STM2289       4  0.11460  0.02698      17  0.00079  0.00812
PA4128        5  0.20765  0.03396      18  0.11195  0.02634
PM1535        6  0.23910  0.03653      19  0.00001  0.00145
DRA0291       7  0.22454  0.03489      20  0.00967  0.00740
STM1106       8  0.49771  0.05551
YPO1767       9  0.34760  0.04586
ECs4004      10  0.89417  0.08260
ZyhaF        11  0.89417  0.08260
yhaF         12  0.89764  0.08291     17 iterations until convergence
STM3249      13  0.80023  0.07795     log L: -5155.59

WARNING --- at least one branch length is close to an internal boundary!


Unrooted user defined tree with maximum likelihood branch lengths
(in CLUSTAL W notation):

(Z3503:0.00001,(((((PA4128:0.20765,DRA0291:0.22454)100:0.00921,PM1535:0.23910)
100:0.11499,YPO1767:0.34760)100:0.27698,(STM1106:0.49771,STM2289:0.11460,
STM3249:0.80023)100:0.00079)100:0.11195,(yfaU:0.01502,yhaF:0.89764)
100:0.00001)100:0.00967,ZyhaF:0.89417,ECs3130:0.00001,ECs4004:0.89417);


MAXIMUM LIKELIHOOD BRANCH LENGTHS OF USER DEFINED TREE # 2 (NO CLOCK)

Branch lengths are computed using the selected model of
substitution and rate heterogeneity.


                                          :-10 ECs4004
                                       :-14
                                       :  :-11 ZyhaF
                                       :  :
                                       :  :-12 yhaF
                     :----------------15
                     :                 :--13 STM3249
         :----------20
         :           :          :-----8 STM1106
         :           :   :-----16
         :           :   :      :------9 YPO1767
         :           :--19
         :               :         :------5 PA4128
         :               :    :---17
         :               :    :    :-------6 PM1535
         :               :---18
         :                    :------7 DRA0291
    :---21
    :    :--4 STM2289
 :-22
 :  :-3 yfaU
 :
 :-2 Z3503
 :
 :-1 ECs3130
 

         branch  length     S.E.   branch  length     S.E.
ECs3130       1  0.00001  0.00190      14  0.03469  0.01604
Z3503         2  0.00001  0.00190      15  0.56092  0.06296
yfaU          3  0.00001  0.00253      16  0.16900  0.03497
STM2289       4  0.05776  0.02004      17  0.08242  0.02516
PA4128        5  0.18101  0.03216      18  0.07404  0.02511
PM1535        6  0.22962  0.03588      19  0.05568  0.02603
DRA0291       7  0.18311  0.03232      20  0.35046  0.04773
STM1106       8  0.15155  0.02982      21  0.08075  0.02163
YPO1767       9  0.20788  0.03403      22  0.00801  0.00567
ECs4004      10  0.00001  0.00339
ZyhaF        11  0.00001  0.00339
yhaF         12  0.00387  0.00387     11 iterations until convergence
STM3249      13  0.06270  0.01847     log L: -3405.03

WARNING --- at least one branch length is close to an internal boundary!


Unrooted user defined tree with maximum likelihood branch lengths
(in CLUSTAL W notation):

(ECs3130:0.00001,(((((ECs4004:0.00001,ZyhaF:0.00001,yhaF:0.00387)
100:0.03469,STM3249:0.06270)100:0.56092,((STM1106:0.15155,YPO1767:0.20788)
99:0.16900,((PA4128:0.18101,PM1535:0.22962)78:0.08242,DRA0291:0.18311)
71:0.07404)53:0.05568)100:0.35046,STM2289:0.05776)100:0.08075,yfaU:0.00001)
63:0.00801,Z3503:0.00001);


COMPARISON OF USER TREES (NO CLOCK)

Tree   log L   difference    S.E.      p-1sKH     p-SH       c-ELW      2sKH
-------------------------------------------------------------------------------
 1   -5155.59  1750.57       80.92    0.0000 -   0.0000 -   0.0000 -       -
 2   -3405.03     0.00  <---- best    1.0000 +   1.0000 +   1.0000 +    best

The columns show the results and p-values of the following tests:
1sKH - one sided KH test based on pairwise SH tests (Shimodaira-Hasegawa
       2000, Goldman et al., 2001, Kishino-Hasegawa 1989)
SH   - Shimodaira-Hasegawa test (2000)
ELW  - Expected Likelihood Weight (Strimmer-Rambaut 2002)
2sKH - two sided Kishino-Hasegawa test (1989)

Plus signs denote the confidence sets. Minus signs denote significant
exclusion. All tests used 5% significance level. 1sKH, SH, and ELW
performed 1000 resamplings using the RELL method.


TIME STAMP

Date and time: Tue Sep  4 19:46:49 2007
Runtime (excl. input) : 1 seconds (= 0.0 minutes = 0.0 hours)
Runtime (incl. input) : 1 seconds (= 0.0 minutes = 0.0 hours)
