# Supplementary material for: Horizontal Gene Transfers in prokaryotes show differential preferences for metabolic and translational genes
Source: BMC Evol Biol. 2009 Jan 10;9:9. doi: 10.1186/1471-2148-9-9 (PMC2651853; doi:10.1186/1471-2148-9-9)
Supplement: Additional file 6 — Likelihood based tree comparisons. All likelihood based tree comparison outputs are provided. [file 1471-2148-9-9-S6.zip › puzzle/COG3839_VNG6281G_TM1276]

TREE-PUZZLE 5.1.pl25

Input file name: /scratch/local/kanhere/COG3839_Archaea_Bacteria_comb.infile
User tree file name: /scratch/local/kanhere/COG3839_Archaea_Bacteria_comb.tmp_tree
Type of analysis: user tree evaluation
Parameter estimation: approximate (faster)
Parameter estimation uses: neighbor-joining tree (for substitution process and rate variation)

Standard errors (S.E.) are obtained by the curvature method.
The upper and lower bounds of an approximate 95% confidence interval
for parameter or branch length x are x-1.96*S.E. and x+1.96*S.E.


SEQUENCE ALIGNMENT

Input data: 52 sequences with 550 amino acid sites
Number of constant sites: 10 (= 1.8% of all sites)
Number of site patterns: 497
Number of constant site patterns: 6 (= 1.2% of all site patterns)


SUBSTITUTION PROCESS

Model of substitution: VT (Mueller-Vingron 2000)
Amino acid frequencies (user specified):

 pi(A) =   7.8%
 pi(R) =   5.3%
 pi(N) =   4.4%
 pi(D) =   5.3%
 pi(C) =   1.6%
 pi(Q) =   3.7%
 pi(E) =   6.3%
 pi(G) =   7.2%
 pi(H) =   2.4%
 pi(I) =   6.1%
 pi(L) =   9.1%
 pi(K) =   6.0%
 pi(M) =   2.3%
 pi(F) =   4.2%
 pi(P) =   4.6%
 pi(S) =   6.4%
 pi(T) =   5.7%
 pi(W) =   1.3%
 pi(Y) =   3.4%
 pi(V) =   7.1%


AMBIGUOUS CHARACTERS IN THE SEQUENCE (SEQUENCES IN INPUT ORDER)

               gaps  wildcards        sum   % sequence
 AF0092         310          0        310       56.36%  !
 MJ1367         253          0        253       46.00%   
 PAB0103        206          0        206       37.45%   
 PH0157         205          0        205       37.27%   
 MA0323         197          0        197       35.82%   
 MTH920         193          0        193       35.09%   
 MA0282         202          0        202       36.73%   
 SSO2713        236          0        236       42.91%   
 FN0310         194          0        194       35.27%   
 APE0043        169          0        169       30.73%   
 PAE1321        193          0        193       35.09%   
 TM0421         191          0        191       34.73%   
 PH0756         193          0        193       35.09%   
 PAB2336        186          0        186       33.82%   
 PH0022         177          0        177       32.18%   
 TM1232         195          0        195       35.45%   
 APE1635        196          0        196       35.64%   
 PAB0123        179          0        179       32.55%   
 PH0194         175          0        175       31.82%   
 DR2153          95          0         95       17.27%   
 TM1276         181          0        181       32.91%   
 slr0747        187          0        187       34.00%   
 VNG6281G       171          0        171       31.09%   
 alr4781        118          0        118       21.45%   
 slr1224        142          0        142       25.82%   
 all1823        184          0        184       33.45%   
 PAB2232        188          0        188       34.18%   
 PH0203         188          0        188       34.18%   
 APE2060        162          0        162       29.45%   
 SSO1003        226          0        226       41.09%   
 Ta0143         233          0        233       42.36%   
 SSO1168        182          0        182       33.09%   
 TVN0208        200          0        200       36.36%   
 Ta0130         179          0        179       32.55%   
 TVN1146        179          0        179       32.55%   
 Ta0688         178          0        178       32.36%   
 SSO2850        197          0        197       35.82%   
 SSO3069        179          0        179       32.55%   
 PAE1222        194          0        194       35.27%   
 APE1732        192          0        192       34.91%   
 PAE0063        203          0        203       36.91%   
 PAB0545        221          0        221       40.18%   
 PH1350         220          0        220       40.00%   
 aq_1222        321          0        321       58.36%  !
 MTH477         202          0        202       36.73%   
 PAE0328        244          0        244       44.36%   
 MK1523         322          0        322       58.55%  !
 TVN0546        250          0        250       45.45%   
 Ta1050         249          0        249       45.27%   
 PAE3571        331          0        331       60.18%  !
 PAE0023        350          0        350       63.64%  !
 SSO0367        348          0        348       63.27%  !
 -------------------------------------------------------
 Sum          10866          0      10866       37.99%   


The table above shows the amount of gaps ('-') and other 'wildcard'
characters ('X', '?', etc.) and their percentage of the 550 columns
in the alignment.
Sequences with more than 50% ambiguous characters are marked with a '!' and 
should be checked, whether they have sufficient overlap to other sequences.
Sequences with 100% ambiguous characters do not hold any phylogenetic
information and had to be discarded from the analysis.


SEQUENCE COMPOSITION (SEQUENCES IN INPUT ORDER)

              5% chi-square test  p-value
 AF0092            failed           0.01%  
 MJ1367            failed           0.00%  
 PAB0103           failed           0.02%  
 PH0157            failed           0.00%  
 MA0323            passed          12.97%  
 MTH920            failed           1.74%  
 MA0282            passed          18.64%  
 SSO2713           failed           0.00%  
 FN0310            failed           1.60%  
 APE0043           failed           0.72%  
 PAE1321           passed          10.04%  
 TM0421            failed           2.51%  
 PH0756            passed           5.40%  
 PAB2336           failed           0.77%  
 PH0022            failed           1.14%  
 TM1232            passed          30.98%  
 APE1635           failed           0.14%  
 PAB0123           failed           0.41%  
 PH0194            failed           0.32%  
 DR2153            failed           0.00%  
 TM1276            failed           0.85%  
 slr0747           passed          15.84%  
 VNG6281G          failed           0.00%  
 alr4781           failed           1.88%  
 slr1224           failed           1.59%  
 all1823           failed           0.12%  
 PAB2232           failed           1.38%  
 PH0203            failed           0.03%  
 APE2060           failed           1.06%  
 SSO1003           failed           2.14%  
 Ta0143            passed          39.98%  
 SSO1168           failed           0.01%  
 TVN0208           failed           0.01%  
 Ta0130            failed           0.70%  
 TVN1146           failed           4.93%  
 Ta0688            failed           1.39%  
 SSO2850           failed           0.50%  
 SSO3069           failed           0.38%  
 PAE1222           failed           1.77%  
 APE1732           failed           0.05%  
 PAE0063           failed           0.00%  
 PAB0545           failed           0.02%  
 PH1350            failed           0.00%  
 aq_1222           failed           0.00%  
 MTH477            failed           0.09%  
 PAE0328           failed           0.74%  
 MK1523            failed           0.02%  
 TVN0546           failed           0.00%  
 Ta1050            failed           0.04%  
 PAE3571           passed          26.75%  
 PAE0023           passed          18.11%  
 SSO0367           failed           0.14%  

The chi-square tests compares the amino acid composition of each sequence
to the frequency distribution assumed in the maximum likelihood model.


IDENTICAL SEQUENCES

The sequences in each of the following groups are all identical. To speed
up computation please remove all but one of each group from the data set.

 All sequences are unique.


MAXIMUM LIKELIHOOD DISTANCES

Maximum likelihood distances are computed using the selected model of
substitution and rate heterogeneity.

  52
AF0092      0.00000  0.67222  0.74086  0.75491  0.99665  0.92488  0.87179
            1.12793  1.11478  0.99297  1.03545  0.98402  1.02301  1.02998
            1.01512  1.05591  1.01952  1.04703  1.02326  1.11429  1.06654
            1.20497  1.07404  1.15794  1.14454  1.17474  1.03150  0.99061
            0.98084  1.04059  0.94324  1.04179  1.14920  1.12092  1.27297
            1.17099  1.16222  1.26818  1.10399  1.05137  1.08417  0.93832
            0.94942  1.16906  1.34877  0.99349  0.97336  1.46323  1.42786
            1.60249  1.67810  1.37983
MJ1367      0.67222  0.00000  0.82299  0.82739  1.20078  1.15831  0.97670
            1.25444  1.39652  1.27304  1.22951  1.23065  1.26007  1.31127
            1.27440  1.26598  1.26162  1.24198  1.19934  1.37222  1.22866
            1.44470  1.33369  1.38663  1.35435  1.32245  1.13784  1.10252
            1.15983  1.11872  1.05608  1.20066  1.23928  1.23894  1.26443
            1.15615  1.18478  1.22746  1.18255  1.37921  1.25912  1.32514
            1.26182  1.11146  1.55906  1.34700  1.06391  1.50448  1.65310
            1.61164  1.64589  1.33591
PAB0103     0.74086  0.82299  0.00000  0.30010  0.99974  1.01414  0.91674
            1.21672  1.39029  1.15127  1.15544  1.23287  1.21878  1.12256
            1.12764  1.25261  1.13444  1.16778  1.15941  1.39095  1.17501
            1.43184  1.30370  1.36884  1.46737  1.35512  1.20919  1.22673
            1.16903  1.24613  1.09922  1.13937  1.23292  1.26295  1.31118
            1.31949  1.17237  1.30156  1.18150  1.14491  1.18703  1.12680
            1.08491  1.27334  1.48891  1.34775  1.01383  1.63107  1.76083
            1.68567  1.61271  1.34666
PH0157      0.75491  0.82739  0.30010  0.00000  1.00636  0.97233  0.93618
            1.12300  1.38044  1.17483  1.22183  1.25341  1.17068  1.13060
            1.11081  1.25209  1.11906  1.12198  1.12366  1.40812  1.27003
            1.43813  1.41193  1.33787  1.36495  1.27996  1.18359  1.17661
            1.14013  1.21010  1.12876  1.12042  1.30918  1.27785  1.30624
            1.31390  1.19074  1.35585  1.15611  1.09460  1.21528  1.08329
            0.99808  1.21894  1.48091  1.37035  1.05347  1.60818  1.68258
            1.69445  1.60293  1.38072
MA0323      0.99665  1.20078  0.99974  1.00636  0.00000  0.83005  0.98003
            1.42728  1.39772  1.34093  1.31828  1.49766  1.47288  1.40918
            1.36305  1.43120  1.38084  1.41083  1.40030  1.57395  1.50185
            1.64110  1.49263  1.59180  1.62084  1.46528  1.36348  1.38189
            1.41659  1.41845  1.34725  1.41872  1.52345  1.52727  1.55589
            1.44416  1.41549  1.45690  1.44082  1.38139  1.34581  1.41068
            1.34697  1.51816  1.44654  1.26469  1.27487  1.77652  1.93181
            1.70570  1.83141  1.59059
MTH920      0.92488  1.15831  1.01414  0.97233  0.83005  0.00000  1.09973
            1.45540  1.53030  1.47697  1.37337  1.56564  1.58248  1.37055
            1.33346  1.46175  1.51430  1.36180  1.39979  1.53108  1.47164
            1.62272  1.52226  1.51829  1.50069  1.63648  1.42698  1.40539
            1.54108  1.53924  1.30900  1.44492  1.55809  1.50285  1.50017
            1.41185  1.37315  1.44711  1.35239  1.40905  1.36387  1.48025
            1.41858  1.20801  1.60681  1.51463  1.35486  1.57084  1.58084
            1.77597  1.95992  1.45531
MA0282      0.87179  0.97670  0.91674  0.93618  0.98003  1.09973  0.00000
            1.14365  1.33579  1.18199  1.18085  1.29973  1.27550  1.24892
            1.23627  1.30015  1.25497  1.37101  1.36725  1.30630  1.26341
            1.42663  1.31806  1.40697  1.37525  1.31494  1.21818  1.24151
            1.22802  1.26380  1.13229  1.37185  1.39253  1.42914  1.37499
            1.23007  1.23392  1.29184  1.30662  1.15832  1.17723  1.30137
            1.29715  1.34381  1.37224  1.39328  1.24244  1.56560  1.73153
            1.80238  1.68816  1.44777
SSO2713     1.12793  1.25444  1.21672  1.12300  1.42728  1.45540  1.14365
            0.00000  0.88922  0.84779  0.81777  0.94118  0.99828  0.92241
            0.92623  0.88206  1.00438  0.94423  0.96225  1.10547  0.95299
            0.99258  1.00460  1.00381  0.95815  0.99755  0.84909  0.86979
            0.88462  0.95319  0.87109  1.00724  1.00052  0.94332  1.00949
            1.04852  0.92525  0.97405  0.93029  1.01356  1.03007  1.01017
            1.02932  1.19897  1.52802  1.27251  1.24565  1.48813  1.60196
            1.59980  1.75971  1.38997
FN0310      1.11478  1.39652  1.39029  1.38044  1.39772  1.53030  1.33579
            0.88922  0.00000  0.95926  0.95220  0.93040  0.87585  0.83154
            0.86579  0.90989  0.96215  0.90838  0.92174  1.01653  0.94120
            1.05812  1.08930  0.97326  1.01721  1.03527  0.95188  0.93885
            0.97633  1.05328  1.03255  1.07638  1.01382  1.06231  1.14404
            1.13048  1.06777  1.14170  0.99958  0.93857  0.95197  0.98052
            0.93883  1.16281  1.46816  1.27233  1.20481  1.74913  1.82919
            1.66451  1.67563  1.45399
APE0043     0.99297  1.27304  1.15127  1.17483  1.34093  1.47697  1.18199
            0.84779  0.95926  0.00000  0.49216  0.68279  0.65868  0.70192
            0.70603  0.77300  0.69115  0.68998  0.69927  0.93866  0.68654
            0.84518  0.87751  0.82401  0.89762  0.81357  0.69172  0.72560
            0.81662  0.82907  0.79965  0.86272  0.94521  0.87430  0.93110
            0.94116  1.03918  1.05315  0.91725  0.80141  0.89729  0.90181
            0.92089  1.33330  1.57609  1.29532  1.07742  1.54542  1.73211
            1.79818  1.64322  1.44932
PAE1321     1.03545  1.22951  1.15544  1.22183  1.31828  1.37337  1.18085
            0.81777  0.95220  0.49216  0.00000  0.71378  0.76023  0.71696
            0.68840  0.77224  0.76423  0.71243  0.71303  0.86834  0.68887
            0.85700  0.88612  0.85052  0.87053  0.75142  0.74859  0.78126
            0.81993  0.89913  0.81883  0.82312  0.92656  0.88825  1.04072
            0.90899  1.05003  1.07488  0.94611  0.84231  0.89297  0.94972
            0.91822  1.33003  1.56190  1.27198  1.21843  1.61100  1.69981
            1.61453  1.69984  1.51343
TM0421      0.98402  1.23065  1.23287  1.25341  1.49766  1.56564  1.29973
            0.94118  0.93040  0.68279  0.71378  0.00000  0.78416  0.75257
            0.73278  0.75689  0.77363  0.69665  0.67308  0.87131  0.72463
            0.94138  0.94134  0.86005  0.86868  0.81234  0.71117  0.71927
            0.79040  0.96228  0.92282  0.86666  0.91561  0.92209  0.96791
            1.05067  1.00368  1.06576  0.89466  0.97868  0.96469  1.01189
            0.98944  1.28626  1.67746  1.39019  1.16559  1.80383  1.76497
            1.77259  1.68823  1.58848
PH0756      1.02301  1.26007  1.21878  1.17068  1.47288  1.58248  1.27550
            0.99828  0.87585  0.65868  0.76023  0.78416  0.00000  0.72508
            0.71675  0.74981  0.83584  0.66036  0.61461  0.86737  0.70525
            0.82614  0.86253  0.78997  0.87270  0.80547  0.84004  0.80963
            0.85297  0.94179  0.92855  0.94631  0.91722  0.90291  0.95026
            0.97306  1.10009  1.11507  0.86080  0.94634  0.96577  0.92464
            0.85035  1.25658  1.52599  1.34103  1.15531  1.81523  1.86482
            1.67585  1.71298  1.41857
PAB2336     1.02998  1.31127  1.12256  1.13060  1.40918  1.37055  1.24892
            0.92241  0.83154  0.70192  0.71696  0.75257  0.72508  0.00000
            0.08765  0.55589  0.56073  0.54784  0.55092  0.71094  0.62126
            0.78416  0.85168  0.68455  0.79947  0.83931  0.69562  0.68538
            0.80674  0.91233  0.84135  0.83771  0.92188  0.81637  0.89794
            0.96656  1.06016  1.09332  0.87431  0.76370  0.90672  0.95108
            0.89290  1.15993  1.52545  1.36859  1.24216  1.71471  1.78288
            1.57147  1.77841  1.37550
PH0022      1.01512  1.27440  1.12764  1.11081  1.36305  1.33346  1.23627
            0.92623  0.86579  0.70603  0.68840  0.73278  0.71675  0.08765
            0.00000  0.54650  0.55673  0.55437  0.55226  0.72451  0.62798
            0.76432  0.85936  0.68756  0.81185  0.82572  0.70391  0.69992
            0.81931  0.94588  0.85661  0.83158  0.94206  0.82198  0.91559
            0.93744  1.00698  1.08105  0.85317  0.78047  0.90609  0.95581
            0.89235  1.13792  1.54589  1.36962  1.28113  1.74169  1.80060
            1.55529  1.69272  1.36399
TM1232      1.05591  1.26598  1.25261  1.25209  1.43120  1.46175  1.30015
            0.88206  0.90989  0.77300  0.77224  0.75689  0.74981  0.55589
            0.54650  0.00000  0.55269  0.65058  0.63459  0.77201  0.68531
            0.76962  0.83446  0.72572  0.76481  0.86834  0.77162  0.76666
            0.80157  0.94902  0.91763  0.96864  0.88257  0.90539  0.92378
            0.91370  1.05591  1.13307  0.88040  0.80136  0.87110  0.91070
            0.89022  1.29808  1.48633  1.42335  1.19578  1.65516  1.81891
            1.63780  1.87774  1.40170
APE1635     1.01952  1.26162  1.13444  1.11906  1.38084  1.51430  1.25497
            1.00438  0.96215  0.69115  0.76423  0.77363  0.83584  0.56073
            0.55673  0.55269  0.00000  0.65972  0.64395  0.74257  0.65908
            0.79337  0.86922  0.87702  0.79669  0.88804  0.77686  0.78425
            0.78245  0.96039  0.90436  0.88490  0.92819  0.82465  0.89190
            0.92947  1.04856  1.13952  0.87356  0.62387  0.82153  0.81962
            0.82638  1.34779  1.50359  1.34676  1.14062  1.69455  1.81901
            1.58523  1.79719  1.51338
PAB0123     1.04703  1.24198  1.16778  1.12198  1.41083  1.36180  1.37101
            0.94423  0.90838  0.68998  0.71243  0.69665  0.66036  0.54784
            0.55437  0.65058  0.65972  0.00000  0.14401  0.66827  0.52677
            0.70608  0.84011  0.68690  0.75849  0.78398  0.77906  0.73523
            0.88149  0.91280  0.83906  0.86194  0.81537  0.75114  0.91963
            1.00438  1.02369  1.07981  0.85575  0.85880  0.89573  0.91473
            0.91725  1.19531  1.57487  1.32749  1.18592  1.68307  1.66107
            1.70604  1.56998  1.43588
PH0194      1.02326  1.19934  1.15941  1.12366  1.40030  1.39979  1.36725
            0.96225  0.92174  0.69927  0.71303  0.67308  0.61461  0.55092
            0.55226  0.63459  0.64395  0.14401  0.00000  0.68772  0.53844
            0.70930  0.80884  0.69057  0.75527  0.76818  0.78201  0.72047
            0.84804  0.89627  0.81988  0.87540  0.85479  0.72153  0.85955
            0.97166  1.01593  1.05980  0.84889  0.90503  0.89007  0.90834
            0.88008  1.17886  1.52738  1.36313  1.16988  1.71262  1.73608
            1.64383  1.52054  1.39786
DR2153      1.11429  1.37222  1.39095  1.40812  1.57395  1.53108  1.30630
            1.10547  1.01653  0.93866  0.86834  0.87131  0.86737  0.71094
            0.72451  0.77201  0.74257  0.66827  0.68772  0.00000  0.53476
            0.66648  0.76531  0.71706  0.70593  0.78366  0.92933  0.88750
            1.03554  1.01855  1.00113  1.01316  0.94401  0.89285  1.02419
            0.98663  1.13329  1.26459  1.05742  0.88008  1.06037  1.06312
            1.02193  1.25481  1.55664  1.43304  1.36944  1.77514  1.85088
            1.85267  1.68667  1.48300
TM1276      1.06654  1.22866  1.17501  1.27003  1.50185  1.47164  1.26341
            0.95299  0.94120  0.68654  0.68887  0.72463  0.70525  0.62126
            0.62798  0.68531  0.65908  0.52677  0.53844  0.53476  0.00000
            0.64643  0.73981  0.72456  0.77390  0.83432  0.78550  0.79151
            0.83807  0.96607  0.83915  0.84338  0.84536  0.82590  0.96687
            0.88925  1.12148  1.10218  0.91474  0.91311  0.93443  1.02730
            1.02004  1.24195  1.60538  1.40995  1.32721  1.70467  1.81446
            1.75307  1.52745  1.48268
slr0747     1.20497  1.44470  1.43184  1.43813  1.64110  1.62272  1.42663
            0.99258  1.05812  0.84518  0.85700  0.94138  0.82614  0.78416
            0.76432  0.76962  0.79337  0.70608  0.70930  0.66648  0.64643
            0.00000  0.78538  0.74370  0.71015  0.94227  1.00400  1.00545
            0.95977  1.00296  0.93466  1.02381  0.94943  0.94488  1.06172
            1.05968  1.19032  1.31586  1.04427  1.00023  1.07023  1.10964
            1.08511  1.31169  1.78352  1.50494  1.32546  2.05321  1.90031
            1.82392  1.55054  1.59682
VNG6281G    1.07404  1.33369  1.30370  1.41193  1.49263  1.52226  1.31806
            1.00460  1.08930  0.87751  0.88612  0.94134  0.86253  0.85168
            0.85936  0.83446  0.86922  0.84011  0.80884  0.76531  0.73981
            0.78538  0.00000  0.81949  0.83399  0.87769  1.03276  1.02063
            1.02700  0.97278  0.97179  1.08109  1.00694  0.95193  1.07314
            1.08322  1.23621  1.25672  1.03641  1.04918  1.05277  1.08958
            1.00495  1.41656  1.57836  1.49028  1.24863  1.71742  1.89384
            1.78628  1.60595  1.55101
alr4781     1.15794  1.38663  1.36884  1.33787  1.59180  1.51829  1.40697
            1.00381  0.97326  0.82401  0.85052  0.86005  0.78997  0.68455
            0.68756  0.72572  0.87702  0.68690  0.69057  0.71706  0.72456
            0.74370  0.81949  0.00000  0.47906  0.69404  0.87590  0.89720
            0.84322  0.96232  0.85503  0.97053  0.89445  0.91853  0.98396
            1.01168  1.08693  1.19482  0.93591  1.02568  1.03105  1.00910
            1.04179  1.25184  1.65263  1.37688  1.26126  1.76552  1.75392
            1.77686  1.71839  1.50550
slr1224     1.14454  1.35435  1.46737  1.36495  1.62084  1.50069  1.37525
            0.95815  1.01721  0.89762  0.87053  0.86868  0.87270  0.79947
            0.81185  0.76481  0.79669  0.75849  0.75527  0.70593  0.77390
            0.71015  0.83399  0.47906  0.00000  0.75887  0.96672  0.95583
            0.94882  0.98701  0.86668  0.97102  0.89326  1.03159  1.04507
            1.04640  1.19032  1.24936  0.95109  1.03584  1.11512  1.06998
            1.15525  1.30839  1.72431  1.47515  1.24414  1.85089  1.81558
            1.77751  1.71760  1.54756
all1823     1.17474  1.32245  1.35512  1.27996  1.46528  1.63648  1.31494
            0.99755  1.03527  0.81357  0.75142  0.81234  0.80547  0.83931
            0.82572  0.86834  0.88804  0.78398  0.76818  0.78366  0.83432
            0.94227  0.87769  0.69404  0.75887  0.00000  0.87000  0.87606
            0.94787  1.01362  0.93190  0.94591  0.90547  0.88536  1.05448
            1.09539  1.07285  1.17891  0.97774  0.97241  1.00544  1.02648
            0.99981  1.27835  1.70762  1.32264  1.18061  1.75949  1.85253
            1.78664  1.63824  1.50791
PAB2232     1.03150  1.13784  1.20919  1.18359  1.36348  1.42698  1.21818
            0.84909  0.95188  0.69172  0.74859  0.71117  0.84004  0.69562
            0.70391  0.77162  0.77686  0.77906  0.78201  0.92933  0.78550
            1.00400  1.03276  0.87590  0.96672  0.87000  0.00000  0.14674
            0.60870  0.87002  0.88092  0.86173  0.93114  0.83915  0.95052
            0.97298  0.93746  1.04892  0.87841  0.97016  0.90829  0.85706
            0.85730  1.33181  1.60979  1.26404  1.11947  1.62886  1.72868
            1.61675  1.62461  1.40683
PH0203      0.99061  1.10252  1.22673  1.17661  1.38189  1.40539  1.24151
            0.86979  0.93885  0.72560  0.78126  0.71927  0.80963  0.68538
            0.69992  0.76666  0.78425  0.73523  0.72047  0.88750  0.79151
            1.00545  1.02063  0.89720  0.95583  0.87606  0.14674  0.00000
            0.62683  0.88858  0.86301  0.87021  0.94199  0.84697  0.95812
            0.97491  0.93209  1.04751  0.85830  0.94967  0.94086  0.84609
            0.85131  1.30878  1.59701  1.21170  1.17067  1.69036  1.74676
            1.58981  1.58745  1.29964
APE2060     0.98084  1.15983  1.16903  1.14013  1.41659  1.54108  1.22802
            0.88462  0.97633  0.81662  0.81993  0.79040  0.85297  0.80674
            0.81931  0.80157  0.78245  0.88149  0.84804  1.03554  0.83807
            0.95977  1.02700  0.84322  0.94882  0.94787  0.60870  0.62683
            0.00000  0.94054  0.85185  0.92520  0.97188  0.97963  1.06419
            1.10748  1.02401  1.19344  0.92959  0.97018  0.89735  0.87189
            0.89935  1.29578  1.63928  1.27271  1.12896  1.69911  1.85258
            1.65781  1.62006  1.28077
SSO1003     1.04059  1.11872  1.24613  1.21010  1.41845  1.53924  1.26380
            0.95319  1.05328  0.82907  0.89913  0.96228  0.94179  0.91233
            0.94588  0.94902  0.96039  0.91280  0.89627  1.01855  0.96607
            1.00296  0.97278  0.96232  0.98701  1.01362  0.87002  0.88858
            0.94054  0.00000  0.56078  0.85137  0.86702  0.87718  1.01471
            1.00119  1.03837  1.11482  1.02483  1.01310  1.08974  1.00756
            0.96364  1.19750  1.53634  1.43214  1.16738  1.62775  1.66342
            1.72238  1.78814  1.39359
Ta0143      0.94324  1.05608  1.09922  1.12876  1.34725  1.30900  1.13229
            0.87109  1.03255  0.79965  0.81883  0.92282  0.92855  0.84135
            0.85661  0.91763  0.90436  0.83906  0.81988  1.00113  0.83915
            0.93466  0.97179  0.85503  0.86668  0.93190  0.88092  0.86301
            0.85185  0.56078  0.00000  0.83323  0.90626  0.90141  0.97521
            1.02820  1.01727  1.06303  0.96467  0.98784  1.06757  0.96918
            1.01355  1.17689  1.46681  1.34461  1.16137  1.52296  1.51653
            1.74986  1.77445  1.41095
SSO1168     1.04179  1.20066  1.13937  1.12042  1.41872  1.44492  1.37185
            1.00724  1.07638  0.86272  0.82312  0.86666  0.94631  0.83771
            0.83158  0.96864  0.88490  0.86194  0.87540  1.01316  0.84338
            1.02381  1.08109  0.97053  0.97102  0.94591  0.86173  0.87021
            0.92520  0.85137  0.83323  0.00000  0.86124  0.98951  1.08560
            1.05073  1.08277  1.17387  0.95529  1.05505  1.11479  1.11487
            1.13318  1.25456  1.49836  1.37816  1.21243  1.71806  1.79814
            1.70484  1.59380  1.59389
TVN0208     1.14920  1.23928  1.23292  1.30918  1.52345  1.55809  1.39253
            1.00052  1.01382  0.94521  0.92656  0.91561  0.91722  0.92188
            0.94206  0.88257  0.92819  0.81537  0.85479  0.94401  0.84536
            0.94943  1.00694  0.89445  0.89326  0.90547  0.93114  0.94199
            0.97188  0.86702  0.90626  0.86124  0.00000  0.93266  1.09446
            1.05934  0.98388  1.12140  1.02159  1.08718  1.18871  1.04612
            0.98245  1.18127  1.55359  1.41783  1.15906  1.71677  1.76675
            1.76312  1.66167  1.44500
Ta0130      1.12092  1.23894  1.26295  1.27785  1.52727  1.50285  1.42914
            0.94332  1.06231  0.87430  0.88825  0.92209  0.90291  0.81637
            0.82198  0.90539  0.82465  0.75114  0.72153  0.89285  0.82590
            0.94488  0.95193  0.91853  1.03159  0.88536  0.83915  0.84697
            0.97963  0.87718  0.90141  0.98951  0.93266  0.00000  0.99067
            1.03015  1.03468  1.17065  1.01066  1.05574  1.04326  1.04928
            1.00577  1.21543  1.59214  1.48611  1.28483  1.62515  1.81350
            1.84417  1.89148  1.29566
TVN1146     1.27297  1.26443  1.31118  1.30624  1.55589  1.50017  1.37499
            1.00949  1.14404  0.93110  1.04072  0.96791  0.95026  0.89794
            0.91559  0.92378  0.89190  0.91963  0.85955  1.02419  0.96687
            1.06172  1.07314  0.98396  1.04507  1.05448  0.95052  0.95812
            1.06419  1.01471  0.97521  1.08560  1.09446  0.99067  0.00000
            0.43548  1.10144  1.20767  0.98858  1.12142  1.10921  1.13669
            1.10138  1.37001  1.74056  1.46030  1.25807  1.64706  1.82114
            1.77950  1.71584  1.50141
Ta0688      1.17099  1.15615  1.31949  1.31390  1.44416  1.41185  1.23007
            1.04852  1.13048  0.94116  0.90899  1.05067  0.97306  0.96656
            0.93744  0.91370  0.92947  1.00438  0.97166  0.98663  0.88925
            1.05968  1.08322  1.01168  1.04640  1.09539  0.97298  0.97491
            1.10748  1.00119  1.02820  1.05073  1.05934  1.03015  0.43548
            0.00000  1.14062  1.25031  0.95213  1.11987  1.19786  1.20101
            1.12049  1.27331  1.63824  1.39833  1.26150  1.67472  1.67654
            1.63645  1.68303  1.50262
SSO2850     1.16222  1.18478  1.17237  1.19074  1.41549  1.37315  1.23392
            0.92525  1.06777  1.03918  1.05003  1.00368  1.10009  1.06016
            1.00698  1.05591  1.04856  1.02369  1.01593  1.13329  1.12148
            1.19032  1.23621  1.08693  1.19032  1.07285  0.93746  0.93209
            1.02401  1.03837  1.01727  1.08277  0.98388  1.03468  1.10144
            1.14062  0.00000  0.71911  0.91123  1.10539  1.06508  1.08607
            1.08494  1.29675  1.68299  1.38258  1.28753  1.81507  1.79502
            1.77078  1.79994  1.57392
SSO3069     1.26818  1.22746  1.30156  1.35585  1.45690  1.44711  1.29184
            0.97405  1.14170  1.05315  1.07488  1.06576  1.11507  1.09332
            1.08105  1.13307  1.13952  1.07981  1.05980  1.26459  1.10218
            1.31586  1.25672  1.19482  1.24936  1.17891  1.04892  1.04751
            1.19344  1.11482  1.06303  1.17387  1.12140  1.17065  1.20767
            1.25031  0.71911  0.00000  0.88780  1.16327  1.04804  1.20146
            1.21366  1.22864  1.67469  1.47082  1.30548  1.79313  1.98219
            1.71582  1.61981  1.67454
PAE1222     1.10399  1.18255  1.18150  1.15611  1.44082  1.35239  1.30662
            0.93029  0.99958  0.91725  0.94611  0.89466  0.86080  0.87431
            0.85317  0.88040  0.87356  0.85575  0.84889  1.05742  0.91474
            1.04427  1.03641  0.93591  0.95109  0.97774  0.87841  0.85830
            0.92959  1.02483  0.96467  0.95529  1.02159  1.01066  0.98858
            0.95213  0.91123  0.88780  0.00000  0.97088  0.97557  1.03461
            1.04705  1.15701  1.60458  1.39477  1.31813  1.62432  1.67808
            1.67604  1.63426  1.40784
APE1732     1.05137  1.37921  1.14491  1.09460  1.38139  1.40905  1.15832
            1.01356  0.93857  0.80141  0.84231  0.97868  0.94634  0.76370
            0.78047  0.80136  0.62387  0.85880  0.90503  0.88008  0.91311
            1.00023  1.04918  1.02568  1.03584  0.97241  0.97016  0.94967
            0.97018  1.01310  0.98784  1.05505  1.08718  1.05574  1.12142
            1.11987  1.10539  1.16327  0.97088  0.00000  0.71066  0.81046
            0.82917  1.31328  1.49995  1.27650  1.18536  1.69979  1.75444
            1.69933  1.71279  1.44238
PAE0063     1.08417  1.25912  1.18703  1.21528  1.34581  1.36387  1.17723
            1.03007  0.95197  0.89729  0.89297  0.96469  0.96577  0.90672
            0.90609  0.87110  0.82153  0.89573  0.89007  1.06037  0.93443
            1.07023  1.05277  1.03105  1.11512  1.00544  0.90829  0.94086
            0.89735  1.08974  1.06757  1.11479  1.18871  1.04326  1.10921
            1.19786  1.06508  1.04804  0.97557  0.71066  0.00000  0.74146
            0.77555  1.33150  1.40534  1.26395  1.17503  1.72373  1.77975
            1.67656  1.54941  1.43234
PAB0545     0.93832  1.32514  1.12680  1.08329  1.41068  1.48025  1.30137
            1.01017  0.98052  0.90181  0.94972  1.01189  0.92464  0.95108
            0.95581  0.91070  0.81962  0.91473  0.90834  1.06312  1.02730
            1.10964  1.08958  1.00910  1.06998  1.02648  0.85706  0.84609
            0.87189  1.00756  0.96918  1.11487  1.04612  1.04928  1.13669
            1.20101  1.08607  1.20146  1.03461  0.81046  0.74146  0.00000
            0.31402  1.18226  1.44958  1.23625  1.07146  1.70978  1.71508
            1.73856  1.71563  1.30548
PH1350      0.94942  1.26182  1.08491  0.99808  1.34697  1.41858  1.29715
            1.02932  0.93883  0.92089  0.91822  0.98944  0.85035  0.89290
            0.89235  0.89022  0.82638  0.91725  0.88008  1.02193  1.02004
            1.08511  1.00495  1.04179  1.15525  0.99981  0.85730  0.85131
            0.89935  0.96364  1.01355  1.13318  0.98245  1.00577  1.10138
            1.12049  1.08494  1.21366  1.04705  0.82917  0.77555  0.31402
            0.00000  1.18638  1.43047  1.20397  1.09028  1.63458  1.64465
            1.69207  1.63116  1.28400
aq_1222     1.16906  1.11146  1.27334  1.21894  1.51816  1.20801  1.34381
            1.19897  1.16281  1.33330  1.33003  1.28626  1.25658  1.15993
            1.13792  1.29808  1.34779  1.19531  1.17886  1.25481  1.24195
            1.31169  1.41656  1.25184  1.30839  1.27835  1.33181  1.30878
            1.29578  1.19750  1.17689  1.25456  1.18127  1.21543  1.37001
            1.27331  1.29675  1.22864  1.15701  1.31328  1.33150  1.18226
            1.18638  0.00000  1.47138  1.35124  1.24644  1.64215  1.62625
            1.76087  1.95656  1.59154
MTH477      1.34877  1.55906  1.48891  1.48091  1.44654  1.60681  1.37224
            1.52802  1.46816  1.57609  1.56190  1.67746  1.52599  1.52545
            1.54589  1.48633  1.50359  1.57487  1.52738  1.55664  1.60538
            1.78352  1.57836  1.65263  1.72431  1.70762  1.60979  1.59701
            1.63928  1.53634  1.46681  1.49836  1.55359  1.59214  1.74056
            1.63824  1.68299  1.67469  1.60458  1.49995  1.40534  1.44958
            1.43047  1.47138  0.00000  1.23765  1.40590  2.01802  1.89491
            1.87745  1.48554  1.70363
PAE0328     0.99349  1.34700  1.34775  1.37035  1.26469  1.51463  1.39328
            1.27251  1.27233  1.29532  1.27198  1.39019  1.34103  1.36859
            1.36962  1.42335  1.34676  1.32749  1.36313  1.43304  1.40995
            1.50494  1.49028  1.37688  1.47515  1.32264  1.26404  1.21170
            1.27271  1.43214  1.34461  1.37816  1.41783  1.48611  1.46030
            1.39833  1.38258  1.47082  1.39477  1.27650  1.26395  1.23625
            1.20397  1.35124  1.23765  0.00000  1.11838  1.65316  1.65712
            1.65326  1.42277  1.80961
MK1523      0.97336  1.06391  1.01383  1.05347  1.27487  1.35486  1.24244
            1.24565  1.20481  1.07742  1.21843  1.16559  1.15531  1.24216
            1.28113  1.19578  1.14062  1.18592  1.16988  1.36944  1.32721
            1.32546  1.24863  1.26126  1.24414  1.18061  1.11947  1.17067
            1.12896  1.16738  1.16137  1.21243  1.15906  1.28483  1.25807
            1.26150  1.28753  1.30548  1.31813  1.18536  1.17503  1.07146
            1.09028  1.24644  1.40590  1.11838  0.00000  1.30701  1.39174
            1.51303  1.43372  1.50140
TVN0546     1.46323  1.50448  1.63107  1.60818  1.77652  1.57084  1.56560
            1.48813  1.74913  1.54542  1.61100  1.80383  1.81523  1.71471
            1.74169  1.65516  1.69455  1.68307  1.71262  1.77514  1.70467
            2.05321  1.71742  1.76552  1.85089  1.75949  1.62886  1.69036
            1.69911  1.62775  1.52296  1.71806  1.71677  1.62515  1.64706
            1.67472  1.81507  1.79313  1.62432  1.69979  1.72373  1.70978
            1.63458  1.64215  2.01802  1.65316  1.30701  0.00000  0.53272
            1.95288  1.97077  1.54842
Ta1050      1.42786  1.65310  1.76083  1.68258  1.93181  1.58084  1.73153
            1.60196  1.82919  1.73211  1.69981  1.76497  1.86482  1.78288
            1.80060  1.81891  1.81901  1.66107  1.73608  1.85088  1.81446
            1.90031  1.89384  1.75392  1.81558  1.85253  1.72868  1.74676
            1.85258  1.66342  1.51653  1.79814  1.76675  1.81350  1.82114
            1.67654  1.79502  1.98219  1.67808  1.75444  1.77975  1.71508
            1.64465  1.62625  1.89491  1.65712  1.39174  0.53272  0.00000
            1.83655  1.94361  1.64019
PAE3571     1.60249  1.61164  1.68567  1.69445  1.70570  1.77597  1.80238
            1.59980  1.66451  1.79818  1.61453  1.77259  1.67585  1.57147
            1.55529  1.63780  1.58523  1.70604  1.64383  1.85267  1.75307
            1.82392  1.78628  1.77686  1.77751  1.78664  1.61675  1.58981
            1.65781  1.72238  1.74986  1.70484  1.76312  1.84417  1.77950
            1.63645  1.77078  1.71582  1.67604  1.69933  1.67656  1.73856
            1.69207  1.76087  1.87745  1.65326  1.51303  1.95288  1.83655
            0.00000  1.65216  1.72911
PAE0023     1.67810  1.64589  1.61271  1.60293  1.83141  1.95992  1.68816
            1.75971  1.67563  1.64322  1.69984  1.68823  1.71298  1.77841
            1.69272  1.87774  1.79719  1.56998  1.52054  1.68667  1.52745
            1.55054  1.60595  1.71839  1.71760  1.63824  1.62461  1.58745
            1.62006  1.78814  1.77445  1.59380  1.66167  1.89148  1.71584
            1.68303  1.79994  1.61981  1.63426  1.71279  1.54941  1.71563
            1.63116  1.95656  1.48554  1.42277  1.43372  1.97077  1.94361
            1.65216  0.00000  1.80852
SSO0367     1.37983  1.33591  1.34666  1.38072  1.59059  1.45531  1.44777
            1.38997  1.45399  1.44932  1.51343  1.58848  1.41857  1.37550
            1.36399  1.40170  1.51338  1.43588  1.39786  1.48300  1.48268
            1.59682  1.55101  1.50550  1.54756  1.50791  1.40683  1.29964
            1.28077  1.39359  1.41095  1.59389  1.44500  1.29566  1.50141
            1.50262  1.57392  1.67454  1.40784  1.44238  1.43234  1.30548
            1.28400  1.59154  1.70363  1.80961  1.50140  1.54842  1.64019
            1.72911  1.80852  0.00000

Average distance (over all possible pairs of sequences):  1.17359


RATE HETEROGENEITY

Model of rate heterogeneity: uniform rate


TREE SEARCH

2 tree topologies were specified by the user.


MAXIMUM LIKELIHOOD BRANCH LENGTHS OF USER DEFINED TREE # 1 (NO CLOCK)

Branch lengths are computed using the selected model of
substitution and rate heterogeneity.


          :-----------------52 SSO0367
          :
          :---------30 SSO1003
          :
          :--------32 SSO1168
     :---53
     :    :-------8 SSO2713
     :    :
     :    :--------37 SSO2850
     :    :
     :    :---------38 SSO3069
 :--73
 :   :     :--------------------51 PAE0023
 :   :     :
 :   :     :--------41 PAE0063
 :   :     :
 :   :     :--------------46 PAE0328
 :   :  :-54
 :   :  :  :---------39 PAE1222
 :   :  :  :
 :   :  :  :------11 PAE1321
 :   :  :  :
 :   :  :  :-------------------50 PAE3571
 :   :-72
 :      :             :-------12 TM0421
 :      :          :-55
 :      :          :  :------16 TM1232
 :      :          :  :
 :      :          :  :-----21 TM1276
 :      :      :--61
 :      :      :   :           :-------22 slr0747
 :      :      :   :        :-56
 :      :      :   :        :  :----25 slr1224
 :      :      :   :   :---58
 :      :      :   :   :    :   :-------26 all1823
 :      :      :   :   :    :--57
 :      :      :   :   :        :---24 alr4781
 :      :      :   :--60
 :      :      :       :  :-----20 DR2153
 :      :      :       :-59
 :      :      :          :----------9 FN0310
 :      :   :-62
 :      :   :  :--------------44 aq_1222
 :      :   :
 :          :        :---------33 TVN0208
 :          :     :-63
 :          :     :  :------------------48 TVN0546
 :          :     :  :
 :          :     :  :-------35 TVN1146
 :          :----65
 :          :     :  :---------34 Ta0130
 :          :     :  :
 :          :        :---------31 Ta0143
 :          :      -64
 :          :        :------36 Ta0688
 :          :        :
 :          :        :-------------------49 Ta1050
 :          :
 :          :          :-----1 AF0092
 :          :---------66
 :          :          :------2 MJ1367
 :       --71
 :          :       :------------45 MTH477
 :          :------67
 :          :       :-----------6 MTH920
 :          :
 :          :     :-------------3 PAB0103
 :          :     :
 :          :     :----18 PAB0123
 :          :     :
 :          :     :----------42 PAB0545
 :          :     :
 :          :     :-------27 PAB2232
 :          :     :
 :          :     :-----14 PAB2336
 :          :----68
 :          :     :---------43 PH1350
 :          :     :
 :          :     :-------13 PH0756
 :          :     :
 :          :     :-------28 PH0203
 :          :     :
 :          :     :----19 PH0194
 :          :     :
 :          :     :------------4 PH0157
 :          :     :
 :          :     :-----15 PH0022
 :          :
 :          :            :-----7 MA0282
 :          :   :-------69
 :          :   :        :--------5 MA0323
 :          :--70
 :          :   :--------23 VNG6281G
 :          :
 :          :--------------47 MK1523
 :
 :-----17 APE1635
 :
 :-------40 APE1732
 :
 :--------29 APE2060
 :
 :------10 APE0043
 

         branch  length     S.E.   branch  length     S.E.
AF0092        1  0.34708  0.05690      53  0.22942  0.03725
MJ1367        2  0.39025  0.06015      54  0.05063  0.02348
PAB0103       3  0.95658  0.07735      55  0.02832  0.01927
PH0157        4  0.90920  0.07371      56  0.06917  0.02680
MA0323        5  0.61307  0.06436      57  0.09230  0.02780
MTH920        6  0.77732  0.08049      58  0.19200  0.03549
MA0282        7  0.37943  0.05401      59  0.04395  0.02554
SSO2713       8  0.53312  0.05474      60  0.09315  0.02909
FN0310        9  0.70611  0.06321      61  0.13050  0.03145
APE0043      10  0.42408  0.04476      62  0.05770  0.02755
PAE1321      11  0.43555  0.04534      63  0.00001  0.00033
TM0421       12  0.52190  0.05004      64  0.00001  0.00046
PH0756       13  0.53256  0.04844      65  0.30775  0.04118
PAB2336      14  0.33469  0.03625      66  0.63867  0.07323
PH0022       15  0.32854  0.03600      67  0.42540  0.06789
TM1232       16  0.41066  0.04357      68  0.23677  0.03308
APE1635      17  0.38064  0.04244      69  0.52917  0.06454
PAB0123      18  0.29817  0.03387      70  0.09654  0.03995
PH0194       19  0.28468  0.03302      71  0.11205  0.02633
DR2153       20  0.37333  0.04346      72  0.01420  0.01527
TM1276       21  0.33637  0.03866      73  0.11555  0.02833
slr0747      22  0.49168  0.04983
VNG6281G     23  0.61058  0.05747
alr4781      24  0.22398  0.03458
slr1224      25  0.28626  0.03752
all1823      26  0.52094  0.05002
PAB2232      27  0.48077  0.04589
PH0203       28  0.46814  0.04480
APE2060      29  0.59501  0.05510
SSO1003      30  0.62652  0.06031
Ta0143       31  0.65444  0.06185
SSO1168      32  0.59075  0.05617
TVN0208      33  0.65863  0.06078
Ta0130       34  0.62427  0.05706
TVN1146      35  0.48240  0.04948
Ta0688       36  0.44570  0.04750
SSO2850      37  0.60550  0.05738
SSO3069      38  0.65560  0.05978
PAE1222      39  0.63259  0.05767
APE1732      40  0.53698  0.05206
PAE0063      41  0.61175  0.05648
PAB0545      42  0.71625  0.06259
PH1350       43  0.69257  0.06076
aq_1222      44  1.04917  0.10312
MTH477       45  0.88962  0.08964
PAE0328      46  1.05619  0.09187
MK1523       47  1.01880  0.09956
TVN0546      48  1.33577  0.11629
Ta1050       49  1.41082  0.12138
PAE3571      50  1.39653  0.13917
PAE0023      51  1.48705  0.15268     17 iterations until convergence
SSO0367      52  1.24184  0.12895     log L: -34555.01

WARNING --- at least one branch length is close to an internal boundary!


Unrooted user defined tree with maximum likelihood branch lengths
(in CLUSTAL W notation):

(APE0043:0.42408,((SSO0367:1.24184,SSO1003:0.62652,SSO1168:0.59075,
SSO2713:0.53312,SSO2850:0.60550,SSO3069:0.65560)93:0.22942,((PAE0023:1.48705,
PAE0063:0.61175,PAE0328:1.05619,PAE1222:0.63259,PAE1321:0.43555,
PAE3571:1.39653)96:0.05063,((((TM0421:0.52190,TM1232:0.41066,TM1276:0.33637)
99:0.02832,(((slr0747:0.49168,slr1224:0.28626)100:0.06917,(all1823:0.52094,
alr4781:0.22398)100:0.09230)100:0.19200,(DR2153:0.37333,FN0310:0.70611)
100:0.04395)99:0.09315)98:0.13050,aq_1222:1.04917)98:0.05770,((TVN0208:0.65863,
TVN0546:1.33577,TVN1146:0.48240)98:0.00001,(Ta0130:0.62427,Ta0143:0.65444,
Ta0688:0.44570,Ta1050:1.41082)97:0.00001)91:0.30775,(AF0092:0.34708,
MJ1367:0.39025)87:0.63867,(MTH477:0.88962,MTH920:0.77732)72:0.42540,
(PAB0103:0.95658,PAB0123:0.29817,PAB0545:0.71625,PAB2232:0.48077,
PAB2336:0.33469,PH1350:0.69257,PH0756:0.53256,PH0203:0.46814,PH0194:0.28468,
PH0157:0.90920,PH0022:0.32854)65:0.23677,((MA0282:0.37943,MA0323:0.61307)
66:0.52917,VNG6281G:0.61058)61:0.09654,MK1523:1.01880)90:0.11205)
62:0.01420)92:0.11555,APE1635:0.38064,APE1732:0.53698,APE2060:0.59501);


MAXIMUM LIKELIHOOD BRANCH LENGTHS OF USER DEFINED TREE # 2 (NO CLOCK)

Branch lengths are computed using the selected model of
substitution and rate heterogeneity.


           :--3 PAB0103
     :----53
     :     :---4 PH0157
 :--78
 :   :            :------5 MA0323
 :   :      :----54
 :   :      :     :-------6 MTH920
 :   :  :--55
 :   :  :   :-------7 MA0282
 :   :-77
 :      :             :----------45 MTH477
 :      :      :-----56
 :      :      :      :--------46 PAE0328
 :      :      :
 :             :                     :----35 TVN1146
 :             :          :---------57
 :             :          :          :---36 Ta0688
 :             :          :
 :             :          :          :-27 PAB2232
 :             :          :     :---58
 :             :          :     :    :--28 PH0203
 :             :          :----59
 :             :          :     :------29 APE2060
 :             :          :
 :             :          :           :---24 alr4781
 :             :          :     :----60
 :             :          :     :     :-----25 slr1224
 :             :          :----61
 :             :          :     :------26 all1823
 :             :          :
 :             :          :      :--18 PAB0123
 :             :          :-----62
 :             :          :      :-19 PH0194
 :             :          :
 :             :          :           :-----30 SSO1003
 :             :          :     :----63
 :             :          :     :     :----31 Ta0143
 :             :          :----65
 :             :          :     :   :------32 SSO1168
 :             :          :     :--64
 :             :          :         :-------33 TVN0208
 :             :          :
 :             :          :          :-14 PAB2336
 :             :          :    :----66
 :             :          :    :     :-15 PH0022
 :             :          :---68
 :             :          :    :   :----16 TM1232
 :             :          :    :--67
 :             :          :        :-----17 APE1635
 :             :          :
 :             :          :             :---42 PAB0545
 :             :          :      :-----69
 :             :          :      :      :--43 PH1350
 :             :          :-----71
 :             :          :      :  :-----40 APE1732
 :             :          :      :-70
 :             :          :         :------41 PAE0063
 :             :          :
 :             :          :     :----10 APE0043
 :             :          :----72
 :             :          :     :----11 PAE1321
 :             :          :
 :             :          :         :-----37 SSO2850
 :             :          :--------73
 :             :          :         :------38 SSO3069
 :             :---------74
 :             :          :----------8 SSO2713
 :             :          :
 :             :          :----------9 FN0310
 :             :          :
 :             :          :-------12 TM0421
 :             :          :
 :             :          :-------13 PH0756
 :             :          :
 :             :          :--------20 DR2153
 :             :          :
 :             :          :------21 TM1276
 :             :          :
 :             :          :---------22 slr0747
 :             :          :
 :             :          :----------23 VNG6281G
 :             :          :
 :             :          :---------34 Ta0130
 :             :          :
 :             :          :----------39 PAE1222
 :             :
 :             :       :------------50 PAE3571
 :             :------75
 :             :       :------------51 PAE0023
 :             :
 :             :------------44 aq_1222
 :       -----76
 :             :---------47 MK1523
 :             :
 :             :-------------48 TVN0546
 :             :
 :             :-------------49 Ta1050
 :             :
 :             :---------------52 SSO0367
 :
 :------2 MJ1367
 :
 :-----1 AF0092
 

         branch  length     S.E.   branch  length     S.E.
AF0092        1  0.38251  0.05424      53  0.25737  0.04102
MJ1367        2  0.40309  0.05406      54  0.25336  0.04634
PAB0103       3  0.14228  0.02707      55  0.10065  0.03600
PH0157        4  0.16356  0.02798      56  0.34197  0.06526
MA0323        5  0.40285  0.04999      57  0.61763  0.05701
MTH920        6  0.46238  0.05323      58  0.22034  0.03428
MA0282        7  0.48665  0.05361      59  0.28923  0.03877
SSO2713       8  0.74309  0.06484      60  0.23332  0.03776
FN0310        9  0.74591  0.06140      61  0.28949  0.04009
APE0043      10  0.25855  0.03556      62  0.33704  0.03681
PAE1321      11  0.27573  0.03572      63  0.27863  0.04553
TM0421       12  0.52351  0.04770      64  0.07974  0.03140
PH0756       13  0.53048  0.04834      65  0.30192  0.04291
PAB2336      14  0.05044  0.01380      66  0.24031  0.03356
PH0022       15  0.03819  0.01279      67  0.08644  0.02568
TM1232       16  0.27953  0.03640      68  0.20701  0.03209
APE1635      17  0.32413  0.03847      69  0.36623  0.04716
PAB0123      18  0.09002  0.01837      70  0.07362  0.03030
PH0194       19  0.05717  0.01605      71  0.36294  0.04632
DR2153       20  0.61513  0.05243      72  0.26577  0.03633
TM1276       21  0.39723  0.03974      73  0.58108  0.05900
slr0747      22  0.63428  0.05416      74  0.69190  0.06923
VNG6281G     23  0.70133  0.05700      75  0.40452  0.09298
alr4781      24  0.17807  0.03140      76  0.34322  0.05264
slr1224      25  0.31959  0.03712      77  0.07180  0.03311
all1823      26  0.39703  0.04459      78  0.14437  0.04304
PAB2232      27  0.05563  0.01673
PH0203       28  0.09417  0.01929
APE2060      29  0.40228  0.04440
SSO1003      30  0.33791  0.04454
Ta0143       31  0.26675  0.04105
SSO1168      32  0.41346  0.04817
TVN0208      33  0.49998  0.05295
Ta0130       34  0.68421  0.05674
TVN1146      35  0.23388  0.03453
Ta0688       36  0.20924  0.03364
SSO2850      37  0.35578  0.04677
SSO3069      38  0.39205  0.04871
PAE1222      39  0.72870  0.06118
APE1732      40  0.35779  0.04450
PAE0063      41  0.38664  0.04593
PAB0545      42  0.17284  0.03016
PH1350       43  0.14653  0.02874
aq_1222      44  0.85955  0.09221
MTH477       45  0.70548  0.07838
PAE0328      46  0.60586  0.07369
MK1523       47  0.67628  0.07705
TVN0546      48  0.95071  0.09105
Ta1050       49  0.98300  0.09376
PAE3571      50  0.90965  0.11963
PAE0023      51  0.86424  0.11689     9 iterations until convergence
SSO0367      52  1.10013  0.11838     log L: -31743.49


Unrooted user defined tree with maximum likelihood branch lengths
(in CLUSTAL W notation):

(AF0092:0.38251,((PAB0103:0.14228,PH0157:0.16356)81:0.25737,(((MA0323:0.40285,
MTH920:0.46238)65:0.25336,MA0282:0.48665)64:0.10065,((MTH477:0.70548,
PAE0328:0.60586)72:0.34197,((TVN1146:0.23388,Ta0688:0.20924)96:0.61763,
((PAB2232:0.05563,PH0203:0.09417)83:0.22034,APE2060:0.40228)89:0.28923,
((alr4781:0.17807,slr1224:0.31959)66:0.23332,all1823:0.39703)67:0.28949,
(PAB0123:0.09002,PH0194:0.05717)64:0.33704,((SSO1003:0.33791,Ta0143:0.26675)
81:0.27863,(SSO1168:0.41346,TVN0208:0.49998)80:0.07974)62:0.30192,
((PAB2336:0.05044,PH0022:0.03819)89:0.24031,(TM1232:0.27953,APE1635:0.32413)
73:0.08644)61:0.20701,((PAB0545:0.17284,PH1350:0.14653)88:0.36623,
(APE1732:0.35779,PAE0063:0.38664)72:0.07362)55:0.36294,(APE0043:0.25855,
PAE1321:0.27573)55:0.26577,(SSO2850:0.35578,SSO3069:0.39205)50:0.58108,
SSO2713:0.74309,FN0310:0.74591,TM0421:0.52351,PH0756:0.53048,DR2153:0.61513,
TM1276:0.39723,slr0747:0.63428,VNG6281G:0.70133,Ta0130:0.68421,
PAE1222:0.72870)63:0.69190,(PAE3571:0.90965,PAE0023:0.86424)60:0.40452,
aq_1222:0.85955,MK1523:0.67628,TVN0546:0.95071,Ta1050:0.98300,SSO0367:1.10013)
60:0.34322)54:0.07180)82:0.14437,MJ1367:0.40309);


COMPARISON OF USER TREES (NO CLOCK)

Tree   log L   difference    S.E.      p-1sKH     p-SH       c-ELW      2sKH
-------------------------------------------------------------------------------
 1  -34555.01  2811.53      160.48    0.0000 -   0.0000 -   0.0000 -       -
 2  -31743.49     0.00  <---- best    1.0000 +   1.0000 +   1.0000 +    best

The columns show the results and p-values of the following tests:
1sKH - one sided KH test based on pairwise SH tests (Shimodaira-Hasegawa
       2000, Goldman et al., 2001, Kishino-Hasegawa 1989)
SH   - Shimodaira-Hasegawa test (2000)
ELW  - Expected Likelihood Weight (Strimmer-Rambaut 2002)
2sKH - two sided Kishino-Hasegawa test (1989)

Plus signs denote the confidence sets. Minus signs denote significant
exclusion. All tests used 5% significance level. 1sKH, SH, and ELW
performed 1000 resamplings using the RELL method.


TIME STAMP

Date and time: Wed Sep  5 12:40:30 2007
Runtime (excl. input) : 6 seconds (= 0.1 minutes = 0.0 hours)
Runtime (incl. input) : 6 seconds (= 0.1 minutes = 0.0 hours)
