# Supplementary material for: Horizontal Gene Transfers in prokaryotes show differential preferences for metabolic and translational genes
Source: BMC Evol Biol. 2009 Jan 10;9:9. doi: 10.1186/1471-2148-9-9 (PMC2651853; doi:10.1186/1471-2148-9-9)
Supplement: Additional file 6 — Likelihood based tree comparisons. All likelihood based tree comparison outputs are provided. [file 1471-2148-9-9-S6.zip › puzzle/COG4231_CAC2001_PAB0718]

TREE-PUZZLE 5.1.pl25

Input file name: /scratch/local/kanhere/COG4231_Gramplus_Archaea_comb.infile
User tree file name: /scratch/local/kanhere/COG4231_Gramplus_Archaea_comb.tmp_tree
Type of analysis: user tree evaluation
Parameter estimation: approximate (faster)
Parameter estimation uses: neighbor-joining tree (for substitution process and rate variation)

Standard errors (S.E.) are obtained by the curvature method.
The upper and lower bounds of an approximate 95% confidence interval
for parameter or branch length x are x-1.96*S.E. and x+1.96*S.E.


SEQUENCE ALIGNMENT

Input data: 15 sequences with 704 amino acid sites
Number of constant sites: 2 (= 0.3% of all sites)
Number of site patterns: 649
Number of constant site patterns: 1 (= 0.2% of all site patterns)


SUBSTITUTION PROCESS

Model of substitution: VT (Mueller-Vingron 2000)
Amino acid frequencies (user specified):

 pi(A) =   7.8%
 pi(R) =   5.3%
 pi(N) =   4.4%
 pi(D) =   5.3%
 pi(C) =   1.6%
 pi(Q) =   3.7%
 pi(E) =   6.3%
 pi(G) =   7.2%
 pi(H) =   2.4%
 pi(I) =   6.1%
 pi(L) =   9.1%
 pi(K) =   6.0%
 pi(M) =   2.3%
 pi(F) =   4.2%
 pi(P) =   4.6%
 pi(S) =   6.4%
 pi(T) =   5.7%
 pi(W) =   1.3%
 pi(Y) =   3.4%
 pi(V) =   7.1%


AMBIGUOUS CHARACTERS IN THE SEQUENCE (SEQUENCES IN INPUT ORDER)

               gaps  wildcards        sum   % sequence
 PAB0855         56          0         56        7.95%   
 PH0765          56          0         56        7.95%   
 MA1022          99          0         99       14.06%   
 TVN0577        100          0        100       14.20%   
 Ta1012          99          0         99       14.06%   
 SSO2067         92          0         92       13.07%   
 PAE3477        314          0        314       44.60%   
 AF1489          81          0         81       11.51%   
 MTH1852         86          0         86       12.22%   
 PAB0718         91          0         91       12.93%   
 PH1138          86          0         86       12.22%   
 PAE3478        514          0        514       73.01%  !
 MA1727          85          0         85       12.07%   
 CAC2001        120          0        120       17.05%   
 MA1982         146          0        146       20.74%   
 -------------------------------------------------------
 Sum           2025          0       2025       19.18%   


The table above shows the amount of gaps ('-') and other 'wildcard'
characters ('X', '?', etc.) and their percentage of the 704 columns
in the alignment.
Sequences with more than 50% ambiguous characters are marked with a '!' and 
should be checked, whether they have sufficient overlap to other sequences.
Sequences with 100% ambiguous characters do not hold any phylogenetic
information and had to be discarded from the analysis.


SEQUENCE COMPOSITION (SEQUENCES IN INPUT ORDER)

              5% chi-square test  p-value
 PAB0855           failed           1.49%  
 PH0765            failed           0.42%  
 MA1022            failed           0.42%  
 TVN0577           passed          39.78%  
 Ta1012            passed          18.71%  
 SSO2067           passed           9.22%  
 PAE3477           failed           0.11%  
 AF1489            failed           0.12%  
 MTH1852           failed           0.00%  
 PAB0718           failed           0.00%  
 PH1138            failed           0.00%  
 PAE3478           passed          22.12%  
 MA1727            failed           0.08%  
 CAC2001           failed           0.00%  
 MA1982            passed          10.34%  

The chi-square tests compares the amino acid composition of each sequence
to the frequency distribution assumed in the maximum likelihood model.


IDENTICAL SEQUENCES

The sequences in each of the following groups are all identical. To speed
up computation please remove all but one of each group from the data set.

 All sequences are unique.


MAXIMUM LIKELIHOOD DISTANCES

Maximum likelihood distances are computed using the selected model of
substitution and rate heterogeneity.

  15
PAB0855     0.00000  0.05896  0.78066  0.91561  0.97580  0.86074  1.06174
            0.82103  0.90081  0.84675  0.87962  0.78845  1.05979  0.98075
            1.64528
PH0765      0.05896  0.00000  0.80573  0.90786  0.97585  0.88046  1.06303
            0.81935  0.89437  0.87028  0.91461  0.78997  1.06885  0.97322
            1.66725
MA1022      0.78066  0.80573  0.00000  1.00932  1.07922  0.96968  1.22192
            0.93666  0.97120  0.92911  0.95004  0.77425  0.93365  0.93399
            1.67788
TVN0577     0.91561  0.90786  1.00932  0.00000  0.41126  0.50476  1.03241
            1.03993  1.02616  0.98229  1.02384  0.58507  1.02613  1.00957
            1.63643
Ta1012      0.97580  0.97585  1.07922  0.41126  0.00000  0.56500  1.06971
            1.07395  1.10453  1.05988  1.09420  0.71266  1.05396  1.03628
            1.66235
SSO2067     0.86074  0.88046  0.96968  0.50476  0.56500  0.00000  1.05728
            1.01746  1.05493  0.94425  0.94498  0.56221  1.05261  1.00052
            1.59227
PAE3477     1.06174  1.06303  1.22192  1.03241  1.06971  1.05728  0.00000
            1.11546  1.23578  1.36414  1.33135  2.97746  1.43298  1.28875
            1.95835
AF1489      0.82103  0.81935  0.93666  1.03993  1.07395  1.01746  1.11546
            0.00000  0.79843  0.97078  0.97732  0.65634  1.04265  0.98548
            1.64398
MTH1852     0.90081  0.89437  0.97120  1.02616  1.10453  1.05493  1.23578
            0.79843  0.00000  1.04968  1.08803  0.72521  1.04656  1.07459
            1.56192
PAB0718     0.84675  0.87028  0.92911  0.98229  1.05988  0.94425  1.36414
            0.97078  1.04968  0.00000  0.09018  0.59255  0.91613  0.99694
            1.48919
PH1138      0.87962  0.91461  0.95004  1.02384  1.09420  0.94498  1.33135
            0.97732  1.08803  0.09018  0.00000  0.62202  0.91364  1.00463
            1.48493
PAE3478     0.78845  0.78997  0.77425  0.58507  0.71266  0.56221  2.97746
            0.65634  0.72521  0.59255  0.62202  0.00000  0.68553  0.65710
            1.14208
MA1727      1.05979  1.06885  0.93365  1.02613  1.05396  1.05261  1.43298
            1.04265  1.04656  0.91613  0.91364  0.68553  0.00000  1.00021
            1.56574
CAC2001     0.98075  0.97322  0.93399  1.00957  1.03628  1.00052  1.28875
            0.98548  1.07459  0.99694  1.00463  0.65710  1.00021  0.00000
            1.43569
MA1982      1.64528  1.66725  1.67788  1.63643  1.66235  1.59227  1.95835
            1.64398  1.56192  1.48919  1.48493  1.14208  1.56574  1.43569
            0.00000

Average distance (over all possible pairs of sequences):  1.03288


RATE HETEROGENEITY

Model of rate heterogeneity: uniform rate


TREE SEARCH

2 tree topologies were specified by the user.


MAXIMUM LIKELIHOOD BRANCH LENGTHS OF USER DEFINED TREE # 1 (NO CLOCK)

Branch lengths are computed using the selected model of
substitution and rate heterogeneity.


              :--4 TVN0577
        :----16
        :     :---5 Ta1012
    :--23
    :   :           :------7 PAE3477
    :   :        :-17
    :   :        :  :---12 PAE3478
    :   :     :-18
    :   :     :  :----6 SSO2067
    :   :  :-19
    :   :  :  :------14 CAC2001
    :   :-22
    :      :         :--------10 PAB0718
    :      :         :
    :      :         :-1 PAB0855
    :      :   :----20
    :      :   :     :-2 PH0765
    :      :   :     :
    :      :   :     :--------11 PH1138
    :      :--21
    :          :-----8 AF1489
 :-24
 :  :------9 MTH1852
 :
 :------13 MA1727
 :
 :------------15 MA1982
 :
 :----3 MA1022
 

         branch  length     S.E.   branch  length     S.E.
PAB0855       1  0.02196  0.00754      16  0.35944  0.03515
PH0765        2  0.04296  0.00923      17  0.00001  0.00068
MA1022        3  0.44276  0.03783      18  0.10059  0.02466
TVN0577       4  0.16191  0.02321      19  0.02660  0.01762
Ta1012        5  0.26068  0.02691      20  0.34734  0.03360
SSO2067       6  0.35700  0.03431      21  0.16446  0.02763
PAE3477       7  0.66683  0.05965      22  0.00001  0.00081
AF1489        8  0.50341  0.03970      23  0.13043  0.02678
MTH1852       9  0.55937  0.04267      24  0.10552  0.02626
PAB0718      10  0.80792  0.04971
PH1138       11  0.84721  0.05139
PAE3478      12  0.33423  0.05230
MA1727       13  0.56327  0.04340
CAC2001      14  0.65693  0.04650     10 iterations until convergence
MA1982       15  1.24325  0.08402     log L: -16171.95

WARNING --- at least one branch length is close to an internal boundary!


Unrooted user defined tree with maximum likelihood branch lengths
(in CLUSTAL W notation):

(MA1022:0.44276,(((TVN0577:0.16191,Ta1012:0.26068)100:0.35944,(((
(PAE3477:0.66683,PAE3478:0.33423)100:0.00001,SSO2067:0.35700)100:0.10059,
CAC2001:0.65693)88:0.02660,((PAB0718:0.80792,PAB0855:0.02196,PH0765:0.04296,
PH1138:0.84721)87:0.34734,AF1489:0.50341)52:0.16446)72:0.00001)55:0.13043,
MTH1852:0.55937)81:0.10552,MA1727:0.56327,MA1982:1.24325);


MAXIMUM LIKELIHOOD BRANCH LENGTHS OF USER DEFINED TREE # 2 (NO CLOCK)

Branch lengths are computed using the selected model of
substitution and rate heterogeneity.


             :----8 AF1489
         :--16
         :   :-----9 MTH1852
      :-25
      :  :               :--4 TVN0577
      :  :           :--17
      :  :           :   :---5 Ta1012
      :  :       :--18
      :  :       :   :--6 SSO2067
      :  :   :--19
      :  :   :   :------7 PAE3477
      :  :--24
      :      :         :-10 PAB0718
      :      :   :----20
      :      :   :     :-11 PH1138
      :      :--21
      :      :   :-----13 MA1727
      :      :
      :      :      :----14 CAC2001
      :      :  :--22
      :      :  :   :-----------15 MA1982
      :      :-23
      :         :---12 PAE3478
 :---26
 :    :-----3 MA1022
 :
 :-2 PH0765
 :
 :-1 PAB0855
 

         branch  length     S.E.   branch  length     S.E.
PAB0855       1  0.01486  0.00705      16  0.18919  0.02931
PH0765        2  0.04406  0.00927      17  0.16372  0.02461
MA1022        3  0.47063  0.03733      18  0.18454  0.03132
TVN0577       4  0.17327  0.02238      19  0.22117  0.03238
Ta1012        5  0.25688  0.02585      20  0.39053  0.03591
SSO2067       6  0.21811  0.02589      21  0.14328  0.02758
PAE3477       7  0.63288  0.05885      22  0.16547  0.03908
AF1489        8  0.37404  0.03474      23  0.06186  0.03580
MTH1852       9  0.46328  0.03841      24  0.12310  0.02410
PAB0718      10  0.04453  0.01097      25  0.05684  0.02116
PH1138       11  0.04646  0.01115      26  0.33336  0.03191
PAE3478      12  0.33409  0.05275
MA1727       13  0.53523  0.04190
CAC2001      14  0.42678  0.04282     21 iterations until convergence
MA1982       15  1.12838  0.08040     log L: -14696.16


Unrooted user defined tree with maximum likelihood branch lengths
(in CLUSTAL W notation):

(PAB0855:0.01486,(((AF1489:0.37404,MTH1852:0.46328)95:0.18919,(((
(TVN0577:0.17327,Ta1012:0.25688)99:0.16372,SSO2067:0.21811)96:0.18454,
PAE3477:0.63288)82:0.22117,((PAB0718:0.04453,PH1138:0.04646)88:0.39053,
MA1727:0.53523)76:0.14328,((CAC2001:0.42678,MA1982:1.12838)61:0.16547,
PAE3478:0.33409)51:0.06186)55:0.12310)57:0.05684,MA1022:0.47063)
77:0.33336,PH0765:0.04406);


COMPARISON OF USER TREES (NO CLOCK)

Tree   log L   difference    S.E.      p-1sKH     p-SH       c-ELW      2sKH
-------------------------------------------------------------------------------
 1  -16171.95  1475.79       73.91    0.0000 -   0.0000 -   0.0000 -       -
 2  -14696.16     0.00  <---- best    1.0000 +   1.0000 +   1.0000 +    best

The columns show the results and p-values of the following tests:
1sKH - one sided KH test based on pairwise SH tests (Shimodaira-Hasegawa
       2000, Goldman et al., 2001, Kishino-Hasegawa 1989)
SH   - Shimodaira-Hasegawa test (2000)
ELW  - Expected Likelihood Weight (Strimmer-Rambaut 2002)
2sKH - two sided Kishino-Hasegawa test (1989)

Plus signs denote the confidence sets. Minus signs denote significant
exclusion. All tests used 5% significance level. 1sKH, SH, and ELW
performed 1000 resamplings using the RELL method.


TIME STAMP

Date and time: Tue Sep  4 19:18:25 2007
Runtime (excl. input) : 3 seconds (= 0.1 minutes = 0.0 hours)
Runtime (incl. input) : 3 seconds (= 0.1 minutes = 0.0 hours)
