# Supplementary material for: Horizontal Gene Transfers in prokaryotes show differential preferences for metabolic and translational genes
Source: BMC Evol Biol. 2009 Jan 10;9:9. doi: 10.1186/1471-2148-9-9 (PMC2651853; doi:10.1186/1471-2148-9-9)
Supplement: Additional file 6 — Likelihood based tree comparisons. All likelihood based tree comparison outputs are provided. [file 1471-2148-9-9-S6.zip › puzzle/COG4770_VNG1532G_Rv3285]

TREE-PUZZLE 5.1.pl25

Input file name: /scratch/local/kanhere/COG4770_Archaea_Actinobacteria_comb.infile
User tree file name: /scratch/local/kanhere/COG4770_Archaea_Actinobacteria_comb.tmp_tree
Type of analysis: user tree evaluation
Parameter estimation: approximate (faster)
Parameter estimation uses: neighbor-joining tree (for substitution process and rate variation)

Standard errors (S.E.) are obtained by the curvature method.
The upper and lower bounds of an approximate 95% confidence interval
for parameter or branch length x are x-1.96*S.E. and x+1.96*S.E.


SEQUENCE ALIGNMENT

Input data: 7 sequences with 677 amino acid sites
Number of constant sites: 172 (= 25.4% of all sites)
Number of site patterns: 435
Number of constant site patterns: 19 (= 4.4% of all site patterns)


SUBSTITUTION PROCESS

Model of substitution: VT (Mueller-Vingron 2000)
Amino acid frequencies (user specified):

 pi(A) =   7.8%
 pi(R) =   5.3%
 pi(N) =   4.4%
 pi(D) =   5.3%
 pi(C) =   1.6%
 pi(Q) =   3.7%
 pi(E) =   6.3%
 pi(G) =   7.2%
 pi(H) =   2.4%
 pi(I) =   6.1%
 pi(L) =   9.1%
 pi(K) =   6.0%
 pi(M) =   2.3%
 pi(F) =   4.2%
 pi(P) =   4.6%
 pi(S) =   6.4%
 pi(T) =   5.7%
 pi(W) =   1.3%
 pi(Y) =   3.4%
 pi(V) =   7.1%


AMBIGUOUS CHARACTERS IN THE SEQUENCE (SEQUENCES IN INPUT ORDER)

               gaps  wildcards        sum   % sequence
 MT3384          77          0         77       11.37%   
 Rv3285          77          0         77       11.37%   
 ML0726          79          0         79       11.67%   
 Cgl0680         86          0         86       12.70%   
 VNG1532G        67          0         67        9.90%   
 MT2576          23          0         23        3.40%   
 Rv2501c         23          0         23        3.40%   
 -------------------------------------------------------
 Sum            432          0        432        9.12%   


The table above shows the amount of gaps ('-') and other 'wildcard'
characters ('X', '?', etc.) and their percentage of the 677 columns
in the alignment.
Sequences with more than 50% ambiguous characters are marked with a '!' and 
should be checked, whether they have sufficient overlap to other sequences.
Sequences with 100% ambiguous characters do not hold any phylogenetic
information and had to be discarded from the analysis.


SEQUENCE COMPOSITION (SEQUENCES IN INPUT ORDER)

              5% chi-square test  p-value
 MT3384            failed           0.00%  
 Rv3285            failed           0.00%  
 ML0726            failed           0.00%  
 Cgl0680           failed           0.00%  
 VNG1532G          failed           0.00%  
 MT2576            failed           0.00%  
 Rv2501c           failed           0.00%  

The chi-square tests compares the amino acid composition of each sequence
to the frequency distribution assumed in the maximum likelihood model.


IDENTICAL SEQUENCES

The sequences in each of the following groups are all identical. To speed
up computation please remove all but one of each group from the data set.

MT3384, Rv3285.
MT2576, Rv2501c.


MAXIMUM LIKELIHOOD DISTANCES

Maximum likelihood distances are computed using the selected model of
substitution and rate heterogeneity.

  7
MT3384      0.00000  0.00000  0.11325  0.33926  0.80062  0.94990  0.94990
Rv3285      0.00000  0.00000  0.11325  0.33926  0.80062  0.94990  0.94990
ML0726      0.11325  0.11325  0.00000  0.35794  0.80872  0.98448  0.98448
Cgl0680     0.33926  0.33926  0.35794  0.00000  0.79559  1.03459  1.03459
VNG1532G    0.80062  0.80062  0.80872  0.79559  0.00000  0.94440  0.94440
MT2576      0.94990  0.94990  0.98448  1.03459  0.94440  0.00000  0.00000
Rv2501c     0.94990  0.94990  0.98448  1.03459  0.94440  0.00000  0.00000

Average distance (over all possible pairs of sequences):  0.67595


RATE HETEROGENEITY

Model of rate heterogeneity: uniform rate


TREE SEARCH

2 tree topologies were specified by the user.


MAXIMUM LIKELIHOOD BRANCH LENGTHS OF USER DEFINED TREE # 1 (NO CLOCK)

Branch lengths are computed using the selected model of
substitution and rate heterogeneity.


           :-----4 Cgl0680
     :-----8
     :     :------------------5 VNG1532G
 :---9
 :   :--3 ML0726
 :
 :-2 Rv3285
 :
 :-1 MT3384
 :
 :----------------------6 MT2576
 :
 :----------------------7 Rv2501c
 

         branch  length     S.E.   branch  length     S.E.
MT3384        1  0.00001  0.00233       8  0.14667  0.02237
Rv3285        2  0.00001  0.00233       9  0.04765  0.01122
ML0726        3  0.06879  0.01254
Cgl0680       4  0.17394  0.02332
VNG1532G      5  0.67735  0.04522
MT2576        6  0.83632  0.04966     10 iterations until convergence
Rv2501c       7  0.83631  0.04966     log L: -6803.65

WARNING --- at least one branch length is close to an internal boundary!


Unrooted user defined tree with maximum likelihood branch lengths
(in CLUSTAL W notation):

(Rv2501c:0.83631,((Cgl0680:0.17394,VNG1532G:0.67735)100:0.14667,ML0726:0.06879)
100:0.04765,Rv3285:0.00001,MT3384:0.00001,MT2576:0.83632);


MAXIMUM LIKELIHOOD BRANCH LENGTHS OF USER DEFINED TREE # 2 (NO CLOCK)

Branch lengths are computed using the selected model of
substitution and rate heterogeneity.


                                        :-6 MT2576
                      :-----------------8
                      :                 :-7 Rv2501c
           :----------9
           :          :----------5 VNG1532G
     :----10
     :     :------4 Cgl0680
 :--11
 :   :--3 ML0726
 :
 :-2 Rv3285
 :
 :-1 MT3384
 

         branch  length     S.E.   branch  length     S.E.
MT3384        1  0.00001  0.00178       8  0.59104  0.04618
Rv3285        2  0.00001  0.00178       9  0.32140  0.03609
ML0726        3  0.07355  0.01267      10  0.11726  0.02081
Cgl0680       4  0.20012  0.02387      11  0.04182  0.01044
VNG1532G      5  0.38788  0.03775
MT2576        6  0.00001  0.00469     9 iterations until convergence
Rv2501c       7  0.00001  0.00469     log L: -5350.23

WARNING --- at least one branch length is close to an internal boundary!


Unrooted user defined tree with maximum likelihood branch lengths
(in CLUSTAL W notation):

(MT3384:0.00001,((((MT2576:0.00001,Rv2501c:0.00001)100:0.59104,VNG1532G:0.38788)
100:0.32140,Cgl0680:0.20012)100:0.11726,ML0726:0.07355)100:0.04182,
Rv3285:0.00001);


COMPARISON OF USER TREES (NO CLOCK)

Tree   log L   difference    S.E.      p-1sKH     p-SH       c-ELW      2sKH
-------------------------------------------------------------------------------
 1   -6803.65  1453.43       43.42    0.0000 -   0.0000 -   0.0000 -       -
 2   -5350.23     0.00  <---- best    1.0000 +   1.0000 +   1.0000 +    best

The columns show the results and p-values of the following tests:
1sKH - one sided KH test based on pairwise SH tests (Shimodaira-Hasegawa
       2000, Goldman et al., 2001, Kishino-Hasegawa 1989)
SH   - Shimodaira-Hasegawa test (2000)
ELW  - Expected Likelihood Weight (Strimmer-Rambaut 2002)
2sKH - two sided Kishino-Hasegawa test (1989)

Plus signs denote the confidence sets. Minus signs denote significant
exclusion. All tests used 5% significance level. 1sKH, SH, and ELW
performed 1000 resamplings using the RELL method.


TIME STAMP

Date and time: Tue Sep  4 19:18:43 2007
Runtime (excl. input) : 0 seconds (= 0.0 minutes = 0.0 hours)
Runtime (incl. input) : 0 seconds (= 0.0 minutes = 0.0 hours)
