# Supplementary material for: Horizontal Gene Transfers in prokaryotes show differential preferences for metabolic and translational genes
Source: BMC Evol Biol. 2009 Jan 10;9:9. doi: 10.1186/1471-2148-9-9 (PMC2651853; doi:10.1186/1471-2148-9-9)
Supplement: Additional file 6 — Likelihood based tree comparisons. All likelihood based tree comparison outputs are provided. [file 1471-2148-9-9-S6.zip › puzzle/COG4989_BS_ycsN_YPO2375]

TREE-PUZZLE 5.1.pl25

Input file name: /scratch/local/kanhere/COG4989_Gramplus_gamma_comb.infile
User tree file name: /scratch/local/kanhere/COG4989_Gramplus_gamma_comb.tmp_tree
Type of analysis: user tree evaluation
Parameter estimation: approximate (faster)
Parameter estimation uses: neighbor-joining tree (for substitution process and rate variation)

Standard errors (S.E.) are obtained by the curvature method.
The upper and lower bounds of an approximate 95% confidence interval
for parameter or branch length x are x-1.96*S.E. and x+1.96*S.E.


SEQUENCE ALIGNMENT

Input data: 12 sequences with 328 amino acid sites
Number of constant sites: 45 (= 13.7% of all sites)
Number of site patterns: 299
Number of constant site patterns: 18 (= 6.0% of all site patterns)


SUBSTITUTION PROCESS

Model of substitution: VT (Mueller-Vingron 2000)
Amino acid frequencies (user specified):

 pi(A) =   7.8%
 pi(R) =   5.3%
 pi(N) =   4.4%
 pi(D) =   5.3%
 pi(C) =   1.6%
 pi(Q) =   3.7%
 pi(E) =   6.3%
 pi(G) =   7.2%
 pi(H) =   2.4%
 pi(I) =   6.1%
 pi(L) =   9.1%
 pi(K) =   6.0%
 pi(M) =   2.3%
 pi(F) =   4.2%
 pi(P) =   4.6%
 pi(S) =   6.4%
 pi(T) =   5.7%
 pi(W) =   1.3%
 pi(Y) =   3.4%
 pi(V) =   7.1%


AMBIGUOUS CHARACTERS IN THE SEQUENCE (SEQUENCES IN INPUT ORDER)

               gaps  wildcards        sum   % sequence
 ECs2356         66          0         66       20.12%   
 Z2664           66          0         66       20.12%   
 ydhF            30          0         30        9.15%   
 STM1439         30          0         30        9.15%   
 YPO2375         30          0         30        9.15%   
 VCA0859         21          0         21        6.40%   
 BS_ycsN         28          0         28        8.54%   
 SA0643          26          0         26        7.93%   
 BH3927          23          0         23        7.01%   
 CAC3378         22          0         22        6.71%   
 lin0643         23          0         23        7.01%   
 SP0791          20          0         20        6.10%   
 -------------------------------------------------------
 Sum            385          0        385        9.78%   


The table above shows the amount of gaps ('-') and other 'wildcard'
characters ('X', '?', etc.) and their percentage of the 328 columns
in the alignment.
Sequences with more than 50% ambiguous characters are marked with a '!' and 
should be checked, whether they have sufficient overlap to other sequences.
Sequences with 100% ambiguous characters do not hold any phylogenetic
information and had to be discarded from the analysis.


SEQUENCE COMPOSITION (SEQUENCES IN INPUT ORDER)

              5% chi-square test  p-value
 ECs2356           passed          13.16%  
 Z2664             passed          13.16%  
 ydhF              passed          16.03%  
 STM1439           failed           1.97%  
 YPO2375           failed           2.31%  
 VCA0859           failed           2.30%  
 BS_ycsN           passed          80.48%  
 SA0643            failed           0.06%  
 BH3927            passed          69.73%  
 CAC3378           passed          16.60%  
 lin0643           passed          69.62%  
 SP0791            passed          63.40%  

The chi-square tests compares the amino acid composition of each sequence
to the frequency distribution assumed in the maximum likelihood model.


IDENTICAL SEQUENCES

The sequences in each of the following groups are all identical. To speed
up computation please remove all but one of each group from the data set.

ECs2356, Z2664.


MAXIMUM LIKELIHOOD DISTANCES

Maximum likelihood distances are computed using the selected model of
substitution and rate heterogeneity.

  12
ECs2356     0.00000  0.00000  0.00386  0.11381  0.32913  0.54050  0.74895
            0.92965  1.25177  1.20327  1.26550  1.19429
Z2664       0.00000  0.00000  0.00386  0.11381  0.32913  0.54050  0.74895
            0.92965  1.25177  1.20327  1.26550  1.19429
ydhF        0.00386  0.00386  0.00000  0.11441  0.32415  0.56087  0.74823
            0.95702  1.26636  1.22351  1.30673  1.22441
STM1439     0.11381  0.11381  0.11441  0.00000  0.34702  0.53118  0.71828
            0.94877  1.28690  1.18835  1.29085  1.23836
YPO2375     0.32913  0.32913  0.32415  0.34702  0.00000  0.53390  0.70979
            0.95315  1.27540  1.17798  1.29240  1.33328
VCA0859     0.54050  0.54050  0.56087  0.53118  0.53390  0.00000  0.78592
            0.97172  1.38488  1.26573  1.35523  1.37493
BS_ycsN     0.74895  0.74895  0.74823  0.71828  0.70979  0.78592  0.00000
            0.83046  1.28721  1.18400  1.25010  1.37211
SA0643      0.92965  0.92965  0.95702  0.94877  0.95315  0.97172  0.83046
            0.00000  1.22540  1.11117  1.17532  1.25499
BH3927      1.25177  1.25177  1.26636  1.28690  1.27540  1.38488  1.28721
            1.22540  0.00000  0.37475  0.44104  0.59910
CAC3378     1.20327  1.20327  1.22351  1.18835  1.17798  1.26573  1.18400
            1.11117  0.37475  0.00000  0.37384  0.67451
lin0643     1.26550  1.26550  1.30673  1.29085  1.29240  1.35523  1.25010
            1.17532  0.44104  0.37384  0.00000  0.67812
SP0791      1.19429  1.19429  1.22441  1.23836  1.33328  1.37493  1.37211
            1.25499  0.59910  0.67451  0.67812  0.00000

Average distance (over all possible pairs of sequences):  0.88914


RATE HETEROGENEITY

Model of rate heterogeneity: uniform rate


TREE SEARCH

2 tree topologies were specified by the user.


MAXIMUM LIKELIHOOD BRANCH LENGTHS OF USER DEFINED TREE # 1 (NO CLOCK)

Branch lengths are computed using the selected model of
substitution and rate heterogeneity.


                                               :-----9 BH3927
                                            :-13
                                            :  :---------------------7 BS_ycsN
                                         :-14
                                         :  :------11 lin0643
                                      :-15
                                      :  :-------------------8 SA0643
                                   :-16
                                   :  :----------12 SP0791
                 :----------------17
                 :                 :----10 CAC3378
            :---18
            :    :------6 VCA0859
       :---19
       :    :---5 YPO2375
    :-20
    :  :--4 STM1439
 :-21
 :  :-3 ydhF
 :
 :-2 Z2664
 :
 :-1 ECs2356
 

         branch  length     S.E.   branch  length     S.E.
ECs2356       1  0.00001  0.00123      13  0.00001  0.00139
Z2664         2  0.00001  0.00123      14  0.03209  0.01635
ydhF          3  0.00370  0.00370      15  0.00001  0.00104
STM1439       4  0.06708  0.01786      16  0.01019  0.02193
YPO2375       5  0.15357  0.02887      17  0.82929  0.08148
VCA0859       6  0.27861  0.04222      18  0.13245  0.03520
BS_ycsN       7  1.05368  0.09184      19  0.15519  0.02891
SA0643        8  0.95280  0.08497      20  0.04761  0.01614
BH3927        9  0.21989  0.03265      21  0.00001  0.00128
CAC3378      10  0.18166  0.03082
lin0643      11  0.26066  0.03521     12 iterations until convergence
SP0791       12  0.50712  0.05176     log L: -5300.46

WARNING --- at least one branch length is close to an internal boundary!


Unrooted user defined tree with maximum likelihood branch lengths
(in CLUSTAL W notation):

(ECs2356:0.00001,(((((((((BH3927:0.21989,BS_ycsN:1.05368)100:0.00001,
lin0643:0.26066)96:0.03209,SA0643:0.95280)100:0.00001,SP0791:0.50712)
100:0.01019,CAC3378:0.18166)100:0.82929,VCA0859:0.27861)100:0.13245,
YPO2375:0.15357)100:0.15519,STM1439:0.06708)100:0.04761,ydhF:0.00370)
98:0.00001,Z2664:0.00001);


MAXIMUM LIKELIHOOD BRANCH LENGTHS OF USER DEFINED TREE # 2 (NO CLOCK)

Branch lengths are computed using the selected model of
substitution and rate heterogeneity.


                                               :-----9 BH3927
                                          :---13
                                          :    :----10 CAC3378
                                          :    :
                                          :    :-----11 lin0643
                            :------------14
                            :             :--------12 SP0791
                     :-----15
                     :      :-------8 SA0643
              :-----16
              :      :-------7 BS_ycsN
         :---17
         :    :------6 VCA0859
    :---18
    :    :----5 YPO2375
 :-19
 :  :--4 STM1439
 :
 :-2 Z2664
 :
 :-3 ydhF
 :
 :-1 ECs2356
 

         branch  length     S.E.   branch  length     S.E.
ECs2356       1  0.00001  0.00123      13  0.14200  0.03926
Z2664         2  0.00001  0.00123      14  0.62022  0.07387
ydhF          3  0.00363  0.00363      15  0.21215  0.04810
STM1439       4  0.06683  0.01803      16  0.22253  0.04247
YPO2375       5  0.16288  0.02943      17  0.12100  0.03012
VCA0859       6  0.29888  0.04082      18  0.14869  0.02828
BS_ycsN       7  0.33063  0.04681      19  0.04835  0.01656
SA0643        8  0.35937  0.05366
BH3927        9  0.21761  0.03256
CAC3378      10  0.18807  0.03028
lin0643      11  0.25036  0.03436     8 iterations until convergence
SP0791       12  0.37967  0.04940     log L: -4994.70

WARNING --- at least one branch length is close to an internal boundary!


Unrooted user defined tree with maximum likelihood branch lengths
(in CLUSTAL W notation):

(ECs2356:0.00001,(((((((BH3927:0.21761,CAC3378:0.18807,lin0643:0.25036)
100:0.14200,SP0791:0.37967)100:0.62022,SA0643:0.35937)100:0.21215,
BS_ycsN:0.33063)100:0.22253,VCA0859:0.29888)100:0.12100,YPO2375:0.16288)
100:0.14869,STM1439:0.06683)100:0.04835,Z2664:0.00001,ydhF:0.00363);


COMPARISON OF USER TREES (NO CLOCK)

Tree   log L   difference    S.E.      p-1sKH     p-SH       c-ELW      2sKH
-------------------------------------------------------------------------------
 1   -5300.46   305.76       35.68    0.0000 -   0.0000 -   0.0000 -       -
 2   -4994.70     0.00  <---- best    1.0000 +   1.0000 +   1.0000 +    best

The columns show the results and p-values of the following tests:
1sKH - one sided KH test based on pairwise SH tests (Shimodaira-Hasegawa
       2000, Goldman et al., 2001, Kishino-Hasegawa 1989)
SH   - Shimodaira-Hasegawa test (2000)
ELW  - Expected Likelihood Weight (Strimmer-Rambaut 2002)
2sKH - two sided Kishino-Hasegawa test (1989)

Plus signs denote the confidence sets. Minus signs denote significant
exclusion. All tests used 5% significance level. 1sKH, SH, and ELW
performed 1000 resamplings using the RELL method.


TIME STAMP

Date and time: Tue Sep  4 19:47:45 2007
Runtime (excl. input) : 2 seconds (= 0.0 minutes = 0.0 hours)
Runtime (incl. input) : 2 seconds (= 0.0 minutes = 0.0 hours)
